# Supplementary material for: Highly sensitive in vivo detection of dynamic changes in enkephalins following acute stress in mice
Source: eLife. 2025 Jul 7;12:RP91609. doi: 10.7554/eLife.91609 (PMC12234004; doi:10.7554/eLife.91609)
Supplement: Figure 1—source data 1. [file elife-91609-fig1-data1.zip]

Archive with 13 entries (10 files):
- Mikati_2025_Figure1/
- Mikati_2025_Figure1/FWD_curves/
- Mikati_2025_Figure1/LCMS_Data_figure1.xlsx
- __MACOSX/Mikati_2025_Figure1/._LCMS_Data_figure1.xlsx
- Mikati_2025_Figure1/REV_curves/
- Mikati_2025_Figure1/FWD_curves/Al-Hasani_056 FWD PCS line equations 102221.xlsx
- __MACOSX/Mikati_2025_Figure1/FWD_curves/._Al-Hasani_056 FWD PCS line equations 102221.xlsx
- Mikati_2025_Figure1/FWD_curves/Al-Hasani_056 FWD PCS 101421 individual ions PAR.xlsx
- __MACOSX/Mikati_2025_Figure1/FWD_curves/._Al-Hasani_056 FWD PCS 101421 individual ions PAR.xlsx
- Mikati_2025_Figure1/REV_curves/Al-Hasani_050 REV PCS line equations 101421.xlsx
- __MACOSX/Mikati_2025_Figure1/REV_curves/._Al-Hasani_050 REV PCS line equations 101421.xlsx
- Mikati_2025_Figure1/REV_curves/Al-Hasani_050 REV PCS 101421 individual ions PAR.xlsx
- __MACOSX/Mikati_2025_Figure1/REV_curves/._Al-Hasani_050 REV PCS 101421 individual ions PAR.xlsx
