# Supplementary material for: Highly sensitive in vivo detection of dynamic changes in enkephalins following acute stress in mice
Source: eLife. 2025 Jul 7;12:RP91609. doi: 10.7554/eLife.91609 (PMC12234004; doi:10.7554/eLife.91609)
Supplement: Figure 1—source data 1. [file elife-91609-fig1-data1.zip › Mikati_2025_Figure1/REV_curves/Al-Hasani_050 REV PCS line equations 101421.xlsx]

## Sheet: Summary_data
Peptide	Pep_display	Fragment_ions	LOB	LOD	LLOQ	Robust Intercept	Robust Slope	Curve	Sample	Filename
Leu-enkephalin.YGGFL	Leu-enkephalin.YGG	+1b2+1b3+1y2	0.0366335	0.0392186	0.04	-0.011574	1.15129	Rev	PCS	Al-Hasani_050 REV PCS 101421 regression inputs.txt
Met-enkephalin.YGGFM	Met-enkephalin.YGG	+1b3+1y1+1y2	0.00295713	0.00481836	0.04	-0.0165736	1.09425	Rev	PCS	Al-Hasani_050 REV PCS 101421 regression inputs.txt
