# Supplementary material for: Highly sensitive in vivo detection of dynamic changes in enkephalins following acute stress in mice
Source: eLife. 2025 Jul 7;12:RP91609. doi: 10.7554/eLife.91609 (PMC12234004; doi:10.7554/eLife.91609)
Supplement: Figure 1—figure supplement 1—source data 1. [file elife-91609-fig1-figsupp1-data1.zip]

Archive with 9 entries (8 files):
- Mikati_2025_Suppl_Figure1/
- Mikati_2025_Suppl_Figure1/Suppl1d.xlsx
- __MACOSX/Mikati_2025_Suppl_Figure1/._Suppl1d.xlsx
- Mikati_2025_Suppl_Figure1/Suppl1c.xlsx
- __MACOSX/Mikati_2025_Suppl_Figure1/._Suppl1c.xlsx
- Mikati_2025_Suppl_Figure1/Suppl1b.xlsx
- __MACOSX/Mikati_2025_Suppl_Figure1/._Suppl1b.xlsx
- Mikati_2025_Suppl_Figure1/Suppl1a.xlsx
- __MACOSX/Mikati_2025_Suppl_Figure1/._Suppl1a.xlsx
