# Supplementary material for: Highly sensitive in vivo detection of dynamic changes in enkephalins following acute stress in mice
Source: eLife. 2025 Jul 7;12:RP91609. doi: 10.7554/eLife.91609 (PMC12234004; doi:10.7554/eLife.91609)
Supplement: Figure 2—source data 1. [file elife-91609-fig2-data1.zip]

Archive with 14 entries (12 files):
- Mikati_2025_Figure2/
- Mikati_2025_Figure2/.DS_Store
- __MACOSX/Mikati_2025_Figure2/._.DS_Store
- Mikati_2025_Figure2/LCMS_data_Figure2A-C&I.xlsx
- __MACOSX/Mikati_2025_Figure2/._LCMS_data_Figure2A-C&I.xlsx
- Mikati_2025_Figure2/Figure2D_E.csv
- __MACOSX/Mikati_2025_Figure2/._Figure2D_E.csv
- Mikati_2025_Figure2/Figure2G&H/
- Mikati_2025_Figure2/Figure2G&H/Figure2G&H_second_handling.csv
- __MACOSX/Mikati_2025_Figure2/Figure2G&H/._Figure2G&H_second_handling.csv
- Mikati_2025_Figure2/Figure2G&H/Figure2G&H_third_handling.csv
- __MACOSX/Mikati_2025_Figure2/Figure2G&H/._Figure2G&H_third_handling.csv
- Mikati_2025_Figure2/Figure2G&H/Figure2G&H_first_handling.csv
- __MACOSX/Mikati_2025_Figure2/Figure2G&H/._Figure2G&H_first_handling.csv
