# Supplementary material for: Highly sensitive in vivo detection of dynamic changes in enkephalins following acute stress in mice
Source: eLife. 2025 Jul 7;12:RP91609. doi: 10.7554/eLife.91609 (PMC12234004; doi:10.7554/eLife.91609)
Supplement: Figure 2—source data 1. [file elife-91609-fig2-data1.zip › Mikati_2025_Figure2/Figure2D_E.csv]

ID	Sample_N	LE_Conc	ME_Conc	Pos_Ctrl
052_M1	1	0	84.55917114	0
052_M1	2	0	70.8986112	0
052_M1	3	0	57.31916441	0
052_M1	4	194.635382	629.9461856	0
052_M1	5	0	58.61205031	0
052_M1	6	0	51.6966601	0
052_M1	7	0	38.86872146	1
052_M1	8	0	67.37879505	1
052_M1	9	98.39766803	283.9620065	1
052_M1	10	0	452.3706765	1
055_M2	1	0	0	0
055_M2	2	45.39724111	148.6460344	0
055_M2	3	31.22892636	96.5272677	0
055_M2	4	0	0	0
055_M2	5	0	134.7509961	0
055_M2	6	0	161.8166792	0
055_M2	7	37.79019683	117.8042474	0
055_M2	8	35.76146302	108.697407	0
055_M2	9	27.9451753	93.60706821	1
055_M2	10	325.7106227	1012.738603	1
057_M1	1	2840.03755	7612.98121	0
057_M1	2	23.3435739	42.88539614	0
057_M1	3	0	25.68062405	0
057_M1	4	0	23.89560962	0
057_M1	5	0	24.44665918	0
057_M1	6	0	21.02312445	1
057_M1	7	0	0	1
059_050_M2	1	468.0880057	1833.86	0
059_050_M2	2	0	78.968	0
059_050_M2	3	0	0	0
059_050_M2	4	0	0	0
059_050_M2	5	0	0	0
059_050_M2	6	0	0	0
059_050_M2	7	0	0	0
059_050_M2	8	0	0	0
059_050_M2	9	0	0	0
059_050_M2	10	0	0	0
059_050_M2	11	0	0	1
059_050_M2	12	0	0	1
061_M0	1	3044.177873	9247.626471	0
061_M0	2	185.6844906	540.9775213	0
061_M0	3	48.30619026	113.4071918	0
061_M0	4	39.4109737	94.79450528	0
061_M0	5	0	64.53284153	0
061_M0	6	0	56.33813263	0
061_M0	7	0	49.85334821	0
061_M0	8	0	40.827498	0
061_M0	9	0	29.62489159	0
061_M0	10	0	38.18935924	0
061_M0	11	0	0	0
061_M0	12	0	69.17403462	1
061_M0	13	0	166.4944251	1
061_M0	14	0	75.52614247	1
061_M0	15	0	0	1
063_067_M0	1	67.57941843	186.0815006	0
063_067_M0	2	0	28.15048139	0
063_067_M0	3	0	32.12913844	0
063_067_M0	4	0	25.39237032	0
063_067_M0	5	0	37.05312106	0
063_067_M0	6	0	0	0
063_067_M0	7	0	0	0
063_067_M0	8	0	0	0
063_067_M0	9	0	0	0
063_067_M0	10	0	0	0
063_067_M0	11	0	100.7118256	1
063_067_M0	12	0	38.27266148	1
063_067_M0	13	0	0	1
063_067_M0	14	0	0	1
063_067_M0	15	0	0	1
064_066_M2	1	2477.938297	6199.81245	0
064_066_M2	2	65.73949355	126.2447918	0
064_066_M2	3	0	52.02360171	0
064_066_M2	4	21.11058438	36.96443066	0
064_066_M2	5	0	35.88170499	0
064_066_M2	6	10.87977005	0	0
064_066_M2	7	0	30.58418613	0
064_066_M2	8	0	0	0
064_066_M2	9	0	0	0
064_066_M2	10	0	0	1
064_066_M2	11	0	0	1
064_066_M2	12	0	0	1
064_066_M2	13	0	0	1
064_066_M2	14	0	0	1
064_066_M2	15	0	0	1
065_066_M2	1	1744.030863	4022.991713	0
065_066_M2	2	23.65528434	44.31964261	0
065_066_M2	3	0	0	0
065_066_M2	4	0	0	0
065_066_M2	5	0	0	0
065_066_M2	6	0	0	0
065_066_M2	7	0	0	0
065_066_M2	8	0	0	0
065_066_M2	9	0	0	0
065_066_M2	10	0	0	1
065_066_M2	11	0	43.53064052	1
065_066_M2	12	0	19.66882118	1
065_066_M2	13	0	0	1
065_066_M2	14	0	0	1
065_066_M2	15	0	0	1
066_M1	1	0	43.534	0
066_M1	2	389.2584817	1044.149	0
066_M1	3	11.12190329	18.21	0
066_M1	4	0	0	0
066_M1	5	10.16353786	18.46376662	0
066_M1	6	0	0	0
066_M1	7	0	16.94269167	0
066_M1	8	0	0	0
066_M1	9	0	30.15962296	0
066_M1	10	0	0	0
066_M1	11	0	0	0
066_M1	12	0	0	1
066_M1	13	0	0	1
068_073_M1	1	735.9243405	2434.215452	0
068_073_M1	2	0	107.1945685	0
068_073_M1	3	0	35.96424091	0
068_073_M1	4	0	31.22674588	0
068_073_M1	5	0	31.95404523	0
068_073_M1	6	0	28.41803515	0
068_073_M1	7	0	24.51939565	0
068_073_M1	8	0	22.00573686	0
068_073_M1	9	0	0	0
068_073_M1	10	0	19.03465779	0
068_073_M1	11	0	0	0
068_073_M1	12	0	0	0
068_073_M1	13	0	29.83803052	0
068_073_M1	14	137.4313526	379.9365175	1
068_073_M1	15	0	172.3439148	1
069_M0	1	29.06315126	0	0
069_M0	2	19.22571128	72.99090524	0
069_M0	3	0	45.72925938	0
069_M0	4	0	36.53676973	0
069_M0	5	0	25.07184092	0
069_M0	6	0	21.07007915	0
069_M0	7	0	0	0
069_M0	8	0	30.30581552	1
069_M0	9	0	0	1
069_M0	10	0	0	1
069_M1	1	14.15516001	271.4198123	0
069_M1	2	12.09444127	27.91650454	0
069_M1	3	0	0	0
069_M1	4	14.64759429	22.18456504	0
069_M1	5	12.17278591	101.0008943	0
069_M1	6	0	22.91202115	0
069_M1	7	0	21.9439956	0
069_M1	8	10.11356918	53.71111693	1
069_M1	9	0	19.86055945	1
069_M1	10	0	0	1
070_M1	1	39.23254458	40.27669923	1
070_M1	2	3731.851847	10254.90386	0
070_M1	3	0	130.1792219	0
070_M1	4	0	0	0
070_M1	5	0	0	0
070_M1	6	0	0	0
070_M1	7	0	20.04631562	0
070_M1	8	0	0	0
070_M1	9	0	0	0
070_M1	10	0	89.76798101	1
070_M1	11	0	0	1
070_M1	12	44.26804566	220.1587716	1
070_M1	13	0	0	1
072_M1	1	118.8510782	271.8536988	0
072_M1	2	0	25.05850557	0
072_M1	3	0	0	0
072_M1	4	0	22.24677424	0
072_M1	5	0	33.25381796	0
072_M1	6	0	0	0
072_M1	7	0	0	0
072_M1	8	0	0	0
072_M1	9	0	0	0
072_M1	10	82.07270235	240.9742227	1
072_M1	11	102.7303851	210.7516895	1
072_M1	12	0	0	1
072_M2	1	3523.740628	9661.343183	0
072_M2	2	0	98.42657113	0
072_M2	3	0	25.44584664	0
072_M2	4	0	31.67219033	0
072_M2	5	0	0	0
072_M2	6	0	0	0
072_M2	7	0	0	0
072_M2	8	0	0	1
072_M2	9	0	0	1
072_M2	10	0	0	1
076_M1	1	145.4342719	468.3505897	0
076_M1	2	0	65.15278156	0
076_M1	3	0	53.47143148	0
076_M1	4	14.27814553	21.01769981	0
076_M1	5	0	0	0
076_M1	6	0	49.37363694	0
076_M1	7	0	29.16229575	0
076_M1	8	0	21.9703912	0
076_M1	9	0	0	0
076_M1	10	0	0	0
076_M1	11	0	0	0
076_M1	12	0	0	0
076_M1	13	0	0	1
076_M1	14	0	0	1
076_M1	15	0	0	1
076_M2	1	178.2572183	630.0080582	0
076_M2	2	0	60.14686253	0
076_M2	3	16.92115396	35.71096954	0
076_M2	4	0	53.44074067	0
076_M2	5	0	29.76577581	0
076_M2	6	0	27.9359144	0
076_M2	7	0	27.47271118	0
076_M2	8	0	92.77949955	0
076_M2	9	0	0	0
076_M2	10	0	0	0
076_M2	11	0	0	0
076_M2	12	0	23.04747381	0
076_M2	13	0	18.54904666	0
076_M2	14	0	0	1
076_M2	15	0	0	1
076_M2	16	0	0	1
077_M1	1	526.0057676	1583.333809	0
077_M1	2	0	81.60062843	0
077_M1	3	0	67.22380922	0
077_M1	4	0	59.00353133	0
077_M1	5	0	55.85252332	0
077_M1	6	0	0	0
077_M1	7	0	56.12578976	0
077_M1	8	0	0	1
083_F0	1	7554.025142	25931.87573	0
083_F0	2	0	123.7815837	0
083_F0	3	0	22.24719183	0
083_F0	4	0	0	0
083_F0	5	0	0	0
083_F0	6	0	0	0
083_F0	7	0	0	0
083_F0	8	0	0	0
083_F0	9	0	20.87024994	1
083_F0	10	0	0	1
083_F0	11	0	0	1
083_F1	1	254.1222504	776.513024	0
083_F1	2	0	36.32278791	0
083_F1	3	0	27.54492144	0
083_F1	4	0	250.7967877	0
083_F1	5	0	24.74316373	0
083_F1	6	0	0	0
083_F1	7	0	42.1956494	0
083_F1	8	0	25.30932099	1
083_F1	9	0	1987.767676	1
083_F1	10	0	0	1
084_F2	1	1766.591353	4825.609405	0
084_F2	2	0	62.23677178	0
084_F2	3	0	36.43324353	0
084_F2	4	47.08637571	121.2395453	0
084_F2	5	0	0	0
084_F2	6	0	44.788968	0
084_F2	7	0	0	0
084_F2	8	0	0	0
084_F2	9	0	43.37241363	0
084_F2	10	0	349.900303	1
084_F2	11	0	92.34835407	1
084_F3	1	3166.442948	8716.278865	0
084_F3	2	0	92.54998505	0
084_F3	3	0	0	0
084_F3	4	0	0	0
084_F3	5	0	0	0
084_F3	6	0	0	0
084_F3	7	0	0	0
084_F3	8	0	0	1
084_F3	9	0	248.6779191	1
084_F3	10	0	220.0197232	1
085_F0	1	7790.820509	24815.49	0
085_F0	2	130.9824746	347.9248669	0
085_F0	3	34.51526963	79.5305758	0
085_F0	4	51.2496735	136.9049833	0
085_F0	5	51.74591197	146.6180309	0
085_F0	6	27.64666066	69.80868023	0
085_F0	7	0	46.92907929	0
085_F0	8	20.64670702	58.38478354	0
085_F0	9	0	28.80267419	0
085_F0	10	32.56361605	118.219764	1
085_F0	11	0	74.44899161	1
085_F0	12	0	0	1
085_F1	1	2058.672	8264.845864	0
085_F1	2	33.87135	120.1276021	0
085_F1	3	0	67.1034187	0
085_F1	4	14.5834	47.42569128	0
085_F1	5	0	32.79751533	0
085_F1	6	0	45.04884036	0
085_F1	7	11.5473	26.34870877	0
085_F1	8	0	63.71017369	1
085_F1	9	0	28.52819245	1
085_F1	10	0	0	1
