# Supplementary material for: Highly sensitive in vivo detection of dynamic changes in enkephalins following acute stress in mice
Source: eLife. 2025 Jul 7;12:RP91609. doi: 10.7554/eLife.91609 (PMC12234004; doi:10.7554/eLife.91609)
Supplement: Figure 2—source data 1. [file elife-91609-fig2-data1.zip › Mikati_2025_Figure2/Figure2G&H/Figure2G&H_second_handling.csv]

	second_handling_3345	timestamps	mean	err	second_handling_3343	second_handling_3290	second_handling_3292	second_handling_3293	second_handling_3252	second_handling_3255_x	second_handling_285	second_handling_3283	second_handling_3282_y	avg	sem
0	-0.16688135	-10.0	-0.16688135	0.0	-0.24470095	-0.5991512	-0.35094926	0.31012478	-1.804222	-1.0236971	-1.3288462	-0.02026111	0.40504318	-0.48235412160274127	0.22541007988474862
1	-0.16707215	-10.0	-0.16707215	0.0	-0.23984961	-0.6081903000000001	-0.3668801	0.305025	-1.8038429	-1.0212038	-1.3265611000000002	-0.01981777	0.40041766	-0.4847975069247781	0.22484288881314302
2	-0.16727507	-10.0	-0.16727507	0.0	-0.23502377	-0.6171760000000001	-0.38272482	0.29997364	-1.8034762	-1.0186956	-1.3243673	-0.019372538	0.39571157	-0.48724260859001606	0.22429422710708538
3	-0.16749002	-10.0	-0.16749002	0.0	-0.23022407	-0.62610596	-0.39848024	0.2949716	-1.8031229	-1.0161735	-1.3222651	-0.018925995	0.3909253	-0.4896890888327522	0.22376406140414876
4	-0.16771686	-10.0	-0.16771686	0.0	-0.22545119	-0.6349779999999999	-0.41414315	0.29001987	-1.802784	-1.0136379	-1.320255	-0.018478727	0.38605922	-0.4921365734070503	0.22325233956243523
5	-0.1679555	-10.0	-0.1679555	0.0	-0.22070575	-0.6437899	-0.42971036	0.28511947	-1.8024606	-1.0110896	-1.3183372	-0.018031327	0.3811138	-0.494584696747207	0.2227590033196933
6	-0.1682058	-9.99	-0.1682058	0.0	-0.21598835	-0.6525395	-0.44517872	0.2802713	-1.8021535	-1.008529	-1.316512	-0.017584396999999998	0.3760894	-0.4970330567567055	0.22228394585479236
7	-0.16846763	-9.99	-0.16846763	0.0	-0.2112996	-0.6612246	-0.46054506	0.27547637	-1.8018637	-1.0059568	-1.3147796	-0.017138548	0.37098655	-0.49948126121926195	0.22182707319013567
8	-0.16874087	-9.99	-0.16874087	0.0	-0.20664003	-0.6698430000000001	-0.47580627	0.27073559999999997	-1.8015921	-1.0033736	-1.3131403	-0.016694386999999998	0.36580575	-0.5019289210482437	0.2213882676799456
9	-0.16902538	-9.99	-0.16902538	0.0	-0.20201021	-0.6783925999999999	-0.49095923	0.26604995	-1.8013398999999997	-1.0007802	-1.3115941999999998	-0.016252542	0.36054754	-0.504375677276786	0.22096741817845056
10	-0.16932103	-9.99	-0.16932103	0.0	-0.19741067	-0.6868711	-0.5060008	0.26142037	-1.8011078	-0.99817705	-1.3101417	-0.01581366	0.3552125	-0.5068210943281402	0.22056436935121054
11	-0.16962768	-9.99	-0.16962768	0.0	-0.19284189	-0.69527644	-0.52092797	0.2568478	-1.8008968	-0.9955648	-1.3087827	-0.015378382	0.34980124	-0.509264762084861	0.22017896126052763
12	-0.16994518	-9.99	-0.16994518	0.0	-0.18830438	-0.7036064999999999	-0.53573763	0.25233320000000004	-1.8007078	-0.9929442	-1.3075173999999998	-0.014947374	0.34431443	-0.5117062833998512	0.2198110305887298
13	-0.1702734	-9.99	-0.1702734	0.0	-0.18379863	-0.7118591	-0.5504268	0.24787748	-1.8005418000000002	-0.9903157	-1.306346	-0.014521298	0.3387527	-0.5141452537457817	0.21946039683815838
14	-0.17061219	-9.99	-0.17061219	0.0	-0.17932509	-0.72003216	-0.56499237	0.24348159	-1.8003995	-0.98768	-1.3052685	-0.014100847	0.33311686	-0.5165812202052071	0.21912685530788734
15	-0.17096137	-9.99	-0.17096137	0.0	-0.17488423	-0.7281234999999999	-0.57943135	0.23914647	-1.800282	-0.9850378	-1.3042849	-0.013686717	0.32740766	-0.5190137732002172	0.21881021250309166
16	-0.1713208	-9.98	-0.1713208	0.0	-0.17047648	-0.7361310999999999	-0.5937406999999999	0.23487303	-1.8001902	-0.98238975	-1.3033955	-0.01327963	0.32162595	-0.5214425177331352	0.21851026457108436
17	-0.17169032	-9.98	-0.17169032	0.0	-0.16610226	-0.7440526999999999	-0.6079175	0.23066221	-1.8001249	-0.9797363	-1.3026001	-0.012880323	0.3157726	-0.5238669588359345	0.21822676567572616
18	-0.17206974	-9.98	-0.17206974	0.0	-0.16176198	-0.7518864000000001	-0.6219588	0.22651494	-1.8000869	-0.9770783000000002	-1.3018988	-0.012489556	0.30984855	-0.5262866993504731	0.21795948687456798
19	-0.17245892	-9.98	-0.17245892	0.0	-0.15745603	-0.75963	-0.6358615	0.22243212	-1.8000771	-0.9744163	-1.3012916	-0.012108096	0.30385473	-0.5287012688383765	0.21770817920043464
20	-0.17285764	-9.98	-0.17285764	0.0	-0.15318476	-0.76728153	-0.6496228000000001	0.21841471	-1.8000964	-0.9717509	-1.3007785	-0.011736742	0.29779217	-0.5311102390810386	0.21747259552238815
21	-0.17326573	-9.98	-0.17326573	0.0	-0.14894854	-0.77483886	-0.66323966	0.21446359	-1.8001456000000002	-0.96908283	-1.3003595	-0.0113763	0.29166192	-0.5335131500697365	0.21725247062678868
22	-0.173683	-9.98	-0.173683	0.0	-0.1447477	-0.7823	-0.67670923	0.21057971	-1.8002255	-0.9664126	-1.3000345	-0.011027607	0.28546503	-0.5359095403858635	0.21704752607290345
23	-0.17410925	-9.98	-0.17410925	0.0	-0.14058262	-0.78966284	-0.6900286	0.20676397	-1.8003367	-0.96374094	-1.2998036	-0.010691511	0.27920264	-0.5382989452404647	0.21685747554236168
24	-0.17454426	-9.98	-0.17454426	0.0	-0.13645358	-0.79692537	-0.703195	0.20301729999999998	-1.8004801	-0.9610685	-1.2996666	-0.010368875	0.27287588	-0.5406809108742371	0.2166820344714615
25	-0.17498785	-9.98	-0.17498785	0.0	-0.13236092	-0.80408555	-0.7162055	0.1993406	-1.8006563999999998	-0.9583959	-1.2996235	-0.010060578	0.26648587	-0.5430549730883415	0.21652090061958745
26	-0.17543979	-9.97	-0.17543979	0.0	-0.1283049	-0.81114143	-0.72905755	0.1957348	-1.8008664	-0.95572394	-1.2996742	-0.009767515	0.26003388	-0.5454207043630105	0.2163737854173598
27	-0.17589985	-9.97	-0.17589985	0.0	-0.1242858	-0.818091	-0.74174845	0.19220081	-1.8011105	-0.9530532	-1.2998184	-0.009490588	0.25352105	-0.5477775928587082	0.2162403473992519
28	-0.17636782	-9.97	-0.17636782	0.0	-0.120303884	-0.8249322	-0.75427574	0.18873952	-1.8013897	-0.9503843	-1.3000563	-0.009230721	0.24694866	-0.5501252484457833	0.21612030534509785
29	-0.17684345	-9.97	-0.17684345	0.0	-0.11635939	-0.8316631999999999	-0.76663685	0.18535179	-1.8017044	-0.9477181999999998	-1.3003875	-0.008988843	0.24031791	-0.5524632132791776	0.21601331738909668
30	-0.17732652	-9.97	-0.17732652	0.0	-0.112452544	-0.83828187	-0.77882934	0.18203846	-1.8020554	-0.94505537	-1.300812	-0.008765906	0.23363012	-0.5547910365588911	0.21591906948565812
31	-0.1778168	-9.97	-0.1778168	0.0	-0.10858355	-0.8447863999999999	-0.79085094	0.17880034	-1.8024431	-0.9423967	-1.3013297	-0.008562873	0.22688659	-0.5571083123497493	0.21583722824921
32	-0.17831402	-9.97	-0.17831402	0.0	-0.10475259	-0.8511747	-0.80269927	0.17563824	-1.8028684	-0.9397428	-1.3019402	-0.008380677	0.22008866	-0.5594145755011722	0.21576747094136836
33	-0.17881796	-9.97	-0.17881796	0.0	-0.10095984	-0.8574450000000001	-0.8143720999999999	0.17255291	-1.8033315	-0.93709445	-1.3026434999999998	-0.0082202	0.21323773	-0.5617093905076371	0.2157094549343536
34	-0.17932835	-9.97	-0.17932835	0.0	-0.09720546	-0.86359525	-0.82586735	0.16954508	-1.8038331000000003	-0.9344524	-1.3034393	-0.008082286	0.2063352	-0.5639923218284469	0.2156628548283272
35	-0.17984496	-9.97	-0.17984496	0.0	-0.09348957	-0.8696235999999999	-0.8371829	0.1666155	-1.8043739	-0.93181735	-1.3043275	-0.007967736	0.19938251	-0.5662629508976151	0.21562735847592326
36	-0.18036753	-9.96	-0.18036753	0.0	-0.089812316	-0.8755280999999999	-0.84831655	0.16376485	-1.8049542	-0.92919	-1.3053077	-0.007877304	0.19238113	-0.5685207719392704	0.21560261358095664
37	-0.1808958	-9.96	-0.1808958	0.0	-0.086173795	-0.88130695	-0.85926646	0.16099381	-1.8055744	-0.92657113	-1.3063798	-0.007811713	0.18533254	-0.5707653703522518	0.21558829744752908
38	-0.18142955	-9.96	-0.18142955	0.0	-0.0825741	-0.8869582	-0.8700306999999999	0.15830304	-1.8062352	-0.92396134	-1.3075436000000005	-0.007771644	0.17823826	-0.5729963033353982	0.21558409919521446
39	-0.1819685	-9.96	-0.1819685	0.0	-0.07901332	-0.8924799999999999	-0.88060737	0.15569314	-1.8069369	-0.9213615	-1.3087988000000002	-0.007757735	0.17109984	-0.5752131138073158	0.21558968821673144
40	-0.18251242	-9.96	-0.18251242	0.0	-0.07549149	-0.8978706	-0.8909947	0.15316474	-1.8076795	-0.9187722	-1.310145	-0.007770589	0.16391887	-0.5774152884415535	0.21560471625949829
41	-0.1830611	-9.96	-0.1830611	0.0	-0.07200867	-0.903128	-0.90119094	0.15071844	-1.8084637	-0.91619426	-1.3115821	-0.007810769	0.15669693	-0.5796024161468337	0.21562889325087795
42	-0.1836143	-9.96	-0.1836143	0.0	-0.068564884	-0.9082505999999999	-0.9111943000000001	0.14835478	-1.8092896	-0.9136283000000002	-1.3131099	-0.007878801	0.14943564	-0.5817740264065892	0.21566189444123243
43	-0.1841718	-9.96	-0.1841718	0.0	-0.06516015	-0.9132366	-0.92100334	0.14607431	-1.8101572	-0.91107506	-1.3147278999999998	-0.007975181	0.14213665	-0.5839296264690776	0.2157033891448328
44	-0.18473339	-9.96	-0.18473339	0.0	-0.061794467	-0.9180843000000001	-0.9306164000000001	0.14387757	-1.8110666	-0.90853524	-1.3164360000000002	-0.008100374	0.13480161	-0.586068759207848	0.21575306980810594
45	-0.18529886	-9.96	-0.18529886	0.0	-0.05846784	-0.9227921999999998	-0.9400318999999999	0.14176504	-1.8120182	-0.9060095	-1.318234	-0.008254817	0.12743221	-0.5881910065986291	0.2158106540822767
46	-0.185868	-9.95	-0.185868	0.0	-0.055180248	-0.92735857	-0.94924843	0.13973722	-1.8130116000000005	-0.90349865	-1.3201213	-0.008438913000000001	0.12003015	-0.5902958335896795	0.21587580330728962
47	-0.1864406	-9.95	-0.1864406	0.0	-0.051931664	-0.93178195	-0.95826465	0.13779454	-1.8140471	-0.90100324	-1.3220979	-0.008653044	0.11259716	-0.5923828450292572	0.21594825239983917
48	-0.18701649	-9.95	-0.18701649	0.0	-0.048722055	-0.93606085	-0.9670791	0.13593747	-1.8151245	-0.89852405	-1.3241632	-0.00889755	0.10513498	-0.5944515341930915	0.2160276928215704
49	-0.18759546	-9.95	-0.18759546	0.0	-0.04555136	-0.9401939	-0.9756905999999999	0.13416642	-1.8162436	-0.8960617000000001	-1.3263172	-0.009172756	0.09764536	-0.596501479249208	0.2161138494882031
50	-0.18817733	-9.95	-0.18817733	0.0	-0.042419467	-0.9441796999999998	-0.9840978000000001	0.13248178	-1.8174045	-0.8936168999999999	-1.3285593999999998	-0.009478953	0.09013006	-0.5985322212403429	0.21620645398464675
51	-0.18876192	-9.95	-0.18876192	0.0	-0.039326247	-0.948017	-0.99229956	0.13088393	-1.8186067	-0.8911904	-1.3308895	-0.009816407	0.08259089	-0.6005432913564703	0.21630522562141483
52	-0.18934907	-9.95	-0.18934907	0.0	-0.036271524	-0.9517045	-1.0002948	0.12937324	-1.8198502	-0.88878274	-1.3333071	-0.010185368	0.07502965	-0.6025342411875646	0.21640991648069025
53	-0.18993859	-9.95	-0.18993859	0.0	-0.033255108	-0.9552411	-1.0080824000000002	0.12795004	-1.8211346	-0.8863947	-1.3358121	-0.010586062	0.06744816	-0.604504645963136	0.21652028076129531
54	-0.19053033	-9.95	-0.19053033	0.0	-0.030276759	-0.9586256	-1.0156611999999998	0.12661466	-1.8224596	-0.8840268	-1.3384038	-0.011018689	0.05984826	-0.6064539857539004	0.216636060427932
55	-0.19112411	-9.95	-0.19112411	0.0	-0.027336221	-0.96185696	-1.0230305	0.12536739	-1.8238248	-0.8816799000000001	-1.3410821000000002	-0.011483428	0.052231792	-0.6083818838602263	0.21675704017988995
56	-0.1917198	-9.94	-0.1917198	0.0	-0.024433205	-0.96493405	-1.0301893	0.12420852	-1.8252298	-0.8793544	-1.3438464	-0.01198043	0.044600613	-0.610287825213804	0.21688298212449986
57	-0.19231725	-9.94	-0.19231725	0.0	-0.021567388	-0.9678559999999999	-1.0371366	0.123138286	-1.8266741	-0.8770511999999999	-1.3466966	-0.012509842	0.036956605	-0.6121714085897112	0.21701368201769802
58	-0.19291629	-9.94	-0.19291629	0.0	-0.018738423	-0.9706216999999999	-1.0438716000000001	0.12215695	-1.8281575	-0.8747707	-1.3496321000000002	-0.013071797	0.029301649	-0.6140321509514711	0.2171489403736526
59	-0.19351679	-9.94	-0.19351679	0.0	-0.015945936	-0.97323036	-1.0503937	0.12126469999999999	-1.8296794	-0.8725136999999998	-1.3526527	-0.013666396	0.021637645	-0.615869663748871	0.2172885722921994
60	-0.19411863	-9.94	-0.19411863	0.0	-0.013189519	-0.9756809999999999	-1.0567021	0.120461755	-1.8312391	-0.87028074	-1.3557576	-0.01429374	0.0139665	-0.6176834177690529	0.21743236470075003
61	-0.19472167	-9.94	-0.19472167	0.0	-0.010468747	-0.97797275	-1.0627962	0.119748294	-1.8328363	-0.8680725	-1.3589468	-0.014953888	0.006290136	-0.6194730423494145	0.21758017922120843
62	-0.19532578	-9.94	-0.19532578	0.0	-0.007783155	-0.98010486	-1.0686753999999998	0.11912447	-1.8344702	-0.86588955	-1.3622197	-0.015646873000000002	-0.001389513	-0.621238055789162	0.21773183550921757
63	-0.19593084	-9.94	-0.19593084	0.0	-0.005132252	-0.9820764999999999	-1.074339	0.11859045	-1.8361404	-0.8637326	-1.3655758	-0.016372684	-0.009070517	-0.6229780141469687	0.21788719261321146
64	-0.19653673	-9.94	-0.19653673	0.0	-0.0025155488	-0.9838870000000001	-1.0797868	0.11814636	-1.8378463	-0.86160207	-1.3690146	-0.017131297	-0.016750926	-0.6246924916540368	0.2180461176680974
65	-0.19714335	-9.94	-0.19714335	0.0	6.7420646e-05	-0.9855356	-1.085018	0.117792316	-1.8395872	-0.8594987	-1.372536	-0.01792264	-0.024428789	-0.6263810538425452	0.21820848608548776
66	-0.19775058	-9.94	-0.19775058	0.0	0.0026171133	-0.9870216	-1.0900323	0.11752839999999999	-1.8413625	-0.8574229	-1.376139	-0.01874662	-0.032102134	-0.6280432123998836	0.2183741633760004
67	-0.19835833	-9.93	-0.19835833	0.0	0.005133971	-0.98834443	-1.0948296	0.11735469	-1.8431715	-0.85537535	-1.3798236	-0.019603113	-0.039769	-0.6296786259044083	0.21854306830388445
68	-0.19896647	-9.93	-0.19896647	0.0	0.00761842	-0.9895035	-1.0994093	0.11727123	-1.8450134	-0.85335654	-1.383589	-0.02049197	-0.047427412	-0.6312867945514957	0.21871507814233399
69	-0.19957492	-9.93	-0.19957492	0.0	0.010070875	-0.9904982	-1.1037714	0.11727803	-1.8468876	-0.851367	-1.3874347	-0.02141301	-0.05507539	-0.6328673312267799	0.21889011812004494
70	-0.20018357	-9.93	-0.20018357	0.0	0.012491729	-0.9913280999999999	-1.1079155	0.1173751	-1.8487935	-0.8494072	-1.3913604	-0.022366023	-0.06271094	-0.6344198404274499	0.21906812480953589
71	-0.20079233	-9.93	-0.20079233	0.0	0.014881366	-0.99199283	-1.1118416000000002	0.11756239	-1.8507301	-0.84747756	-1.3953653999999998	-0.023350783	-0.07033208	-0.6359438924590707	0.21924901322213813
72	-0.20140111	-9.93	-0.20140111	0.0	0.017240142	-0.99249196	-1.1155496	0.11783988	-1.8526968	-0.84557873	-1.3994491000000002	-0.024367038	-0.0779368	-0.637439112001407	0.2194327372657695
73	-0.20200984	-9.93	-0.20200984	0.0	0.01956842	-0.99282515	-1.1190393	0.11820748	-1.8546928	-0.8437110000000001	-1.4036111	-0.025414512	-0.085523084	-0.6389050888715784	0.21961925042995778
74	-0.20261844	-9.93	-0.20261844	0.0	0.021866538	-0.9929921	-1.1223108999999998	0.11866510000000001	-1.8567173	-0.8418749	-1.4078507	-0.026492914	-0.093088925	-0.6403414536394657	0.21980851695605583
75	-0.2032268	-9.93	-0.2032268	0.0	0.024134828	-0.99299264	-1.1253643	0.11921263	-1.8587695	-0.8400709000000001	-1.4121675	-0.027601928	-0.10063229	-0.6417478404955533	0.22000051771808637
76	-0.2038349	-9.93	-0.2038349	0.0	0.026373608	-0.9928265	-1.1281997	0.11984993	-1.8608485	-0.83829933	-1.4165608	-0.028741209	-0.10815116	-0.6431238567182607	0.22019522778479853
77	-0.20444265	-9.92	-0.20444265	0.0	0.02858318	-0.9924936	-1.1308173000000001	0.12057683	-1.8629535	-0.83656067	-1.42103	-0.029910387000000007	-0.115643516	-0.6444691612920396	0.22039264691919794
78	-0.20505	-9.92	-0.20505	0.0	0.030763835	-0.9919939	-1.1332171	0.12139316	-1.8650837	-0.8348553	-1.4255745000000002	-0.031109074	-0.12310731	-0.6457833895793937	0.22059277886962597
79	-0.2056569	-9.92	-0.2056569	0.0	0.032915853	-0.9913273000000001	-1.1353995000000001	0.12229871	-1.8672383	-0.8331835999999999	-1.4301938	-0.03233684	-0.1305405	-0.6470662178038006	0.22079564976808144
80	-0.20626329	-9.92	-0.20626329	0.0	0.035039514	-0.9904938	-1.1373645000000001	0.12329327	-1.8694161	-0.83154595	-1.4348872	-0.033593237000000005	-0.13794106	-0.6483172351552345	0.2210012539495681
81	-0.20686913	-9.92	-0.20686913	0.0	0.03713508	-0.9894934000000001	-1.1391127	0.12437659	-1.8716165	-0.8299426999999999	-1.439654	-0.0348778	-0.14530697	-0.6495361525863153	0.2212096443199173
82	-0.20747437	-9.92	-0.20747437	0.0	0.039202802	-0.9883264	-1.1406443000000002	0.12554839	-1.8738385	-0.82837415	-1.4444937	-0.03619002	-0.15263617	-0.6507226413947201	0.22142086185854026
83	-0.20807894	-9.92	-0.20807894	0.0	0.041242927	-0.9869927	-1.1419597	0.1268084	-1.8760812	-0.82684076	-1.4494056	-0.037529353	-0.1599266	-0.6518763521429527	0.22163495584544873
84	-0.2086828	-9.92	-0.2086828	0.0	0.043255683	-0.98549265	-1.1430591	0.12815629	-1.8783437	-0.8253428	-1.4543893	-0.03889523	-0.16717622	-0.65299698322651	0.22185199336802602
85	-0.20928591	-9.92	-0.20928591	0.0	0.045241304	-0.9838264000000001	-1.1439433	0.12959175	-1.880625	-0.8238805	-1.4594444	-0.04028704	-0.17438297	-0.6540842471155986	0.22207205833857016
86	-0.20988822	-9.92	-0.20988822	0.0	0.0472	-0.98199433	-1.1446127000000001	0.13111441	-1.8829242	-0.8224543	-1.4645701999999998	-0.04170414	-0.18154481	-0.6551378488057156	0.22229522971517515
87	-0.21048966	-9.91	-0.21048966	0.0	0.04913199	-0.9799966999999998	-1.1450676000000002	0.13272388	-1.8852403	-0.8210645000000001	-1.4697661	-0.04314586	-0.18865967	-0.6561574521022415	0.22252158761470633
88	-0.21109019	-9.91	-0.21109019	0.0	0.05103747	-0.9778338	-1.1453087	0.13441979999999998	-1.8875725	-0.81971127	-1.475032	-0.04461151	-0.1957255	-0.6571428200457315	0.2227512624445547
89	-0.21168977	-9.91	-0.21168977	0.0	0.05291665	-0.9755060999999999	-1.1453366000000003	0.13620174	-1.8899196	-0.81839496	-1.4803672	-0.04610036	-0.20274027	-0.6580936470492695	0.22298434305549045
90	-0.21228833	-9.91	-0.21228833	0.0	0.054769717	-0.9730141999999999	-1.1451521	0.13806924	-1.8922808	-0.8171159	-1.4857713	-0.04761165	-0.20970187	-0.659009719780882	0.22322097052710843
91	-0.21288584	-9.91	-0.21288584	0.0	0.056596857	-0.9703584000000001	-1.1447556	0.14002186	-1.894655	-0.81587434	-1.4912438	-0.049144607	-0.21660829	-0.6598907162162972	0.22346125351896057
92	-0.21348223	-9.91	-0.21348223	0.0	0.058398247	-0.96753925	-1.144148	0.14205912	-1.8970411	-0.81467044	-1.4967846000000002	-0.050698433	-0.22345747	-0.660736415713658	0.22370533990318733
93	-0.21407746	-9.91	-0.21407746	0.0	0.060174063	-0.96455747	-1.14333	0.14418050000000002	-1.8994381	-0.8135045999999999	-1.502393	-0.052272312	-0.23024733	-0.6615465706937516	0.22395336385044648
94	-0.21467148	-9.91	-0.21467148	0.0	0.061924476	-0.9614136000000001	-1.1423024	0.14638549	-1.9018449	-0.8123769000000001	-1.5080688999999998	-0.053865395	-0.23697585	-0.6623209456498939	0.22420548167853158
95	-0.21526422	-9.91	-0.21526422	0.0	0.06364966	-0.95810837	-1.141066	0.14867353	-1.9042603	-0.81128776	-1.5138117	-0.055476815	-0.24364096	-0.6630592929226398	0.22446183450727814
96	-0.21585561	-9.91	-0.21585561	0.0	0.06534979	-0.9546424000000001	-1.1396217	0.15104409	-1.9066832	-0.8102373	-1.519621	-0.057105683	-0.25024062	-0.6637613638877189	0.22472258267554573
97	-0.21644564	-9.9	-0.21644564	0.0	0.06702501	-0.95101655	-1.1379704	0.15349655	-1.9091125	-0.80922574	-1.5254968	-0.058751084	-0.25677276	-0.6644269910461506	0.224987909958174
98	-0.21703422	-9.9	-0.21703422	0.0	0.068675496	-0.94723153	-1.1361132	0.15603029999999998	-1.911547	-0.80825335	-1.5314385	-0.060412116	-0.26323533	-0.665055945101135	0.22525797698718875
99	-0.2176213	-9.9	-0.2176213	0.0	0.07030139	-0.9432881999999999	-1.1340507	0.15864474	-1.9139854	-0.8073203	-1.5374457	-0.06208784	-0.26962632	-0.665647962545988	0.2255329415915667
100	-0.21820681	-9.9	-0.21820681	0.0	0.07190284	-0.93918747	-1.1317843	0.16133918	-1.9164264	-0.8064268	-1.5435181	-0.06377731	-0.2759436	-0.6662028766641426	0.22581298822180615
101	-0.21879071	-9.9	-0.21879071	0.0	0.073479995	-0.93493026	-1.1293149	0.16411297	-1.9188691	-0.8055730999999999	-1.5496551	-0.06547956	-0.2821852	-0.6667204964840889	0.22609830489054494
102	-0.21937291	-9.9	-0.21937291	0.0	0.075033	-0.9305174999999999	-1.1266437	0.16696541	-1.921312	-0.8047594	-1.5558563	-0.06719359	-0.28834897	-0.6672005961639691	0.2263890650674292
103	-0.21995337	-9.9	-0.21995337	0.0	0.07656201	-0.9259502000000001	-1.1237716999999998	0.16989577	-1.923754	-0.8039858	-1.5621213	-0.06891841	-0.29443297	-0.6676429973322735	0.22668545961681935
104	-0.22053201	-9.9	-0.22053201	0.0	0.07806715	-0.9212294	-1.1207001	0.17290331	-1.9261937	-0.8032524999999999	-1.5684493	-0.07065298	-0.30043513	-0.6680474661273766	0.22698765562517684
105	-0.22110878	-9.9	-0.22110878	0.0	0.079548575	-0.91635615	-1.1174301000000002	0.17598729	-1.92863	-0.80255973	-1.5748396999999998	-0.07239630000000001	-0.30635345	-0.6684138344327109	0.22729584769450725
106	-0.2216836	-9.9	-0.2216836	0.0	0.081006415	-0.91133165	-1.1139629999999998	0.17914687	-1.9310616000000005	-0.80190754	-1.5812921999999998	-0.07414735	-0.31218606	-0.6687419721317082	0.22761023076827713
107	-0.2222564	-9.89	-0.2222564	0.0	0.0824408	-0.90615696	-1.1103002	0.18238129	-1.9334874	-0.801296	-1.5878059	-0.07590511	-0.31793103	-0.6690316916176853	0.22793099259595914
108	-0.22282712	-9.89	-0.22282712	0.0	0.083851874	-0.9008333000000001	-1.1064427	0.18568967	-1.9359062	-0.80072534	-1.5943801000000002	-0.07766853	-0.32358655	-0.6692828297740746	0.22825831325687157
109	-0.22339568	-9.89	-0.22339568	0.0	0.085239775	-0.8953620000000001	-1.1023921	0.18907118	-1.9383166	-0.8001955	-1.6010144	-0.07943661	-0.3291508	-0.6694952729941922	0.22859238878672244
110	-0.223962	-9.89	-0.223962	0.0	0.08660464	-0.8897441999999999	-1.0981498	0.19252494	-1.9407176	-0.7997066999999999	-1.6077079	-0.08120826	-0.33462206	-0.6696688934164123	0.22893341226842476
111	-0.22452599	-9.89	-0.22452599	0.0	0.08794659	-0.8839813	-1.093717	0.19605003	-1.9431078	-0.7992589	-1.6144598	-0.08298244	-0.33999854	-0.6698035151791096	0.22928155207643833
112	-0.22508758	-9.89	-0.22508758	0.0	0.08926577	-0.87807465	-1.0890954	0.19964552	-1.9454863	-0.7988522	-1.6212695	-0.08475806	-0.34527868	-0.6698991081854839	0.2296370258950435
113	-0.2256467	-9.89	-0.2256467	0.0	0.09056233	-0.87202555	-1.0842863	0.20331047	-1.9478517	-0.7984866	-1.628136	-0.08653403	-0.3504608	-0.6699554885739097	0.22999999352858935
114	-0.22620326	-9.89	-0.22620326	0.0	0.091836415	-0.8658355	-1.0792915	0.20704392	-1.9502027	-0.7981621	-1.6350589	-0.08830923	-0.35554338	-0.6699726237574711	0.23037065900802528
115	-0.2267572	-9.89	-0.2267572	0.0	0.093088165	-0.85950595	-1.0741123	0.21084483	-1.9525384	-0.79787874	-1.6420369	-0.09008254	-0.36052483	-0.6699503863646583	0.23074919454117068
116	-0.22730844	-9.89	-0.22730844	0.0	0.094317734	-0.85303843	-1.0687503999999999	0.21471220000000002	-1.9548575	-0.7976365	-1.6490694	-0.0918528	-0.3654038	-0.6698887332986717	0.23113578768492077
117	-0.22785692	-9.88	-0.22785692	0.0	0.09552528	-0.8464344000000001	-1.0632073999999998	0.21864499999999998	-1.9571588	-0.7974354	-1.6561555	-0.09361885	-0.37017876	-0.6697875749528275	0.23153061552288254
118	-0.22840257	-9.88	-0.22840257	0.0	0.09671094	-0.8396955	-1.0574848999999997	0.22264215	-1.9594412	-0.7972754	-1.6632943	-0.095379494	-0.37484843	-0.6696468701204419	0.23193385571981984
119	-0.22894534	-9.88	-0.22894534	0.0	0.09787487	-0.8328233	-1.0515847	0.22670256	-1.9617035	-0.7971564999999999	-1.6704849999999998	-0.09713357	-0.3794114	-0.6694665882300054	0.23234568590890103
120	-0.22948517	-9.88	-0.22948517	0.0	0.099017225	-0.82581943	-1.0455085	0.23082510000000003	-1.9639447	-0.79707867	-1.6777265	-0.09887985	-0.38386646	-0.6692466953847179	0.2327662758523424
121	-0.23002201	-9.88	-0.23002201	0.0	0.100138165	-0.8186856	-1.0392581	0.23500866	-1.9661634	-0.7970418	-1.685018	-0.10061712	-0.38821232	-0.6689871528130702	0.23319578492731455
122	-0.2305558	-9.88	-0.2305558	0.0	0.10123783	-0.8114235	-1.0328354	0.23925208	-1.9683586	-0.7970458	-1.6923581	-0.10234414	-0.3924478	-0.6686879229083786	0.2336343637936964
123	-0.23108652	-9.88	-0.23108652	0.0	0.10231641	-0.8040349	-1.0262419	0.24355416	-1.9705293	-0.7970906999999999	-1.6997463	-0.104059674	-0.39657173	-0.6683490456991332	0.23408219566554128
124	-0.23161408	-9.88	-0.23161408	0.0	0.10337405	-0.7965215999999999	-1.0194799	0.24791370000000001	-1.9726743	-0.7971764	-1.7071811	-0.105762444	-0.40058297	-0.6679705047984184	0.23453941337366674
125	-0.23213845	-9.88	-0.23213845	0.0	0.10441092	-0.7888854000000001	-1.012551	0.2523295	-1.9747924	-0.7973028	-1.7146616	-0.10745117	-0.40448043	-0.6675522838347245	0.23500616106369518
126	-0.23265961	-9.88	-0.23265961	0.0	0.10542717	-0.7811281	-1.0054573	0.25680026	-1.9768825	-0.7974698	-1.7221866999999995	-0.10912457	-0.408263	-0.6670944149815997	0.23548257872966122
127	-0.23317748	-9.88	-0.23317748	0.0	0.10642297	-0.7732517	-0.99820054	0.26132473	-1.9789435	-0.7976773	-1.7297553	-0.11078132	-0.4119297000000001	-0.6665969144873027	0.23596879912551133
128	-0.23369204	-9.87	-0.23369204	0.0	0.10739848	-0.765258	-0.9907828000000002	0.26590165	-1.9809744	-0.79792506	-1.7373663	-0.11242013	-0.41547945	-0.6660598044902077	0.23646495897911426
129	-0.23420322	-9.87	-0.23420322	0.0	0.10835387	-0.757149	-0.9832061	0.2705297	-1.982974	-0.79821306	-1.7450185	-0.114039645	-0.4189113	-0.6654831256286888	0.23697117083657293
130	-0.23471099	-9.87	-0.23471099	0.0	0.109289296	-0.74892664	-0.97547233	0.27520752	-1.9849415	-0.798541	-1.7527108	-0.11563855	-0.4222243	-0.6648669295411205	0.23748756427732057
131	-0.23521534	-9.87	-0.23521534	0.0	0.11020492	-0.74059296	-0.9675836	0.2799339	-1.9868754	-0.79890877	-1.7604418999999998	-0.11721547	-0.42541754	-0.6642112155911674	0.23801422096353292
132	-0.23571618	-9.87	-0.23571618	0.0	0.111100905	-0.73215	-0.9595418	0.28470743	-1.9887749	-0.7993161	-1.7682108	-0.118769065	-0.4284902	-0.6635160709369716	0.23855126119073614
133	-0.23621349	-9.87	-0.23621349	0.0	0.11197742	-0.7236	-0.9513491	0.28952685	-1.990639	-0.7997628000000001	-1.7760161	-0.120298006	-0.43144146	-0.6627815685619656	0.2390987764775201
134	-0.23670723	-9.87	-0.23670723	0.0	0.11283464	-0.71494496	-0.94300747	0.29439074	-1.9924663	-0.8002484999999999	-1.7838567	-0.12180099	-0.4342706	-0.6620077365594653	0.23965682885917286
135	-0.23719734	-9.87	-0.23719734	0.0	0.113672726	-0.7061871	-0.9345190999999999	0.2992978	-1.9942561	-0.800773	-1.7917313999999998	-0.123276725	-0.43697694	-0.6611947178678454	0.2402255203243469
136	-0.23768379	-9.87	-0.23768379	0.0	0.11449183	-0.6973288000000001	-0.92588603	0.30424666	-1.9960073	-0.80133605	-1.7996386000000002	-0.12472393	-0.43955982	-0.6603425830155965	0.2408048935823538
137	-0.23816654	-9.87	-0.23816654	0.0	0.11529214	-0.6883722	-0.9171103999999999	0.30923596	-1.9977189	-0.80193734	-1.8075774	-0.12614135	-0.4420187	-0.6594514731509762	0.24139502672944663
138	-0.23864552	-9.86	-0.23864552	0.0	0.11607381	-0.67931974	-0.90819436	0.31426427	-1.9993898	-0.8025765	-1.8155463	-0.12752776	-0.44435292	-0.6585214824222432	0.24199594919670836
139	-0.2391207	-9.86	-0.2391207	0.0	0.11683701	-0.6701736999999999	-0.8991401	0.31933025	-2.0010192	-0.8032531999999999	-1.8235439	-0.12888187	-0.44656208	-0.6575527497128295	0.24260770927483552
140	-0.23959205	-9.86	-0.23959205	0.0	0.11758191	-0.6609366	-0.8899499	0.32443249999999996	-2.0026062	-0.8039670999999999	-1.8315691000000005	-0.13020252	-0.44864565	-0.6565454704160519	0.2432303535844864
141	-0.24005947	-9.86	-0.24005947	0.0	0.11830867	-0.65161085	-0.88062584	0.32956955	-2.00415	-0.8047179	-1.8396201	-0.13148847	-0.45060328	-0.6554997684351102	0.2438638839261337
142	-0.24052294	-9.86	-0.24052294	0.0	0.11901747	-0.64219886	-0.8711703000000002	0.33474007	-2.0056496	-0.8055051	-1.8476958	-0.13273856	-0.45243454	-0.6544158159083786	0.24450832552614463
143	-0.2409824	-9.86	-0.2409824	0.0	0.11970846	-0.6327031999999999	-0.86158544	0.33994257	-2.0071046000000003	-0.80632836	-1.8557947	-0.13395159	-0.45413914	-0.6532938394841155	0.24516370134354556
144	-0.2414378	-9.86	-0.2414378	0.0	0.12038183	-0.6231263000000001	-0.8518735999999999	0.34517565	-2.0085142	-0.8071873	-1.8639151000000005	-0.13512638	-0.45571676	-0.6521339950655213	0.24582999537564135
145	-0.24188907	-9.86	-0.24188907	0.0	0.12103775	-0.61347073	-0.84203696	0.35043785	-2.0098777	-0.8080815	-1.8720556	-0.13626179	-0.45716718	-0.6509364933008538	0.2465071984245269
146	-0.24233618	-9.86	-0.24233618	0.0	0.12167639	-0.603739	-0.83207804	0.35572773	-2.0111942	-0.8090105	-1.8802147	-0.13735667	-0.4584902	-0.6497015370933131	0.24719527808793637
147	-0.24277906	-9.86	-0.24277906	0.0	0.12229794	-0.59393376	-0.8219989999999999	0.36104384	-2.0124636	-0.8099739	-1.8883909	-0.13840984	-0.4596856	-0.6484293878559837	0.24789423946766917
148	-0.24321763	-9.85	-0.24321763	0.0	0.12290259	-0.5840575	-0.8118023	0.36638469	-2.0136852	-0.8109712	-1.8965824	-0.13942020000000002	-0.46075326	-0.6471202415118331	0.24860402254069228
149	-0.24365187	-9.85	-0.24365187	0.0	0.123490505	-0.5741126999999999	-0.8014903	0.3717488	-2.0148582	-0.81200194	-1.9047877	-0.14038661	-0.46169314	-0.645774315199236	0.24932456743669762
150	-0.24408168	-9.85	-0.24408168	0.0	0.124061845	-0.56410193	-0.79106534	0.37713474	-2.0159824	-0.8130656999999999	-1.913005	-0.14130796	-0.46250513	-0.644391855076334	0.25005582672899246
151	-0.244507	-9.85	-0.244507	0.0	0.12461675	-0.5540278000000001	-0.78052986	0.38254097	-2.0170574	-0.81416196	-1.9212328	-0.14218315	-0.46318918	-0.6429731430265598	0.2507977411821446
152	-0.2449278	-9.85	-0.2449278	0.0	0.12515536	-0.54389274	-0.76988626	0.387966	-2.0180826	-0.81529015	-1.9294693	-0.14301108	-0.4637454000000001	-0.641518396423462	0.2515502135769884
153	-0.24534397	-9.85	-0.24534397	0.0	0.12567775	-0.53369933	-0.759137	0.39340840000000005	-2.0190578	-0.8164499	-1.9377129	-0.14379066	-0.46417373	-0.6400279138757629	0.252313176433874
154	-0.24575546	-9.85	-0.24575546	0.0	0.12618405	-0.52345014	-0.74828446	0.39886656	-2.0199823	-0.8176405999999999	-1.9459617	-0.14452082	-0.46447432	-0.6385019197570114	0.25308649385221216
155	-0.24616222	-9.85	-0.24616222	0.0	0.12667431	-0.5131477	-0.73733115	0.40433902	-2.0208564	-0.8188618000000001	-1.9542141	-0.14520046	-0.46464726	-0.6369407761462783	0.25387010593089016
156	-0.24656416	-9.85	-0.24656416	0.0	0.1271486	-0.5027944999999999	-0.72627956	0.40982425	-2.0216794	-0.8201128000000001	-1.9624681	-0.14582855	-0.4646927	-0.6353446926325187	0.2546638527180759
157	-0.2469612	-9.85	-0.2469612	0.0	0.12760696	-0.49239308	-0.71513206	0.41532072	-2.0224512	-0.8213933000000001	-1.9707221	-0.146404	-0.46461084	-0.6337140108046875	0.2554676273495075
158	-0.2473533	-9.84	-0.2473533	0.0	0.12804943	-0.481946	-0.7038913	0.42082688	-2.0231714	-0.8227026	-1.9789741000000003	-0.14692575	-0.46440187	-0.6320490007220878	0.2562812676790851
159	-0.24774036	-9.84	-0.24774036	0.0	0.12847604	-0.47145575	-0.6925595999999999	0.42634115	-2.0238402	-0.82404006	-1.9872224	-0.14739275	-0.46406606	-0.6303499989539071	0.25710465312218833
160	-0.2481223	-9.84	-0.2481223	0.0	0.12888676	-0.46092489999999997	-0.6811396	0.43186199999999997	-2.0244572	-0.82540524	-1.9954652	-0.14780393	-0.46360365	-0.6286173265396805	0.2579376156917927
161	-0.24849905	-9.84	-0.24849905	0.0	0.12928161	-0.45035598	-0.6696337	0.43738776	-2.0250223000000003	-0.82679754	-2.0037003	-0.14815831	-0.46301496	-0.6268512770485956	0.2587799633528211
162	-0.24887054	-9.84	-0.24887054	0.0	0.12966056	-0.43975148	-0.6580446	0.44291693	-2.0255353	-0.8282163	-2.0119262	-0.14845487	-0.46230033	-0.6250522125004195	0.2596315371471137
163	-0.24923664	-9.84	-0.24923664	0.0	0.13002352	-0.42911392	-0.64637464	0.4484478	-2.0259964	-0.82966095	-2.0201404	-0.14869271	-0.46146014	-0.6232204479149208	0.2604921205549201
164	-0.2495973	-9.84	-0.2495973	0.0	0.13037044	-0.41844586	-0.6346265	0.45397878	-2.0264053	-0.831131	-2.0283418	-0.14887093	-0.46049476	-0.6213564228019829	0.2613615482042208
165	-0.24995239	-9.84	-0.24995239	0.0	0.13070123	-0.40774977	-0.6228026999999999	0.45950824	-2.0267625	-0.8326256999999999	-2.0365276000000003	-0.14898870000000006	-0.45940468	-0.6194604571813735	0.2622395867119375
166	-0.25030184	-9.84	-0.25030184	0.0	0.13101579	-0.3970282	-0.6109057	0.46503454	-2.0270674	-0.8341446	-2.0446966	-0.14904518	-0.45819038	-0.617532956543209	0.2631260248746103
167	-0.25064555	-9.84	-0.25064555	0.0	0.13131404	-0.38628364	-0.59893817	0.47055605	-2.0273209	-0.8356870999999999	-2.0528462	-0.14903963	-0.45685238	-0.6155743478874893	0.26402064645862977
168	-0.25098342	-9.83	-0.25098342	0.0	0.13159586	-0.3755186	-0.5869025999999999	0.4760710999999999	-2.0275226	-0.83725274	-2.0609748	-0.1489713	-0.4553912000000001	-0.6135850292142144	0.26492320906794226
169	-0.25131533	-9.83	-0.25131533	0.0	0.13186115	-0.36473554	-0.5748015999999999	0.48157802	-2.027673	-0.8388409	-2.06908	-0.14883952	-0.45380747	-0.6115654185233842	0.2658334638803231
170	-0.2516412	-9.83	-0.2516412	0.0	0.13210978	-0.35393694	-0.56263775	0.48707518	-2.0277724	-0.8404511	-2.0771604	-0.14864363	-0.4521018	-0.6095160277754632	0.2667512051383246
171	-0.25196093	-9.83	-0.25196093	0.0	0.13234162	-0.34312525	-0.5504136	0.4925609	-2.0278208	-0.8420829	-2.0852132	-0.14838298	-0.45027483	-0.607437196990219	0.26767611587379064
172	-0.2522744	-9.83	-0.2522744	0.0	0.13255657	-0.33230296	-0.5381318	0.4980335	-2.027819	-0.84373575	-2.0932367	-0.14805698	-0.44832724	-0.6053294751478844	0.2686079819442087
173	-0.2525815	-9.83	-0.2525815	0.0	0.13275446	-0.32147247	-0.5257948	0.50349134	-2.027767	-0.8454091	-2.101229	-0.1476651	-0.44625977	-0.6031932946990395	0.26954652317278294
174	-0.25288212	-9.83	-0.25288212	0.0	0.13293515	-0.31063620000000003	-0.51340526	0.5089327	-2.0276651	-0.8471026	-2.1091876	-0.14720677	-0.4440732	-0.6010291001535684	0.27049143297082046
175	-0.25317612	-9.83	-0.25317612	0.0	0.1330985	-0.29979655	-0.50096583	0.51435596	-2.0275145	-0.84881574	-2.1171107000000005	-0.14668149	-0.44176826	-0.598837473491703	0.27144249503329926
176	-0.25346342	-9.83	-0.25346342	0.0	0.13324434	-0.28895596	-0.48847905	0.51975936	-2.027315	-0.850548	-2.1249962000000004	-0.14608882	-0.4393458	-0.5966188551640245	0.2723993765244565
177	-0.25374383	-9.83	-0.25374383	0.0	0.13337252	-0.27811676	-0.4759475	0.5251413	-2.0270674	-0.85229903	-2.1328418	-0.14542837	-0.43680665	-0.5943737521903001	0.27336179546061407
178	-0.25401723	-9.83	-0.25401723	0.0	0.13348287	-0.26728135	-0.46337378	0.5305	-2.0267723	-0.85406834	-2.1406455	-0.14469978	-0.4341517	-0.5921027110408783	0.27432945775869955
179	-0.2542835	-9.82	-0.2542835	0.0	0.13357525	-0.25645205	-0.45076049999999995	0.53583384	-2.0264304	-0.8558555	-2.148405	-0.1439027	-0.43138188	-0.5898062432058755	0.2753020591601043
180	-0.25454244	-9.82	-0.25454244	0.0	0.13364948	-0.24563122	-0.43811026	0.5411411	-2.026042	-0.8576601	-2.1561182	-0.14303687	-0.42849806	-0.5874848566852913	0.2762792732611432
181	-0.25479394	-9.82	-0.25479394	0.0	0.13370542	-0.23482117	-0.42542565	0.54642016	-2.025608	-0.85948175	-2.1637828	-0.14210206	-0.42550126	-0.585139104969242	0.2772607937890052
182	-0.25503784	-9.82	-0.25503784	0.0	0.13374288	-0.22402422	-0.41270927	0.55166924	-2.0251293	-0.8613200000000001	-2.1713967	-0.14109804	-0.4223924	-0.5827695650379601	0.27824631362234953
183	-0.255274	-9.82	-0.255274	0.0	0.13376173	-0.21324266	-0.39996368	0.5568868	-2.0246062	-0.8631745000000001	-2.1789577	-0.14002466	-0.41917256	-0.5803767424013291	0.27923549103703027
184	-0.25550225	-9.82	-0.25550225	0.0	0.1337618	-0.20247877	-0.3871915	0.56207114	-2.0240397	-0.8650448000000001	-2.1864634	-0.13888179	-0.41584274	-0.5779612020395813	0.2802279971249474
185	-0.25572243	-9.82	-0.25572243	0.0	0.13374287	-0.19173479	-0.37439534	0.5672205	-2.0234308000000003	-0.8669304	-2.1939118	-0.13766931	-0.41240403	-0.5755235534428329	0.2812235199985356
186	-0.2559344	-9.82	-0.2559344	0.0	0.13370484	-0.18101299	-0.36157775	0.5723334	-2.0227802	-0.86883116	-2.2013004	-0.13638717	-0.4088575	-0.5730643316308518	0.28222171139668717
187	-0.25613797	-9.82	-0.25613797	0.0	0.1336475	-0.17031559999999998	-0.34874135	0.577408	-2.0220885	-0.87074655	-2.2086272	-0.13503534	-0.40520427	-0.5705841275641022	0.28322222107686906
188	-0.25633296	-9.82	-0.25633296	0.0	0.13357067	-0.15964483	-0.33588874	0.5824428	-2.0213568	-0.8726761999999999	-2.2158897	-0.13361381	-0.4014455	-0.568083507262352	0.2842247095777123
189	-0.2565193	-9.81	-0.2565193	0.0	0.1334742	-0.14900286	-0.32302243	0.5874361	-2.0205858	-0.8746198000000001	-2.2230856	-0.13212259	-0.39758235	-0.5655630416860656	0.28522881533472283
190	-0.25669673	-9.81	-0.25669673	0.0	0.13335788	-0.13839193	-0.31014508	0.5923861999999999	-2.0197768	-0.87657684	-2.2302127	-0.13056174	-0.393616	-0.5630233738352433	0.28623420747093503
191	-0.2568651	-9.81	-0.2568651	0.0	0.13322155	-0.12781414	-0.29725924	0.5972915	-2.0189307	-0.87854713	-2.2372687	-0.12893134	-0.38954765	-0.5604650962197685	0.2872405341838018
192	-0.25702432	-9.81	-0.25702432	0.0	0.13306503	-0.117271714	-0.28436747	0.6021505	-2.018048	-0.8805303	-2.244251	-0.12723151	-0.38537854	-0.5578887322001059	0.2882473962757854
193	-0.25717416	-9.81	-0.25717416	0.0	0.13288814	-0.10676674	-0.27147236	0.6069614000000001	-2.0171306	-0.88252586	-2.2511578	-0.12546237	-0.38110995	-0.5552950305762558	0.2892545094248676
194	-0.2573145	-9.81	-0.2573145	0.0	0.13269074	-0.09630134	-0.2585765	0.61172277	-2.0161788	-0.8845334999999999	-2.2579860000000003	-0.123624064	-0.37674314	-0.5526844334581017	0.29026143012728717
195	-0.25744513	-9.81	-0.25744513	0.0	0.1324727	-0.08587762	-0.24568246	0.6164328	-2.015194	-0.886553	-2.2647338	-0.121716805	-0.3722794	-0.5500576717851792	0.2912678419010264
196	-0.25756592	-9.81	-0.25756592	0.0	0.13223384	-0.075497665	-0.23279278	0.62108994	-2.014177	-0.8885839	-2.2713988	-0.11974079	-0.3677201	-0.5474153167377205	0.29227336065978793
197	-0.2576767	-9.81	-0.2576767	0.0	0.13197409	-0.06516352	-0.21991003	0.6256927	-2.0131295	-0.8906259	-2.2779784	-0.11769627	-0.3630665	-0.544758002465145	0.29327764335295825
198	-0.25777733	-9.81	-0.25777733	0.0	0.1316933	-0.05487726	-0.20703673	0.6302395000000001	-2.012052	-0.8926786	-2.28447	-0.11558348	-0.35832006	-0.5420862659674529	0.29428026987871286
199	-0.2578676	-9.8	-0.2578676	0.0	0.13139145	-0.0446409	-0.19417544	0.6347286999999999	-2.010946	-0.8947417999999999	-2.290872	-0.11340269	-0.3534821	-0.5394008383731346	0.2952809433130729
200	-0.25794742	-9.8	-0.25794742	0.0	0.13106841	-0.034456454	-0.18132867	0.639159	-2.0098126	-0.8968149999999999	-2.2971818	-0.11115419	-0.34855407	-0.5367022790624221	0.2962792834376596
201	-0.2580166	-9.8	-0.2580166	0.0	0.13072415	-0.024325912999999998	-0.16849892	0.6435288	-2.008653	-0.89889807	-2.3033974	-0.10883831	-0.34353745	-0.5339912702341546	0.2972749475806956
202	-0.25807494	-9.8	-0.25807494	0.0	0.13035859	-0.014251264	-0.15568873	0.64783674	-2.007468	-0.9009905	-2.3095164	-0.10645537	-0.33843365	-0.5312683521575188	0.29826754717418125
203	-0.25812235	-9.8	-0.25812235	0.0	0.12997171	-0.004234468	-0.14290059	0.6520814	-2.0062594	-0.903092	-2.3155375	-0.104005754	-0.3332443	-0.5285343253918182	0.29925681912503077
204	-0.25815865	-9.8	-0.25815865	0.0	0.12956347	0.0057225340000000005	-0.13013697	0.6562613	-2.005028	-0.9052024	-2.321458	-0.10148983	-0.32797086	-0.5257897414260078	0.30024235238168256
205	-0.2581837	-9.8	-0.2581837	0.0	0.12913385	0.015617821	-0.11740035	0.66037524	-2.0037751	-0.9073213	-2.327277	-0.09890799	-0.322615	-0.5230353516589263	0.3012238895929421
206	-0.2581973	-9.8	-0.2581973	0.0	0.12868284	0.02544949	-0.10469323	0.66442186	-2.0025022	-0.9094484	-2.3329918	-0.09626063	-0.31717822	-0.5202717600696448	0.3022010581670461
207	-0.25819936	-9.8	-0.25819936	0.0	0.12821043	0.035215657000000004	-0.09201806	0.6683998000000001	-2.00121	-0.91158336	-2.338601	-0.09354815	-0.31166217	-0.5174996221570023	0.303173527171836
208	-0.2581897	-9.8	-0.2581897	0.0	0.12771662	0.044914454000000006	-0.07937732	0.6723079000000001	-1.9999	-0.91372603	-2.344103	-0.09077094	-0.30606845	-0.5147196478198371	0.30414100681537426
209	-0.2581682	-9.79	-0.2581682	0.0	0.12720141	0.054544035	-0.06677345	0.67614484	-1.9985734	-0.91587603	-2.3494961	-0.08792941	-0.3003987	-0.5119324997569885	0.3051031734681897
210	-0.2581347	-9.79	-0.2581347	0.0	0.12666482	0.064102575	-0.054208912000000005	0.67990947	-1.9972314	-0.9180331	-2.3547785	-0.08502398	-0.2946546	-0.5091388322574112	0.30605970471544663
211	-0.25808904	-9.79	-0.25808904	0.0	0.12610684	0.07358827400000001	-0.041686133	0.6836005999999999	-1.9958751	-0.9201971	-2.3599489	-0.08205505	-0.2888378	-0.5063393401397117	0.3070103073705307
212	-0.25803113	-9.79	-0.25803113	0.0	0.12552752	0.08299933400000001	-0.029207557000000002	0.68721706	-1.994506	-0.92236763	-2.3650055	-0.07902306	-0.28294995	-0.5035346916829612	0.3079546717095743
213	-0.2579608	-9.79	-0.2579608	0.0	0.12492686	0.09233397	-0.01677561	0.69075775	-1.9931252	-0.9245445	-2.369947	-0.07592846	-0.27699283	-0.500725581870592	0.3088925055417649
214	-0.25787792	-9.79	-0.25787792	0.0	0.124304906	0.101590455	-0.0043927124	0.6942216	-1.9917338	-0.9267275	-2.3747717999999995	-0.07277166	-0.27096808	-0.49791265079638497	0.30982349999758224
215	-0.25778237	-9.79	-0.25778237	0.0	0.123661675	0.11076704	0.007938715	0.6976074999999999	-1.9903332	-0.9289163	-2.3794785	-0.069553144	-0.26487747	-0.495096605429295	0.31074736867808317
216	-0.25767398	-9.79	-0.25767398	0.0	0.12299721	0.11986199	0.020216258	0.7009145	-1.9889246	-0.9311107	-2.384066	-0.06627336	-0.2587227	-0.4922781381375801	0.3116638459102321
217	-0.25755262	-9.79	-0.25755262	0.0	0.12231155	0.12887362	0.03243751	0.7041415	-1.9875094	-0.9333105	-2.3885326	-0.06293281	-0.25250557	-0.4894579326350213	0.3125726285674253
218	-0.25741816	-9.79	-0.25741816	0.0	0.12160472	0.13780022	0.044600062	0.70728755	-1.9860885	-0.93551546	-2.3928773	-0.059531964000000014	-0.24622785	-0.48663666794022475	0.31347343996158283
219	-0.25727046	-9.78	-0.25727046	0.0	0.12087678	0.14664014	0.056701525999999995	0.7103517	-1.9846634	-0.9377254	-2.3970988	-0.056071308	-0.2398913	-0.48381505157179755	0.3143660180096672
220	-0.25710937	-9.78	-0.25710937	0.0	0.12012777	0.15539174	0.0687395	0.7133331	-1.9832351	-0.93994004	-2.4011958	-0.05255134	-0.23349772	-0.4809937266483459	0.31525007572989744
221	-0.25693473	-9.78	-0.25693473	0.0	0.11935773	0.1640534	0.08071162	0.71623075	-1.9818051	-0.94215924	-2.405167	-0.048972562	-0.22704893	-0.4781734066730701	0.31612535032024147
222	-0.25674647	-9.78	-0.25674647	0.0	0.11856671	0.17262349	0.09261549	0.7190438	-1.9803746	-0.9443828000000002	-2.4090118	-0.045335498	-0.22054675	-0.47535484321515736	0.31699161375745044
223	-0.25654438	-9.78	-0.25654438	0.0	0.11775476	0.18110043	0.10444881	0.7217715	-1.9789448	-0.9466105	-2.4127285	-0.041640677	-0.21399301	-0.47253863709757543	0.3178485718083896
224	-0.25632834	-9.78	-0.25632834	0.0	0.116921924	0.18948264	0.11620928	0.7244129	-1.9775168	-0.9488423	-2.4163163	-0.037888635	-0.20738956	-0.469725519529047	0.3186959798448336
225	-0.25609824	-9.78	-0.25609824	0.0	0.116068274	0.19776858	0.12789467	0.72696733	-1.9760921	-0.951078	-2.4197743	-0.034079924	-0.2007383	-0.4669162010831207	0.3195336191742951
226	-0.25585392	-9.78	-0.25585392	0.0	0.11519387	0.2059567	0.13950275	0.729434	-1.9746717	-0.95331746	-2.4231012	-0.030215114	-0.19404109	-0.4641113161531127	0.3203612142751438
227	-0.25559527	-9.78	-0.25559527	0.0	0.114298776	0.21404548	0.15103136	0.7318121999999999	-1.9732571	-0.95556056	-2.4262962000000003	-0.026294768	-0.18729982	-0.46131158990268784	0.32117855556825026
228	-0.2553221	-9.78	-0.2553221	0.0	0.113383055	0.22203343	0.16247836	0.7341012	-1.9718492	-0.9578073	-2.4293582	-0.022319457	-0.18051642	-0.45851766309987185	0.32198538514512215
229	-0.25503436	-9.77	-0.25503436	0.0	0.11244677	0.22991905	0.17384164	0.73630035	-1.9704496	-0.9600575	-2.4322867	-0.018289773	-0.17369281	-0.4557302930237358	0.32278152258418996
230	-0.25473183	-9.77	-0.25473183	0.0	0.11148999	0.2377009	0.18511917	0.738409	-1.9690592	-0.9623112	-2.4350803	-0.01420631	-0.16683091	-0.45295006950713157	0.32356669867772436
231	-0.25441447	-9.77	-0.25441447	0.0	0.11051278	0.24537753	0.19630888	0.74042654	-1.9676795	-0.96456826	-2.4377387	-0.010069686	-0.15993269	-0.4501777576840721	0.324340746867608
232	-0.25408208	-9.77	-0.25408208	0.0	0.1095152	0.25294757	0.20740879999999998	0.7423524	-1.9663116000000005	-0.96682876	-2.4402604	-0.005880531	-0.15300004	-0.4474139447126995	0.32510340997472253
233	-0.25373456	-9.77	-0.25373456	0.0	0.10849731	0.26040968	0.21841696	0.74418604	-1.9649566000000005	-0.9690926	-2.4426453	-0.001639467	-0.14603494	-0.44465934791162043	0.325854524928221
234	-0.25337178	-9.77	-0.25337178	0.0	0.10745917	0.26776263	0.22933143	0.74592686	-1.963616	-0.97135985	-2.4448924	0.002652858	-0.13903928	-0.44191463545438303	0.32659389413011186
235	-0.2529936	-9.77	-0.2529936	0.0	0.106400855	0.27500513	0.24015035	0.7475743	-1.9622909	-0.9736305	-2.4470007000000003	0.006995804	-0.13201502	-0.43918042945959435	0.32732130018045924
236	-0.25259992	-9.77	-0.25259992	0.0	0.10532241	0.282136	0.25087187	0.74912804	-1.9609824	-0.9759046	-2.4489696	0.011388699	-0.12496409	-0.43645735926562834	0.32803656800740927
237	-0.2521906	-9.77	-0.2521906	0.0	0.104223914	0.28915409999999997	0.26149416	0.7505875	-1.9596919	-0.97818214	-2.4507987	0.015830868999999997	-0.117888406	-0.4337461192460338	0.3287395430585445
238	-0.25176546	-9.77	-0.25176546	0.0	0.1031054	0.29605840000000005	0.27201554	0.75195235	-1.9584205	-0.9804632	-2.4524872	0.020321632	-0.11078992	-0.4310472954293011	0.3294300467223835
239	-0.25132445	-9.77	-0.25132445	0.0	0.10196695	0.30284774	0.28243425	0.75322205	-1.9571694	-0.98274785	-2.4540346	0.024860293	-0.103670545	-0.4283615559692109	0.3301079142665133
240	-0.25086737	-9.76	-0.25086737	0.0	0.1008086	0.30952117	0.29274870000000003	0.7543963	-1.9559397	-0.98503613	-2.4554403	0.029446144	-0.09653223	-0.4256894814689633	0.3307729885763019
241	-0.2503941	-9.76	-0.2503941	0.0	0.099630415	0.31607774	0.30295724	0.7554748	-1.9547325	-0.98732805	-2.4567034	0.034078468	-0.08937691	-0.42303163024716495	0.33142509160281314
242	-0.24990454	-9.76	-0.24990454	0.0	0.09843245	0.32251647	0.31305826	0.7564571999999999	-1.9535491000000005	-0.9896238000000002	-2.4578238	0.03875654	-0.08220652	-0.42038868416748054	0.3320641132581345
243	-0.24939854	-9.76	-0.24939854	0.0	0.09721476	0.32883653	0.32305023	0.7573432	-1.9523906	-0.99192333	-2.458801	0.043479577	-0.07502297	-0.41776121490345836	0.33268991031691886
244	-0.24887599	-9.76	-0.24887599	0.0	0.09597738	0.33503702	0.3329317	0.7581324	-1.9512578	-0.99422675	-2.4596343	0.048246764	-0.067828216	-0.41514977916382134	0.33330231058628157
245	-0.24833676	-9.76	-0.24833676	0.0	0.09472037	0.3411172	0.34270120000000004	0.75882477	-1.9501522	-0.99653405	-2.4603236	0.053057216	-0.060624167	-0.41255500221223407	0.3339012358353706
246	-0.24778074	-9.76	-0.24778074	0.0	0.09344377	0.34707624	0.35235727	0.75942	-1.9490744	-0.9988454	-2.4608684	0.057910018	-0.053412773	-0.4099774411574192	0.33448652582825616
247	-0.2472078	-9.76	-0.2472078	0.0	0.092147626	0.35291347	0.36189857	0.7599178000000001	-1.9480258	-1.0011607	-2.4612682	0.062804185	-0.046195958	-0.4074176812531574	0.33505806492386475
248	-0.2466179	-9.76	-0.2466179	0.0	0.09083197	0.35862812	0.37132376	0.76031816	-1.9470074	-1.0034802	-2.461523	0.067738704	-0.03897565	-0.40487634316863597	0.33561576758043593
249	-0.24601088	-9.76	-0.24601088	0.0	0.08949684	0.36421955	0.38063154	0.7606208999999999	-1.94602	-1.0058038	-2.4616323	0.07271249	-0.03175378	-0.40235394411257747	0.33615949577442555
250	-0.24538669	-9.75	-0.24538669	0.0	0.08814228	0.36968708	0.38982064	0.7608258000000001	-1.9450648	-1.0081315999999998	-2.461596	0.07772443	-0.024532279	-0.399851113564053	0.33668916281267464
251	-0.24474524	-9.75	-0.24474524	0.0	0.08676832	0.37503016	0.39888978	0.760933	-1.9441427	-1.0104636	-2.4614136	0.08277335	-0.017313076	-0.39736836039224965	0.3372046551142804
252	-0.24408646	-9.75	-0.24408646	0.0	0.085374996	0.38024813	0.4078378	0.76094234	-1.9432547	-1.0128	-2.4610853	0.08785805	-0.010098094	-0.3949063237212967	0.33770590644142834
253	-0.24341026	-9.75	-0.24341026	0.0	0.083962336	0.38534054	0.41666356	0.7608538	-1.9424016	-1.0151407	-2.4606106	0.092977285	-0.00288926	-0.392465489830265	0.33819279913612305
254	-0.2427166	-9.75	-0.2427166	0.0	0.082530364	0.39030690000000007	0.42536587	0.7606676	-1.9415847	-1.0174857	-2.4599898	0.098129764	0.004311509	-0.39004647881363225	0.33866530512287374
255	-0.24200541	-9.75	-0.24200541	0.0	0.08107911	0.39514667	0.43394366	0.7603837	-1.9408046	-1.0198353999999998	-2.459222	0.103314154	0.011502282	-0.3876497831307015	0.33912328074208614
256	-0.24127662	-9.75	-0.24127662	0.0	0.07960858	0.3998595	0.44239587	0.7600023	-1.9400623	-1.0221894	-2.458308	0.10852908	0.018681131	-0.3852759858858341	0.3395667168805336
257	-0.24053021	-9.75	-0.24053021	0.0	0.07811881	0.40444496	0.45072144	0.7595236	-1.9393587	-1.0245479	-2.4572473	0.11377314	0.025846146	-0.38292560131856573	0.3399955231634983
258	-0.23976614	-9.75	-0.23976614	0.0	0.0766098	0.40890273	0.45891944	0.7589477	-1.9386946	-1.0269113	-2.45604	0.119044855	0.032995407000000004	-0.3805992106036061	0.3404096519447815
259	-0.23898435	-9.75	-0.23898435	0.0	0.07508157	0.4132325	0.46698883	0.758275	-1.9380711	-1.0292791	-2.454686	0.12434274	0.040126987	-0.37829729174531634	0.34080904881531293
260	-0.23818481	-9.74	-0.23818481	0.0	0.07353414	0.41743395	0.47492870000000004	0.75750583	-1.9374888	-1.0316519	-2.4531856	0.12966527	0.047238957000000005	-0.3760204264184063	0.34119368562087543
261	-0.23736753	-9.74	-0.23736753	0.0	0.071967505	0.42150685	0.48273820000000006	0.7566406999999999	-1.9369488	-1.0340292	-2.4515386	0.1350109	0.054329377000000005	-0.3737690593778179	0.341563514211706
262	-0.2365325	-9.74	-0.2365325	0.0	0.070381686	0.42545098	0.4904164000000001	0.75567985	-1.9364517	-1.0364116	-2.449745	0.14037806	0.06139634	-0.371543747833435	0.34191848802748864
263	-0.23567972	-9.74	-0.23567972	0.0	0.06877673	0.42926615	0.49796247	0.7546239	-1.9359983	-1.0387989	-2.4478054	0.14576517	0.06843794	-0.3693449959149094	0.34225861357529747
264	-0.23480919	-9.74	-0.23480919	0.0	0.067152694	0.43295223	0.5053757000000001	0.7534734000000001	-1.9355896	-1.0411911	-2.4457195	0.15117067	0.0754523	-0.3671732396167183	0.3425838560330617
265	-0.23392093	-9.74	-0.23392093	0.0	0.0655097	0.43650904	0.51265514	0.752229	-1.9352258	-1.0435884	-2.443488	0.15659294	0.082437545	-0.3650289767531071	0.34289420844703583
266	-0.233015	-9.74	-0.233015	0.0	0.06384788	0.43993655	0.5198001	0.75089115	-1.9349082	-1.0459906	-2.4411104	0.16203037	0.089391835	-0.3629126318734951	0.3431896364837609
267	-0.23209141	-9.74	-0.23209141	0.0	0.062167384	0.44323468	0.52681	0.74946076	-1.9346367	-1.048398	-2.4385874	0.16748135	0.09631335	-0.3608245988217792	0.34347014722617264
268	-0.23115022	-9.74	-0.23115022	0.0	0.060468413	0.44640338	0.533684	0.74793845	-1.9344122	-1.0508105	-2.435919	0.17294423	0.103200264	-0.3587653187869145	0.34373572653077256
269	-0.23019148	-9.74	-0.23019148	0.0	0.058751184	0.44944268	0.5404215	0.7463251000000001	-1.9342351	-1.0532278999999998	-2.433106	0.1784174	0.11005079	-0.3567351829600363	0.3439864075515509
270	-0.22921523	-9.73	-0.22921523	0.0	0.057015937	0.45235255	0.54702187	0.7446214	-1.9341058	-1.0556506	-2.4301481	0.18389918	0.116863154	-0.35473456436963524	0.3442221544013649
271	-0.22822157	-9.73	-0.22822157	0.0	0.055262942	0.4551331	0.55348456	0.7428283	-1.9340246	-1.0580783	-2.427046	0.18938795	0.12363558	-0.3527638033617887	0.34444299523413424
272	-0.22721055	-9.73	-0.22721055	0.0	0.053492498	0.45778438	0.55980897	0.74094677	-1.9339919	-1.060511	-2.4238002	0.19488199	0.13036633	-0.3508232713847551	0.34464895460511297
273	-0.22618228	-9.73	-0.22618228	0.0	0.051704925	0.46030653	0.56599456	0.7389777	-1.9340079	-1.0629487	-2.4204106	0.20037965	0.13705365	-0.3489132467417345	0.34484001035566464
274	-0.22513682	-9.73	-0.22513682	0.0	0.04990056	0.46269968	0.5720409000000001	0.7369220999999999	-1.9340729	-1.0653914	-2.4168782	0.20587924	0.14369585	-0.34703409849304967	0.3450162278590496
275	-0.22407429	-9.73	-0.22407429	0.0	0.048079785	0.46496394	0.5779475000000001	0.734781	-1.9341869	-1.0678391	-2.413203	0.21137907	0.15029117	-0.34518608242431353	0.3451775888803073
276	-0.2229948	-9.73	-0.2229948	0.0	0.046242982	0.46709958	0.58371395	0.7325556	-1.9343503	-1.0702916	-2.409386	0.21687743	0.15683797	-0.34336951922332004	0.3453241727650658
277	-0.22189847	-9.73	-0.22189847	0.0	0.04439057	0.46910680000000005	0.5893398	0.7302469	-1.9345629	-1.072749	-2.405427	0.22237267	0.16333453	-0.3415846095976305	0.34545594634781435
278	-0.22078542	-9.73	-0.22078542	0.0	0.042522967	0.4709858	0.59482473	0.7278561	-1.9348248	-1.075211	-2.4013271	0.22786307	0.16977921	-0.3398316447251548	0.34557298031920014
279	-0.2196558	-9.73	-0.2196558	0.0	0.04064061	0.47273687	0.6001683000000001	0.72538435	-1.9351362	-1.0776778	-2.3970869	0.23334698	0.17617033	-0.3381109255683966	0.345675327726058
280	-0.21850973	-9.72	-0.21850973	0.0	0.038743947	0.4743603	0.6053703	0.7228329000000001	-1.9354967	-1.0801492	-2.3927066000000003	0.23882268	0.1825063	-0.3364225806975622	0.34576298610501677
281	-0.21734738	-9.72	-0.21734738	0.0	0.036833428	0.4758564	0.61043036	0.7202029000000001	-1.9359064	-1.082625	-2.3881872000000004	0.24428853	0.18878543	-0.3347668935652714	0.34583602437742034
282	-0.21616893	-9.72	-0.21616893	0.0	0.034909535	0.47722554	0.6153483000000001	0.7174958	-1.9363652	-1.0851053	-2.383529	0.24974282	0.19500613	-0.33314402999667264	0.3458944807398985
283	-0.21497451	-9.72	-0.21497451	0.0	0.032972746	0.47846806	0.6201236999999999	0.7147127	-1.9368728	-1.0875899	-2.3787332	0.25518388	0.20116682	-0.33155425020921137	0.3459384167529539
284	-0.2137643	-9.72	-0.2137643	0.0	0.031023556	0.47958437	0.62475646	0.71185493	-1.9374291	-1.0900786	-2.3738	0.26061	0.20726588	-0.3299976798615394	0.34596785689105497
285	-0.2125385	-9.72	-0.2125385	0.0	0.029062478	0.48057482	0.62924623	0.7089239	-1.9380337	-1.0925715	-2.3687305	0.26601958	0.21330173	-0.32847454577880525	0.3459828732214691
286	-0.21129729	-9.72	-0.21129729	0.0	0.027090028	0.48143992	0.63359296	0.7059209	-1.9386865	-1.0950683	-2.3635252	0.2714109	0.2192728	-0.3269849780608673	0.34598351185843146
287	-0.21004085	-9.72	-0.21004085	0.0	0.025106743	0.48218006	0.63779634	0.70284736	-1.939387	-1.097569	-2.3581853	0.27678233	0.22517754	-0.32552917794493863	0.3459698474613887
288	-0.20876941	-9.72	-0.20876941	0.0	0.023113163	0.48279577	0.64185625	0.69970465	-1.9401348000000005	-1.1000735	-2.352711	0.28213218	0.23101437	-0.3241072327660518	0.3459418978763129
289	-0.20748316	-9.72	-0.20748316	0.0	0.021109851	0.4832875	0.6457725999999999	0.69649416	-1.9409297	-1.1025815	-2.3471038	0.28745875	0.23678178	-0.3227193516438328	0.34589977221158513
290	-0.20618233	-9.71	-0.20618233	0.0	0.019097367	0.48365584	0.6495451999999999	0.69321746	-1.941771	-1.105093	-2.3413641	0.29276043	0.24247819	-0.32136559435452033	0.3458434961038364
291	-0.20486711	-9.71	-0.20486711	0.0	0.017076287	0.4839013	0.653174	0.68987596	-1.9426585	-1.1076078	-2.3354928	0.29803553	0.24810213	-0.320046100223773	0.34577314659048974
292	-0.20353776	-9.71	-0.20353776	0.0	0.015047192	0.48402447	0.6566588000000001	0.6864710999999999	-1.9435916	-1.1101259	-2.3294914	0.30328244	0.25365204	-0.31876106205228455	0.34568882169488396
293	-0.2021945	-9.71	-0.2021945	0.0	0.013010645	0.48402593	0.6599998	0.68300444	-1.9445697	-1.1126469	-2.3233602	0.30849946	0.25912645	-0.31751045717040016	0.3455905474601356
294	-0.20083757	-9.71	-0.20083757	0.0	0.010967198	0.48390624	0.66319674	0.6794776	-1.9455925	-1.115171	-2.3171003	0.3136849	0.26452386	-0.3162944829620621	0.3454784187972523
295	-0.19946721	-9.71	-0.19946721	0.0	0.008917369	0.48366612	0.66624975	0.67589194	-1.9466592	-1.1176977	-2.3107128	0.31883723	0.2698428	-0.3151131703013287	0.34535249779948307
296	-0.19808367	-9.71	-0.19808367	0.0	0.0068616546	0.48330614	0.6691588	0.67224914	-1.9477695	-1.120227	-2.304199	0.32395467	0.2750818	-0.31396669643713054	0.345212894079176
297	-0.1966872	-9.71	-0.1966872	0.0	0.0048005357	0.48282698	0.6719239	0.66855085	-1.9489228	-1.1227586	-2.2975595	0.32903567	0.28023937	-0.3128550800887471	0.34505965566305546
298	-0.19527808	-9.71	-0.19527808	0.0	0.0027344644	0.48222938	0.67454505	0.66479856	-1.9501184	-1.1252925	-2.2907956	0.33407855	0.28531408	-0.31177844939572413	0.3448928719706394
299	-0.19385654	-9.71	-0.19385654	0.0	0.00066386943	0.48151398	0.6770223000000001	0.6609939	-1.9513558	-1.1278286	-2.2839081	0.3390817	0.29030448	-0.31073688079098977	0.3447126123345496
300	-0.19242288	-9.71	-0.19242288	0.0	-0.0014108341	0.48068154	0.67935574	0.6571384	-1.9526345	-1.1303664	-2.2768984	0.34404346	0.29520914	-0.30973047358644573	0.34451897360708067
301	-0.19097735	-9.7	-0.19097735	0.0	-0.003489254	0.47973284	0.6815454000000001	0.6532336999999999	-1.9539537	-1.1329061000000002	-2.2697673	0.34896216	0.30002668	-0.3087592923919863	0.34431201935746114
302	-0.18952025	-9.7	-0.18952025	0.0	-0.005571006	0.47866857	0.68359137	0.64928144	-1.9553131	-1.1354471000000002	-2.2625153	0.35383624	0.30475578	-0.307823336059711	0.3440918020116802
303	-0.18805188	-9.7	-0.18805188	0.0	-0.007655727	0.47748956	0.68549377	0.64528316	-1.9567118	-1.1379895	-2.2551441000000003	0.358664	0.30939513	-0.30692273866173614	0.34385843474582606
304	-0.18657249	-9.7	-0.18657249	0.0	-0.00974308	0.47619662	0.6872526999999999	0.6412405	-1.9581492	-1.1405331	-2.2476542	0.36344388	0.31394348	-0.3060574891665764	0.3436119684249981
305	-0.1850824	-9.7	-0.1850824	0.0	-0.011832732	0.47479054	0.6888683000000001	0.63715506	-1.9596248	-1.1430775	-2.2400465	0.36817423	0.31839967	-0.30522761375815277	0.34335247801013197
306	-0.18358192	-9.7	-0.18358192	0.0	-0.013924373	0.47327217	0.69034064	0.63302845	-1.9611379	-1.1456227	-2.2323225	0.37285346	0.32276255	-0.3044332121791797	0.3430800766702021
307	-0.18207131	-9.7	-0.18207131	0.0	-0.016017701	0.47164235	0.69167	0.62886226	-1.9626878	-1.1481686000000002	-2.2244825	0.37747994	0.32703105	-0.30367423147387984	0.3427948061060308
308	-0.18055092	-9.7	-0.18055092	0.0	-0.01811243	0.46990192	0.6928565	0.62465817	-1.9642738	-1.1507146	-2.216528	0.38205203	0.33120406	-0.3029507068332047	0.3424967651033149
309	-0.17902103	-9.7	-0.17902103	0.0	-0.020208277	0.46805182	0.6939003	0.6204178000000001	-1.9658954	-1.1532608	-2.2084596000000003	0.38656816	0.33528066	-0.3022626367472706	0.3421860334172629
310	-0.17748196	-9.7	-0.17748196	0.0	-0.02230497	0.46609290000000003	0.6948017	0.61614275	-1.9675517	-1.155807	-2.2002787999999995	0.39102668	0.33925983	-0.3016100575001611	0.34186271418511727
311	-0.17593405	-9.69	-0.17593405	0.0	-0.024402253	0.46402609999999994	0.6955609	0.6118348000000001	-1.9692421	-1.1583529	-2.1919863	0.39542592	0.34314072	-0.3009929159836635	0.34152688122954056
312	-0.1743776	-9.69	-0.1743776	0.0	-0.026499884	0.4618523	0.69617814	0.60749555	-1.9709657	-1.1608982	-2.1835837	0.39976427	0.34692246	-0.30041123695220995	0.3411786422616206
313	-0.17281294	-9.69	-0.17281294	0.0	-0.028597616	0.45957252	0.6966538000000001	0.6031266	-1.9727222	-1.1634428999999995	-2.175072	0.4040401	0.3506042	-0.29986504343494225	0.3408181166784448
314	-0.1712404	-9.69	-0.1712404	0.0	-0.030695224	0.45718768	0.69698805	0.5987296999999999	-1.9745103	-1.1659865	-2.1664526	0.40825176	0.35418522	-0.29935426184290553	0.3404453763151509
315	-0.16966033	-9.69	-0.16966033	0.0	-0.032792483	0.45469877	0.69718134	0.5943066	-1.9763296	-1.1685290000000002	-2.157727	0.4123976	0.35766476	-0.2988789342343836	0.3400605715238029
316	-0.16807307	-9.69	-0.16807307	0.0	-0.034889176	0.45210683	0.697234	0.58985895	-1.9781791	-1.1710702	-2.1488962000000003	0.41647595	0.36104217	-0.29843898495174404	0.33966377920482016
317	-0.16647895	-9.69	-0.16647895	0.0	-0.0369851	0.44941282	0.6971463000000001	0.58538836	-1.9800581	-1.1736097	-2.139962	0.42048523	0.3643168	-0.29803443361206433	0.3392551319138195
318	-0.16487831	-9.69	-0.16487831	0.0	-0.039080054	0.44661784	0.6969187	0.5808966999999999	-1.9819658	-1.1761475	-2.130926	0.42442372	0.36748803	-0.2976652672340927	0.3388347692623442
319	-0.16327153	-9.69	-0.16327153	0.0	-0.04117384	0.44372287	0.69655174	0.57638556	-1.9839011	-1.1786833	-2.1217892000000003	0.42828983	0.37055534	-0.2973313633266936	0.33840276548143117
320	-0.16165894	-9.69	-0.16165894	0.0	-0.04326628	0.44072902	0.69604576	0.5718566999999999	-1.9858636000000005	-1.1812166000000002	-2.1125536	0.4320819	0.37351817	-0.29703274741849905	0.33795928596534847
321	-0.16004092	-9.68	-0.16004092	0.0	-0.04535718	0.43763736	0.6954011999999999	0.5673118	-1.9878521	-1.1837475	-2.103221	0.4357983	0.3763761	-0.2967693933909025	0.3375044596063159
322	-0.1584178	-9.68	-0.1584178	0.0	-0.04744636	0.43444893	0.6946185	0.56275266	-1.9898658	-1.1862754999999998	-2.0937927	0.43943736	0.37912863	-0.29654120849782656	0.33703838901791516
323	-0.15678999	-9.68	-0.15678999	0.0	-0.04953365	0.4311649	0.69369835	0.558181	-1.9919038	-1.1888003	-2.0842707	0.4429975	0.38177544	-0.2963481248558387	0.33656123260990845
324	-0.15515782	-9.68	-0.15515782	0.0	-0.051618878	0.42778635	0.6926411	0.5535985	-1.9939653	-1.1913216	-2.0746567	0.44647706	0.38431612	-0.2961901167188616	0.33607311703102144
325	-0.15352167	-9.68	-0.15352167	0.0	-0.05370189	0.42431447	0.69144726	0.549007	-1.9960492	-1.1938392	-2.0649526	0.44987446	0.38675034	-0.2960671030661078	0.3355741814008158
326	-0.15188192	-9.68	-0.15188192	0.0	-0.055782527	0.42075038	0.6901174	0.5444081000000001	-1.9981546	-1.1963525	-2.05516	0.45318806	0.38907784	-0.29597897650426097	0.3350645388600509
327	-0.15023895	-9.68	-0.15023895	0.0	-0.05786064	0.41709527	0.68865204	0.5398036	-2.0002809	-1.1988611999999998	-2.045281	0.45641622	0.3912983	-0.2959257255026503	0.3345443604123639
328	-0.14859313	-9.68	-0.14859313	0.0	-0.059936084	0.41335037	0.6870516999999999	0.5351953	-2.0024266	-1.2013651	-2.0353174	0.45955732	0.39341155	-0.29590720715807534	0.33401375493859226
329	-0.14694485	-9.68	-0.14694485	0.0	-0.06200872	0.4095169	0.685317	0.53058493	-2.0045912	-1.2038635	-2.0252714	0.46260977	0.39541733	-0.2959233740574522	0.3334728941298186
330	-0.14529449	-9.68	-0.14529449	0.0	-0.0640784	0.40559608	0.68344843	0.52597415	-2.0067735	-1.2063562	-2.0151448	0.46557194	0.39731547	-0.2959741315525226	0.3329218951999651
331	-0.14364244	-9.67	-0.14364244	0.0	-0.06614498	0.40158916	0.6814467	0.5213648	-2.0089726000000003	-1.2088424999999998	-2.0049398000000003	0.46844226	0.39910585	-0.2960593550928479	0.3323609138379508
332	-0.1419891	-9.67	-0.1419891	0.0	-0.06820834	0.39749736	0.67931235	0.51675856	-2.0111876	-1.2113222	-1.9946582	0.47121912	0.40078834	-0.29617897038293073	0.3317900843619012
333	-0.14033487	-9.67	-0.14033487	0.0	-0.07026833	0.39332196	0.6770461	0.51215726	-2.0134175	-1.2137947	-1.9843024	0.47390094	0.40236285	-0.29633286973497774	0.331209568520208
334	-0.13868016	-9.67	-0.13868016	0.0	-0.07232484	0.3890642	0.67464876	0.50756264	-2.0156612000000003	-1.2162594999999998	-1.9738743000000003	0.47648615	0.40382934	-0.2965208912260208	0.3306194959396458
335	-0.13702539	-9.67	-0.13702539	0.0	-0.07437772	0.3847253	0.67212105	0.5029764	-2.0179179	-1.2187161	-1.9633762	0.4789731	0.40518773	-0.2967429729133243	0.33002002661432595
336	-0.13537097	-9.67	-0.13537097	0.0	-0.07642686	0.38030654	0.66946363	0.49840036	-2.0201862	-1.2211642	-1.9528102	0.4813603	0.40643802	-0.2969989583442688	0.32941128721896834
337	-0.13371734	-9.67	-0.13371734	0.0	-0.07847213	0.3758092	0.6666774999999999	0.4938362	-2.0224655	-1.223603	-1.9421785	0.4836460999999999	0.40758026	-0.2972887213211765	0.3287934431896277
338	-0.13206497	-9.67	-0.13206497	0.0	-0.080513395	0.37123445	0.6637633000000001	0.4892857	-2.0247545	-1.2260321	-1.9314834	0.485829	0.4086145	-0.29761214137166025	0.32816662729178525
339	-0.13041426	-9.67	-0.13041426	0.0	-0.08255055	0.36658356	0.660722	0.48475063	-2.0270524	-1.2284513	-1.9207271	0.48790738	0.40954077	-0.2979691270431003	0.32753100925942547
340	-0.12876569	-9.67	-0.12876569	0.0	-0.08458346	0.36185783	0.6575545	0.48023272	-2.0293581	-1.2308595	-1.909912	0.48987976	0.4103592	-0.2983594738631096	0.3268867250199693
341	-0.12711969	-9.66	-0.12711969	0.0	-0.08661204	0.35705847	0.6542617	0.47573373	-2.0316706	-1.2332567	-1.8990402	0.49174452	0.41106993	-0.2987830878494167	0.3262339274274235
342	-0.12547676	-9.66	-0.12547676	0.0	-0.08863616	0.35218674	0.65084463	0.47125536	-2.0339887	-1.2356421999999998	-1.8881143	0.49350017	0.4116731	-0.2992398122549248	0.32557276756254955
343	-0.123837374	-9.66	-0.123837374	0.0	-0.09065574	0.34724390000000005	0.6473042	0.4667994000000001	-2.0363116000000003	-1.2380156999999998	-1.8771366000000005	0.4951452	0.41216886	-0.2997295450775948	0.324903412112276
344	-0.122201994	-9.66	-0.122201994	0.0	-0.09267066	0.3422312	0.6436414	0.46236756	-2.038638	-1.2403764	-1.8661094	0.49667826	0.41255745	-0.3002520580802136	0.32422598678739684
345	-0.1205711	-9.66	-0.1205711	0.0	-0.094680846	0.3371499	0.6398574	0.45796162	-2.0409672	-1.242724	-1.8550351000000005	0.49809802	0.41283906	-0.30080722449591635	0.32354067893129285
346	-0.11894516	-9.66	-0.11894516	0.0	-0.09668619	0.33200124	0.6359531999999999	0.45358324	-2.043298	-1.245058	-1.8439163	0.49940324	0.41301396	-0.3013948770874901	0.3228476436617592
347	-0.11732466	-9.66	-0.11732466	0.0	-0.09868661	0.32678646	0.63192993	0.44923425	-2.0456293000000003	-1.2473778999999998	-1.8327552	0.50059277	0.41308245	-0.3020147810880699	0.32214702983162813
348	-0.11571005	-9.66	-0.11571005	0.0	-0.10068202	0.32150686	0.6277888	0.44491628	-2.04796	-1.2496833	-1.8215545	0.50166565	0.4130448000000001	-0.30266674800550075	0.3214390171220449
349	-0.114101805	-9.66	-0.114101805	0.0	-0.10267234	0.31616366	0.6235309	0.44063112	-2.0502892	-1.2519736	-1.8103167	0.5026208	0.41290137	-0.30335057932785986	0.3207237749079157
350	-0.112500384	-9.66	-0.112500384	0.0	-0.104657486	0.3107581	0.61915755	0.43638042	-2.052616	-1.2542486000000002	-1.7990443	0.5034575	0.4126525	-0.30406607005310826	0.3200014972742528
351	-0.11090624	-9.65	-0.11090624	0.0	-0.10663738	0.30529144	0.6146699000000001	0.43216579999999993	-2.054939	-1.2565075	-1.7877398000000002	0.50417477	0.41229853	-0.3048129484341488	0.31927231286902424
352	-0.109319836	-9.65	-0.109319836	0.0	-0.10861196	0.29976487	0.6100694000000001	0.42798895	-2.0572574	-1.25875	-1.7764057	0.50477195	0.4118399	-0.3055909829590588	0.31853642205893523
353	-0.107741624	-9.65	-0.107741624	0.0	-0.11058115	0.29417968	0.60535717	0.4238514	-2.05957	-1.2609756	-1.7650447	0.50524837	0.41127703	-0.30639994262579917	0.3177939889916329
354	-0.106172055	-9.65	-0.106172055	0.0	-0.11254489	0.288537	0.6005347	0.41975474	-2.061876	-1.2631838	-1.7536593999999996	0.50560343	0.41061032	-0.30723959517738914	0.31704520608029585
355	-0.104611576	-9.65	-0.104611576	0.0	-0.11450311	0.28283808	0.5956033000000001	0.41570047	-2.0641744	-1.2653743	-1.7422523	0.50583667	0.40984026	-0.30810969035684777	0.3162902535962437
356	-0.103060625	-9.65	-0.103060625	0.0	-0.11645573	0.2770841	0.5905644	0.41169012	-2.0664637	-1.2675464	-1.7308263	0.5059475999999999	0.4089673	-0.30900992318190385	0.3155292867751552
357	-0.10151966	-9.65	-0.10151966	0.0	-0.118402705	0.27127627	0.58541954	0.40772509999999995	-2.0687435	-1.2696998	-1.7193836999999998	0.50593585	0.40799198	-0.3099400623758087	0.31476251590053844
358	-0.09998911	-9.65	-0.09998911	0.0	-0.12034398	0.26541576	0.5801701	0.40380687	-2.071012	-1.271834	-1.7079272	0.5058011	0.4069148	-0.3108997661914653	0.3139900717511004
359	-0.09846942	-9.65	-0.09846942	0.0	-0.122279495	0.2595037	0.5748175999999999	0.39993677	-2.073269	-1.2739486	-1.6964597	0.5055430999999999	0.40573633	-0.3118888716268349	0.31321219952691326
360	-0.09696103	-9.65	-0.09696103	0.0	-0.124209195	0.25354132	0.56936365	0.39611614	-2.075513	-1.2760428	-1.6849835	0.5051617	0.40445712	-0.31290695942493624	0.3124290251306216
361	-0.09546435	-9.65	-0.09546435	0.0	-0.12613302	0.24752973	0.56380975	0.39234632	-2.077743	-1.2781167	-1.6735016	0.5046567	0.40307775	-0.3139538423485565	0.3116407618872734
362	-0.09397981	-9.64	-0.09397981	0.0	-0.12805094	0.24147008	0.5581575	0.38862854	-2.079958	-1.2801694	-1.6620164000000002	0.5040281	0.40159887	-0.31502914614071464	0.31084756574448336
363	-0.09250784	-9.64	-0.09250784	0.0	-0.12996292	0.23536353	0.55240864	0.38496405	-2.0821571	-1.2822006	-1.6505308	0.5032757999999999	0.40002108	-0.31613261603454584	0.3100496421426373
364	-0.091048844	-9.64	-0.091048844	0.0	-0.13186894	0.22921117	0.5465647	0.38135403	-2.0843394	-1.28421	-1.6390474999999998	0.5023999	0.39834496	-0.3172639927730694	0.3092471801642831
365	-0.08960323	-9.64	-0.08960323	0.0	-0.13376904	0.22301413	0.54062754	0.37779963	-2.0865037	-1.2861968	-1.6275692	0.5014005	0.39657122	-0.31842289456965256	0.3084403433877585
366	-0.08817141	-9.64	-0.08817141	0.0	-0.1356632	0.21677352	0.5345986999999999	0.374302	-2.088649	-1.2881608	-1.6160986000000002	0.5002777	0.39470047	-0.3196090614024888	0.30762931354711887
367	-0.08675378	-9.64	-0.08675378	0.0	-0.1375515	0.21049047	0.5284802	0.37086222	-2.0907748	-1.2901016	-1.6046385	0.49903166	0.3927334	-0.32082222295529367	0.30681431647740437
368	-0.08535074	-9.64	-0.08535074	0.0	-0.13943398	0.20416601	0.52227354	0.36748132	-2.0928798	-1.2920188999999995	-1.5931916000000002	0.4976627	0.39067063	-0.32206208169637673	0.3059955072803024
369	-0.08396268	-9.64	-0.08396268	0.0	-0.14131074	0.19780128	0.5159807	0.36416036	-2.0949633000000003	-1.2939119	-1.5817606000000002	0.49617103	0.38851288	-0.32332829654462814	0.30517307579545405
370	-0.08259	-9.64	-0.08259	0.0	-0.14318183	0.19139732	0.50960356	0.36090029999999995	-2.0970244	-1.2957807	-1.5703485	0.49455702	0.3862608	-0.3246206429485893	0.3043472376350509
371	-0.08123308	-9.64	-0.08123308	0.0	-0.1450474	0.18495525	0.50314397	0.35770209999999997	-2.0990624	-1.2976245000000002	-1.5589577	0.492821	0.3839152	-0.32593875531726646	0.30351816274591636
372	-0.0798923	-9.63	-0.0798923	0.0	-0.14690754	0.17847614	0.49660370000000004	0.35456672	-2.1010766	-1.2994431	-1.5475913	0.49096346	0.38147667	-0.3272824148244914	0.30268606747722665
373	-0.078568056	-9.63	-0.078568056	0.0	-0.14876242	0.1719611	0.4899848	0.351495	-2.103066	-1.3012362	-1.5362519	0.4889848	0.37894604	-0.32865128360456086	0.3018511292138802
374	-0.07726073	-9.63	-0.07726073	0.0	-0.15061216	0.16541122	0.4832892	0.34848779999999996	-2.10503	-1.3030034	-1.5249422	0.48688552	0.3763241	-0.3300450653214225	0.3010135484963971
375	-0.07597071	-9.63	-0.07597071	0.0	-0.15245695	0.1588276	0.4765189	0.34554598	-2.1069677	-1.3047444	-1.5136651	0.48466617	0.3736116	-0.3314634613445473	0.3001735183277414
376	-0.074698366	-9.63	-0.074698366	0.0	-0.15429696	0.15221135	0.46967584	0.34267032	-2.1088786	-1.3064587	-1.5024233	0.48232737	0.37080938	-0.33290616706317333	0.29933124017987517
377	-0.07344408	-9.63	-0.07344408	0.0	-0.1561324	0.14556357	0.4627621	0.3398616	-2.110762	-1.3081462	-1.4912195	0.47986972	0.36791828	-0.3343728913368873	0.29848691733287674
378	-0.07220825	-9.63	-0.07220825	0.0	-0.15796345	0.1388854	0.45577970000000007	0.33712056	-2.112617	-1.3098065	-1.4800568	0.47729394	0.36493915	-0.3358633252802182	0.29764074520201167
379	-0.07099123	-9.63	-0.07099123	0.0	-0.15979034	0.1321779	0.44873074	0.33444792	-2.1144435	-1.3114393	-1.4689375	0.47460073	0.36187285	-0.3373771730076942	0.2967929388095582
380	-0.069793426	-9.63	-0.069793426	0.0	-0.16161326	0.12544222	0.44161734	0.33184436	-2.1162403	-1.3130442	-1.4578648	0.47179088	0.35872024	-0.33891409412396056	0.29594367591260173
381	-0.06861518	-9.63	-0.06861518	0.0	-0.16343246	0.118679486	0.43444160000000004	0.32931054	-2.1180072	-1.3146209999999998	-1.4468412	0.46886525	0.35548228	-0.3404737891237778	0.2950931785758945
382	-0.06745689	-9.62	-0.06745689	0.0	-0.16524817	0.11189080000000001	0.42720574	0.32684708	-2.1197433	-1.3161695	-1.4358697	0.46582472	0.35215986	-0.3420559364117909	0.2942416411704913
383	-0.06631892	-9.62	-0.06631892	0.0	-0.16706064	0.10507728	0.419912	0.32445452	-2.1214482999999995	-1.3176892	-1.4249529	0.46267024	0.34875387	-0.3436602055179348	0.2933892682441246
384	-0.06520165	-9.62	-0.06520165	0.0	-0.1688701	0.098240055	0.4125626	0.32213348	-2.1231217	-1.3191801	-1.4140937	0.45940283	0.34526533	-0.3452862958919125	0.2925362861168833
385	-0.064105436	-9.62	-0.064105436	0.0	-0.17067686	0.09138024	0.4051599	0.3198844	-2.1247628	-1.3206418	-1.4032952	0.45602354	0.34169516	-0.3469338853438912	0.29168289479915827
386	-0.063030645	-9.62	-0.063030645	0.0	-0.17248113	0.08449896	0.39770618	0.31770772	-2.1263711	-1.3220739	-1.3925596000000002	0.45253348	0.33804435	-0.34860256897851566	0.29082927013096654
387	-0.061977655	-9.62	-0.061977655	0.0	-0.17428322	0.07759731	0.39020386	0.31560394	-2.1279464	-1.3234764	-1.3818904	0.44893378	0.33431387	-0.3502921316059533	0.2899756767739007
388	-0.060946815	-9.62	-0.060946815	0.0	-0.17608342	0.07067644	0.38265535	0.31357342	-2.1294880000000003	-1.324849	-1.37129	0.4452257000000001	0.33050475	-0.3520021570462551	0.2891222897056252
389	-0.059938494	-9.62	-0.059938494	0.0	-0.177882	0.063737445	0.3750631	0.31161654	-2.1309958	-1.3261915000000002	-1.3607614	0.44141045	0.32661805	-0.3537323609920015	0.2882693488545108
390	-0.05895305	-9.62	-0.05895305	0.0	-0.17967926	0.05678144	0.36742958	0.3097336	-2.1324687	-1.3275036	-1.3503075	0.43748933	0.32265472	-0.3554823440181856	0.28741701317922635
391	-0.05799084	-9.62	-0.05799084	0.0	-0.18147554	0.049809534	0.3597573	0.3079249	-2.133907	-1.3287851000000002	-1.339931	0.43346363	0.31861588	-0.35725182326026506	0.28656553473522556
392	-0.05705222	-9.61	-0.05705222	0.0	-0.18327111	0.042822837999999995	0.35204884	0.30619070000000004	-2.13531	-1.3300357	-1.3296348999999998	0.4293348	0.31450257	-0.3590404183207036	0.2857151052963848
393	-0.05613754	-9.61	-0.05613754	0.0	-0.18506631	0.035822462	0.34430674	0.3045312	-2.1366773	-1.3312553	-1.319422	0.42510414	0.31031582	-0.3608478089997852	0.28486592543644196
394	-0.05524715	-9.61	-0.05524715	0.0	-0.18686138	0.028809522999999997	0.3365336	0.3029466	-2.1380084	-1.3324438	-1.3092953	0.42077318	0.30605674	-0.36267363882962533	0.2840182039084138
395	-0.0543814	-9.61	-0.0543814	0.0	-0.18865663	0.021785116	0.32873207	0.30143708	-2.1393032	-1.3336008999999998	-1.2992574	0.41634333	0.3017264	-0.36451755324786217	0.2831721461990231
396	-0.053540632	-9.61	-0.053540632	0.0	-0.19045223	0.014750352	0.32090482	0.30000272	-2.1405613	-1.3347263	-1.2893114	0.41181612	0.29732594	-0.3663791913085602	0.2823279561649831
397	-0.052725192	-9.61	-0.052725192	0.0	-0.19224842	0.007706338	0.3130545	0.29864365	-2.1417825	-1.3358201	-1.27946	0.4071931	0.29285643	-0.36825821930866076	0.2814858471799555
398	-0.05193542	-9.61	-0.05193542	0.0	-0.19404536	0.0006541693	0.30518392	0.29735988	-2.142966	-1.3368818999999998	-1.2697061	0.4024758	0.288319	-0.3701542014996989	0.2806459770909711
399	-0.05117165	-9.61	-0.05117165	0.0	-0.19584328	-0.0064050574	0.29729575	0.2961515	-2.1441116	-1.3379116000000002	-1.2600528	0.39766583	0.28371474	-0.3720668166009133	0.27980855943112454
400	-0.050434217	-9.61	-0.050434217	0.0	-0.19764231	-0.013470258	0.28939286	0.29501843	-2.145219	-1.3389091	-1.2505027	0.3927648	0.27904487	-0.3739956626310776	0.2789737831663056
401	-0.049723454	-9.61	-0.049723454	0.0	-0.19944265	-0.020540334	0.28147802	0.2939607	-2.1462882000000003	-1.3398743	-1.2410587	0.38777438	0.27431044	-0.3759404102667851	0.27814186247125916
402	-0.049039684	-9.6	-0.049039684	0.0	-0.20124447	-0.027614202	0.27355409999999997	0.2929782	-2.1473184	-1.3408068000000002	-1.2317239	0.38269627	0.26951262	-0.3779006269693386	0.2773129488640393
403	-0.048383236	-9.6	-0.048383236	0.0	-0.20304793	-0.034690775	0.2656239	0.29207087	-2.1483095000000003	-1.3417066	-1.2225008999999998	0.3775321	0.26465246	-0.3798759612125703	0.27648723116835067
404	-0.047754433	-9.6	-0.047754433	0.0	-0.20485318	-0.041768968	0.2576904	0.29123855	-2.1492612	-1.3425738	-1.2133927	0.37228364	0.2597311	-0.38186605880766666	0.2756649059775439
405	-0.047153592	-9.6	-0.047153592	0.0	-0.20666039	-0.048847682999999996	0.24975647	0.29048115	-2.150173	-1.3434079	-1.2044021	0.3669526	0.2547496	-0.38387048450098876	0.2748461161729455
406	-0.046581034	-9.6	-0.046581034	0.0	-0.2084697	-0.05592582	0.24182507	0.2897984	-2.1510448	-1.344209	-1.195532	0.36154076	0.249709	-0.3858889127410783	0.2740310544228286
407	-0.046037063	-9.6	-0.046037063	0.0	-0.21028127	-0.063002266	0.23389916	0.28919017	-2.1518762	-1.3449768	-1.1867851	0.35604987	0.24461035	-0.3879209146764771	0.2732198687016766
408	-0.045521993	-9.6	-0.045521993	0.0	-0.21209525	-0.0700759	0.22598173	0.28865615	-2.1526668	-1.3457115	-1.1781642	0.35048172	0.23945473	-0.38996613089090065	0.2724127227955053
409	-0.04503613	-9.6	-0.04503613	0.0	-0.21391174	-0.07714559	0.21807575	0.28819603	-2.1534166	-1.3464127	-1.1696723	0.3448381	0.23424314	-0.39202420416254236	0.2716097856903862
410	-0.04457977	-9.6	-0.04457977	0.0	-0.21573094	-0.084210195	0.21018429	0.28780943	-2.1541252	-1.3470803	-1.1613116	0.3391209	0.22897658	-0.39409468007511805	0.2708111824311974
411	-0.044153225	-9.6	-0.044153225	0.0	-0.21755293	-0.09126858	0.20231037	0.28749600000000003	-2.1547923	-1.3477144	-1.1530849	0.33333188	0.22365606	-0.39617720247935007	0.2700170640418971
412	-0.043756783	-9.59	-0.043756783	0.0	-0.21937788	-0.09831959	0.19445704	0.28725532	-2.1554177000000005	-1.3483148	-1.1449945	0.32747295	0.21828257	-0.398271336833664	0.2692275599152282
413	-0.04339074	-9.59	-0.04339074	0.0	-0.22120589	-0.10536208	0.18662737	0.28708684	-2.1560013	-1.3488813999999998	-1.1370426000000002	0.32154596	0.21285707	-0.4003766769887819	0.26844279779532587
414	-0.04305538	-9.59	-0.04305538	0.0	-0.22303712	-0.11239489999999998	0.17882447	0.28699014	-2.156543	-1.3494141000000002	-1.1292316	0.3155528	0.20738053	-0.40249281653060065	0.26766291363683525
415	-0.04275098	-9.59	-0.04275098	0.0	-0.2248717	-0.119416885	0.17105141	0.28696459999999996	-2.1570427000000003	-1.349913	-1.1215632	0.30949542	0.20185389	-0.404619314074668	0.2668880212122782
416	-0.042477798	-9.59	-0.042477798	0.0	-0.22670971	-0.12642686	0.16331132	0.28700966	-2.1575003	-1.3503778	-1.1140395	0.30337572	0.19627807	-0.40675571962882906	0.2661182286732366
417	-0.04223609	-9.59	-0.04223609	0.0	-0.22855131	-0.13342369	0.15560733	0.28712466	-2.1579156000000004	-1.3508086	-1.1066625	0.29719558	0.190654	-0.408901622298748	0.2653536419243169
418	-0.042026088	-9.59	-0.042026088	0.0	-0.23039661	-0.14040615	0.14794256	0.28730902	-2.158289	-1.3512055	-1.0994336999999998	0.29095703	0.18498257	-0.41105658711203763	0.26459440009213775
419	-0.041848022	-9.59	-0.041848022	0.0	-0.23224574	-0.1473731	0.14032017	0.28756195	-2.15862	-1.3515682	-1.0923549	0.28466198	0.17926470000000005	-0.41322011657654284	0.2638405570152251
420	-0.04170211	-9.59	-0.04170211	0.0	-0.23409879	-0.15432332	0.13274334	0.2878828	-2.1589096000000003	-1.3518968999999998	-1.0854276000000005	0.27831236	0.17350124	-0.41539185823964403	0.26309228954322544
421	-0.041588545	-9.59	-0.041588545	0.0	-0.2359559	-0.16125564	0.12521526	0.28827074	-2.1591568	-1.3521914	-1.0786535	0.27191020000000005	0.16769306	-0.4175712518838958	0.26234961217600933
422	-0.04150752	-9.59	-0.04150752	0.0	-0.23781714	-0.16816887	0.11773911	0.28872502	-2.1593626	-1.352452	-1.0720336	0.26545745	0.16184103	-0.41975791182150457	0.2616126842631202
423	-0.041459214	-9.58	-0.041459214	0.0	-0.23968264	-0.1750618	0.11031811	0.28924477	-2.1595266	-1.3526787	-1.0655695	0.2589561	0.15594597	-0.42195135085479263	0.2608815618033835
424	-0.04144379	-9.58	-0.04144379	0.0	-0.24155252	-0.18193325	0.10295549	0.28982916	-2.1596494	-1.3528714	-1.0592622	0.25240815	0.15000874	-0.42415110180585003	0.26015635421405353
425	-0.041461412	-9.58	-0.041461412	0.0	-0.24342684	-0.18878205	0.09565449	0.29047728	-2.1597310000000003	-1.3530303	-1.053113	0.24581556	0.14403015	-0.42635671263412195	0.2594371398229273
426	-0.041512217	-9.58	-0.041512217	0.0	-0.24530573	-0.19560702	0.088418365	0.2911882	-2.1597717	-1.3531556	-1.0471227	0.23918039	0.13801105	-0.42856769642652415	0.25872400728530875
427	-0.041596342	-9.58	-0.041596342	0.0	-0.24718928	-0.202407	0.08125038	0.29196098	-2.159772	-1.3532473	-1.0412925	0.23250464	0.13195229	-0.4307836135249147	0.2580170589612737
428	-0.04171391	-9.58	-0.04171391	0.0	-0.24907759	-0.20918083	0.0741538	0.29279462	-2.1597316	-1.3533055	-1.0356233	0.22579035	0.12585472	-0.43300392366344836	0.2573163311273725
429	-0.041865025	-9.58	-0.041865025	0.0	-0.25097072	-0.21592739	0.06713191	0.29368812	-2.1596515	-1.3533304	-1.0301157	0.21903956	0.11971924	-0.43522819059604734	0.2566219528350162
430	-0.04204979	-9.58	-0.04204979	0.0	-0.2528688	-0.22264554	0.06018793	0.2946404	-2.1595316	-1.3533223	-1.0247706	0.2122543	0.11354676	-0.4374559243019248	0.25593397724144695
431	-0.042268295	-9.58	-0.042268295	0.0	-0.2547719	-0.22933412	0.05332506	0.29565042	-2.1593726	-1.3532811000000002	-1.0195887	0.20543662	0.10733818	-0.4396866423097124	0.25525249654113075
432	-0.04252061	-9.58	-0.04252061	0.0	-0.2566801	-0.23599203	0.046546462999999996	0.29671709999999996	-2.1591747000000003	-1.3532073	-1.0145704	0.19858854	0.101094425	-0.44191986119092	0.25457757729787445
433	-0.042806793	-9.57	-0.042806793	0.0	-0.2585935	-0.24261814	0.039855253	0.29783925	-2.1589384	-1.353101	-1.0097164	0.19171211	0.09481644	-0.4441551179664766	0.25390929665192086
434	-0.043126896	-9.57	-0.043126896	0.0	-0.26051217	-0.24921134	0.033254515	0.29901576	-2.1586642000000005	-1.3529624	-1.005027	0.1848094	0.08850518	-0.4463919154199562	0.25324772710641574
435	-0.043480948	-9.57	-0.043480948	0.0	-0.26243618	-0.25577053	0.026747292000000002	0.30024543	-2.1583524	-1.3527917	-1.0005027	0.17788248	0.08216163	-0.4486297626920555	0.2525929274815255
436	-0.04386897	-9.57	-0.04386897	0.0	-0.2643656	-0.26229462	0.020336574	0.30152705	-2.1580036	-1.3525892	-0.9961439	0.17093338	0.075786754	-0.45086821455864534	0.2519449764551525
437	-0.044290967	-9.57	-0.044290967	0.0	-0.26630056	-0.2687825	0.014025308	0.30285943	-2.1576183	-1.3523551	-0.99195075	0.1639642	0.06938156	-0.4531067678329518	0.25130393767191206
438	-0.044746935	-9.57	-0.044746935	0.0	-0.26824108	-0.27523312	0.007816403000000001	0.30424124	-2.157197	-1.3520898	-0.98792344	0.15697698	0.062947035	-0.45534497150291	0.2506698754381759
439	-0.045236852	-9.57	-0.045236852	0.0	-0.27018723	-0.28164542	0.0017127185999999998	0.30567124	-2.1567404	-1.3517934	-0.98406214	0.14997382	0.056484195999999987	-0.45758234663381003	0.2500428610071446
440	-0.045760684	-9.57	-0.045760684	0.0	-0.27213907	-0.28801838	-0.0042829374	0.30714813	-2.1562486	-1.3514662	-0.980367	0.14295676	0.049994063	-0.4598183920533557	0.2494229227133181
441	-0.046318382	-9.57	-0.046318382	0.0	-0.27409664	-0.2943509	-0.010167799	0.30867052	-2.1557226000000003	-1.3511086	-0.976838	0.13592793	0.043477673	-0.46205267959890134	0.24881015663862033
442	-0.04690989	-9.57	-0.04690989	0.0	-0.27606	-0.30064198	-0.015939154	0.31023714	-2.155163	-1.3507208	-0.97347504	0.12888937	0.036936074	-0.4642847266229763	0.24820461881778744
443	-0.047535125	-9.56	-0.047535125	0.0	-0.27802914	-0.30689064	-0.02159434	0.31184652	-2.15457	-1.350303	-0.97027814	0.12184317	0.030370312000000007	-0.4665140386976451	0.2476063318609199
444	-0.048193987	-9.56	-0.048193987	0.0	-0.2800041	-0.31309584	-0.027130743	0.31349736	-2.153945	-1.3498558	-0.96724707	0.11479134	0.023781447	-0.46874024073715265	0.24701542361971757
445	-0.04888637	-9.56	-0.04888637	0.0	-0.28198493	-0.31925657	-0.0325458	0.31518814	-2.1532876	-1.3493795	-0.9643817	0.10773588	0.017170546999999998	-0.47096278981838974	0.24643186720432114
446	-0.049612146	-9.56	-0.049612146	0.0	-0.28397158	-0.3253719	-0.037837	0.31691748	-2.1525993	-1.3488744	-0.9616817	0.10067875	0.010538679	-0.473181311475369	0.2458557785840031
447	-0.05037118	-9.56	-0.05037118	0.0	-0.28596404	-0.33144078	-0.043001883	0.31868386	-2.1518803	-1.348341	-0.95914686	0.09362186	0.003886923	-0.4753953403168135	0.2452871805805908
448	-0.051163327	-9.56	-0.051163327	0.0	-0.28796235	-0.33746228	-0.048038042999999996	0.32048586	-2.1511314	-1.3477798	-0.9567768	0.08656707400000001	-0.002783639	-0.47760447022179386	0.2447261388093509
449	-0.051988423	-9.56	-0.051988423	0.0	-0.2899664	-0.3434354	-0.052943132999999996	0.32232192	-2.1503532	-1.347191	-0.9545711	0.07951626	-0.009471919	-0.47980823993086547	0.24417268759852048
450	-0.052846294	-9.56	-0.052846294	0.0	-0.29197624	-0.34935924	-0.057714857	0.32419056	-2.1495466	-1.3465751	-0.95252943	0.07247122	-0.016176824	-0.482006280815396	0.2436268978108897
451	-0.053736754	-9.56	-0.053736754	0.0	-0.2939918	-0.3552328	-0.062350977	0.32609025	-2.1487122000000003	-1.3459327	-0.9506512	0.065433726	-0.022897247000000003	-0.48419817058846937	0.24308881516149722
452	-0.054659598	-9.56	-0.054659598	0.0	-0.296013	-0.36105514	-0.0668493	0.32801947	-2.1478508	-1.3452643	-0.94893605	0.05840551	-0.029632075	-0.4863835280202924	0.24255850165312084
453	-0.055614617	-9.55	-0.055614617	0.0	-0.29803982	-0.36682534	-0.07120768	0.3299767	-2.146963	-1.3445704	-0.9473833	0.05138829	-0.036380194	-0.4885619364492392	0.24203599656260083
454	-0.056601588	-9.55	-0.056601588	0.0	-0.3000722	-0.3725425	-0.07542402	0.33196047	-2.1460493	-1.3438514	-0.94599235	0.044383727000000005	-0.04314048	-0.4907329633828715	0.24152133156012973
455	-0.057620272	-9.55	-0.057620272	0.0	-0.30211005	-0.37820563	-0.07949629400000001	0.33396915	-2.1451108	-1.343108	-0.94476265	0.037393473	-0.049911793	-0.4928962862188667	0.24101459167916037
456	-0.058670416	-9.55	-0.058670416	0.0	-0.3041533	-0.38381383	-0.08342249	0.33600125	-2.1441482999999995	-1.3423406999999998	-0.94369346	0.030419141	-0.056692999999999986	-0.49505150988455426	0.24051583295748627
457	-0.059751768	-9.55	-0.059751768	0.0	-0.30620185	-0.38936620000000005	-0.087200664	0.33805525	-2.1431623	-1.3415501	-0.942784	0.023462325	-0.06348295	-0.4971982252072634	0.2400250910304769
458	-0.060864042	-9.55	-0.060864042	0.0	-0.30825564	-0.39486182	-0.090828925	0.34012955	-2.1421537	-1.3407367	-0.9420337	0.01652459	-0.07028049	-0.4993360880143232	0.23954243003160317
459	-0.06200696	-9.55	-0.06200696	0.0	-0.3103146	-0.4002998	-0.09430544	0.34222266	-2.1411233	-1.3399013000000002	-0.9414416	0.009607462	-0.07708448	-0.5014647355253599	0.2390679141740836
460	-0.06318023	-9.55	-0.06318023	0.0	-0.31237856	-0.4056792	-0.09762842	0.34433296	-2.1400719	-1.3390445	-0.941007	0.002712458	-0.08389376	-0.5035838148094187	0.23860160267118224
461	-0.06438354	-9.55	-0.06438354	0.0	-0.3144474	-0.41099915	-0.10079612	0.34645894	-2.139	-1.3381666	-0.940729	-0.004158935	-0.09070716	-0.5056928964531326	0.23814352106802786
462	-0.065616556	-9.55	-0.065616556	0.0	-0.31652108	-0.41625878	-0.10380685	0.34859905	-2.1379087	-1.3372686000000005	-0.9406067	-0.011005236000000002	-0.09752352	-0.5077916969860112	0.23769376694839625
463	-0.06687896	-9.54	-0.06687896	0.0	-0.3185994	-0.42145714	-0.10665899999999999	0.35075170000000006	-2.1367989	-1.3363512	-0.94063926	-0.017825	-0.10434166	-0.5098798822441063	0.23725241243711043
464	-0.068170406	-9.54	-0.068170406	0.0	-0.32068226	-0.42659336	-0.10935098	0.35291532	-2.135671	-1.3354148	-0.94082564	-0.024616795	-0.11116041	-0.5119570328338183	0.23681947768586437
465	-0.069490544	-9.54	-0.069490544	0.0	-0.32276952	-0.43166652	-0.111881286	0.35508835	-2.134526	-1.3344601	-0.9411649	-0.03137922	-0.11797858	-0.5140228323164899	0.23639504354197005
466	-0.070838995	-9.54	-0.070838995	0.0	-0.32486105	-0.4366758	-0.11424845	0.3572692	-2.133365	-1.3334881	-0.94165593	-0.038110882	-0.12479498	-0.5160769986929981	0.23597920755547253
467	-0.0722154	-9.54	-0.0722154	0.0	-0.32695666	-0.44162026	-0.11645108	0.3594563	-2.1321886	-1.3324991000000002	-0.9422978	-0.044810407	-0.13160843	-0.5181191437191632	0.23557200746026707
468	-0.07361935	-9.54	-0.07361935	0.0	-0.32905623	-0.44649905	-0.11848781	0.3616481	-2.1309972000000004	-1.3314939	-0.94308937	-0.051476438	-0.1384177	-0.5201488951958626	0.2351734846155591
469	-0.075050466	-9.54	-0.075050466	0.0	-0.3311596	-0.45131123	-0.12035736	0.36384302	-2.1297922	-1.3304731	-0.94402957	-0.058107626	-0.1452216	-0.522165972343742	0.23478374938583393
470	-0.07650833	-9.54	-0.07650833	0.0	-0.3332666	-0.45605603	-0.12205847	0.36603945	-2.1285744	-1.3294374	-0.94511724	-0.06470264	-0.15201895	-0.5241700594383889	0.2344028689649296
471	-0.077992514	-9.54	-0.077992514	0.0	-0.335377	-0.46073252	-0.12358997	0.36823583	-2.1273444	-1.3283873	-0.94635123	-0.07126016	-0.15880853	-0.526160780149868	0.2340308928121366
472	-0.07950259	-9.54	-0.07950259	0.0	-0.33749068	-0.46533996	-0.12495073	0.37043059999999994	-2.126103	-1.3273236000000002	-0.94773036	-0.07777889	-0.16558915	-0.5281378357834188	0.23366789680173508
473	-0.08103809	-9.54	-0.08103809	0.0	-0.33960745	-0.46987749999999995	-0.12613967	0.37262209999999996	-2.1248512	-1.3262466	-0.9492535	-0.08425752	-0.17235969	-0.5301009114992219	0.23331395164338845
474	-0.082598545	-9.53	-0.082598545	0.0	-0.34172708	-0.47434446	-0.12715581	0.37480885	-2.1235897999999995	-1.3251574	-0.95091933	-0.09069478	-0.17911899	-0.5320497342618198	0.23296914817685835
475	-0.08418347	-9.53	-0.08418347	0.0	-0.3438494	-0.47874007	-0.12799817	0.37698922	-2.1223195	-1.3240563	-0.9527267	-0.09708942	-0.18586594	-0.5339839740159874	0.23263353839589426
476	-0.08579236	-9.53	-0.08579236	0.0	-0.3459742	-0.48306364	-0.12866588	0.3791616	-2.1210412999999995	-1.3229438999999998	-0.9546743	-0.10344021	-0.19259942	-0.5359033619614408	0.232307206737126
477	-0.0874247	-9.53	-0.0874247	0.0	-0.34810126	-0.48731446	-0.12915808	0.38132444	-2.1197562000000003	-1.321821	-0.9567608	-0.10974597	-0.19931833	-0.5378076361220263	0.23199025021622008
478	-0.08907995	-9.53	-0.08907995	0.0	-0.3502304	-0.49149194	-0.129474	0.38347614	-2.1184645	-1.320688	-0.958985	-0.116005525	-0.2060216	-0.5396964767073441	0.23168269809759967
479	-0.090757556	-9.53	-0.090757556	0.0	-0.3523614	-0.4955954000000001	-0.1296129	0.38561514	-2.1171675	-1.3195457	-0.96134543	-0.12221773	-0.21270818	-0.5415696667115879	0.23138466903968716
480	-0.092456974	-9.53	-0.092456974	0.0	-0.35449404	-0.49962422	-0.1295741	0.38773979999999997	-2.115866	-1.3183945	-0.9638408000000002	-0.12838149	-0.21937695	-0.5434269269333133	0.23109623184393
481	-0.09417761	-9.53	-0.09417761	0.0	-0.3566281	-0.5035778000000001	-0.12935701	0.38984865	-2.1145608	-1.3172351	-0.96646965	-0.1344958	-0.22602692	-0.5452680131315402	0.23081746807088868
482	-0.09591889	-9.53	-0.09591889	0.0	-0.3587633	-0.5074557	-0.12896115	0.39194015	-2.1132526	-1.3160682	-0.9692306	-0.14055966	-0.23265703	-0.54709269836965	0.23054845261467288
483	-0.09768019	-9.53	-0.09768019	0.0	-0.36089948	-0.51125723	-0.12838607	0.3940128	-2.1119425	-1.3148941	-0.97212213	-0.14657217	-0.23926625	-0.5489007316912555	0.23028927551243972
484	-0.09946091	-9.52	-0.09946091	0.0	-0.3630364	-0.51498187	-0.12763143	0.39606518	-2.1106315	-1.3137137	-0.9751428	-0.15253246	-0.24585357	-0.5506919451399708	0.23004004651992105
485	-0.10126041	-9.52	-0.10126041	0.0	-0.36517376	-0.51862913	-0.12669697	0.39809585	-2.1093202	-1.3125273000000002	-0.9782909	-0.15843973	-0.25241795	-0.5524660495835381	0.22980081858994103
486	-0.10307805	-9.52	-0.10307805	0.0	-0.36731133	-0.5221986	-0.12558252	0.40010342	-2.1080092999999995	-1.3113356000000005	-0.981565	-0.16429318	-0.25895843	-0.5542228591051063	0.22957167476177645
487	-0.10491318	-9.52	-0.10491318	0.0	-0.3694489	-0.52568966	-0.12428796	0.40208656	-2.1067004000000003	-1.3101392	-0.9849635	-0.17009214	-0.26547396	-0.5559622342779408	0.2293527627011428
488	-0.106765136	-9.52	-0.106765136	0.0	-0.37158614	-0.52910197	-0.12281331	0.4040439	-2.105394	-1.3089386	-0.98848456	-0.1758359	-0.2719636	-0.5576839320093193	0.22914413697701702
489	-0.10863323	-9.52	-0.10863323	0.0	-0.37372285	-0.532435	-0.12115861	0.40597418	-2.1040907000000004	-1.3077344	-0.9921267	-0.18152384	-0.27842632	-0.5593877468922749	0.2289458778981885
490	-0.11051677	-9.52	-0.11051677	0.0	-0.37585875	-0.5356884	-0.119324006	0.4078761	-2.102792	-1.3065271	-0.9958881	-0.18715537	-0.28486115	-0.5610735551593758	0.22875812027603645
491	-0.11241506	-9.52	-0.11241506	0.0	-0.37799358	-0.5388616999999999	-0.11730975	0.40974846	-2.1014986	-1.3053175	-0.9997671	-0.19272992	-0.29126716	-0.5627411914080163	0.2285809580891801
492	-0.11432738	-9.52	-0.11432738	0.0	-0.380127	-0.5419545	-0.11511613400000001	0.41158999999999996	-2.1002111	-1.3041059	-1.0037619	-0.19824696	-0.2976433	-0.5643904185300678	0.22841445732954027
493	-0.116253	-9.52	-0.116253	0.0	-0.38225883	-0.5449665	-0.11274356	0.41339964	-2.0989310000000003	-1.3028928999999998	-1.0078707	-0.203706	-0.3039887	-0.5660211555932732	0.22825876671798231
494	-0.1181912	-9.51	-0.1181912	0.0	-0.38438874	-0.5478972	-0.11019248	0.41517612	-2.097659	-1.3016791	-1.0120916	-0.20910656	-0.31030235	-0.5676332112345619	0.22811396870598843
495	-0.12014121	-9.51	-0.12014121	0.0	-0.38651657	-0.5507464	-0.10746343400000001	0.41691843	-2.096396	-1.3004651000000005	-1.016423	-0.21444821	-0.31658328	-0.5692264773216766	0.22798017693546496
496	-0.12210228	-9.51	-0.12210228	0.0	-0.3886421	-0.55351365	-0.10455707	0.41862538	-2.0951428	-1.2992513	-1.0208629	-0.21973053	-0.3228306	-0.5708007855421275	0.22785747225497113
497	-0.12407365	-9.51	-0.12407365	0.0	-0.39076516	-0.5561986	-0.10147406	0.42029598	-2.0939007	-1.2980383999999998	-1.0254093	-0.2249531	-0.32904324	-0.5723560227284831	0.22774599652552516
498	-0.12605453	-9.51	-0.12605453	0.0	-0.3928856	-0.55880105	-0.09821522	0.42192918	-2.0926704	-1.2968267	-1.0300605	-0.23011555	-0.33522037	-0.5738920730935441	0.2276458307735068
499	-0.12804414	-9.51	-0.12804414	0.0	-0.39500323	-0.5613206000000001	-0.09478138400000001	0.42352396	-2.091453	-1.295617	-1.0348145	-0.23521754	-0.341361	-0.5754088436698783	0.22755710116871808
500	-0.13004167	-9.51	-0.13004167	0.0	-0.39711788	-0.56375694	-0.09117349	0.42507938	-2.0902495	-1.2944098	-1.0396693	-0.24025872	-0.34746417	-0.5769062096746482	0.22747991931344425
501	-0.13204634	-9.51	-0.13204634	0.0	-0.39922938	-0.5661099	-0.08739254	0.42659444	-2.089061	-1.2932055	-1.0446229	-0.2452388	-0.353529	-0.5783840919404221	0.22741439411012798
502	-0.13405731	-9.51	-0.13405731	0.0	-0.40133753	-0.56837916	-0.08343961	0.42806825	-2.0878882	-1.2920047	-1.0496734	-0.25015742	-0.35955447	-0.5798423557393036	0.22736062270331947
503	-0.13607375	-9.51	-0.13607375	0.0	-0.4034421	-0.5705644	-0.07931585	0.42949992	-2.0867324000000003	-1.290808	-1.0548189	-0.25501433	-0.3655397	-0.5812809527829323	0.22731874244488132
504	-0.13809487	-9.5	-0.13809487	0.0	-0.40554297	-0.57266545	-0.07502249	0.43088859999999995	-2.0855944	-1.2896158000000002	-1.060057	-0.25980923	-0.37148374	-0.5826997351939927	0.2272888352967449
505	-0.14011978	-9.5	-0.14011978	0.0	-0.4076398	-0.5746821	-0.070560835	0.4322334	-2.0844753000000003	-1.2884287	-1.0653860000000002	-0.26454186	-0.37738565	-0.5840986622631952	0.22727102741574404
506	-0.14214766	-9.5	-0.14214766	0.0	-0.40973246	-0.57661414	-0.065932274	0.4335335	-2.0833764	-1.2872472	-1.0708038999999998	-0.26921195	-0.38324448	-0.5854776965231079	0.2272654472972933
507	-0.14417763	-9.5	-0.14417763	0.0	-0.41182065	-0.57846147	-0.06113824	0.43478809999999996	-2.082298	-1.2860718999999998	-1.0763083999999998	-0.27381924	-0.38905933	-0.5868366760644417	0.22727214829019923
508	-0.14620885	-9.5	-0.14620885	0.0	-0.41390416	-0.580224	-0.056180275999999994	0.4359965	-2.081242	-1.2849033	-1.0818975	-0.27836347	-0.39482924	-0.588175629879068	0.22729130432145522
509	-0.14824043	-9.5	-0.14824043	0.0	-0.41598278	-0.58190155	-0.05105997	0.43715787	-2.0802088	-1.2837418	-1.0875692	-0.28284445	-0.40055332	-0.589494443498394	0.22732296702735993
510	-0.1502715	-9.5	-0.1502715	0.0	-0.4180562	-0.5834941	-0.04577899	0.43827158	-2.0791998	-1.2825879999999998	-1.0933214	-0.28726187	-0.40623057	-0.5907930845131302	0.2273672751394424
511	-0.15230119	-9.5	-0.15230119	0.0	-0.4201242	-0.5850018	-0.040339082000000005	0.43933693	-2.0782156	-1.2814424999999998	-1.0991523	-0.29161552	-0.4118601	-0.592071536725032	0.22742430564068883
512	-0.15432857	-9.5	-0.15432857	0.0	-0.42218652	-0.5864245	-0.034742046	0.44035327	-2.0772576000000003	-1.2803057	-1.1050597	-0.29590517	-0.41744098	-0.5933297519445779	0.2274941790060002
513	-0.15635276	-9.5	-0.15635276	0.0	-0.4242429	-0.5877623000000001	-0.028989771	0.44132	-2.0763264	-1.2791783	-1.1110419	-0.30013055	-0.42297223	-0.5945677123130586	0.227576977469062
514	-0.15837286	-9.49	-0.15837286	0.0	-0.42629305	-0.5890152	-0.023084195	0.4422365	-2.0754232	-1.2780604	-1.1170969	-0.30429140000000005	-0.4284529	-0.5957853604409523	0.22767279513422728
515	-0.16038798	-9.49	-0.16038798	0.0	-0.4283367	-0.5901834	-0.017027324	0.44310224	-2.0745487	-1.2769527	-1.1232231	-0.30838746	-0.43388203	-0.5969827161695502	0.22778171952177165
516	-0.1623972	-9.49	-0.1623972	0.0	-0.43037358	-0.59126693	-0.010821233999999999	0.4439166	-2.0737038	-1.2758558	-1.1294183999999998	-0.3124185	-0.43925864	-0.5981597489093307	0.22790382752752858
517	-0.1643997	-9.49	-0.1643997	0.0	-0.43240342	-0.59226596	-0.004468071	0.44467905	-2.072889	-1.2747700000000002	-1.1356812	-0.31638423	-0.44458175	-0.5993164274818168	0.22803916869302235
518	-0.16639458	-9.49	-0.16639458	0.0	-0.43442592	-0.59318066	0.0020299563	0.4453891	-2.0721056	-1.2736956	-1.1420099	-0.32028437	-0.44985038	-0.6004527950378352	0.228187848148598
519	-0.16838098	-9.49	-0.16838098	0.0	-0.4364408	-0.59401125	0.008670574	0.44604626	-2.0713544	-1.2726332	-1.1484026000000005	-0.3241186	-0.45506352	-0.6015688507383288	0.22834993193402597
520	-0.17035808	-9.49	-0.17035808	0.0	-0.43844774	-0.594758	0.015451431000000002	0.4466501	-2.0706356	-1.2715831	-1.1548578	-0.32788673	-0.46022016	-0.6026645679345879	0.22852543818237114
521	-0.17232502	-9.49	-0.17232502	0.0	-0.4404465	-0.5954210999999999	0.022370107	0.44720012	-2.0699503	-1.2705457	-1.1613738999999998	-0.33158836	-0.46531934	-0.603739998407788	0.22871444373951721
522	-0.17428096	-9.49	-0.17428096	0.0	-0.44243675	-0.5960008000000001	0.029424102999999997	0.44769603	-2.069299	-1.2695215	-1.1679491000000002	-0.33522323	-0.4703600000000001	-0.6047951208091041	0.2289169828399319
523	-0.17622508	-9.49	-0.17622508	0.0	-0.44441822	-0.5964975	0.036610838	0.44813746	-2.0686824	-1.2685107	-1.1745821	-0.338791	-0.47534117	-0.6058299874798271	0.2291330969113972
524	-0.17815658	-9.48	-0.17815658	0.0	-0.44639063	-0.5969114000000001	0.043927662	0.44852412	-2.0681014	-1.2675136	-1.1812713	-0.34229138	-0.48026177	-0.6068446281315965	0.22936283356652648
525	-0.18007465	-9.48	-0.18007465	0.0	-0.44835365	-0.59724283	0.051371854	0.44885569999999997	-2.0675561	-1.2665308000000002	-1.1880152	-0.345724	-0.4851208	-0.6078390471254707	0.2296061891646045
526	-0.18197846	-9.48	-0.18197846	0.0	-0.45030698	-0.5974923000000001	0.058940604	0.449132	-2.0670476000000004	-1.2655623	-1.1948124	-0.34908846	-0.48991725	-0.6088133151928574	0.2298632119877924
527	-0.18386725	-9.48	-0.18386725	0.0	-0.45225036	-0.5976600000000001	0.06663106	0.44935277	-2.066576	-1.2646087	-1.2016615	-0.3523845	-0.4946501	-0.6097674577355119	0.23013388759637052
528	-0.18574022	-9.48	-0.18574022	0.0	-0.45418346	-0.5977464	0.07444026	0.4495179	-2.0661418	-1.2636702	-1.2085608	-0.35561170000000003	-0.4993184	-0.6107014816848412	0.23041820829757798
529	-0.18759659	-9.48	-0.18759659	0.0	-0.45610598	-0.59775186	0.08236524	0.44962722	-2.0657458	-1.2627469999999998	-1.2155093	-0.35876974	-0.5039212000000001	-0.6116155006623687	0.23071619769195634
530	-0.18943559	-9.48	-0.18943559	0.0	-0.4580176	-0.59767675	0.09040292	0.44968066	-2.0653882	-1.2618396	-1.2225055	-0.3618582	-0.5084577	-0.6125095543995018	0.2310278283150576
531	-0.19125646	-9.48	-0.19125646	0.0	-0.45991802	-0.5975216	0.09855026	0.44967815	-2.0650694	-1.2609483	-1.229548	-0.36487666	-0.51292694	-0.6133836975683441	0.2313530784441455
532	-0.19305846	-9.48	-0.19305846	0.0	-0.46180692	-0.5972868	0.10680410000000001	0.44961962	-2.0647900000000003	-1.2600733	-1.2366357	-0.3678247	-0.51732814	-0.6142380304101869	0.23169193622054815
533	-0.19484085	-9.48	-0.19484085	0.0	-0.46368405	-0.5969728	0.11516130000000001	0.44950512	-2.06455	-1.259215	-1.2437671	-0.37070194	-0.5216604	-0.6150725720674821	0.23204434174663338
534	-0.19660288	-9.48	-0.19660288	0.0	-0.465549	-0.5965801	0.12361864	0.44933462	-2.0643497	-1.2583737	-1.2509413	-0.37350792	-0.5259231	-0.6158874433111724	0.23241025927393927
535	-0.19834384	-9.47	-0.19834384	0.0	-0.46740153	-0.59610915	0.1321729	0.44910824	-2.0641894	-1.2575499	-1.2581567	-0.37624225	-0.53011537	-0.6166827007540588	0.23278963784190826
536	-0.200063	-9.47	-0.200063	0.0	-0.4692413	-0.59556055	0.14082077	0.44882607	-2.0640695	-1.2567436	-1.265412	-0.37890443	-0.5342365	-0.6174584036374322	0.2331824179583089
537	-0.20175968	-9.47	-0.20175968	0.0	-0.471068	-0.59493464	0.14955899	0.44848820000000006	-2.0639899	-1.2559553	-1.2727062	-0.38149402	-0.53828585	-0.6182146395938607	0.23358852329873803
538	-0.20343316	-9.47	-0.20343316	0.0	-0.47288132	-0.594232	0.15838417	0.44809484	-2.0639513	-1.2551854	-1.2800378	-0.38401052	-0.54226273	-0.6189515213152161	0.2340079107598439
539	-0.20508274	-9.47	-0.20508274	0.0	-0.47468093	-0.59345317	0.16729297	0.44764617	-2.0639532	-1.2544341	-1.2874056	-0.38645345	-0.5461665	-0.6196690554736024	0.23444045080373174
540	-0.20670778	-9.47	-0.20670778	0.0	-0.47646654	-0.59259856	0.17628191	0.4471424	-2.0639958	-1.2537018	-1.2948086	-0.38882232	-0.5499965	-0.6203673582114716	0.23488606428259975
541	-0.20830756	-9.47	-0.20830756	0.0	-0.47823787	-0.5916686999999999	0.18534756	0.44658378	-2.0640798	-1.2529887	-1.3022455	-0.39111662	-0.5537522	-0.6210465611613922	0.23534468772711978
542	-0.20988145	-9.47	-0.20988145	0.0	-0.47999457	-0.5906642	0.1944864	0.4459706	-2.0642045	-1.2522953	-1.3097149	-0.39333582	-0.55743295	-0.6217066689954681	0.23581616037638192
543	-0.21142882	-9.47	-0.21142882	0.0	-0.48173636	-0.5895854	0.20369488	0.44530317	-2.0643704	-1.2516216999999998	-1.3172159	-0.3954794	-0.56103826	-0.6223478193067322	0.23630039941315184
544	-0.21294901	-9.47	-0.21294901	0.0	-0.483463	-0.58843297	0.21296948	0.44458187	-2.0645773000000003	-1.2509685	-1.3247471000000002	-0.39754683	-0.56456757	-0.622970091707985	0.23679727163450373
545	-0.21444139	-9.46	-0.21444139	0.0	-0.48517412	-0.5872074	0.22230655	0.44380704	-2.064825	-1.2503356	-1.3323075	-0.39953753	-0.56802034	-0.6235735288317948	0.23730662328024663
546	-0.21590538	-9.46	-0.21590538	0.0	-0.48686948	-0.58590907	0.23170249	0.4429791	-2.065114	-1.2497233	-1.3398957	-0.40145093	-0.5713961999999999	-0.6241582477415427	0.2378283443795384
547	-0.21734038	-9.46	-0.21734038	0.0	-0.48854882	-0.58453864	0.24115364	0.44209844	-2.0654438	-1.2491322	-1.3475107	-0.40328652	-0.5746945999999999	-0.6247243575203781	0.23836226906794455
548	-0.2187458	-9.46	-0.2187458	0.0	-0.49021184	-0.5830966	0.2506563	0.44116557	-2.0658143	-1.2485621	-1.3551513000000002	-0.40504366	-0.5779151	-0.6252718832316819	0.23890822732637748
549	-0.22012106	-9.46	-0.22012106	0.0	-0.49185827	-0.5815835	0.26020676	0.44018096	-2.0662255000000003	-1.2480135	-1.3628162	-0.4067218	-0.58105725	-0.6258009359586029	0.23946606318514652
550	-0.22146562	-9.46	-0.22146562	0.0	-0.4934879	-0.57999986	0.26980129999999997	0.43914512	-2.0666773000000003	-1.2474864	-1.3705044	-0.40832037	-0.58412075	-0.6263116171953355	0.24003560349320832
551	-0.22277893	-9.46	-0.22277893	0.0	-0.49510035	-0.5783463000000001	0.27943609999999997	0.43805856	-2.0671697	-1.246981	-1.3782145	-0.40983874	-0.5871050999999999	-0.626803996044796	0.240616665496488
552	-0.22406046	-9.46	-0.22406046	0.0	-0.4966954	-0.57662326	0.28910744	0.43692190000000003	-2.067702	-1.2464976	-1.3859454	-0.41127628	-0.59001005	-0.6272781110209465	0.24120903529416382
553	-0.2253097	-9.46	-0.2253097	0.0	-0.49827272	-0.5748313	0.29881144	0.43573567	-2.0682743	-1.2460361999999998	-1.3936961	-0.41263238	-0.5928351	-0.6277340686772843	0.24181253008394576
554	-0.22652616	-9.46	-0.22652616	0.0	-0.49983197	-0.5729711	0.30854422	0.43450055	-2.0688865	-1.2455969	-1.4014652	-0.4139064	-0.59558016	-0.6281719620574227	0.2424269428779067
555	-0.22770931	-9.45	-0.22770931	0.0	-0.5013729	-0.5710430999999999	0.3183019	0.4332170999999999	-2.069538	-1.2451798	-1.4092517	-0.4150977	-0.5982447	-0.6285918182049752	0.24305203761920757
556	-0.2288587	-9.45	-0.2288587	0.0	-0.50289506	-0.56904787	0.32808053	0.4318861	-2.070229	-1.2447851	-1.4170543	-0.41620564	-0.6008286	-0.6289937631635552	0.24368762343979747
557	-0.22997384	-9.45	-0.22997384	0.0	-0.5043982	-0.566986	0.33787614	0.43050814	-2.0709589	-1.2444127	-1.4248722	-0.41722956	-0.60333145	-0.6293778594471244	0.24433345089536812
558	-0.2310543	-9.45	-0.2310543	0.0	-0.5058821	-0.56485814	0.3476847	0.429084	-2.0717273	-1.2440628	-1.4327039	-0.4181688	-0.6057531	-0.6297441730399933	0.2449892667325746
559	-0.23209965	-9.45	-0.23209965	0.0	-0.50734615	-0.56266487	0.35750228	0.4276144	-2.072534	-1.2437354	-1.4405485	-0.4190227	-0.6080934	-0.6300927995549623	0.2456548444010897
560	-0.23310944	-9.45	-0.23310944	0.0	-0.5087902	-0.5604066999999999	0.36732474	0.42610008	-2.0733788	-1.2434305	-1.4484049	-0.4197906	-0.6103519000000001	-0.6304238219368058	0.24632993537944606
561	-0.23408328	-9.45	-0.23408328	0.0	-0.5102138	-0.55808425	0.37714803	0.42454186	-2.0742612	-1.2431482	-1.4562719	-0.42047185	-0.6125286	-0.6307373182291374	0.24701427285507638
562	-0.23502074	-9.45	-0.23502074	0.0	-0.51161665	-0.55569816	0.3869681	0.42294052	-2.0751808	-1.2428885	-1.4641486	-0.42106575	-0.6146233	-0.6310333879063835	0.24770759825353322
563	-0.23592144	-9.45	-0.23592144	0.0	-0.5129984	-0.55324906	0.3967808	0.42129690000000003	-2.0761373	-1.2426511	-1.4720337	-0.42157164	-0.61663574	-0.631312068462738	0.24840962934345312
564	-0.23678502	-9.45	-0.23678502	0.0	-0.5143586	-0.5507375	0.40658194	0.41961184	-2.07713	-1.2424362	-1.4799263	-0.42198884	-0.6185658	-0.6315734464516982	0.24912008058617718
565	-0.2376111	-9.44	-0.2376111	0.0	-0.51569694	-0.5481642	0.41636744	0.41788623	-2.078159	-1.2422438	-1.4878254	-0.42231676	-0.62041336	-0.6318176892883873	0.24983870963857258
566	-0.23839933	-9.44	-0.23839933	0.0	-0.5170131	-0.5455298000000001	0.42613313	0.41612095	-2.0792236	-1.2420737	-1.4957298	-0.42255464	-0.6221784	-0.632044825976883	0.2505652024977504
567	-0.23914936	-9.44	-0.23914936	0.0	-0.51830655	-0.5428348000000001	0.43587476	0.41431692	-2.0803232	-1.2419258	-1.5036385	-0.42270187	-0.62386066	-0.6322549065212631	0.2512992552243485
568	-0.23986086	-9.44	-0.23986086	0.0	-0.519577	-0.54008	0.44558817	0.41247505	-2.0814574	-1.2418003	-1.5115505	-0.42275777	-0.6254602	-0.6324480838860702	0.2520405836613983
569	-0.24053352	-9.44	-0.24053352	0.0	-0.52082413	-0.537266	0.45526913	0.41059628	-2.0826259	-1.2416968000000002	-1.5194649	-0.42272177	-0.62697697	-0.6326244580160789	0.252788891359754
570	-0.24116702	-9.44	-0.24116702	0.0	-0.52204746	-0.5343935000000001	0.4649134	0.4086816	-2.083828	-1.2416154	-1.5273805	-0.42259318	-0.6284108	-0.6327840863857156	0.25354385710571614
571	-0.24176109	-9.44	-0.24176109	0.0	-0.5232467	-0.5314631	0.47451672	0.40673196	-2.0850632	-1.241556	-1.5352963	-0.42237145	-0.6297619000000001	-0.632927106390335	0.25430516708521367
572	-0.24231541	-9.44	-0.24231541	0.0	-0.5244214	-0.5284754	0.4840749	0.40474840000000006	-2.0863311	-1.2415185	-1.5432116000000002	-0.42205596	-0.63102996	-0.6330536025438996	0.25507253163334453
573	-0.24282974	-9.44	-0.24282974	0.0	-0.52557117	-0.52543116	0.49358359999999996	0.40273193	-2.0876312	-1.2415026000000002	-1.551125	-0.42164618	-0.6322151	-0.633163661751648	0.2558456071550868
574	-0.2433038	-9.44	-0.2433038	0.0	-0.5266956	-0.52233094	0.5030386	0.40068355	-2.0889628	-1.2415086000000002	-1.5590358999999998	-0.42114156	-0.6333173000000001	-0.6332574364682387	0.25662408924827695
575	-0.2437374	-9.43	-0.2437374	0.0	-0.52779436	-0.5191754	0.5124357	0.39860436	-2.0903256000000003	-1.2415359	-1.5669432	-0.4205415	-0.6343365	-0.6333349800692596	0.2574076568333591
576	-0.24413028	-9.43	-0.24413028	0.0	-0.52886707	-0.51596516	0.5217706	0.3964954	-2.0917187	-1.2415848	-1.5748458	-0.4198455	-0.6352727	-0.6333964009500657	0.25819596445586784
577	-0.24448223	-9.43	-0.24448223	0.0	-0.5299133	-0.5127008	0.5310391999999999	0.39435777	-2.0931418	-1.2416549	-1.5827428999999995	-0.41905296	-0.6361259	-0.6334417830356636	0.2589887097502003
578	-0.24479309	-9.43	-0.24479309	0.0	-0.5309326	-0.50938296	0.54023707	0.39219254	-2.094594	-1.2417461	-1.5906336	-0.41816345	-0.63689613	-0.6334712322510605	0.25978553438147334
579	-0.24506268	-9.43	-0.24506268	0.0	-0.53192466	-0.50601226	0.5493601	0.39000088	-2.096075	-1.2418582	-1.598517	-0.41717637	-0.6375833000000001	-0.6334848494026566	0.26058613454916457
580	-0.24529085	-9.43	-0.24529085	0.0	-0.532889	-0.5025893	0.5584041000000001	0.3877839	-2.0975842	-1.2419912	-1.606392	-0.4160912000000001	-0.6381875	-0.6334827254154587	0.2613901767118785
581	-0.24547747	-9.43	-0.24547747	0.0	-0.5338253	-0.49911454	0.56736493	0.3855427	-2.0991209	-1.242145	-1.6142579	-0.41490746	-0.6387088000000001	-0.6334649716057511	0.26219733507577825
582	-0.24562246	-9.43	-0.24562246	0.0	-0.534733	-0.4955887	0.5762384	0.38327843	-2.100684	-1.2423191	-1.6221137	-0.41362455	-0.63914704	-0.6334315713491211	0.263007234768553
583	-0.24572569	-9.43	-0.24572569	0.0	-0.5356118	-0.49201226	0.58502054	0.38099217	-2.1022732000000004	-1.2425137	-1.6299587	-0.412242	-0.63950247	-0.633382711961853	0.2638195889826583
584	-0.24578714	-9.43	-0.24578714	0.0	-0.53646123	-0.48838580000000004	0.5937073	0.37868509999999994	-2.1038878	-1.2427284	-1.637792	-0.41075918	-0.639775	-0.6333184157799988	0.2646340620494395
585	-0.24580674	-9.42	-0.24580674	0.0	-0.5372809	-0.48470983	0.60229474	0.37635827	-2.105527	-1.2429629999999998	-1.6456127	-0.40917557	-0.6399646999999999	-0.6332387445901909	0.2654503169796976
586	-0.24578446	-9.42	-0.24578446	0.0	-0.5380705	-0.48098493	0.61077905	0.37401283	-2.10719	-1.2432175	-1.6534201000000002	-0.4074906	-0.6400716999999999	-0.6331437911395265	0.2662680407099876
587	-0.2457203	-9.42	-0.2457203	0.0	-0.53882945	-0.4772116	0.61915624	0.37164992	-2.1088758	-1.2434916	-1.6612133999999998	-0.40570375	-0.640096	-0.6330335732937088	0.2670868874874576
588	-0.24561428	-9.42	-0.24561428	0.0	-0.53955746	-0.47339037	0.62742263	0.36927062	-2.1105838	-1.2437853	-1.6689918	-0.40381444	-0.64003766	-0.632908185230648	0.2679065568460225
589	-0.2454664	-9.42	-0.2454664	0.0	-0.54025406	-0.4695218	0.63557446	0.36687607	-2.1123133	-1.2440981000000002	-1.6767546000000002	-0.4018221	-0.6398968	-0.6327676622666283	0.26872673401718833
590	-0.24527672	-9.42	-0.24527672	0.0	-0.5409189	-0.46560633	0.64360803	0.36446732	-2.114063	-1.2444298	-1.6845012	-0.39972618	-0.63967353	-0.632612029599327	0.26954707939798556
591	-0.2450453	-9.42	-0.2450453	0.0	-0.54155153	-0.46164449999999996	0.6515198	0.36204553	-2.1158323	-1.2447805	-1.6922306	-0.39752617	-0.63936794	-0.6324413514659576	0.27036730012119603
592	-0.24477226	-9.42	-0.24477226	0.0	-0.54215163	-0.45763683	0.6593061	0.35961178	-2.1176205	-1.2451499	-1.6999422	-0.39522153	-0.63898015	-0.632255711534546	0.27118709535543
593	-0.24445765	-9.42	-0.24445765	0.0	-0.5427188	-0.45358375	0.6669636	0.35716718	-2.1194265	-1.2455375	-1.7076354	-0.39281172	-0.63851017	-0.6320550734928856	0.2720061572245291
594	-0.24410161	-9.42	-0.24410161	0.0	-0.5432526	-0.44948584	0.6744886999999999	0.3547128	-2.1212492000000003	-1.2459433000000002	-1.7153095	-0.39029616	-0.6379583000000001	-0.6318395001078415	0.2728241715205881
595	-0.24370429	-9.42	-0.24370429	0.0	-0.5437527	-0.44534350000000006	0.68187815	0.35224977	-2.1230876	-1.2463671	-1.7229637999999998	-0.38767445	-0.6373245	-0.6316089989486008	0.2736408468376983
596	-0.24326582	-9.41	-0.24326582	0.0	-0.5442185	-0.44115725	0.6891286	0.34977913	-2.124941	-1.2468086	-1.7305976000000003	-0.38494602	-0.63660914	-0.6313636183116799	0.27445590301909745
597	-0.24278638	-9.41	-0.24278638	0.0	-0.54464966	-0.43692759999999997	0.6962366999999999	0.34730202	-2.1268086	-1.2472676	-1.7382104	-0.3821104	-0.6358123	-0.6311034218255692	0.2752690698017294
598	-0.24226615	-9.41	-0.24226615	0.0	-0.54504573	-0.43265492	0.7031995	0.34481952	-2.1286888	-1.247744	-1.7458014	-0.3791671	-0.6349342	-0.6308283281780624	0.2760800409887153
599	-0.24170534	-9.41	-0.24170534	0.0	-0.5454063	-0.42833978	0.7100135999999999	0.34233266	-2.1305810000000003	-1.2482373	-1.75337	-0.37611568	-0.633975	-0.6305384125075341	0.2768885442669974
600	-0.24110416	-9.41	-0.24110416	0.0	-0.5457309	-0.4239826	0.71667624	0.33984256	-2.1324837000000003	-1.2487473	-1.7609158	-0.3729557	-0.63293505	-0.6302336394622422	0.27769431222794916
601	-0.24046284	-9.41	-0.24046284	0.0	-0.5460191	-0.41958383	0.7231841	0.33735028	-2.1343963	-1.2492739	-1.7684379	-0.3696867	-0.6318145000000001	-0.6299140666904449	0.2784970817235228
602	-0.23978163	-9.41	-0.23978163	0.0	-0.54627043	-0.41514394	0.7295345	0.33485690000000007	-2.1363177	-1.2498169	-1.7759358	-0.3663083	-0.6306136	-0.6295796903107491	0.2792966129130907
603	-0.2390608	-9.41	-0.2390608	0.0	-0.5464845	-0.4106634	0.73572445	0.33236346	-2.1382465	-1.2503757	-1.783409	-0.36282006	-0.6293327	-0.6292304724615287	0.2800926240476489
604	-0.23830064	-9.41	-0.23830064	0.0	-0.54666084	-0.40614262	0.74175113	0.32987106	-2.1401818	-1.2509505	-1.790857	-0.35922164	-0.627972	-0.6288664846922035	0.2808848973316699
605	-0.23750141	-9.41	-0.23750141	0.0	-0.5467991	-0.4015821	0.7476119000000001	0.32738078	-2.1421223	-1.2515406999999998	-1.7982789	-0.35551265	-0.6265319	-0.6284876405917281	0.2816731657981051
606	-0.23666345	-9.4	-0.23666345	0.0	-0.54689884	-0.3969822	0.75330395	0.32489365	-2.1440668	-1.252146	-1.8056746	-0.3516928	-0.6250126	-0.6280939687688255	0.2824572056236885
607	-0.23578706	-9.4	-0.23578706	0.0	-0.54695964	-0.3923433	0.75882477	0.32241082	-2.1460145	-1.2527663999999998	-1.8130432	-0.3477617	-0.6234145000000001	-0.6276854712432633	0.28323681262118683
608	-0.2348726	-9.4	-0.2348726	0.0	-0.5469811	-0.38766587	0.76417184	0.31993330000000003	-2.147964	-1.2534013000000002	-1.8203844	-0.34371907	-0.6217379	-0.6272621090743447	0.28401175656506994
609	-0.2339204	-9.4	-0.2339204	0.0	-0.5469628	-0.38295025	0.7693426999999999	0.31746224	-2.149914	-1.2540507	-1.8276975	-0.33956468	-0.6199832	-0.6268238583016051	0.28478182243639905
610	-0.23293082	-9.4	-0.23293082	0.0	-0.5469043	-0.37819678	0.77433497	0.3149987	-2.1518633	-1.2547141000000002	-1.8349822	-0.3352982	-0.61815065	-0.6263706709645807	0.28554681431251927
611	-0.23190425	-9.4	-0.23190425	0.0	-0.54680526	-0.37340584	0.77914625	0.3125438	-2.153811	-1.2553915	-1.8422377	-0.33091950000000003	-0.61624074	-0.6259025745929223	0.2863065456356029
612	-0.23084109	-9.4	-0.23084109	0.0	-0.5466653	-0.36857775	0.7837744000000001	0.3100987	-2.1557558	-1.2560822	-1.8494637	-0.32642835	-0.6142539	-0.625419499617443	0.28706083359800794
613	-0.2297417	-9.4	-0.2297417	0.0	-0.54648393	-0.36371285	0.7882170999999999	0.30766448	-2.1576962	-1.2567862	-1.8566595	-0.3218246	-0.61219037	-0.624921378136982	0.287809473728796
614	-0.22860654	-9.4	-0.22860654	0.0	-0.54626083	-0.35881144	0.7924724	0.30524233	-2.1596313	-1.2575033000000002	-1.863825	-0.31710815	-0.6100508000000001	-0.6244082630724679	0.28855234805282615
615	-0.227436	-9.4	-0.227436	0.0	-0.5459956	-0.35387385	0.7965380999999999	0.30283340000000003	-2.1615596000000004	-1.258233	-1.8709594	-0.31227896	-0.6078356	-0.6238800509140168	0.2892892514119049
616	-0.22623053	-9.39	-0.22623053	0.0	-0.5456878	-0.34890038	0.80041236	0.3004389	-2.1634803	-1.258975	-1.8780622	-0.30733696	-0.6055453000000001	-0.6233367206616286	0.2900200664886746
617	-0.22499052	-9.39	-0.22499052	0.0	-0.545337	-0.3438913	0.80409306	0.29806006	-2.165392	-1.2597293	-1.8851333	-0.30228215	-0.6031804000000001	-0.6227782868251877	0.2907446570394579
618	-0.22371644	-9.39	-0.22371644	0.0	-0.5449429	-0.33884686	0.80757856	0.29569805	-2.167293	-1.2604953	-1.8921717	-0.29711458	-0.60074145	-0.6222045633256226	0.2914628384189518
619	-0.2224087	-9.39	-0.2224087	0.0	-0.54450506	-0.33376738	0.81086695	0.29335415	-2.1691830000000003	-1.261273	-1.8991773	-0.29183432	-0.59822905	-0.6216156706728173	0.29217456067731623
620	-0.22106777	-9.39	-0.22106777	0.0	-0.54402316	-0.32865313	0.81395656	0.29102954	-2.1710603	-1.2620621	-1.9061496	-0.2864415	-0.59564376	-0.6210115217481652	0.29287967754921523
621	-0.21969411	-9.39	-0.21969411	0.0	-0.54349667	-0.32350436	0.8168456999999999	0.28872547	-2.1729238	-1.2628622	-1.9130882	-0.28093624	-0.5929861999999999	-0.6203920606109696	0.2935780882013786
622	-0.2182882	-9.39	-0.2182882	0.0	-0.5429253	-0.31832138	0.81953293	0.28644305	-2.1747723	-1.2636731	-1.9199924	-0.27531874	-0.59025705	-0.61975724863274	0.29426968658772534
623	-0.21685049	-9.39	-0.21685049	0.0	-0.5423086	-0.31310448	0.8220166999999999	0.28418353	-2.1766043	-1.2644947	-1.9268621	-0.26958920000000003	-0.58745694	-0.6191070607937089	0.2949543858508539
624	-0.21538147	-9.39	-0.21538147	0.0	-0.54164624	-0.30785397	0.82429564	0.281948	-2.1784189	-1.2653265	-1.9336965	-0.26374784	-0.58458644	-0.6184414225444564	0.295632098348987
625	-0.21388167	-9.39	-0.21388167	0.0	-0.54093784	-0.30257007	0.82636833	0.2797376	-2.180215	-1.2661685	-1.9404954	-0.25779504	-0.58164644	-0.6177604032367249	0.2963027679372089
626	-0.21235155	-9.38	-0.21235155	0.0	-0.54018295	-0.29725316	0.8282335999999999	0.27755344	-2.181991	-1.2670202	-1.9472582	-0.25173104	-0.5786375	-0.6170638553803978	0.2969662964647045
627	-0.21079165	-9.38	-0.21079165	0.0	-0.5393812	-0.2919035	0.8298902	0.27539662	-2.183746	-1.2678816000000002	-1.9539846	-0.24555619	-0.5755604	-0.6163518323469849	0.29762265193474857
628	-0.20920248	-9.38	-0.20920248	0.0	-0.5385322	-0.28652138	0.8313370999999999	0.2732682	-2.1854792	-1.2687523	-1.960674	-0.23927093	-0.5724158	-0.6156242990771827	0.2982717982618791
629	-0.20758457	-9.38	-0.20758457	0.0	-0.5376356	-0.28110707	0.8325732	0.27116928	-2.1871889	-1.2696321000000002	-1.967326	-0.23287563	-0.5692045	-0.6148811919227333	0.2989136642519687
630	-0.20593846	-9.38	-0.20593846	0.0	-0.5366911	-0.27566090000000004	0.8335975	0.26910082	-2.1888742000000003	-1.2705206	-1.9739401	-0.22637078	-0.5659272	-0.6141225047650299	0.2995482188218811
631	-0.20426467	-9.38	-0.20426467	0.0	-0.53569824	-0.2701832	0.8344091999999999	0.26706392	-2.190534	-1.2714175	-1.980516	-0.21975689	-0.56258464	-0.6133482015645371	0.3001754516873223
632	-0.20256378	-9.38	-0.20256378	0.0	-0.53465664	-0.26467425	0.83500737	0.2650595	-2.1921678	-1.2723223999999995	-1.987053	-0.21303451	-0.55917746	-0.6125582971433448	0.3007953559382214
633	-0.20083632	-9.38	-0.20083632	0.0	-0.53356594	-0.25913432	0.83539134	0.2630886	-2.1937740000000003	-1.273235	-1.9935508	-0.2062043	-0.55570644	-0.6117527174223824	0.3014079045480191
634	-0.19908285	-9.38	-0.19908285	0.0	-0.5324258	-0.25356376	0.8355604	0.26115215	-2.1953518	-1.2741548	-2.000009	-0.19926699	-0.55217236	-0.6109314832237397	0.3020131031191963
635	-0.19730397	-9.38	-0.19730397	0.0	-0.53123593	-0.24796288	0.83551383	0.25925112	-2.1969001	-1.2750815	-2.0064273	-0.19222333	-0.54857594	-0.6100945998991586	0.30261095519567155
636	-0.19550022	-9.37	-0.19550022	0.0	-0.5299959	-0.24233195	0.8352511999999999	0.2573864	-2.1984184	-1.2760148	-2.0128052	-0.18507417	-0.544918	-0.6092421063102645	0.303201505233519
637	-0.19367222	-9.37	-0.19367222	0.0	-0.52870536	-0.23667131	0.83477205	0.25555888	-2.1999052000000003	-1.2769539	-2.0191426	-0.17782041	-0.54119927	-0.6083739343384514	0.3037847485651398
638	-0.19182053	-9.37	-0.19182053	0.0	-0.52736396	-0.2309813	0.83407587	0.25376946	-2.20136	-1.2778988000000002	-2.0254393	-0.17046303	-0.5374207	-0.607490228805809	0.3043607533896149
639	-0.18994576	-9.37	-0.18994576	0.0	-0.52597135	-0.22526225	0.8331624	0.25201902	-2.202782	-1.2788486	-2.031695	-0.16300304	-0.533583	-0.6065909580443115	0.30492955956840334
640	-0.1880485	-9.37	-0.1880485	0.0	-0.5245272	-0.21951452	0.8320315	0.25030836	-2.20417	-1.279803	-2.037909	-0.15544157	-0.529687	-0.6056760918958168	0.3054911827369833
641	-0.18612936	-9.37	-0.18612936	0.0	-0.5230311	-0.21373844	0.83068293	0.24863833	-2.2055235	-1.2807616000000002	-2.0440817	-0.14777976	-0.52573365	-0.6047457866922988	0.30604573371760824
642	-0.18418895	-9.37	-0.18418895	0.0	-0.5214828	-0.20793436	0.8291166999999999	0.24700970000000003	-2.2068417	-1.2817236	-2.0502126	-0.14001884	-0.52172375	-0.6038000222360802	0.3065932621690345
643	-0.1822279	-9.37	-0.1822279	0.0	-0.51988196	-0.20210269	0.8273328000000001	0.24542327	-2.2081234	-1.2826886999999998	-2.0563018	-0.13216004	-0.5176583	-0.6028388718393668	0.30713383951315576
644	-0.1802468	-9.37	-0.1802468	0.0	-0.5182282	-0.19624375	0.82533133	0.24387978	-2.2093682	-1.2836562	-2.062349	-0.12420475	-0.513538	-0.601862376344017	0.3076675602527991
645	-0.17824632	-9.37	-0.17824632	0.0	-0.51652116	-0.19035792	0.82311255	0.24238	-2.2105756000000003	-1.2846258	-2.0683541	-0.11615433	-0.50936395	-0.6008706625128173	0.3081945430048944
646	-0.17622706	-9.36	-0.17622706	0.0	-0.5147605	-0.18444560000000002	0.82067674	0.24092461	-2.2117443	-1.2855965	-2.074317	-0.10801024	-0.50513697	-0.5998636817172776	0.30871484383975106
647	-0.17418967	-9.36	-0.17418967	0.0	-0.51294595	-0.17850718	0.81802416	0.23951434	-2.212874	-1.286568	-2.0802376	-0.09977398	-0.50085795	-0.5988415831905327	0.30922859567887345
648	-0.1721348	-9.36	-0.1721348	0.0	-0.51107717	-0.17254302	0.8151553	0.23814984	-2.213964	-1.2875397	-2.086116	-0.091447115	-0.49652794	-0.5978044602349052	0.3097359223495845
649	-0.17006311	-9.36	-0.17006311	0.0	-0.5091537	-0.16655354	0.8120708000000001	0.23683177	-2.2150133	-1.2885112	-2.0919523	-0.083031245	-0.49214783	-0.5967523676922531	0.3102369448638719
650	-0.16797526	-9.36	-0.16797526	0.0	-0.50717545	-0.16053912	0.8087711	0.23556079	-2.2160215	-1.2894818	-2.0977461	-0.074528046	-0.48771858	-0.5956853963364083	0.3107317749742394
651	-0.16587192	-9.36	-0.16587192	0.0	-0.505142	-0.15450019	0.80525696	0.23433751	-2.2169883	-1.2904508	-2.103498	-0.06593922	-0.48324117	-0.594603710169693	0.3112206000174382
652	-0.16375376	-9.36	-0.16375376	0.0	-0.5030531	-0.14843714	0.8015291999999999	0.23316252	-2.2179127	-1.2914181	-2.1092074	-0.05726655	-0.47871658	-0.5935073641560554	0.31170351952457265
653	-0.16162147	-9.36	-0.16162147	0.0	-0.5009086	-0.14235039	0.7975888000000001	0.23203643	-2.218794	-1.2923827	-2.1148748	-0.048511844000000005	-0.47414583	-0.5923964413483986	0.31218069690259986
654	-0.15947571	-9.36	-0.15947571	0.0	-0.4987083	-0.1362404	0.7934369000000001	0.23095976	-2.2196321	-1.2933444	-2.1205003	-0.039676983	-0.46952987	-0.5912711414711349	0.31265233272525544
655	-0.15731719	-9.36	-0.15731719	0.0	-0.49645203	-0.13010755	0.7890744000000001	0.22993307	-2.220426	-1.2943026000000002	-2.1260839	-0.030763866	-0.46486977	-0.5901315440882124	0.31311855115878207
656	-0.15514661	-9.36	-0.15514661	0.0	-0.4941396	-0.12395231	0.78450286	0.22895688	-2.2211757000000003	-1.2952567	-2.1316252	-0.02177447	-0.46016654	-0.5889777405438119	0.3135795411938374
657	-0.15296468	-9.35	-0.15296468	0.0	-0.49177098	-0.11777509	0.7797235	0.22803168	-2.22188	-1.2962062	-2.137125	-0.012710802	-0.45542124	-0.5878098816129257	0.31403547327289083
658	-0.1507721	-9.35	-0.1507721	0.0	-0.489346	-0.11157632599999999	0.7747379	0.22715797	-2.222539	-1.2971506000000002	-2.142583	-0.003574921	-0.45063484	-0.5866280909298508	0.3144865503100929
659	-0.14856955	-9.35	-0.14856955	0.0	-0.4868646	-0.10535648	0.7695475	0.22633620000000002	-2.223152	-1.2980895	-2.147999	0.005631066999999999	-0.44580847	-0.5854324833695801	0.31493292601594436
660	-0.1463578	-9.35	-0.1463578	0.0	-0.48432675	-0.09911598	0.76415426	0.22556682	-2.2237186	-1.2990222	-2.1533737	0.014905025	-0.44094318	-0.5842232109576874	0.3153748375448168
661	-0.14413756	-9.35	-0.14413756	0.0	-0.4817324	-0.092855304	0.7585597	0.22485024	-2.2242382000000003	-1.2999483	-2.1587067	0.024244776000000003	-0.43604	-0.583000374759282	0.31581243356015515
662	-0.14190954	-9.35	-0.14190954	0.0	-0.47908157	-0.08657488	0.7527659000000001	0.22418687	-2.2247107	-1.3008674	-2.1639986	0.033648092000000004	-0.43110013	-0.5817641958801697	0.3162459711458282
663	-0.1396745	-9.35	-0.1396745	0.0	-0.4763742	-0.080275185	0.7467746999999999	0.22357708	-2.2251353	-1.3017789	-2.1692488	0.043112714	-0.42612454	-0.5805146939558082	0.3166755808600001
664	-0.13743314	-9.35	-0.13743314	0.0	-0.4736104	-0.07395666	0.74058825	0.22302127	-2.2255118	-1.3026823	-2.174458	0.05263634	-0.42111441	-0.579252085262352	0.31710151545156134
665	-0.13518625	-9.35	-0.13518625	0.0	-0.47079012	-0.067619786	0.73420876	0.22251976	-2.2258400000000003	-1.3035773000000002	-2.179626	0.06221663	-0.41607085	-0.577976515895723	0.31752397906967617
666	-0.13293457	-9.35	-0.13293457	0.0	-0.46791348	-0.061265018	0.7276384	0.22207287	-2.2261193	-1.3044633	-2.184753	0.07185119999999999	-0.41099492	-0.57668811169254	0.3179431635798988
667	-0.13067885	-9.34	-0.13067885	0.0	-0.46498048	-0.05489284	0.7208796	0.22168095	-2.2263494	-1.3053399	-2.189839	0.08153766400000001	-0.40588775	-0.5753870006487252	0.3183592812878301
668	-0.12841988	-9.34	-0.12841988	0.0	-0.46199128	-0.048503727	0.7139348000000001	0.22134429	-2.22653	-1.306207	-2.1948838	0.09127357	-0.40075052	-0.5740733543415939	0.318772533983928
669	-0.12615839	-9.34	-0.12615839	0.0	-0.45894593	-0.042098157000000004	0.70680654	0.22106317	-2.226661	-1.3070636999999998	-2.199888	0.10105649	-0.39558432	-0.5727473293473008	0.3191831630734724
670	-0.1238952	-9.34	-0.1238952	0.0	-0.45584455	-0.03567662	0.69949734	0.22083785	-2.2267418	-1.3079098	-2.2048512	0.11088396	-0.39039025	-0.571409026943161	0.31959133493789194
671	-0.12163108	-9.34	-0.12163108	0.0	-0.4526873	-0.029239599999999998	0.6920101	0.22066855	-2.226772	-1.3087451	-2.2097738	0.12075353	-0.38516954	-0.5700586231713161	0.31999728508172204
672	-0.119366825	-9.34	-0.119366825	0.0	-0.44947433	-0.02278759	0.68434745	0.22055553	-2.2267518	-1.3095691	-2.2146556	0.1306627	-0.37992325	-0.5686962819343719	0.3204012259664988
673	-0.11710322	-9.34	-0.11710322	0.0	-0.44620577	-0.016321095	0.67651236	0.22049899999999997	-2.2266808	-1.3103813999999998	-2.219497	0.14060899999999998	-0.37465262	-0.5673221539041214	0.3208033813555524
674	-0.114841074	-9.34	-0.114841074	0.0	-0.4428818	-0.009840639	0.66850775	0.22049913	-2.2265584	-1.3111817	-2.2242975	0.1505899	-0.3693588	-0.5659363125535186	0.321203904447365
675	-0.1125812	-9.34	-0.1125812	0.0	-0.43950263	-0.0033467603000000004	0.6603366	0.2205561	-2.2263846000000003	-1.3119695	-2.2290576	0.16060287	-0.36404294	-0.564538965785518	0.3216030325704363
676	-0.1103244	-9.34	-0.1103244	0.0	-0.43606845	0.003159993	0.6520020000000001	0.22067006	-2.2261596000000003	-1.3127446000000005	-2.2337773	0.17064539	-0.35870627	-0.5631303170127252	0.3220009921335648
677	-0.108071476	-9.33	-0.108071476	0.0	-0.4325795	0.009679054	0.6435069	0.22084117	-2.2258825	-1.3135066999999998	-2.2384562000000003	0.18071488	-0.35334998	-0.5617104339783265	0.32239790748771024
678	-0.10582325	-9.33	-0.10582325	0.0	-0.42903596	0.01620983	0.63485456	0.22106956	-2.2255535	-1.3142555	-2.2430947	0.19080877	-0.34797525	-0.5602795440252761	0.3227940185701488
679	-0.1035805	-9.33	-0.1035805	0.0	-0.4254381	0.022751702000000002	0.6260481999999999	0.22135529999999998	-2.2251723	-1.3149906	-2.2476926	0.2009245	-0.34258336	-0.5588377761265285	0.32318948928958363
680	-0.10134401	-9.33	-0.10134401	0.0	-0.4217862	0.029304023999999998	0.6170911	0.22169854	-2.2247388	-1.3157117	-2.25225	0.21105947	-0.33717546	-0.557385302680328	0.3235845123109278
681	-0.09911455	-9.33	-0.09911455	0.0	-0.41808048	0.03586612	0.6079865	0.22209932	-2.224253	-1.3164185	-2.2567666	0.22121105	-0.33175284	-0.5559222981046867	0.3239792495789462
682	-0.09689289	-9.33	-0.09689289	0.0	-0.41432127	0.042437285	0.5987376999999999	0.22255771	-2.2237146	-1.3171109	-2.2612429	0.23137663	-0.32631668	-0.5544489921879654	0.3243738945255365
683	-0.09467979	-9.33	-0.09467979	0.0	-0.4105088	0.049016792000000003	0.5893480999999999	0.22307377	-2.2231238	-1.3177883999999995	-2.2656782000000004	0.24155359	-0.32086822	-0.552965496722886	0.32476858481223575
684	-0.09247597	-9.33	-0.09247597	0.0	-0.40664345	0.055603888	0.579821	0.22364752	-2.22248	-1.3184507	-2.270073	0.25173926	-0.31540877	-0.5514720225329831	0.3251634726265493
685	-0.09028219	-9.33	-0.09028219	0.0	-0.4027255	0.062197797	0.5701598000000001	0.22427897	-2.2217836	-1.3190976	-2.274427	0.261931	-0.3099395	-0.549968780781327	0.3255587210685949
686	-0.08809916	-9.33	-0.08809916	0.0	-0.39875522	0.068797715	0.56036806	0.22496814	-2.2210345	-1.3197290000000002	-2.2787402	0.27212614	-0.30446172	-0.5484559746859302	0.3259544811049702
687	-0.0859276	-9.32	-0.0859276	0.0	-0.39473304	0.07540282599999999	0.5504491	0.22571498	-2.2202327	-1.3203444	-2.2830122000000004	0.282322	-0.29897670000000004	-0.5469337733703273	0.32635085606107234
688	-0.08376822	-9.32	-0.08376822	0.0	-0.3906592	0.08201227	0.5404064000000001	0.22651951	-2.2193782000000004	-1.3209437	-2.2872434	0.2925159	-0.29348567	-0.5454024321821824	0.32674800683270916
689	-0.08162172	-9.32	-0.08162172	0.0	-0.38653407	0.0886252	0.5302435000000001	0.22738165	-2.2184708	-1.3215266	-2.291433	0.30270514	-0.28798994	-0.5438620636395074	0.32714599700453995
690	-0.07948878	-9.32	-0.07948878	0.0	-0.38235795	0.095240705	0.519964	0.22830132	-2.217511	-1.322093	-2.2955816	0.31288704	-0.28249082	-0.5423130086603145	0.3275450114078352
691	-0.077370085	-9.32	-0.077370085	0.0	-0.3781312	0.10185788	0.5095713	0.22927845	-2.2164984	-1.3226424	-2.2996888	0.32305887	-0.27698958	-0.5407553975626165	0.32794509704885805
692	-0.0752663	-9.32	-0.0752663	0.0	-0.37385416	0.1084758	0.49906906	0.2303129	-2.2154331000000003	-1.3231747	-2.303754	0.3332179	-0.2714875	-0.5391894101940766	0.3283463269472393
693	-0.07317809	-9.32	-0.07317809	0.0	-0.36952713	0.11509349	0.48846084	0.23140454	-2.2143157	-1.3236898	-2.3077776	0.34336135	-0.26598590000000005	-0.5376154001474172	0.32874884683049765
694	-0.07110611	-9.32	-0.07110611	0.0	-0.36515045	0.121709995	0.4777502	0.23255317	-2.213146	-1.3241874	-2.3117592	0.35348654	-0.2604861	-0.5360335360153599	0.3291526966896507
695	-0.069051005	-9.32	-0.069051005	0.0	-0.3607245	0.12832431	0.46694079999999993	0.23375863	-2.211924	-1.3246672	-2.3156989	0.3635907	-0.25498933	-0.5344440503708592	0.3295579504361751
696	-0.0670134	-9.32	-0.0670134	0.0	-0.35624966	0.13493544	0.45603624	0.23502068	-2.21065	-1.3251292	-2.3195958	0.37367105	-0.24949692	-0.5328471568066367	0.32996463273786153
697	-0.064993925	-9.31	-0.064993925	0.0	-0.3517262	0.14154232	0.4450402	0.23633909	-2.2093244	-1.3255728	-2.3234506	0.38372484	-0.2440101	-0.5312431579549503	0.33037284833668873
698	-0.0629932	-9.31	-0.0629932	0.0	-0.34715453	0.1481439	0.4339563	0.2377136	-2.2079468	-1.3259983	-2.3272624	0.39374927	-0.23853013	-0.5296322286535797	0.3307825708545627
699	-0.06101183	-9.31	-0.06101183	0.0	-0.342535	0.15473911	0.42278826	0.23914392	-2.206518	-1.3264052	-2.3310316	0.40374154	-0.23305826	-0.5280147047600726	0.331193891512582
700	-0.05905042	-9.31	-0.05905042	0.0	-0.33786795	0.16132687	0.41153973	0.24062978	-2.2050377999999995	-1.3267934	-2.3347573	0.41369888	-0.22759573	-0.5263907333869189	0.3316067670052508
701	-0.057109557	-9.31	-0.057109557	0.0	-0.3331538	0.16790606	0.40021443	0.24217084	-2.2035065	-1.3271628999999998	-2.3384400000000003	0.42361853	-0.2221438	-0.5247606711169567	0.3320212596215639
702	-0.055189826	-9.31	-0.055189826	0.0	-0.32839292	0.17447554	0.38881606	0.24376679999999998	-2.2019246	-1.3275131000000002	-2.342079	0.43349764	-0.21670370000000005	-0.5231247108472691	0.33243734259233415
703	-0.053291805	-9.31	-0.053291805	0.0	-0.32358566	0.18103418	0.37734836	0.24541731	-2.200292	-1.3278443000000002	-2.3456738	0.4433334	-0.21127664	-0.5214830954354039	0.33285498328470925
704	-0.05141605	-9.31	-0.05141605	0.0	-0.31873244	0.18758078	0.36581504	0.24712205	-2.198609	-1.3281558999999998	-2.3492248	0.453123	-0.20586386	-0.5198361181114378	0.3332741906624964
705	-0.04956312	-9.31	-0.04956312	0.0	-0.31383365	0.19411418	0.35421988	0.24888062	-2.1968765	-1.328448	-2.3527312	0.46286365	-0.20046659	-0.5181840734977445	0.3336949452372681
706	-0.047733564	-9.31	-0.047733564	0.0	-0.30888963	0.20063318	0.34256658	0.25069264	-2.195094	-1.3287206	-2.3561928	0.47255248	-0.19508605	-0.5165271761386461	0.3341171687083082
707	-0.045927923	-9.3	-0.045927923	0.0	-0.3039008	0.20713654	0.33085892	0.25255772	-2.193262	-1.3289732	-2.3596096	0.48218665	-0.18972348	-0.5148657181268643	0.3345408290481426
708	-0.04414673	-9.3	-0.04414673	0.0	-0.29886752	0.21362303	0.31910065	0.2544754	-2.1913815	-1.3292058999999998	-2.362981	0.49176335	-0.18438011	-0.5132000335166053	0.3349658915710495
709	-0.042390507	-9.3	-0.042390507	0.0	-0.29379022	0.22009139	0.3072955	0.25644532	-2.189452	-1.3294184	-2.3663068	0.5012797	-0.17905721	-0.5115303227928877	0.33539224003099655
710	-0.04065977	-9.3	-0.04065977	0.0	-0.28866923	0.22654034	0.29544726	0.25846687	-2.1874740000000004	-1.3296107	-2.3695867	0.51073295	-0.17375602	-0.5098568998923303	0.33581980671663625
711	-0.038955025	-9.3	-0.038955025	0.0	-0.28350496	0.23296858	0.2835597	0.26053962	-2.1854482	-1.3297826	-2.3728201	0.52012014	-0.16847779	-0.5081800638296031	0.3362484976001503
712	-0.03727677	-9.3	-0.03727677	0.0	-0.27829778	0.23937482	0.27163658	0.26266304	-2.1833746	-1.329934	-2.376007	0.5294385	-0.16322379999999995	-0.5065001012863836	0.3366782140293466
713	-0.035625502	-9.3	-0.035625502	0.0	-0.2730481	0.24575771	0.25968164	0.26483655	-2.1812541000000003	-1.3300648000000002	-2.3791473	0.53868514	-0.15799528	-0.5048174045322839	0.33710888469664924
714	-0.034001697	-9.3	-0.034001697	0.0	-0.26775628	0.25211594	0.24769870000000002	0.26705956	-2.1790867	-1.3301747	-2.3822403	0.5478573	-0.15279351	-0.5031321690138064	0.33754034413804906
715	-0.03240583	-9.3	-0.03240583	0.0	-0.2624227	0.25844812	0.2356915	0.26933146	-2.1768732	-1.3302637	-2.3852859	0.55695206	-0.14761972	-0.5014447921576861	0.33797249747412805
716	-0.030838368	-9.3	-0.030838368	0.0	-0.2570478	0.26475292	0.22366384	0.27165157	-2.174614	-1.3303319	-2.3882835	0.56596667	-0.14247519	-0.499755576067039	0.3384051969292806
717	-0.029299766	-9.3	-0.029299766	0.0	-0.25163195	0.2710289	0.21161950000000002	0.2740192	-2.1723094	-1.3303789	-2.391233	0.5748983	-0.13736117	-0.49806482811969	0.3388382920614901
718	-0.027790476	-9.29	-0.027790476	0.0	-0.24617553	0.27727470000000004	0.19956225	0.2764337	-2.1699603	-1.3304046	-2.394134	0.5837441	-0.1322789	-0.4963729053209353	0.33927164838532214
719	-0.02631093	-9.29	-0.02631093	0.0	-0.24067892	0.2834889	0.18749587	0.27889428	-2.1675668	-1.3304091999999998	-2.3969865	0.59250134	-0.12722966	-0.49468016213704535	0.33970511124567954
720	-0.024861556	-9.29	-0.024861556	0.0	-0.23514253	0.28967014	0.17542416	0.28140014	-2.16513	-1.3303922	-2.3997898	0.6011671	-0.12221471	-0.4929869254557294	0.34013850460380046
721	-0.023442771	-9.29	-0.023442771	0.0	-0.22956675	0.29581705	0.16335087	0.28395057	-2.1626499	-1.330354	-2.4025438	0.6097385000000001	-0.11723532	-0.49129355541963865	0.3405716479757848
722	-0.022054978	-9.29	-0.022054978	0.0	-0.22395197	0.30192825	0.15127978	0.2865447	-2.1601276	-1.330294	-2.4052482000000004	0.618213	-0.11229274	-0.4896003753285466	0.3410043822777396
723	-0.020698572	-9.29	-0.020698572	0.0	-0.21829858	0.30800244	0.13921465	0.2891818	-2.1575637000000003	-1.3302125	-2.4079025	0.62658757	-0.10738824	-0.4879077635800463	0.3414365121005175
724	-0.019373931	-9.29	-0.019373931	0.0	-0.21260698	0.31403825	0.12715925	0.29186103	-2.1549585	-1.3301091	-2.4105065	0.63485944	-0.1025231	-0.48621601423873717	0.3418678228437437
725	-0.01808143	-9.29	-0.01808143	0.0	-0.20687756	0.32003435	0.11511735599999999	0.29458153	-2.152313	-1.3299841	-2.41306	0.6430259	-0.097698584	-0.4845255537769221	0.3422981521997995
726	-0.016821427	-9.29	-0.016821427	0.0	-0.20111072	0.32598943	0.1030927	0.29734248	-2.149628	-1.3298371	-2.4155624	0.65108407	-0.09291596	-0.48283669279052316	0.34272726973892587
727	-0.015594269	-9.29	-0.015594269	0.0	-0.19530685	0.33190218	0.09108904	0.30014303	-2.1469035	-1.3296682	-2.418014	0.6590312	-0.088176504	-0.48114978756089116	0.3431549691860034
728	-0.014400295	-9.28	-0.014400295	0.0	-0.18946634	0.33777124	0.07911012	0.3029823	-2.1441412	-1.3294772	-2.4204142	0.6668645000000001	-0.08348149	-0.4794652567311875	0.3435810605627968
729	-0.013239829	-9.28	-0.013239829	0.0	-0.1835896	0.34359536	0.06715969	0.30585948	-2.141341	-1.3292643	-2.4227626	0.67458117	-0.07883221	-0.47778338314457275	0.34400527744831977
730	-0.012113187	-9.28	-0.012113187	0.0	-0.17767699	0.34937322	0.055241477000000004	0.3087736	-2.1385038	-1.3290293	-2.4250593	0.6821784000000001	-0.07422993	-0.47610458110903336	0.34442741483018147
731	-0.011020674	-9.28	-0.011020674	0.0	-0.17172892	0.35510355	0.043359205	0.31172386	-2.1356306000000003	-1.3287723	-2.4273038	0.68965346	-0.069675945	-0.47442921682870465	0.34484724528308763
732	-0.009962581	-9.28	-0.009962581	0.0	-0.16574576	0.36078507	0.0315166	0.31470929999999997	-2.1327217000000003	-1.3284931999999998	-2.4294958	0.6970036999999999	-0.06517153	-0.472757590606886	0.34526450381686535
733	-0.008939186	-9.28	-0.008939186	0.0	-0.15972795	0.36641648	0.019717371	0.3177291	-2.1297781	-1.3281922	-2.431635	0.70422655	-0.060717955	-0.47109008860348983	0.3456789704474404
734	-0.007950751	-9.28	-0.007950751	0.0	-0.15367581	0.37199652	0.007965215999999999	0.32078227	-2.1268005000000003	-1.3278693	-2.433721	0.71131945	-0.056316465	-0.46942703696135146	0.3460903898240859
735	-0.0069975266	-9.28	-0.0069975266	0.0	-0.14758979	0.37752393	-0.0037361681	0.32386795	-2.1237895	-1.3275243	-2.435754	0.71828	-0.051968258	-0.46776876605641515	0.3464985372061884
736	-0.0060797473	-9.28	-0.0060797473	0.0	-0.1414703	0.38299745	-0.015383096	0.32698520000000003	-2.120746	-1.3271576	-2.4377332000000003	0.7251058000000001	-0.04767453	-0.46611560215126174	0.34690315008358774
737	-0.005197635	-9.28	-0.005197635	0.0	-0.13531776	0.38841584	-0.026971892999999997	0.33013314	-2.1176703	-1.3267691	-2.4396582	0.73179454	-0.043436427	-0.4644677792646193	0.34730394658352465
738	-0.0043513956	-9.27	-0.0043513956	0.0	-0.12913263	0.39377782	-0.03849891	0.33331078	-2.1145637	-1.3263589	-2.441529	0.73834395	-0.039255083	-0.462825706708883	0.347700720878947
739	-0.003541222	-9.27	-0.003541222	0.0	-0.122915395	0.39908218	-0.049960505	0.33651724	-2.1114266	-1.3259271	-2.4433448	0.7447519	-0.035131592	-0.46118958936792065	0.3480931747398273
740	-0.002767294	-9.27	-0.002767294	0.0	-0.116666526	0.4043277	-0.061353076	0.3397516	-2.1082597	-1.325474	-2.4451056	0.75101626	-0.031067021	-0.4595597656549158	0.34848107644618176
741	-0.002029777	-9.27	-0.002029777	0.0	-0.11038655	0.40951309999999996	-0.07267303	0.3430129	-2.105064	-1.3249995	-2.4468107000000003	0.757135	-0.02706241	-0.45793649674653264	0.34886415154363076
742	-0.0013288229	-9.27	-0.0013288229	0.0	-0.104075976	0.41463715	-0.0839168	0.3463002	-2.1018398	-1.3245038	-2.44846	0.76310617	-0.023118759	-0.45632004376399377	0.3492421368155551
743	-0.0006645727	-9.27	-0.0006645727	0.0	-0.09773534	0.41969870000000004	-0.09508085	0.3496126	-2.098588	-1.3239871	-2.450053	0.7689278	-0.019237043	-0.454710680361017	0.3496147738653512
744	-3.71532e-05	-9.27	-3.71532e-05	0.0	-0.091365196	0.42469645	-0.10616165400000001	0.3529491	-2.0953095	-1.3234495000000002	-2.4515893	0.7745981	-0.01541821	-0.4531086863011332	0.3499818048670872
745	0.00055331585	-9.27	0.00055331585	0.0	-0.08496612	0.42962924	-0.117155716	0.35630885	-2.092005	-1.3228912	-2.4530685	0.78011525	-0.011663175	-0.4515143058249464	0.35034296771590756
746	0.0011067304	-9.27	0.0011067304	0.0	-0.07853869	0.43449587	-0.12805955	0.35969085	-2.0886748	-1.3223126	-2.4544900000000003	0.7854776	-0.007972838000000001	-0.44992774310581884	0.3506979714583848
747	0.0016230029	-9.27	0.0016230029	0.0	-0.07208351	0.43929508	-0.1388697	0.36309415	-2.0853202	-1.3217134	-2.4558537	0.7906834	-0.004348073	-0.4483492950529788	0.3510465824482505
748	0.0021020588	-9.26	0.0021020588	0.0	-0.065601185	0.44402573	-0.14958276	0.36651787	-2.0819414000000003	-1.3210942	-2.4571588	0.79573107	-0.00078972	-0.4467791336117678	0.35138849974822794
749	0.0025438385	-9.26	0.0025438385	0.0	-0.059092335	0.44868663	-0.16019532	0.36996102	-2.0785394	-1.320455	-2.4584053	0.8006191	0.002701405	-0.44521753619411053	0.35172349498180283
750	0.0029482984	-9.26	0.0029482984	0.0	-0.052557588	0.45327654	-0.17070407	0.37342268	-2.0751150000000003	-1.3197958	-2.4595923	0.8053461	0.00612451	-0.4436646629271757	0.3520512748307227
751	0.0033154106	-9.26	0.0033154106	0.0	-0.045997564	0.45779434	-0.18110578	0.37690192	-2.0716686	-1.3191171	-2.4607198	0.8099104	0.009478824	-0.44212079491727907	0.35237158675030417
752	0.0036451593	-9.26	0.0036451593	0.0	-0.03941288	0.4622388	-0.19139725	0.38039777	-2.068201	-1.3184187	-2.4617872000000003	0.81431097	0.012763592	-0.440586073714959	0.35268416128236885
753	0.0039375424	-9.26	0.0039375424	0.0	-0.032804154	0.4666088	-0.20157538	0.38390934	-2.064713	-1.3177008999999995	-2.462794	0.81854624	0.015978098	-0.4390607413421108	0.3529887317302939
754	0.004192571	-9.26	0.004192571	0.0	-0.026172007	0.47090313	-0.21163718	0.38743567	-2.0612054	-1.3169636999999998	-2.46374	0.822615	0.019121643	-0.4375450272347021	0.353285050889072
755	0.004410273	-9.26	0.004410273	0.0	-0.01951705	0.47512063	-0.22157972	0.39097583	-2.0576787	-1.3162074	-2.464625	0.8265162	0.022193564	-0.4360391372263564	0.35357287296673295
756	0.004590688	-9.26	0.004590688	0.0	-0.0128399	0.47926019999999997	-0.23140019	0.3945289	-2.0541337	-1.315432	-2.465448	0.8302485999999999	0.025193201	-0.43454322015220603	0.35385190178639075
757	0.00473387	-9.26	0.00473387	0.0	-0.0061411667	0.48332068	-0.24109584	0.39809390000000006	-2.050571	-1.3146374	-2.4662087	0.8338110999999999	0.028119927000000003	-0.4330574629862453	0.354121875602515
758	0.004839886	-9.25	0.004839886	0.0	0.00057853723	0.4873009	-0.25066406	0.40166999999999997	-2.0469913	-1.3138239	-2.4669072999999995	0.8372027	0.030973125	-0.4315821411786004	0.3543825880632213
759	0.004908817	-9.25	0.004908817	0.0	0.007318601	0.49119973	-0.26010224	0.40525618	-2.0433955000000004	-1.3129917	-2.467543	0.8404225000000001	0.033752203	-0.43011744090988424	0.3546337777723877
760	0.0049407557	-9.25	0.0049407557	0.0	0.0140784085	0.49501604	-0.26940793	0.4088516	-2.039784	-1.3121406999999998	-2.4681156000000004	0.84346956	0.036456592	-0.42866352738550073	0.3548751915022064
761	0.0049358103	-9.25	0.0049358103	0.0	0.02085736	0.49874872	-0.27857867	0.41245526	-2.0361578	-1.311271	-2.4686246	0.8463429	0.03908575	-0.42722062694435736	0.3551065894960159
762	0.0048941006	-9.25	0.0048941006	0.0	0.027654842	0.50239664	-0.28761214	0.41606635	-2.0325172	-1.3103825	-2.4690697	0.8490418	0.04163914	-0.4257888667862491	0.355327719318355
763	0.004815759	-9.25	0.004815759	0.0	0.034470245	0.50595874	-0.29650605	0.41968387	-2.0288634	-1.3094754	-2.4694507000000003	0.8515655000000001	0.044116262	-0.42436851736206077	0.3555383861636675
764	0.0047009317	-9.25	0.0047009317	0.0	0.04130296	0.50943387	-0.30525827	0.423307	-2.0251966	-1.3085499	-2.4697673	0.85391325	0.04651662	-0.4229597437913554	0.35573834235950197
765	0.0045497785	-9.25	0.0045497785	0.0	0.048152383	0.5128209	-0.31386662	0.42693478	-2.0215175	-1.3076057	-2.4700193	0.85608447	0.048839748	-0.4215627060050872	0.35592736448734874
766	0.004362474	-9.25	0.004362474	0.0	0.0550179	0.5161188	-0.32232907	0.43056634	-2.0178273	-1.3066431	-2.4702063	0.8580784	0.05108519	-0.42017766660824796	0.35610525767087114
767	0.004139205	-9.25	0.004139205	0.0	0.06189888	0.5193265	-0.33064368	0.43420076	-2.014126	-1.305662	-2.4703279	0.8598947	0.053252496	-0.4188047039317923	0.35627177235208035
768	0.0038801718	-9.25	0.0038801718	0.0	0.06879471	0.52244294	-0.33880857	0.43783715	-2.0104146000000003	-1.3046626	-2.4703841	0.8615326999999999	0.05534126	-0.4174440935771965	0.3564267341207682
769	0.0035855882	-9.24	0.0035855882	0.0	0.075704776	0.5254669	-0.34682187	0.44147465	-2.0066938000000003	-1.3036447	-2.4703743	0.862992	0.05735107	-0.4160959686062383	0.35656991347965783
770	0.0032556818	-9.24	0.0032556818	0.0	0.08262847	0.5283975000000001	-0.35468194	0.44511238	-2.0029643	-1.3026084	-2.4702988	0.8642721999999999	0.05928154	-0.41476056645272597	0.35670115947635916
771	0.0028906926	-9.24	0.0028906926	0.0	0.089565195	0.53123367	-0.362387	0.44874942	-1.9992267	-1.3015538	-2.4701567000000004	0.8653728	0.061132293	-0.41343801292986376	0.3568202320786737
772	0.0024908734	-9.24	0.0024908734	0.0	0.09651432	0.5339743	-0.36993557	0.45238492	-1.9954815	-1.300481	-2.4699485	0.8662934999999999	0.06290298	-0.41212856746877985	0.356926987651885
773	0.0020564895	-9.24	0.0020564895	0.0	0.10347526	0.5366184	-0.3773261	0.45601803	-1.9917296	-1.2993898000000002	-2.4696736	0.867034	0.064593256	-0.4108323666779915	0.35702123105142175
774	0.0015878195	-9.24	0.0015878195	0.0	0.11044739	0.539165	-0.38455713	0.45964783	-1.9879714	-1.2982806	-2.4693317	0.86759406	0.06620282	-0.4095495908591489	0.35710278320265293
775	0.0010851532	-9.24	0.0010851532	0.0	0.117430106	0.5416131999999999	-0.39162728	0.46327356	-1.9842079	-1.2971531	-2.4689233	0.8679734	0.06773136	-0.40828048009958023	0.35717153451392586
776	0.0005487919	-9.24	0.0005487919	0.0	0.1244228	0.5439621	-0.39853522	0.46689427	-1.9804394	-1.2960074	-2.4684477000000005	0.8681719000000001	0.06917861	-0.4070251244581827	0.3572272811620054
777	-2.0954258e-05	-9.24	-2.0954258e-05	0.0	0.13142487	0.54621077	-0.40527967	0.47050914	-1.9766668	-1.2948438	-2.4679048	0.86818933	0.07054432	-0.40578375901904007	0.3572698947795806
778	-0.00062376854	-9.24	-0.00062376854	0.0	0.1384357	0.5483583000000001	-0.41185942	0.47411734	-1.9728907	-1.293662	-2.467295	0.8680257	0.07182823	-0.40455656120485173	0.35729926132324946
779	-0.0012593253	-9.23	-0.0012593253	0.0	0.14545472	0.5504041000000001	-0.41827333	0.47771803	-1.9691117	-1.2924622	-2.4666178	0.8676809000000001	0.07303014	-0.4033436465642334	0.35731523274373744
780	-0.0019272894	-9.23	-0.0019272894	0.0	0.15248126	0.5523471999999999	-0.42452028	0.48131037	-1.9653304	-1.2912445	-2.4658732000000003	0.8671549000000001	0.07414982	-0.40214521214977916	0.35731768461508084
781	-0.002627312	-9.23	-0.002627312	0.0	0.15951471	0.5541869	-0.43059927	0.48489350000000003	-1.9615475	-1.2900088	-2.4650614	0.86644775	0.075187095	-0.40096143266657797	0.35730652116213524
782	-0.0033590295	-9.23	-0.0033590295	0.0	0.16655448	0.55592257	-0.4365093	0.48846662	-1.9577636000000005	-1.2887552	-2.464182	0.8655594999999999	0.07614178	-0.3997924178744113	0.3572816169473516
783	-0.0041220672	-9.23	-0.0041220672	0.0	0.1735999	0.5575535	-0.44224949999999996	0.49202892	-1.9539793	-1.2874838	-2.4632354	0.8644903	0.07701372	-0.3986383728427706	0.35724290281069343
784	-0.0049160398	-9.23	-0.0049160398	0.0	0.18065034	0.5590792	-0.44781893	0.49557957	-1.9501953	-1.2861946000000002	-2.4622214	0.86324024	0.07780279	-0.39749941312306164	0.3571902823112473
785	-0.00574055	-9.23	-0.00574055	0.0	0.18770516	0.56049883	-0.45321676	0.49911776	-1.9464122	-1.2848877	-2.4611400000000003	0.86180955	0.07850886	-0.3963757050693694	0.35712366965364306
786	-0.0065951864	-9.23	-0.0065951864	0.0	0.1947637	0.561812	-0.4584422	0.5026427	-1.9426306	-1.283563	-2.4599912	0.86019844	0.07913182	-0.3952673521289118	0.357042991294038
787	-0.007479528	-9.23	-0.007479528	0.0	0.2018253	0.563018	-0.46349457	0.5061535	-1.9388512	-1.2822208000000002	-2.4587753	0.85840714	0.079671584	-0.3941745868145677	0.35694820211984885
788	-0.008393143	-9.23	-0.008393143	0.0	0.20888928	0.56411654	-0.4683731	0.5096495	-1.9350746	-1.2808608999999995	-2.457492	0.8564360000000001	0.08012808	-0.393097434751443	0.3568392277381216
789	-0.009335589	-9.22	-0.009335589	0.0	0.21595491	0.56510705	-0.47307712	0.51312983	-1.9313014	-1.2794836	-2.456142	0.85428536	0.08050125	-0.3920361303974752	0.35671606195222977
790	-0.010306409	-9.22	-0.010306409	0.0	0.22302154	0.5659890999999999	-0.47760606	0.5165938	-1.9275321	-1.2780888	-2.4547248	0.8519556	0.08079106	-0.3909907071563315	0.35657862187417844
791	-0.011305134	-9.22	-0.011305134	0.0	0.2300884	0.56676215	-0.4819593	0.5200406	-1.9237674	-1.2766767	-2.453241	0.84944713	0.08099749	-0.3899613765951602	0.3564269113398872
792	-0.012331287	-9.22	-0.012331287	0.0	0.23715481	0.56742597	-0.4861364	0.52346957	-1.9200081	-1.2752472	-2.4516904	0.84676045	0.081120536	-0.38894820497558696	0.3562609026637022
793	-0.013384383	-9.22	-0.013384383	0.0	0.24422002	0.5679801999999999	-0.49013679999999993	0.52688	-1.9162544	-1.2738003999999998	-2.4500735	0.84389603	0.08116022	-0.38795130147849555	0.3560805868734621
794	-0.014463922	-9.22	-0.014463922	0.0	0.2512833	0.5684244	-0.49396008	0.5302713000000001	-1.912507	-1.2723365	-2.4483902000000004	0.84085447	0.08111654	-0.38697077040068584	0.35588595448065286
795	-0.015569397	-9.22	-0.015569397	0.0	0.25834388	0.5687584	-0.4976058	0.5336428000000001	-1.9087669	-1.2708555	-2.446641	0.83763635	0.08098956	-0.38600676118401556	0.3556770536130442
796	-0.016700292	-9.22	-0.016700292	0.0	0.26540104	0.5689819	-0.50107366	0.5369939	-1.9050341	-1.2693576000000002	-2.444826	0.8342423000000001	0.08077931	-0.3850593206458878	0.3554538693357874
797	-0.017856074	-9.22	-0.017856074	0.0	0.272454	0.56909466	-0.5043633	0.54032403	-1.9013096	-1.2678427	-2.442945	0.8306728999999999	0.08048583	-0.384128526093822	0.3552164115934742
798	-0.019036207	-9.22	-0.019036207	0.0	0.279502	0.56909645	-0.5074744999999999	0.5436326	-1.8975937	-1.2663109	-2.4409986	0.82692903	0.08010917	-0.3832144652963113	0.35496473119910804
799	-0.02024014	-9.21	-0.02024014	0.0	0.28654426	0.5689871	-0.5104069999999999	0.54691917	-1.8938874	-1.2647624	-2.4389873	0.82301134	0.0796494	-0.38231729658533	0.35469890962665124
800	-0.021467315	-9.21	-0.021467315	0.0	0.29358003	0.5687665	-0.5131604999999999	0.55018306	-1.8901908	-1.2631972	-2.4369110000000003	0.8189207	0.07910661	-0.3814369919598585	0.35441895070094215
801	-0.022717167	-9.21	-0.022717167	0.0	0.30060852	0.5684345000000001	-0.51573503	0.5534238	-1.8865049	-1.2616154	-2.43477	0.81465775	0.07848086	-0.38057370709525773	0.3541249307424912
802	-0.023989119	-9.21	-0.023989119	0.0	0.30762893	0.567991	-0.51813036	0.5566409000000001	-1.8828299	-1.2600171999999998	-2.4325652	0.8102235999999999	0.07777228	-0.37972750690206336	0.35381695231621646
803	-0.025282584	-9.21	-0.025282584	0.0	0.31464043	0.56743604	-0.52034646	0.5598339	-1.8791667	-1.2584025	-2.4302962000000004	0.80561894	0.07698098	-0.3788984151534557	0.35349505293158456
804	-0.026596973	-9.21	-0.026596973	0.0	0.32164228	0.5667694999999999	-0.52238333	0.5630021	-1.8755156	-1.2567716	-2.4279637000000003	0.80084485	0.07610707	-0.37808654030938965	0.35315933323153104
805	-0.027931679	-9.21	-0.027931679	0.0	0.32863364	0.56599134	-0.524241	0.5661451999999999	-1.8718774	-1.2551244	-2.425568	0.7959023000000001	0.075150706	-0.3772919296804003	0.3528098943017167
806	-0.029286096	-9.21	-0.029286096	0.0	0.33561367	0.56510174	-0.5259194	0.5692626000000001	-1.8682525	-1.2534614	-2.4231095	0.7907923000000001	0.07411205	-0.3765146537907586	0.35244684478154026
807	-0.030659603	-9.21	-0.030659603	0.0	0.34258154	0.5641006	-0.5274187	0.5723539000000001	-1.8646415	-1.2517823	-2.4205887	0.78551584	0.072991304	-0.37575476186088386	0.3520702903514994
808	-0.03205157	-9.21	-0.03205157	0.0	0.34953636	0.56298816	-0.52873904	0.5754186	-1.861045	-1.2500874	-2.418006	0.78007406	0.07178869	-0.375012314140337	0.35168036290609933
809	-0.033461366	-9.2	-0.033461366	0.0	0.35647726	0.5617644	-0.5298805999999999	0.5784562	-1.8574636	-1.2483768	-2.4153616	0.7744681	0.07050445	-0.37428735552591796	0.3512771738193109
810	-0.034888342	-9.2	-0.034888342	0.0	0.36340338	0.5604296	-0.53084356	0.5814663	-1.8538977	-1.2466507	-2.4126558	0.7686991999999999	0.06913888	-0.3735798742105751	0.35086085517600624
811	-0.036331847	-9.2	-0.036331847	0.0	0.3703138	0.55898374	-0.53162813	0.5844484999999999	-1.8503479	-1.244909	-2.4098895	0.7627685000000001	0.06769228	-0.3728899563889274	0.3504315696902692
812	-0.037791226	-9.2	-0.037791226	0.0	0.37720755	0.5574272	-0.5322347	0.58740234	-1.8468146	-1.2431521	-2.4070628	0.75667727	0.066164985	-0.3722176083632975	0.3499894526806479
813	-0.039265804	-9.2	-0.039265804	0.0	0.38408378	0.55576026	-0.53266364	0.5903274000000001	-1.8432986	-1.2413801000000002	-2.404176	0.75042677	0.06455736599999999	-0.3715628570326658	0.3495346677223912
814	-0.040754914	-9.2	-0.040754914	0.0	0.39094147	0.553983	-0.5329153	0.59322333	-1.8398001	-1.239593	-2.4012294	0.7440183000000001	0.0628698	-0.3709256813422318	0.3490673458410325
815	-0.04225787	-9.2	-0.04225787	0.0	0.39777973	0.5520958	-0.5329901999999999	0.59608966	-1.8363196	-1.2377911	-2.3982236	0.73745334	0.061102707	-0.3703061131536215	0.3485876800803999
816	-0.04377399	-9.2	-0.04377399	0.0	0.40459755	0.5500989000000001	-0.5328889	0.5989260999999999	-1.8328576	-1.2359744	-2.395159	0.73073334	0.059256535	-0.3697041464493894	0.34809584439564384
817	-0.04530258	-9.2	-0.04530258	0.0	0.41139394	0.54799277	-0.5326119	0.6017323	-1.8294144	-1.2341431	-2.392036	0.72385985	0.057331752	-0.36911973685932903	0.3475920221128273
818	-0.046842933	-9.2	-0.046842933	0.0	0.41816792	0.5457776999999999	-0.5321600000000001	0.6045079000000001	-1.8259906000000004	-1.2322975	-2.3888547000000004	0.7168345	0.055328853	-0.36855288607805947	0.3470763972071188
819	-0.048394345	-9.19	-0.048394345	0.0	0.42491844	0.54345405	-0.53153384	0.60725266	-1.8225863	-1.2304376	-2.3856156000000004	0.709659	0.05324836	-0.3680035171782513	0.34654915818284404
820	-0.049956102	-9.19	-0.049956102	0.0	0.43164453	0.54102224	-0.5307341	0.6099661999999999	-1.8192021	-1.2285635	-2.3823192000000004	0.70233506	0.051090814000000005	-0.36747161588199484	0.34601052286023815
821	-0.05152748	-9.19	-0.05152748	0.0	0.43834513	0.5384828	-0.5297618000000001	0.61264837	-1.8158383	-1.2266756	-2.3789659	0.6948645999999999	0.048856795	-0.36695713822678666	0.3454607189845504
822	-0.053107757	-9.19	-0.053107757	0.0	0.44501922	0.5358359	-0.5286175999999999	0.61529887	-1.8124954	-1.2247739	-2.3755558	0.6872495	0.04654692	-0.3664600051775942	0.3448999386487985
823	-0.054696195	-9.19	-0.054696195	0.0	0.45166567	0.53308225	-0.52730256	0.61791754	-1.8091735	-1.2228587	-2.3720896	0.6794916999999999	0.044161864	-0.36598015311479154	0.3443284293252063
824	-0.056292064	-9.19	-0.056292064	0.0	0.45828345	0.5302220999999999	-0.52581763	0.6205041	-1.8058729	-1.2209299999999998	-2.3685672	0.6715933000000001	0.04170232	-0.36551745203081704	0.3437463803096825
825	-0.057894617	-9.19	-0.057894617	0.0	0.4648715	0.5272561	-0.52416384	0.6230584	-1.8025942	-1.2189882	-2.3649892999999995	0.6635564	0.039169054	-0.3650718707356964	0.34315407721619573
826	-0.059503105	-9.19	-0.059503105	0.0	0.47142866	0.5241845	-0.5223422000000001	0.6255803000000001	-1.7993374	-1.2170333999999998	-2.3613563	0.65538317	0.036562853	-0.36464329189991973	0.3425517425435873
827	-0.061116777	-9.19	-0.061116777	0.0	0.47795388	0.52100796	-0.520354	0.62806964	-1.7961029999999998	-1.215066	-2.3576682	0.6470759	0.03388456	-0.3642316036335125	0.3419396260943707
828	-0.06273488	-9.19	-0.06273488	0.0	0.484446	0.517727	-0.5182003	0.6305263000000001	-1.792891	-1.2130858999999998	-2.3539257	0.6386368	0.031135052000000007	-0.363836663842139	0.341317979927144
829	-0.06435664	-9.19	-0.06435664	0.0	0.49090388	0.51434207	-0.5158823	0.6329501999999999	-1.789702	-1.2110934	-2.350129	0.63006836	0.028315261	-0.36345835648088304	0.3406870767043137
830	-0.06598129	-9.18	-0.06598129	0.0	0.4973264	0.51085377	-0.5134014	0.63534117	-1.7865361000000002	-1.209089	-2.3462782000000004	0.62137294	0.025426144	-0.3630965563378216	0.3400471637605957
831	-0.06760807	-9.18	-0.06760807	0.0	0.5037124	0.50726265	-0.5107588	0.6376991999999999	-1.7833933999999998	-1.2070727	-2.3423743	0.61255306	0.022468701	-0.36275112466585774	0.33939854415613047
832	-0.069236204	-9.18	-0.069236204	0.0	0.5100608	0.5035693	-0.5079560000000001	0.6400241999999999	-1.7802743000000003	-1.2050447	-2.3384175	0.60361123	0.01944397	-0.36242192168272014	0.3387414907721214
833	-0.07086491	-9.18	-0.07086491	0.0	0.51637024	0.49977425	-0.5049944000000001	0.64231604	-1.7771789	-1.2030054	-2.3344083	0.59454995	0.016353028000000002	-0.362108840352357	0.3380762814169888
834	-0.07249343	-9.18	-0.07249343	0.0	0.52263963	0.4958782	-0.5018754	0.64457476	-1.7741075000000002	-1.200955	-2.3303475	0.5853718000000001	0.013196963	-0.3618117471276715	0.3374032357491079
835	-0.074120976	-9.18	-0.074120976	0.0	0.52886784	0.4918817	-0.49860057	0.6468003000000001	-1.7710601	-1.1988937	-2.3262355	0.57607937	0.00997689	-0.361530474526392	0.3367226289676111
836	-0.07574681	-9.18	-0.07574681	0.0	0.5350536	0.48778543	-0.49517143	0.64899266	-1.7680371	-1.1968218000000002	-2.3220732	0.56667525	0.006693943000000001	-0.36126494481246685	0.33603479297228106
837	-0.07737016	-9.18	-0.07737016	0.0	0.5411959	0.48359004	-0.49158958	0.65115184	-1.7650384999999995	-1.1947397	-2.3178613	0.5571621	0.003349285	-0.36101500452775376	0.3353400411453538
838	-0.07899026	-9.18	-0.07899026	0.0	0.5472936	0.47929615	-0.4878567	0.65327775	-1.7620646	-1.1926475	-2.3136003	0.5475425	-5.59e-05	-0.36078052548562056	0.33463866924317437
839	-0.08060636	-9.18	-0.08060636	0.0	0.5533456	0.47490448	-0.48397443	0.65537053	-1.7591153000000002	-1.1905454	-2.3092916	0.53781927	-0.003520449	-0.360561364208157	0.33393103873052327
840	-0.082217716	-9.17	-0.082217716	0.0	0.5593509	0.4704157	-0.4799445	0.6574302	-1.7561909	-1.188434	-2.3049357	0.52799493	-0.007043136	-0.36035742138780175	0.3332174679244964
841	-0.08382356	-9.17	-0.08382356	0.0	0.56530845	0.46583056	-0.4757687	0.6594566	-1.7532915	-1.1863133999999995	-2.3005338	0.51807237	-0.010622771	-0.3601685751015869	0.33249830642278844
842	-0.08542316	-9.17	-0.08542316	0.0	0.57121724	0.46114978	-0.4714488	0.66145	-1.750417	-1.184184	-2.2960865000000004	0.50805426	-0.014258155	-0.3599946332716027	0.33177387118829593
843	-0.087015755	-9.17	-0.087015755	0.0	0.5770763	0.45637414	-0.46698670000000003	0.66341037	-1.7475677	-1.1820459	-2.2915952	0.49794337	-0.017948078	-0.3598355137594746	0.331044538271916
844	-0.0886006	-9.17	-0.0886006	0.0	0.5828847	0.45150444	-0.4623842000000001	0.66533774	-1.7447435000000002	-1.1798996000000002	-2.2870607000000005	0.48774254	-0.021691328	-0.3596910477367124	0.33031064137332006
845	-0.09017694	-9.17	-0.09017694	0.0	0.5886416	0.44654155	-0.45764324	0.66723216	-1.7419446	-1.1777453000000002	-2.2824843	0.4774546	-0.025486687	-0.359561117304477	0.3295725564617107
846	-0.09174402	-9.17	-0.09174402	0.0	0.59434587	0.44148627	-0.45276582	0.6690938	-1.7391708	-1.1755835	-2.2778668	0.46708238	-0.029332928	-0.3594455550947426	0.32883061493095
847	-0.09330109	-9.17	-0.09330109	0.0	0.5999968	0.43633953	-0.44775394	0.67092264	-1.7364224	-1.1734145	-2.2732096	0.45662883	-0.033228815	-0.35934425374268336	0.3280852119224792
848	-0.09484738	-9.17	-0.09484738	0.0	0.6055935	0.43110222	-0.44260955	0.67271876	-1.7336991999999998	-1.1712383999999998	-2.268514	0.44609687	-0.037173107	-0.3592570285593445	0.32733670380856134
849	-0.096382156	-9.17	-0.096382156	0.0	0.611135	0.42577529999999997	-0.43733472	0.6744824	-1.7310013	-1.1690558000000002	-2.2637806	0.43548936	-0.041164555	-0.35918370650635145	0.32658543222819286
850	-0.09790465	-9.16	-0.09790465	0.0	0.6166206	0.4203597	-0.43193153	0.6762136	-1.7283285	-1.1668671	-2.2590113	0.42480928	-0.045201905	-0.359124180713356	0.325831805516488
851	-0.099414125	-9.16	-0.099414125	0.0	0.62204945	0.41485643	-0.42640203	0.6779125	-1.7256811	-1.1646727	-2.254207	0.41405967	-0.049283896	-0.35907828002105485	0.3250761919359883
852	-0.10090981	-9.16	-0.10090981	0.0	0.6274207	0.40926653	-0.42074832	0.6795791999999999	-1.7230587	-1.162473	-2.249369	0.40324348	-0.05340924	-0.3590458133349705	0.32431894849260406
853	-0.10239095	-9.16	-0.10239095	0.0	0.63273364	0.403591	-0.41497245	0.6812139	-1.7204615	-1.1602685	-2.2444985	0.39236376	-0.057576668	-0.35902662673533514	0.32356046085646684
854	-0.10385681	-9.16	-0.10385681	0.0	0.6379875	0.39783096	-0.40907648	0.6828168000000001	-1.7178893	-1.1580597	-2.2395970000000003	0.38142356	-0.06178489	-0.3590205364968586	0.3228011184799039
855	-0.10530662	-9.16	-0.10530662	0.0	0.64318144	0.39198744	-0.40306255	0.68438804	-1.7153421999999998	-1.1558472	-2.2346659	0.37042597	-0.06603262	-0.3590274194701214	0.3220413109906131
856	-0.106739625	-9.16	-0.106739625	0.0	0.6483148	0.38606158	-0.39693266	0.6859278	-1.7128198	-1.1536316	-2.2297063	0.35937402	-0.07031855	-0.35904703612983324	0.3212813890247278
857	-0.10815508	-9.16	-0.10815508	0.0	0.6533868	0.3800545	-0.39068887	0.6874361999999999	-1.7103221000000002	-1.1514132	-2.22472	0.34827083	-0.07464138	-0.35907923275070386	0.3205217554365728
858	-0.109552234	-9.16	-0.109552234	0.0	0.6583967	0.37396735	-0.38433328	0.68891364	-1.7078493	-1.1491928	-2.2197077000000003	0.3371195	-0.078999765	-0.3591237868525009	0.31976277248987406
859	-0.11093034	-9.16	-0.11093034	0.0	0.66334397	0.3678013	-0.37786794	0.6903600999999999	-1.7054008000000005	-1.146971	-2.2146716	0.32592312	-0.08339239	-0.3591805582494698	0.31900483969189314
860	-0.11228863	-9.15	-0.11228863	0.0	0.6682278	0.36155757	-0.37129492	0.6917760000000001	-1.7029768	-1.1447484	-2.2096124	0.3146848	-0.08781792	-0.359249290971262	0.31824830915781294
861	-0.113626376	-9.15	-0.113626376	0.0	0.6730475	0.35523736	-0.36461622	0.6931614	-1.700577	-1.1425258	-2.204532	0.30340773	-0.092275016	-0.3593298438827034	0.31749357651689797
862	-0.11494282	-9.15	-0.11494282	0.0	0.6778024	0.34884188	-0.35783392	0.6945167	-1.6982012	-1.1403037	-2.1994317000000003	0.29209498	-0.096762314	-0.3594219708980393	0.31674100319320025
863	-0.116237216	-9.15	-0.116237216	0.0	0.6824919	0.34237236	-0.3509501	0.695842	-1.6958494	-1.138083	-2.1943128	0.28074974	-0.10127845	-0.3595254967161083	0.31599096077253325
864	-0.117508814	-9.15	-0.117508814	0.0	0.6871153	0.33583012	-0.34396678	0.6971376	-1.6935213	-1.1358643	-2.1891768	0.2693752	-0.10582206	-0.3596401822116203	0.3152438119001638
865	-0.11875686	-9.15	-0.11875686	0.0	0.6916721	0.3292164	-0.33688602	0.6984038	-1.6912167	-1.1336482	-2.184025	0.25797448	-0.110391766	-0.3597657779778915	0.3144999091405919
866	-0.11998062	-9.15	-0.11998062	0.0	0.69616157	0.32253247	-0.32970986	0.69964075	-1.6889355	-1.1314355	-2.1788595	0.24655074	-0.11498619	-0.3599021640192833	0.31375965309640114
867	-0.12117935	-9.15	-0.12117935	0.0	0.7005831	0.31577972	-0.32244033	0.7008488	-1.6866775	-1.129227	-2.1736813	0.23510718	-0.11960393	-0.36004906094015693	0.3130233746598807
868	-0.122352295	-9.15	-0.122352295	0.0	0.70493615	0.3089595	-0.31507948	0.7020281999999999	-1.6844423	-1.1270233	-2.1684918	0.22364701	-0.124243595	-0.3602061912887707	0.3122914098672681
869	-0.12349872	-9.15	-0.12349872	0.0	0.7092202	0.3020732	-0.30762929999999994	0.70317924	-1.6822298999999998	-1.1248252	-2.163293	0.21217339	-0.12890379	-0.36037339119361494	0.3115641529797033
870	-0.1246179	-9.14	-0.1246179	0.0	0.71343446	0.29512227	-0.30009183	0.70430213	-1.6800398999999997	-1.1226333	-2.1580858	0.20068954	-0.13358307	-0.3605503399195155	0.31084189015417096
871	-0.12570907	-9.14	-0.12570907	0.0	0.7175786	0.2881081	-0.2924691	0.7053973000000001	-1.6778721	-1.1204485	-2.1528726	0.18919866	-0.13828002	-0.3607368741839179	0.3101250327757438
872	-0.12677152	-9.14	-0.12677152	0.0	0.721652	0.28103223	-0.28476313	0.70646495	-1.6757263	-1.1182712	-2.147654	0.17770393	-0.14299321	-0.3609326283208351	0.30941384374715536
873	-0.1278045	-9.14	-0.1278045	0.0	0.725654	0.27389613	-0.27697587	0.70750535	-1.6736023000000002	-1.1161025	-2.1424322	0.1662086	-0.14772119	-0.36113744768404776	0.30870870373230624
874	-0.12880728	-9.14	-0.12880728	0.0	0.72958416	0.26670128	-0.26910934	0.7085188	-1.6714997	-1.1139428999999998	-2.1372087000000004	0.15471587	-0.15246253	-0.36135103390204626	0.3080099176300865
875	-0.12977912	-9.14	-0.12977912	0.0	0.733442	0.25944924	-0.2611655	0.7095057	-1.6694182	-1.1117928999999998	-2.1319847000000003	0.14322896	-0.15721576	-0.3615730266823921	0.3073177797475399
876	-0.1307193	-9.14	-0.1307193	0.0	0.7372269	0.25214157	-0.25314635	0.71046627	-1.6673577000000002	-1.1096536	-2.126762	0.13175109	-0.16197942	-0.361803254064621	0.3066326242400508
877	-0.1316271	-9.14	-0.1316271	0.0	0.7409384	0.24477977	-0.24505384	0.7114008	-1.6653178	-1.1075255	-2.121542	0.12028548	-0.16675206	-0.36204138226617805	0.30595473246371546
878	-0.13250177	-9.14	-0.13250177	0.0	0.74457604	0.23736544	-0.23688994	0.71230966	-1.6632981	-1.1054094	-2.1163263	0.10883534	-0.17153221	-0.362287123915554	0.30528439906620497
879	-0.1333426	-9.14	-0.1333426	0.0	0.74813926	0.22990017	-0.22865659	0.71319324	-1.6612984	-1.1033058	-2.1111166	0.09740389	-0.17631839	-0.3625401811708908	0.30462192137959176
880	-0.13414891	-9.13	-0.13414891	0.0	0.7516276	0.22238553	-0.22035575	0.7140517	-1.6593183999999996	-1.1012157	-2.1059144	0.08599436	-0.18110912	-0.36280030666067886	0.30396757456865486
881	-0.13491999	-9.13	-0.13491999	0.0	0.7550407	0.21482311	-0.21198934	0.7148855	-1.6573577000000002	-1.0991396	-2.1007211	0.07460997	-0.1859029	-0.3630671340924797	0.3033216158806272
882	-0.13565521	-9.13	-0.13565521	0.0	0.75837797	0.20721458	-0.20355928	0.7156949	-1.6554159	-1.0970782	-2.0955384	0.06325395	-0.19069824	-0.36334038301571275	0.30268430636972254
883	-0.1363539	-9.13	-0.1363539	0.0	0.7616392	0.19956154	-0.1950675	0.71648026	-1.6534928	-1.0950322	-2.0903678	0.051929515	-0.19549364	-0.3636197342268944	0.30205590996836923
884	-0.13701545	-9.13	-0.13701545	0.0	0.76482385	0.19186567	-0.18651591	0.7172419	-1.6515878000000002	-1.0930024	-2.085211	0.040639877000000005	-0.2002876	-0.3639048856050957	0.30143666757206694
885	-0.13763924	-9.13	-0.13763924	0.0	0.76793164	0.18412861	-0.1779065	0.7179802	-1.6497008999999998	-1.0909895	-2.0800695	0.029388271	-0.20507865	-0.3641955568282264	0.3008268302150616
886	-0.13822469	-9.13	-0.13822469	0.0	0.77096224	0.17635207	-0.16924123	0.71869546	-1.6478313000000002	-1.0889939	-2.0749447	0.01817792	-0.20986529	-0.3644913422840806	0.30022658767399735
887	-0.13877122	-9.13	-0.13877122	0.0	0.77391535	0.16853774	-0.1605221	0.71938807	-1.6459788	-1.0870167	-2.0698385	0.007012035	-0.21464603	-0.3647920155604515	0.29963620171349886
888	-0.13927828	-9.13	-0.13927828	0.0	0.7767906	0.16068734	-0.1517511	0.7200584	-1.6441431	-1.0850583	-2.0647523000000003	-0.004106157	-0.2194194	-0.36509722758582996	0.2990558663342359
889	-0.13974531	-9.13	-0.13974531	0.0	0.7795879	0.15280259	-0.14293022	0.7207066999999999	-1.6423236	-1.0831195	-2.0596879	-0.015173452	-0.2241839	-0.36540666674684835	0.29848579247430573
890	-0.14017181	-9.13	-0.14017181	0.0	0.78230697	0.14488524	-0.13406153	0.72133344	-1.64052	-1.0812008	-2.0546465	-0.026186643	-0.22893809	-0.365719972481881	0.2979261499794872
891	-0.14055727	-9.12	-0.14055727	0.0	0.78494745	0.13693705	-0.12514703	0.72193885	-1.6387318	-1.0793033	-2.04963	-0.037142538	-0.23368046	-0.3660369047293022	0.2973771403482953
892	-0.14090122	-9.12	-0.14090122	0.0	0.7875093	0.12895979	-0.1161888	0.7225233	-1.6369586	-1.0774271	-2.0446398	-0.048037935	-0.23840956	-0.36635706056586076	0.29683891628146863
893	-0.14120317	-9.12	-0.14120317	0.0	0.7899923	0.12095522	-0.107188925	0.72308713	-1.6352	-1.0755732	-2.0396779	-0.05886964	-0.24312395	-0.366680215720047	0.29631167002421754
894	-0.14146265	-9.12	-0.14146265	0.0	0.7923962	0.11292515	-0.0981495	0.7236306	-1.6334555	-1.0737423	-2.034745	-0.06963447	-0.24782215	-0.3670059636093063	0.2957954938517842
895	-0.14167926	-9.12	-0.14167926	0.0	0.7947209	0.10487138	-0.089072645	0.7241541	-1.6317247	-1.0719348999999998	-2.0298433	-0.08032923	-0.2525027	-0.36733403640166473	0.29529056518055957
896	-0.14185254	-9.12	-0.14185254	0.0	0.79696625	0.09679572	-0.07996049	0.7246579000000001	-1.6300071000000005	-1.0701517	-2.0249743	-0.09095077	-0.2571642	-0.3676641228046837	0.2947970043099459
897	-0.14198212	-9.12	-0.14198212	0.0	0.79913217	0.088700004	-0.07081516	0.72514224	-1.6283021999999998	-1.0683933	-2.0201392	-0.10149591	-0.26180515	-0.3679958630962731	0.2943148990205413
898	-0.14206761	-9.12	-0.14206761	0.0	0.8012185	0.080586046	-0.06163882	0.72560745	-1.6266096	-1.0666605	-2.0153399	-0.11196151	-0.2664241	-0.36832900355434267	0.2938443822961617
899	-0.14210862	-9.12	-0.14210862	0.0	0.8032252	0.07245570400000001	-0.05243363	0.72605383	-1.6249287	-1.0649538	-2.0105777	-0.12234443	-0.2710196	-0.36866317259633785	0.29338552357590736
900	-0.1421048	-9.12	-0.1421048	0.0	0.8051522	0.064310834	-0.04320176	0.7264816	-1.6232591	-1.0632739	-2.005854	-0.13264152	-0.2755902	-0.3689980672705169	0.29293839609521577
901	-0.14205582	-9.11	-0.14205582	0.0	0.8069993	0.056153286	-0.033945397	0.7268912	-1.6216002	-1.0616214	-2.0011702	-0.14284967	-0.28013449999999995	-0.3693333379646736	0.29250306101129425
902	-0.14196135	-9.11	-0.14196135	0.0	0.80876654	0.04798494	-0.024666741000000002	0.7272828	-1.6199516	-1.0599968000000002	-1.9965279	-0.15296577	-0.28465107	-0.3696686948171822	0.2920795743631593
903	-0.14182107	-9.11	-0.14182107	0.0	0.8104539	0.03980767	-0.015367993	0.7276568	-1.6183127	-1.058401	-1.9919287	-0.1629867	-0.2891384	-0.3700038202751396	0.29166799995092973
904	-0.14163472	-9.11	-0.14163472	0.0	0.8120613	0.03162336	-0.0060513704000000005	0.72801334	-1.6166831	-1.0568343	-1.9873738	-0.17290938	-0.29359517	-0.37033838281692033	0.291268342243507
905	-0.141402	-9.11	-0.141402	0.0	0.8135887	0.023433907	0.0032808965000000003	0.72835284	-1.6150622	-1.0552975	-1.9828649	-0.18273072	-0.29801986	-0.370672086381247	0.29088063930990765
906	-0.14112267	-9.11	-0.14112267	0.0	0.8150361	0.015241211000000001	0.012626578000000001	0.7286756	-1.6134495	-1.0537912	-1.9784032	-0.19244766	-0.30241114	-0.3710045861951004	0.2905048921005253
907	-0.14079645	-9.11	-0.14079645	0.0	0.81640357	0.0070471764	0.021983441	0.7289819000000001	-1.6118443999999998	-1.0523157	-1.9739902	-0.20205712	-0.30676755	-0.37133553375697115	0.2901410884123008
908	-0.14042315	-9.11	-0.14042315	0.0	0.81769115	-0.0011462845	0.03134924	0.72927207	-1.6102465	-1.050872	-1.9696274	-0.21155606	-0.3110877	-0.3716646636043045	0.2897892426100421
909	-0.14000252	-9.11	-0.14000252	0.0	0.8188988	-0.009337256	0.040721732999999996	0.7295464	-1.6086551000000002	-1.0494603	-1.965316	-0.22094145	-0.31537020000000004	-0.37199158948570715	0.2894492957229531
910	-0.13953438	-9.11	-0.13953438	0.0	0.8200266	-0.017523805	0.05009866	0.7298051999999999	-1.6070697	-1.0480814	-1.9610578	-0.23021026	-0.31961367	-0.372316058249321	0.28912124611817913
911	-0.13901857	-9.1	-0.13901857	0.0	0.82107466	-0.025704	0.059477775999999996	0.7300488	-1.60549	-1.0467358	-1.9568539	-0.23935948	-0.3238167	-0.3726377204823593	0.28880504742916435
912	-0.13845487	-9.1	-0.13845487	0.0	0.82204306	-0.033875905	0.06885685	0.7302774000000001	-1.603915	-1.045424	-1.9527057	-0.24838611	-0.32797787	-0.37295621431331255	0.2885006152855891
913	-0.13784318	-9.1	-0.13784318	0.0	0.8229319	-0.042037572999999995	0.07823371	0.7304915	-1.6023445	-1.0441465	-1.9486151000000005	-0.25728714	-0.33209583	-0.37327127240032276	0.28820794258483545
914	-0.13718331	-9.1	-0.13718331	0.0	0.8237412	-0.050187055	0.08760621	0.7306913	-1.6007777	-1.042904	-1.944583	-0.26605967	-0.33616924	-0.373582526601532	0.2879269137819584
915	-0.13647518	-9.1	-0.13647518	0.0	0.8244712	-0.058322396	0.09697222	0.73087716	-1.5992144	-1.0416969	-1.9406114	-0.27470082	-0.34019667	-0.3738897205948502	0.28765750365820436
916	-0.13571864	-9.1	-0.13571864	0.0	0.82512194	-0.06644164	0.10632968	0.7310494000000001	-1.5976537	-1.0405257	-1.9367014	-0.2832078	-0.3441768	-0.37419246644830323	0.2873995898240328
917	-0.13491361	-9.1	-0.13491361	0.0	0.8256936	-0.074542835	0.11567656	0.7312084	-1.5960953000000002	-1.0393908	-1.9328547	-0.29157794	-0.34810823	-0.3744904846101494	0.28715310622484297
918	-0.13405998	-9.1	-0.13405998	0.0	0.8261863	-0.08262399599999999	0.12501086	0.73135436	-1.5945383	-1.0382929	-1.9290729	-0.29980865	-0.35198963	-0.37478348371876297	0.28691794488474764
919	-0.1331577	-9.1	-0.1331577	0.0	0.82660013	-0.09068317	0.13433063	0.73148763	-1.5929824	-1.0372323	-1.9253573	-0.30789742	-0.35581964	-0.3750711535927505	0.28669399679855034
920	-0.13220671	-9.1	-0.13220671	0.0	0.82693535	-0.098718375	0.14363395	0.73160857	-1.5914268	-1.0362095	-1.9217098	-0.31584182	-0.3595969	-0.37535320322978977	0.28648117010391994
921	-0.13120693	-9.09	-0.13120693	0.0	0.8271921	-0.106727645	0.1529189	0.73171747	-1.5898709	-1.0352249	-1.9181316	-0.32363954	-0.3633201	-0.3756293116979065	0.2862793248760833
922	-0.13015835	-9.09	-0.13015835	0.0	0.8273705	-0.11470898	0.16218369	0.7318146	-1.5883142	-1.0342791	-1.9146243000000005	-0.33128828	-0.36698794	-0.3758992335465203	0.28608834471573114
923	-0.12906092	-9.09	-0.12906092	0.0	0.82747084	-0.12266039	0.17142646	0.7319003000000001	-1.5867559	-1.0333724	-1.9111897	-0.33878590000000003	-0.37059918	-0.37616267950296023	0.28590810993811583
924	-0.12791467	-9.09	-0.12791467	0.0	0.82749325	-0.13057987	0.18064547	0.7319748	-1.5851954	-1.0325052	-1.9078292	-0.3461303	-0.3741526	-0.3764193716759491	0.2857384751658043
925	-0.12671956	-9.09	-0.12671956	0.0	0.827438	-0.13846542	0.18983896	0.73203844	-1.5836321000000002	-1.0316777	-1.9045444	-0.3533195	-0.37764707	-0.3766690357335129	0.28557930398223064
926	-0.12547565	-9.09	-0.12547565	0.0	0.8273052	-0.14631504	0.19900525	0.7320915	-1.5820653	-1.0308906999999998	-1.9013368	-0.36035156	-0.38108146	-0.37691145573495477	0.2854304530909731
927	-0.124182925	-9.09	-0.124182925	0.0	0.82709515	-0.1541267	0.20814265	0.7321343000000001	-1.5804944	-1.0301440999999998	-1.898208	-0.36722463	-0.38445473	-0.3771463383680686	0.2852917729164376
928	-0.12284146	-9.09	-0.12284146	0.0	0.8268081	-0.16189843	0.21724956	0.73216707	-1.5789186000000002	-1.0294385	-1.8951597	-0.37393695	-0.38776582	-0.377373473751461	0.2851631187820125
929	-0.121451326	-9.09	-0.121451326	0.0	0.82644427	-0.16962819	0.22632433	0.73219013	-1.5773374	-1.0287741	-1.8921934	-0.38048688	-0.3910138	-0.37759263674879645	0.28504433796070566
930	-0.12001258	-9.09	-0.12001258	0.0	0.82600385	-0.17731397	0.23536547	0.73220384	-1.5757499	-1.0281514	-1.8893106	-0.38687274	-0.39419773	-0.37780357618420407	0.2849352661040037
931	-0.11852533	-9.08	-0.11852533	0.0	0.82548714	-0.18495378	0.24437138	0.7322084	-1.5741556	-1.0275704	-1.8865129	-0.39309305	-0.39731666	-0.3780060806861744	0.28483574383020344
932	-0.11698967	-9.08	-0.11698967	0.0	0.8248944	-0.19254556	0.25334059999999997	0.732204	-1.5725536	-1.0270315	-1.8838017	-0.39914635	-0.4003698	-0.3781999153930817	0.28474559304532493
933	-0.11540573	-9.08	-0.11540573	0.0	0.82422596	-0.20008734	0.26227158	0.73219115	-1.5709435	-1.026535	-1.8811784	-0.40503123	-0.40335625	-0.37838487587411307	0.2846646624187834
934	-0.11377362	-9.08	-0.11377362	0.0	0.823482	-0.20757706	0.27116290000000004	0.7321699	-1.5693243	-1.0260812	-1.878644	-0.41074643	-0.40627533	-0.37856071646328165	0.2845927323849512
935	-0.11209348	-9.08	-0.11209348	0.0	0.82266283	-0.21501271	0.28001308	0.7321408	-1.5676954	-1.0256702	-1.8761997	-0.4162907	-0.40912622	-0.3787271698088455	0.2845296329367991
936	-0.110365465	-9.08	-0.110365465	0.0	0.82176876	-0.22239225	0.28882068	0.7321039	-1.566056	-1.0253021999999998	-1.8738469	-0.42166287	-0.41190827	-0.37888406146022413	0.2844751723213805
937	-0.10858973	-9.08	-0.10858973	0.0	0.8208	-0.22971363	0.29758429999999997	0.73205954	-1.5644056	-1.0249774	-1.8715861	-0.42686188	-0.41462082	-0.37903113147672085	0.2844291339575523
938	-0.10676644	-9.08	-0.10676644	0.0	0.81975687	-0.23697484	0.30630252	0.73200804	-1.5627434	-1.0246961	-1.8694185	-0.4318867	-0.41726324	-0.3791681794472905	0.28439133211117096
939	-0.10489578	-9.08	-0.10489578	0.0	0.8186396	-0.24417378	0.31497398	0.7319496	-1.5610687	-1.0244584	-1.8673447	-0.4367364	-0.41983494	-0.3792949541565266	0.28436154033039807
940	-0.10297793	-9.08	-0.10297793	0.0	0.8174483	-0.25130847	0.32359734	0.7318846999999999	-1.5593808999999998	-1.0242646	-1.8653657	-0.44141006	-0.42233533	-0.37941126334948727	0.2843395753111783
941	-0.1010131	-9.07	-0.1010131	0.0	0.8161834	-0.25837684	0.33217123	0.7318135	-1.5576793	-1.0241145	-1.8634819	-0.44590694	-0.42476392	-0.37951683834041783	0.284325194678788
942	-0.0990015	-9.07	-0.0990015	0.0	0.814845	-0.2653769	0.34069440000000006	0.73173624	-1.5559633	-1.0240085	-1.8616941	-0.45022628	-0.42712018	-0.379611509149086	0.28431820404864444
943	-0.09694335	-9.07	-0.09694335	0.0	0.8134333	-0.27230665	0.34916547	0.73165333	-1.5542323999999998	-1.0239466	-1.8600026	-0.45436737	-0.4294036	-0.37969504791182707	0.2843183718441088
944	-0.09483888	-9.07	-0.09483888	0.0	0.81194854	-0.27916420000000003	0.35758325	0.73156494	-1.552486	-1.0239291	-1.8584082	-0.45832974	-0.43161374	-0.379767313217596	0.2843255099159798
945	-0.092688344	-9.07	-0.092688344	0.0	0.81039083	-0.28594762	0.36594640000000006	0.7314714	-1.5507232	-1.0239558000000002	-1.8569111	-0.4621128	-0.43375018	-0.37982804143790244	0.2843393600240943
946	-0.090492	-9.07	-0.090492	0.0	0.80876046	-0.29265496	0.37425378	0.7313731	-1.5489438999999998	-1.024027	-1.8555114	-0.46571624	-0.4358125	-0.37987706584745595	0.28435973064724396
947	-0.08825015	-9.07	-0.08825015	0.0	0.80705756	-0.2992844	0.38250409999999996	0.73127013	-1.5471473	-1.0241426	-1.8542098	-0.46913967	-0.43780035	-0.3799142483276501	0.28438639923871
948	-0.08596309	-9.07	-0.08596309	0.0	0.80528224	-0.30583408	0.3906962	0.73116285	-1.5453329	-1.0243028	-1.8530064	-0.4723828	-0.43971333	-0.37993941175987817	0.28441914927213285
949	-0.08363114	-9.07	-0.08363114	0.0	0.8034347	-0.31230217	0.39882890000000004	0.73105145	-1.5435002	-1.0245075	-1.8519012	-0.4754455	-0.44155115	-0.37995237833977885	0.28445775267587703
950	-0.08125465	-9.07	-0.08125465	0.0	0.80151516	-0.3186869	0.406901	0.7309361	-1.5416486	-1.0247568	-1.8508945	-0.47832763	-0.44331348	-0.37995303016415216	0.28450199544261734
951	-0.07883398	-9.07	-0.07883398	0.0	0.7995237	-0.32498649999999996	0.41491140000000004	0.73081714	-1.5397778	-1.0250505	-1.8499862	-0.48102915	-0.44500008	-0.3799411961143913	0.2845516644969002
952	-0.07636952	-9.06	-0.07636952	0.0	0.7974605	-0.3311992	0.42285895	0.73069465	-1.5378872	-1.0253886	-1.8491765	-0.4835501	-0.44661072	-0.3799167740125866	0.2846065442244736
953	-0.07386166	-9.06	-0.07386166	0.0	0.7953257	-0.33732328	0.43074256	0.7305689000000001	-1.5359764	-1.0257713	-1.8484654	-0.48589057	-0.44814518	-0.3798796632104797	0.2846664389804605
954	-0.071310826	-9.06	-0.071310826	0.0	0.7931194	-0.34335709999999997	0.4385611	0.73043996	-1.5340448999999998	-1.026198	-1.8478527	-0.48805073	-0.44960323	-0.3798297054708576	0.28473110631582954
955	-0.06871745	-9.06	-0.06871745	0.0	0.7908417	-0.3492989	0.4463136	0.73030806	-1.5320922	-1.026669	-1.8473382	-0.4900308	-0.45098472	-0.3797667911256943	0.2848003493691415
956	-0.066082	-9.06	-0.066082	0.0	0.7884928	-0.35514706	0.45399890000000004	0.7301733	-1.5301182	-1.027184	-1.846922	-0.49183103	-0.4522895000000001	-0.37969087919271854	0.28487398138709635
957	-0.06340495	-9.06	-0.06340495	0.0	0.7860728	-0.36089996	0.46161598	0.73003584	-1.5281223999999998	-1.0277427	-1.8466038	-0.4934518	-0.45351744	-0.3796018436896591	0.2849517875842658
958	-0.060686782	-9.06	-0.060686782	0.0	0.7835818	-0.366556	0.46916386	0.7298958000000001	-1.5261043	-1.0283452	-1.8463832	-0.49489346	-0.45466846	-0.37949959486941914	0.2850335622758703
959	-0.057928022	-9.06	-0.057928022	0.0	0.78102	-0.37211353	0.47664154	0.7297531999999999	-1.524064	-1.0289912	-1.8462601000000003	-0.49615642	-0.45574248	-0.37938410263214023	0.2851191367761846
960	-0.05512919	-9.06	-0.05512919	0.0	0.7783875	-0.37757102	0.484048	0.7296083000000001	-1.5220008	-1.0296803	-1.8462342	-0.49724123	-0.4567395	-0.3792552452109575	0.2852083059081197
961	-0.052290827	-9.06	-0.052290827	0.0	0.7756846	-0.3829269	0.49138227	0.7294611999999999	-1.5199146	-1.0304124	-1.8463051	-0.4981484000000001	-0.4576594	-0.3791129561927872	0.28530090074537323
962	-0.049413502	-9.05	-0.049413502	0.0	0.7729114	-0.38817966	0.49864343	0.729312	-1.5178052	-1.0311872	-1.8464725	-0.4988787	-0.45850223	-0.3789572132811127	0.2853967492041814
963	-0.04649779	-9.05	-0.04649779	0.0	0.7700683	-0.39332774	0.50583047	0.7291609	-1.5156726	-1.0320045	-1.846736	-0.49943274	-0.45926803	-0.37878797404308223	0.2854956989413989
964	-0.04354428	-9.05	-0.04354428	0.0	0.76715535	-0.39836964	0.51294255	0.72900796	-1.5135162	-1.0328636999999998	-1.8470951	-0.49981144	-0.45995682	-0.37860513220194725	0.28559755638439155
965	-0.040553596	-9.05	-0.040553596	0.0	0.764173	-0.40330390000000005	0.5199787	0.72885334	-1.511336	-1.033765	-1.8475496	-0.5000157000000001	-0.46056873	-0.37840875146221065	0.2857022056386806
966	-0.037526358	-9.05	-0.037526358	0.0	0.7611214	-0.408129	0.526938	0.7286971999999999	-1.509132	-1.0347075	-1.8480986	-0.5000465000000001	-0.46110377	-0.3781987135668917	0.2858094646164027
967	-0.03446322	-9.05	-0.03446322	0.0	0.75800085	-0.41284359	0.5338196999999999	0.7285397	-1.506904	-1.0356911	-1.8487418	-0.4999049	-0.4615621	-0.37797504586671254	0.2859192094636194
968	-0.031364832	-9.05	-0.031364832	0.0	0.7548118	-0.41744623	0.5406228	0.7283810000000001	-1.5046518999999998	-1.0367156	-1.8494785	-0.49959204	-0.4619438	-0.3777377278705377	0.28603130281317773
969	-0.028231874	-9.05	-0.028231874	0.0	0.75155455	-0.42193568	0.5473464	0.7282211999999999	-1.5023756	-1.0377803	-1.8503081	-0.49910918	-0.46224907	-0.3774867655367927	0.2861455971358015
970	-0.025065038	-9.05	-0.025065038	0.0	0.7482293	-0.4263106	0.5539898	0.7280605	-1.5000751	-1.0388849	-1.8512295	-0.49845755	-0.46247807	-0.3772221133535547	0.2862619500778451
971	-0.021865027	-9.05	-0.021865027	0.0	0.7448366	-0.43056980000000006	0.5605522	0.727899	-1.4977504	-1.0400289	-1.8522422	-0.49763858	-0.46263102	-0.37694380985882997	0.2863802553390262
972	-0.018632565	-9.04	-0.018632565	0.0	0.7413768	-0.43471208	0.5670327	0.72773707	-1.4954015	-1.041212	-1.8533453	-0.4966537	-0.4627081	-0.37665186574672793	0.286500396664646
973	-0.015368386	-9.04	-0.015368386	0.0	0.73785025	-0.43873632	0.57343054	0.72757465	-1.4930283000000002	-1.0424335999999998	-1.8545376	-0.4955044	-0.46270955	-0.3763462717358129	0.2866222211939151
974	-0.01207324	-9.04	-0.01207324	0.0	0.73425734	-0.44264138	0.57974494	0.7274121	-1.490631	-1.0436932	-1.8558182	-0.4941923	-0.46263564	-0.37602705798116853	0.286745634508156
975	-0.0087478915	-9.04	-0.0087478915	0.0	0.73059857	-0.44642624	0.5859751	0.7272495	-1.4882095	-1.0449904	-1.857186	-0.49271905	-0.46248665	-0.37569425626066233	0.28687051565522426
976	-0.0053931223	-9.04	-0.0053931223	0.0	0.72687435	-0.45008987	0.5921203	0.7270871	-1.4857639	-1.0463246	-1.8586398	-0.49108633	-0.4622629	-0.3753478770821392	0.28699675425100735
977	-0.002009726	-9.04	-0.002009726	0.0	0.7230851	-0.45363134	0.5981798	0.726925	-1.4832945	-1.0476953000000002	-1.8601787	-0.48929596	-0.46196467	-0.37498802904774825	0.28712426684230613
978	0.0014014877	-9.04	0.0014014877	0.0	0.71923137	-0.45704967	0.6041529	0.7267635	-1.4808012	-1.0491018	-1.8618011000000003	-0.4873498	-0.46159235	-0.37461466651509007	0.287252927536859
979	0.004839702	-9.04	0.004839702	0.0	0.7153136	-0.460344	0.6100388000000001	0.7266028	-1.4782844	-1.0505438	-1.863506	-0.48524976	-0.46114624	-0.3742279284541553	0.2873826710927193
980	0.008304095	-9.04	0.008304095	0.0	0.7113323	-0.46351346	0.6158369	0.72644305	-1.4757441	-1.0520204	-1.865292	-0.4829978	-0.46062675	-0.3738278143937287	0.2875133870210103
981	0.011793836	-9.04	0.011793836	0.0	0.70728797	-0.46655726	0.62154645	0.7262845	-1.4731805	-1.0535313	-1.8671576	-0.480596	-0.4600343	-0.37341442067750197	0.28764498701657143
982	0.015308095	-9.03	0.015308095	0.0	0.70318115	-0.46947467	0.62716675	0.7261273	-1.4705939	-1.0550756	-1.8691015	-0.47804645	-0.4593693	-0.3729878127282376	0.28777738991954904
983	0.018846033	-9.03	0.018846033	0.0	0.6990123	-0.47226490000000004	0.63269717	0.7259718000000001	-1.4679846	-1.056653	-1.8711224	-0.47535136	-0.45863214	-0.3725481117348485	0.2879105382409151
984	0.022406809	-9.03	0.022406809	0.0	0.69478196	-0.47492725	0.63813704	0.72581816	-1.4653528	-1.0582627	-1.8732184	-0.4725129	-0.45782334	-0.37209534219111823	0.28804432473357267
985	0.025989573	-9.03	0.025989573	0.0	0.69049066	-0.47746113	0.6434858	0.7256666	-1.4626988	-1.0599040000000002	-1.8753884	-0.4695334	-0.45694324	-0.3716296333499499	0.2881787012632315
986	0.029593473	-9.03	0.029593473	0.0	0.68613887	-0.47986590000000007	0.6487428000000001	0.72551733	-1.4600229999999998	-1.0615764	-1.8776306	-0.4664152	-0.45599237	-0.3711510998367753	0.28831358879937674
987	0.033217654	-9.03	0.033217654	0.0	0.68172723	-0.48214102	0.65390754	0.72537065	-1.4573257	-1.063279	-1.8799435	-0.4631607	-0.4549710999999999	-0.3706597945818977	0.2884489312951842
988	0.03686125	-9.03	0.03686125	0.0	0.67725617	-0.48428592	0.6589794	0.72522676	-1.4546073999999998	-1.0650115	-1.8823253	-0.45977232	-0.4538799	-0.3701558764750652	0.2885846642936387
989	0.040523395	-9.03	0.040523395	0.0	0.6727263	-0.4863001	0.6639579000000001	0.725086	-1.4518683	-1.0667729	-1.8847743	-0.45625263	-0.4527192	-0.36963938615210334	0.28872072037050933
990	0.044203218	-9.03	0.044203218	0.0	0.6681381	-0.48818314	0.6688426	0.72494847	-1.4491091	-1.0685627	-1.8872889	-0.45260412	-0.45148948	-0.369110506513154	0.28885706409207695
991	0.04789985	-9.03	0.04789985	0.0	0.66349214	-0.48993462	0.673633	0.7248145	-1.44633	-1.0703802	-1.8898674	-0.44882944	-0.45019117	-0.3685693337133007	0.28899363850853965
992	0.051612407	-9.02	0.051612407	0.0	0.65878904	-0.49155414	0.67832863	0.72468436	-1.4435315	-1.0722246000000002	-1.8925079	-0.44493124	-0.4488247	-0.36801596443727874	0.2891303880646533
993	0.055340007	-9.02	0.055340007	0.0	0.65402937	-0.49304137	0.6829291999999999	0.7245583000000001	-1.4407142	-1.0740952	-1.8952088	-0.44091225	-0.44739056	-0.36745055036982344	0.2892672909119466
994	0.059081767	-9.02	0.059081767	0.0	0.6492136	-0.49439597	0.6874343	0.7244364999999999	-1.4378786	-1.0759914	-1.8979683	-0.4367752	-0.44588915	-0.36687324411659905	0.28940430139102524
995	0.062836796	-9.02	0.062836796	0.0	0.6443425	-0.4956177	0.6918437	0.72431946	-1.4350252	-1.0779123	-1.9007845	-0.43252292	-0.44432098	-0.36628411618647	0.28954139265657564
996	0.06660419	-9.02	0.06660419	0.0	0.6394165	-0.49670625	0.696157	0.7242071999999999	-1.4321545	-1.0798573	-1.9036556	-0.42815825	-0.4426865	-0.3656833494598103	0.2896785187832296
997	0.070383064	-9.02	0.070383064	0.0	0.6344364	-0.49766144	0.7003739999999999	0.7241002	-1.4292673	-1.0818257	-1.9065801	-0.42368412	-0.44098616	-0.36507111270042614	0.28981569808954477
998	0.07417251	-9.02	0.07417251	0.0	0.62940276	-0.49848303	0.70449454	0.72399855	-1.426364	-1.0838165000000002	-1.9095558	-0.41910344	-0.43922043	-0.3644474841612205	0.2899528619166339
999	0.07797164	-9.02	0.07797164	0.0	0.62431616	-0.4991709	0.7085183	0.72390264	-1.4234451	-1.0858293	-1.9125812	-0.41441917	-0.43738982	-0.3638126756840515	0.2900900163177703
1000	0.08177952	-9.02	0.08177952	0.0	0.61917734	-0.49972479999999997	0.71244526	0.72381276	-1.4205115	-1.087863	-1.9156543	-0.40963432	-0.43549478	-0.36316678213054465	0.2902271446451036
1001	0.08559524	-9.02	0.08559524	0.0	0.61398697	-0.5001447	0.71627516	0.72372913	-1.4175637	-1.089917	-1.9187733	-0.40475196	-0.43353584	-0.362509999832674	0.2903642269094811
1002	0.08941791	-9.01	0.08941791	0.0	0.6087457	-0.50043046	0.72000796	0.7236521	-1.4146021999999998	-1.0919905	-1.9219364	-0.39977512	-0.4315135	-0.3618424513773556	0.29050125197275256
1003	0.09324661	-9.01	0.09324661	0.0	0.60345423	-0.500582	0.7236435	0.723582	-1.4116278	-1.0940826	-1.9251418	-0.3947069	-0.4294282	-0.3611642958811569	0.2906382147033731
1004	0.097080395	-9.01	0.097080395	0.0	0.5981133	-0.5005993	0.7271818	0.7235189999999999	-1.4086411	-1.0961926000000002	-1.9283875	-0.38955045	-0.42728046	-0.3604756916958199	0.29077509656000217
1005	0.10091837	-9.01	0.10091837	0.0	0.59272367	-0.5004823	0.73062277	0.7234635	-1.4056427	-1.0983196000000002	-1.9316717	-0.38430896	-0.42507082	-0.3597767774873314	0.29091189285675717
1006	0.10475958	-9.01	0.10475958	0.0	0.587286	-0.5002310999999999	0.7339664	0.72341573	-1.4026335	-1.100463	-1.9349926	-0.37898558	-0.42279974	-0.3590677813129558	0.2910486107641899
1007	0.10860313	-9.01	0.10860313	0.0	0.5818011	-0.49984565	0.7372128000000001	0.72337604	-1.3996141000000002	-1.1026219	-1.938348	-0.37358356	-0.42046782	-0.35834879462327385	0.2911852291391884
1008	0.11244807	-9.01	0.11244807	0.0	0.5762698	-0.49932602	0.74036187	0.7233447	-1.3965851	-1.1047953	-1.9417365	-0.36810616	-0.41807556	-0.3576200198095627	0.29132175700135593
1009	0.11629346	-9.01	0.11629346	0.0	0.5706928	-0.49867234	0.74341375	0.723322	-1.3935474	-1.1069826	-1.9451559	-0.36255664	-0.41562358	-0.3568816472235642	0.29145818685497255
1010	0.120138384	-9.01	0.120138384	0.0	0.5650709	-0.49788469999999996	0.7463685	0.7233082	-1.3905014999999998	-1.1091828	-1.9486042	-0.35693833	-0.41311243	-0.35613379484551044	0.29159449650139896
1011	0.123981886	-9.01	0.123981886	0.0	0.5594051	-0.49696320000000005	0.7492262	0.7233038	-1.3874483	-1.1113951000000002	-1.9520795	-0.35125455	-0.41054273	-0.3553766405963307	0.29173069815163866
1012	0.12782304	-9.01	0.12782304	0.0	0.55369604	-0.49590805	0.751987	0.7233089	-1.3843886	-1.1136189	-1.9555801	-0.3455087	-0.40791512	-0.35461044937718583	0.2918668020750305
1013	0.1316609	-9.0	0.1316609	0.0	0.54794466	-0.49471945	0.75465083	0.72332394	-1.3813229	-1.1158528	-1.9591037	-0.33970409999999995	-0.40523025	-0.3538352871485405	0.2920027537502134
1014	0.1354945	-9.0	0.1354945	0.0	0.5421519	-0.49339756	0.7572180000000001	0.72334915	-1.3782523000000002	-1.1180966	-1.9626484	-0.3338442	-0.40248877	-0.35305142516533666	0.2921385885025974
1015	0.13932289	-9.0	0.13932289	0.0	0.5363187	-0.49194264	0.7596885	0.72338486	-1.3751773	-1.1203489	-1.966212	-0.3279324	-0.39969137	-0.35225896387815475	0.2922742516830629
1016	0.14314511	-9.0	0.14314511	0.0	0.53044593	-0.49035496	0.7620625	0.72343147	-1.3720989	-1.1226093	-1.9697925	-0.321972	-0.39683875	-0.35145813924745944	0.2924097580667598
1017	0.14696018	-9.0	0.14696018	0.0	0.5245346	-0.4886348	0.7643399999999999	0.72348917	-1.369018	-1.1248766	-1.9733877	-0.31596646	-0.39393172	-0.3506491342930183	0.29254506815451964
1018	0.15076712	-9.0	0.15076712	0.0	0.5185857	-0.48678243	0.7665211	0.7235583000000001	-1.3659353	-1.1271502	-1.9769955	-0.30991903	-0.390971	-0.3498321260345993	0.2926801660854811
1019	0.15456493	-9.0	0.15456493	0.0	0.51260024	-0.48479822	0.76860595	0.7236393	-1.3628517	-1.1294292	-1.9806135	-0.30383313	-0.38795745	-0.3490072774919701	0.2928150203204442
1020	0.15835263	-9.0	0.15835263	0.0	0.5065793	-0.48268253	0.7705946	0.72373235	-1.3597682	-1.1317127	-1.9842397	-0.29771206	-0.3848919	-0.34817482317501447	0.2929496097935248
1021	0.1621292	-9.0	0.1621292	0.0	0.50052387	-0.4804357	0.7724871	0.7238378000000001	-1.3566855	-1.1339998	-1.9878718	-0.2915591	-0.3817752	-0.3473349141232681	0.29308388881096054
1022	0.16589363	-9.0	0.16589363	0.0	0.4944351	-0.47805820000000004	0.77428365	0.723956	-1.3536046999999998	-1.1362898	-1.9915074	-0.28537756	-0.37860826	-0.3464877539059181	0.29321783175184035
1023	0.16964492	-8.99	0.16964492	0.0	0.4883141	-0.4755504	0.77598435	0.72408724	-1.3505267	-1.1385819	-1.9951445	-0.27917072	-0.37539193	-0.3456335545822678	0.29335141640222423
1024	0.17338206	-8.99	0.17338206	0.0	0.48216194	-0.47291282	0.77758926	0.72423184	-1.3474524	-1.1408751	-1.9987805	-0.27294186	-0.37212712	-0.34477247021162033	0.29348457400266026
1025	0.17710398	-8.99	0.17710398	0.0	0.47597983	-0.4701459	0.7790984999999999	0.72439015	-1.3443828000000002	-1.1431687	-2.0024133	-0.2666942	-0.3688147	-0.3439047133829308	0.29361728163544365
1026	0.1808097	-8.99	0.1808097	0.0	0.46976894	-0.46725020000000006	0.7805123	0.72456247	-1.3413188	-1.1454618	-2.0060403	-0.260431	-0.36545557	-0.34303042521480565	0.2937494752322092
1027	0.18449818	-8.99	0.18449818	0.0	0.46353048	-0.46422616	0.78183067	0.7247491	-1.3382617	-1.1477535	-2.0096593	-0.25415546	-0.36205065	-0.34214983431596757	0.29388111772683273
1028	0.18816839	-8.99	0.18816839	0.0	0.45726562	-0.46107438	0.7830539000000001	0.7249503	-1.3352123	-1.1500431	-2.0132678	-0.24787082	-0.35860083	-0.3412631022951393	0.2940121467557527
1029	0.19181931	-8.99	0.19181931	0.0	0.45097566	-0.45779549999999997	0.7841821	0.72516656	-1.3321719	-1.1523298	-2.0168633	-0.24158023	-0.355107	-0.34037041033023063	0.2941425174741883
1030	0.19544992	-8.99	0.19544992	0.0	0.44466183	-0.45439008	0.7852153000000001	0.72539806	-1.3291413	-1.1546127	-2.020444	-0.2352869	-0.35157009999999994	-0.33947199755961605	0.29427218497354224
1031	0.19905919	-8.99	0.19905919	0.0	0.4383255	-0.45085883	0.78615385	0.7256451999999999	-1.3261218	-1.156891	-2.0240066000000003	-0.228994	-0.34799105	-0.33856795471062473	0.2944010543246961
1032	0.2026461	-8.99	0.2026461	0.0	0.4319679	-0.44720247	0.7869979	0.7259081999999999	-1.3231144	-1.1591638000000002	-2.0275493000000004	-0.22270465	-0.34437072	-0.33765852194139867	0.294529088472323
1033	0.20620963	-8.98	0.20620963	0.0	0.4255905	-0.44342172	0.7877476999999999	0.7261875	-1.3201203	-1.1614303999999998	-2.0310693	-0.21642202	-0.3407101	-0.33674385248915095	0.2946562128878578
1034	0.20974876	-8.98	0.20974876	0.0	0.41919452	-0.4395174	0.7884035	0.72648335	-1.3171408000000002	-1.16369	-2.0345645	-0.21014924	-0.3370101	-0.33582419106144334	0.29478238516538957
1035	0.21326244	-8.98	0.21326244	0.0	0.41278145	-0.43549030000000005	0.78896564	0.7267961	-1.3141769	-1.1659416	-2.0380325	-0.20388944	-0.33327165	-0.33489967640537266	0.29490753199425374
1036	0.21674967	-8.98	0.21674967	0.0	0.40635264	-0.43134132	0.7894344	0.727126	-1.31123	-1.1681846000000002	-2.0414712	-0.19764571	-0.32949564	-0.33397057626803595	0.29503161582883913
1037	0.2202094	-8.98	0.2202094	0.0	0.39990953	-0.42707136	0.7898101	0.7274735	-1.308301	-1.1704181	-2.044878	-0.19142112	-0.32568306	-0.33303701090641413	0.2951545453854928
1038	0.22364065	-8.98	0.22364065	0.0	0.39345357	-0.42268136	0.7900933000000001	0.72783875	-1.3053914	-1.1726413	-2.048251	-0.18521874	-0.32183477	-0.33209923012690734	0.29527629529502425
1039	0.22704236	-8.98	0.22704236	0.0	0.38698617	-0.41817227	0.7902842	0.72822225	-1.3025023	-1.1748534	-2.0515876	-0.17904162	-0.31795174	-0.33115739516672893	0.29539677228739064
1040	0.23041354	-8.98	0.23041354	0.0	0.38050884	-0.4135451	0.7903834	0.72862417	-1.2996348999999998	-1.1770536	-2.0548859	-0.17289284	-0.3140349	-0.3302117288718147	0.29551593552582106
1041	0.23375314	-8.98	0.23375314	0.0	0.37402305	-0.40880093	0.7903912	0.72904485	-1.2967906	-1.179241	-2.0581436	-0.16677542	-0.3100852	-0.32926245051891334	0.29563371012653145
1042	0.23706017	-8.98	0.23706017	0.0	0.36753038	-0.40394077	0.79030824	0.7294845999999999	-1.2939703000000002	-1.1814148000000002	-2.0613587	-0.16069238	-0.3061036	-0.328309715993496	0.2957500382385049
1043	0.2403336	-8.97	0.2403336	0.0	0.36103228	-0.39896570000000003	0.7901349	0.72994375	-1.2911756	-1.1835744	-2.0645290000000003	-0.15464672	-0.30209094	-0.32735378308219526	0.29586486304955734
1044	0.24357243	-8.97	0.24357243	0.0	0.35453033	-0.39387682	0.78987175	0.7304225999999999	-1.2884074	-1.1857188	-2.0676522	-0.14864142	-0.2980483	-0.32639478267048266	0.29597808913004126
1045	0.24677563	-8.97	0.24677563	0.0	0.34802616	-0.38867524	0.78951937	0.7309215	-1.2856671999999998	-1.1878473	-2.0707266	-0.14267944	-0.2939765	-0.3254329626438293	0.29608969015188485
1046	0.2499422	-8.97	0.2499422	0.0	0.34152126	-0.3833621	0.78907835	0.7314408	-1.2829561	-1.189959	-2.07375	-0.13676368	-0.28987652	-0.32446847884817126	0.29619958106028016
1047	0.25307116	-8.97	0.25307116	0.0	0.33501732	-0.3779386	0.7885492	0.73198074	-1.2802753	-1.1920532	-2.0767202	-0.13089707	-0.28574935	-0.3235015297381668	0.29630767885917714
1048	0.25616154	-8.97	0.25616154	0.0	0.32851592	-0.37240583	0.7879326	0.7325418	-1.2776261999999998	-1.1941291	-2.0796356	-0.12508251	-0.2815959	-0.3225323282190552	0.2964139544764039
1049	0.25921243	-8.97	0.25921243	0.0	0.3220187	-0.36676505	0.7872291	0.7331243000000001	-1.2750098	-1.1961858	-2.0824938000000004	-0.119322866	-0.27741712	-0.3215609888949143	0.29651829677070884
1050	0.26222283	-8.97	0.26222283	0.0	0.31552738	-0.36101744	0.7864395000000001	0.73372865	-1.2724274	-1.1982226	-2.0852928	-0.113621	-0.27321392	-0.3205876804006348	0.296620645635588
1051	0.26519188	-8.97	0.26519188	0.0	0.30904356	-0.35516420000000004	0.78556436	0.73435533	-1.2698805	-1.2002387	-2.088031	-0.10797972	-0.2689873	-0.31961262906994625	0.29672096351394545
1052	0.26811865	-8.97	0.26811865	0.0	0.30256897	-0.34920663	0.7846044	0.73500466	-1.2673701000000002	-1.2022333	-2.090706	-0.10240187	-0.2647381	-0.31863593181681066	0.29681913813955635
1053	0.27100226	-8.96	0.27100226	0.0	0.29610536	-0.34314597	0.7835603	0.7356771	-1.2648975	-1.2042056	-2.0933163	-0.0968902	-0.26046732	-0.31765778721449284	0.2969151297733346
1054	0.27384186	-8.96	0.27384186	0.0	0.28965434	-0.33698347	0.7824328	0.7363731	-1.2624639	-1.2061548	-2.0958595	-0.091447525	-0.25617588	-0.3166782972769546	0.29700883125790095
1055	0.2766366	-8.96	0.2766366	0.0	0.2832178	-0.33072054	0.7812226999999999	0.7370932	-1.2600706	-1.2080802	-2.098334	-0.08607659	-0.2518647	-0.31569763417630003	0.2971002037933726
1056	0.27938566	-8.96	0.27938566	0.0	0.27679738	-0.32435846	0.77993065	0.73783773	-1.2577186000000002	-1.2099808	-2.100738	-0.08078015	-0.24753475	-0.3147159339857941	0.29718915289174697
1057	0.2820882	-8.96	0.2820882	0.0	0.2703949	-0.31789866	0.77855754	0.7386071999999999	-1.2554091	-1.2118561	-2.1030693	-0.07556094	-0.24318692	-0.3137333198182373	0.2972755962556182
1058	0.28474346	-8.96	0.28474346	0.0	0.2640121	-0.31134254	0.7771041	0.7394021	-1.2531431999999998	-1.2137052	-2.1053262000000004	-0.07042169599999999	-0.23882218	-0.31274992596550144	0.2973594595680727
1059	0.28735065	-8.96	0.28735065	0.0	0.2576507	-0.30469155	0.7755711	0.7402229	-1.2509221	-1.2155272	-2.1075068	-0.06536513599999999	-0.23444144	-0.3117658868206192	0.2974406531138989
1060	0.289909	-8.96	0.289909	0.0	0.2513124	-0.29794717	0.77395946	0.7410699000000001	-1.2487468000000002	-1.2173215	-2.109609	-0.060393915	-0.23004565	-0.3107813264963913	0.29751907407492834
1061	0.29241776	-8.96	0.29241776	0.0	0.2449988	-0.29111090000000006	0.7722699000000001	0.7419435999999999	-1.2466182	-1.2190874	-2.1116312	-0.05551063	-0.2256357	-0.30979639675619897	0.29759464218364845
1062	0.29487622	-8.96	0.29487622	0.0	0.23871155	-0.28418434	0.7705034000000001	0.74284434	-1.2445375	-1.2208238	-2.1135714	-0.05071778	-0.22121257	-0.3088111881326103	0.29766725136109523
1063	0.29728368	-8.96	0.29728368	0.0	0.23245223	-0.27716896	0.7686608	0.7437725000000001	-1.2425056	-1.2225302	-2.115428	-0.046017792	-0.21677712	-0.30782584640877453	0.29773682512225275
1064	0.2996394	-8.95	0.2996394	0.0	0.22622238	-0.27006644	0.7667429	0.7447284000000001	-1.2405233	-1.2242057	-2.1171990000000003	-0.04141302	-0.21233031	-0.30684046851842117	0.2978032350280749
1065	0.30194274	-8.95	0.30194274	0.0	0.22002356	-0.2628784	0.76475066	0.7457123999999999	-1.2385919	-1.2258497	-2.1188822	-0.036905725	-0.20787303	-0.305855160154583	0.2978663754984751
1066	0.30419305	-8.95	0.30419305	0.0	0.21385723	-0.25560647	0.7626850000000001	0.7467246999999999	-1.236712	-1.2274615	-2.1204762	-0.032498095	-0.20340623	-0.30487005118064114	0.29792615679661255
1067	0.30638966	-8.95	0.30638966	0.0	0.20772487	-0.24825233	0.76054686	0.74776566	-1.2348846000000002	-1.2290401000000002	-2.1219795	-0.02819226	-0.19893079	-0.3038852531105576	0.29798249027644985
1068	0.30853194	-8.95	0.30853194	0.0	0.20162793	-0.24081765	0.75833714	0.74883556	-1.2331105	-1.2305852	-2.1233897	-0.023990251	-0.19444759	-0.3029008325978294	0.2980352392246265
1069	0.31061932	-8.95	0.31061932	0.0	0.19556779	-0.23330413	0.75605685	0.7499346	-1.2313906	-1.232096	-2.1247058	-0.01989404	-0.18995756	-0.3019169568860703	0.29808434794550465
1070	0.3126512	-8.95	0.3126512	0.0	0.18954584	-0.22571346	0.7537068	0.751063	-1.2297257	-1.2335718	-2.125926	-0.015905518	-0.18546154	-0.30093371907935784	0.29812969777675935
1071	0.31462696	-8.95	0.31462696	0.0	0.18356344	-0.21804735	0.7512880999999999	0.752221	-1.2281163999999998	-1.235012	-2.1270492	-0.012026512	-0.1809604	-0.29995123590153805	0.29817122684118774
1072	0.31654605	-8.95	0.31654605	0.0	0.17762192	-0.21030755	0.7488017	0.75340873	-1.2265636999999998	-1.2364162	-2.1280742000000004	-0.008258765	-0.17645498	-0.298969699636921	0.2982088753260296
1073	0.31840798	-8.95	0.31840798	0.0	0.17172258	-0.20249578	0.74624854	0.7546264	-1.2250681	-1.2377836000000002	-2.1289995	-0.004603961	-0.17194614	-0.2979891582390038	0.29824253669982037
1074	0.32021222	-8.94	0.32021222	0.0	0.16586667	-0.19461378	0.74362963	0.7558741	-1.2236305	-1.2391136	-2.129824	-0.001063714	-0.16743469	-0.29700976658221284	0.2982721482631437
1075	0.32195818	-8.94	0.32195818	0.0	0.16005546	-0.18666333	0.74094605	0.7571521	-1.2222515	-1.2404058	-2.1305466	0.002360429	-0.16292146	-0.2960316468212067	0.29829765298322086
1076	0.32364544	-8.94	0.32364544	0.0	0.15429018	-0.17864616	0.73819876	0.75846034	-1.2209316	-1.2416595	-2.1311665	0.00566699	-0.15840726	-0.29505493028971486	0.29831898611958774
1077	0.3252735	-8.94	0.3252735	0.0	0.148572	-0.17056409	0.7353889	0.759799	-1.2196718	-1.2428743	-2.1316826	0.008854561	-0.15389289	-0.2940797707325119	0.2983361043173474
1078	0.32684195	-8.94	0.32684195	0.0	0.14290212	-0.16241889	0.73251736	0.7611680999999999	-1.2184723999999998	-1.2440494	-2.1320941	0.011921787	-0.14937912	-0.2931062591635597	0.29834893331758977
1079	0.32835028	-8.94	0.32835028	0.0	0.13728166	-0.15421236	0.72958535	0.7625678000000001	-1.217334	-1.2451847	-2.1324005	0.014867388	-0.14486676	-0.2921345849979813	0.29835747012552377
1080	0.3297981	-8.94	0.3297981	0.0	0.13171172	-0.14594631	0.7265939	0.7639981	-1.2162572	-1.2462794	-2.1326005	0.017690135	-0.14035657	-0.2911648021200867	0.2983616221841889
1081	0.33118498	-8.94	0.33118498	0.0	0.12619342	-0.13762255	0.7235441	0.765459	-1.2152426	-1.2473332	-2.132694	0.020388866	-0.13584933	-0.2901971311647667	0.2983613984381913
1082	0.33251056	-8.94	0.33251056	0.0	0.12072783	-0.12924291	0.7204371	0.7669505	-1.2142906	-1.2483454	-2.1326802	0.022962485	-0.13134575	-0.2892316384613895	0.2983567440621426
1083	0.33377442	-8.94	0.33377442	0.0	0.11531598	-0.12080926	0.7172739	0.7684726	-1.2134017	-1.2493155	-2.1325586	0.025409946	-0.12684661	-0.2882684825151943	0.29834762784210983
1084	0.33497626	-8.93	0.33497626	0.0	0.1099589	-0.11232341	0.71405566	0.7700254	-1.2125761999999998	-1.2502432	-2.1323285	0.027730275	-0.12235265	-0.2873077467104911	0.2983340197492861
1085	0.33611566	-8.93	0.33611566	0.0	0.10465759	-0.10378723599999999	0.71078354	0.7716086	-1.2118146	-1.251128	-2.1319897	0.029922552	-0.11786462	-0.28634962153275156	0.29831590559830573
1086	0.33719236	-8.93	0.33719236	0.0	0.09941301	-0.095202595	0.7074585999999999	0.7732224	-1.2111174999999998	-1.2519693	-2.1315417	0.03198591	-0.11338327	-0.28539420909157565	0.2982932706877304
1087	0.33820602	-8.93	0.33820602	0.0	0.0942261	-0.08657136	0.70408213	0.7748666000000001	-1.2104848999999998	-1.2527667	-2.130984	0.033919524	-0.10890934	-0.2844415923471447	0.29826607911689446
1088	0.33915636	-8.93	0.33915636	0.0	0.08909779	-0.07789542	0.70065516	0.7765411999999999	-1.2099173	-1.2535197	-2.1303167000000003	0.035722643	-0.104443595	-0.28349195621458173	0.29823434987706093
1089	0.34004307	-8.93	0.34004307	0.0	0.084028974	-0.06917666	0.697179	0.778246	-1.2094151000000002	-1.2542278999999998	-2.1295395	0.037394553	-0.09998677	-0.28254543348924177	0.2981980780848522
1090	0.34086594	-8.93	0.34086594	0.0	0.07902054	-0.060416974000000005	0.69365484	0.7799809	-1.2089784	-1.2548907	-2.1286519	0.038934603	-0.09553962	-0.28160207737084153	0.29815723035094693
1091	0.34162468	-8.93	0.34162468	0.0	0.07407333	-0.051618263	0.69008386	0.78174585	-1.2086076	-1.2555077	-2.1276538	0.040342182	-0.09110291	-0.28066203742508467	0.298111818667776
1092	0.3423191	-8.93	0.3423191	0.0	0.069188185	-0.042782437	0.68646735	0.7835406	-1.2083028999999998	-1.2560786	-2.1265454	0.041616753	-0.08667738	-0.2797254727868618	0.29806187296090036
1093	0.34294897	-8.93	0.34294897	0.0	0.06436589	-0.033911414	0.68280655	0.7853651	-1.2080642	-1.2566029	-2.1253264	0.042757817	-0.08226379	-0.2787924370218765	0.2980073763867985
1094	0.3435141	-8.92	0.3435141	0.0	0.059607234	-0.02500713	0.6791027	0.7872191	-1.2078922	-1.25708	-2.1239965	0.043764926	-0.07786289	-0.27786306455295506	0.29794833093386563
1095	0.34401435	-8.92	0.34401435	0.0	0.05491294	-0.016071541	0.6753571	0.78910244	-1.2077866000000002	-1.2575096	-2.1225560000000003	0.04463769	-0.07347542	-0.27693746447327194	0.29788476288221377
1096	0.34444946	-8.92	0.34444946	0.0	0.050283726	-0.007106615699999999	0.6715711	0.7910149000000001	-1.2077477	-1.2578914	-2.1210046	0.045375753	-0.069102146	-0.27601575218887914	0.29781667753440394
1097	0.3448194	-8.92	0.3448194	0.0	0.045720287	0.0018856557999999998	0.6677458000000001	0.7929563000000001	-1.2077756000000002	-1.2582248	-2.1193426	0.04597883	-0.06474382	-0.27509805507984153	0.29774410122371564
1098	0.34512395	-8.92	0.34512395	0.0	0.04122329	0.010903258	0.6638828	0.79492635	-1.2078705	-1.2585095	-2.1175697	0.046446662	-0.060401175	-0.2741844567025595	0.2976670441487409
1099	0.34536305	-8.92	0.34536305	0.0	0.036793392	0.019944144	0.6599832	0.7969248999999999	-1.2080323	-1.2587451	-2.115686	0.04677903	-0.056074966	-0.2732750649149172	0.29758552204043176
1100	0.34553656	-8.92	0.34553656	0.0	0.032431234	0.029006257999999997	0.6560484999999999	0.79895157	-1.2082611	-1.2589313	-2.1136916	0.046975736	-0.05176594	-0.27237000825055374	0.29749956507581826
1101	0.34564447	-8.92	0.34564447	0.0	0.02813745	0.038087517	0.6520799	0.8010060999999999	-1.2085571000000002	-1.2590675	-2.1115863	0.04703663	-0.04747484	-0.27146936697953394	0.29740917407994083
1102	0.34568664	-8.92	0.34568664	0.0	0.023912666	0.047185827	0.64807886	0.8030881	-1.2089204	-1.2591535	-2.1093705000000003	0.046961583	-0.0432024	-0.27057331193187767	0.2973144037658076
1103	0.3456631	-8.92	0.3456631	0.0	0.0197575	0.05629907	0.6440467	0.8051974000000001	-1.2093508	-1.259189	-2.107044	0.046750505	-0.038949363	-0.2696818887600625	0.29721526228811285
1104	0.34557378	-8.91	0.34557378	0.0	0.015672557	0.06542512	0.6399849	0.80733347	-1.2098485	-1.2591736	-2.104607	0.046403326	-0.034716472000000005	-0.26879524160232127	0.2971117854383702
1105	0.34541872	-8.91	0.34541872	0.0	0.011658435	0.07456182	0.6358948	0.809496	-1.2104136	-1.259107	-2.1020598	0.04592002	-0.030504461	-0.2679135064806446	0.2970040230184949
1106	0.34519795	-8.91	0.34519795	0.0	0.0077157193	0.083707005	0.6317776999999999	0.8116844	-1.2110458999999998	-1.2589887	-2.0994022	0.045300584000000005	-0.02631407	-0.26703675158804413	0.2968919606419029
1107	0.34491152	-8.91	0.34491152	0.0	0.0038449855	0.09285849	0.6276352	0.8138985	-1.2117456	-1.2588186	-2.0966346	0.044545043	-0.022146024	-0.2661651089781696	0.2967756825343365
1108	0.34455952	-8.91	0.34455952	0.0	4.6798013e-05	0.102014095	0.62346864	0.8161377	-1.2125126	-1.2585964	-2.0937574	0.043653455	-0.01800104	-0.26529872315034836	0.2966552305132433
1109	0.34414208	-8.91	0.34414208	0.0	-0.0036782983	0.111171596	0.6192795	0.81840146	-1.213347	-1.2583218	-2.0907702	0.04262591	-0.013879826	-0.2644376578969152	0.29653060673718534
1110	0.34365928	-8.91	0.34365928	0.0	-0.00732977	0.12032877	0.61506927	0.8206894	-1.2142485	-1.2579943	-2.0876737000000003	0.04146254	-0.009783071	-0.26358200791675546	0.2964018742722713
1111	0.34311137	-8.91	0.34311137	0.0	-0.010907099	0.12948339	0.6108393	0.8230009	-1.2152174	-1.2576139	-2.084468	0.04016349	-0.005711471	-0.26273194236173786	0.2962690845166828
1112	0.34249842	-8.91	0.34249842	0.0	-0.014409776	0.13863318	0.6065911999999999	0.82533544	-1.2162535	-1.2571802	-2.081153	0.038728938	-0.001665706	-0.26188750021767004	0.2961322519861655
1113	0.34182072	-8.91	0.34182072	0.0	-0.017837308	0.14777587	0.6023264	0.8276924999999999	-1.2173566999999998	-1.256693	-2.0777295	0.037159085	0.00235354	-0.2610488396489315	0.29599146239323954
1114	0.34107846	-8.9	0.34107846	0.0	-0.021189215	0.15690918	0.59804636	0.8300715	-1.2185271	-1.256152	-2.0741973	0.035454184	0.006345601	-0.26021603294451945	0.2958467347405569
1115	0.34027195	-8.9	0.34027195	0.0	-0.024465043	0.16603081	0.5937526	0.8324718000000001	-1.2197644	-1.2555571	-2.0705574	0.033614505	0.010309842	-0.2593892436329669	0.29569816472639343
1116	0.33940145	-8.9	0.33940145	0.0	-0.027664367	0.17513841	0.5894467	0.8348926999999999	-1.2210686000000002	-1.2549077	-2.0668094	0.031640362000000005	0.01424567	-0.2585684771376092	0.2955457436787762
1117	0.3384673	-8.9	0.3384673	0.0	-0.030786771	0.18422969	0.58513016	0.8373337	-1.2224396	-1.2542038999999998	-2.0629542	0.029532092000000006	0.018152539	-0.25775389903890555	0.2953895828777931
1118	0.33746985	-8.9	0.33746985	0.0	-0.033831857	0.19330227	0.5808045000000001	0.83979404	-1.2238774	-1.2534454	-2.0589921	0.027290052	0.022029929	-0.25694561201346244	0.2952297311549743
1119	0.3364095	-8.9	0.3364095	0.0	-0.036799245	0.20235382	0.5764713	0.84227306	-1.2253817	-1.2526318	-2.0549235	0.024914647	0.02587737	-0.25614365384006765	0.2950662387003634
1120	0.33528665	-8.9	0.33528665	0.0	-0.039688576	0.21138197	0.5721321	0.84477	-1.2269524	-1.2517631	-2.050749	0.022406293	0.02969442	-0.2553481645931475	0.29489918445106145
1121	0.33410174	-8.9	0.33410174	0.0	-0.04249952	0.22038436	0.5677885	0.8472841999999998	-1.2285895	-1.250839	-2.046469	0.019765452	0.033480663	-0.25455921083390237	0.294728635698517
1122	0.33285522	-8.9	0.33285522	0.0	-0.045231752	0.22935861	0.5634418999999999	0.84981495	-1.2302927	-1.2498592	-2.042084	0.016992596999999998	0.03723573	-0.2537768640488232	0.2945546468649963
1123	0.33154762	-8.9	0.33154762	0.0	-0.047884975	0.23830232	0.5590939	0.8523613999999999	-1.2320619	-1.2488238	-2.0375946	0.014088259	0.040959276	-0.2530012501716394	0.29437730349102503
1124	0.33017945	-8.9	0.33017945	0.0	-0.050458927	0.24721307	0.55474603	0.8549226999999999	-1.2338966999999998	-1.2477322	-2.0330014	0.011052967	0.04465099	-0.25223240168113875	0.294196651789108
1125	0.32875127	-8.89	0.32875127	0.0	-0.052953336	0.25608847	0.5503998000000001	0.8574983	-1.2357972	-1.2465845	-2.0283048	0.007887283	0.048310593	-0.25147041243852175	0.2940127825211211
1126	0.32726362	-8.89	0.32726362	0.0	-0.05536796	0.26492608	0.54605657	0.8600870999999999	-1.237763	-1.2453806	-2.0235054	0.0045918040000000005	0.051937837	-0.2507153947049889	0.29382574644232184
1127	0.3257171	-8.89	0.3257171	0.0	-0.057702586	0.27372345	0.5417179	0.8626884	-1.2397938999999998	-1.2441201000000002	-2.0186043	0.001167151	0.055532500000000005	-0.24996743934944377	0.29363564666010955
1128	0.32411236	-8.89	0.32411236	0.0	-0.05995701	0.28247818	0.5373853	0.8653014000000001	-1.2418895	-1.2428031000000002	-2.0136015	-0.00238603	0.059094384000000014	-0.24922655190997753	0.2934425219447204
1129	0.32244998	-8.89	0.32244998	0.0	-0.06213106	0.29118788	0.5330600000000001	0.867925	-1.2440495	-1.2414292	-2.0084984	-0.00606706	0.06262332	-0.2484929036258421	0.293246466453471
1130	0.32073066	-8.89	0.32073066	0.0	-0.06422458	0.29985014	0.5287437	0.8705584999999999	-1.2462738000000002	-1.2399986	-2.003295	-0.009875236	0.066119194	-0.2477665024054768	0.2930475444861661
1131	0.31895506	-8.89	0.31895506	0.0	-0.06623744	0.3084626	0.52443767	0.8732009	-1.2485615	-1.2385108	-1.9979924	-0.013809833	0.06958187	-0.24704738713755306	0.2928458121647987
1132	0.31712392	-8.89	0.31712392	0.0	-0.068169534	0.31702292	0.5201433	0.8758513000000001	-1.2509127	-1.2369659	-1.9925913	-0.017870087	0.0730113	-0.2463356781480972	0.29264136918339473
1133	0.3152379	-8.89	0.3152379	0.0	-0.07002077	0.3255288	0.515862	0.8785086999999999	-1.2533268	-1.2353638	-1.9870924	-0.022055222000000003	0.07640741	-0.2456314174961293	0.29243427697421914
1134	0.3132978	-8.89	0.3132978	0.0	-0.071791075	0.33397797	0.51159513	0.8811720999999999	-1.2558032	-1.2337044	-1.9814965	-0.026364414	0.07977018	-0.24493464009997212	0.29222460529031924
1135	0.3113044	-8.88	0.3113044	0.0	-0.073480405	0.34236816	0.5073439999999999	0.88384056	-1.2583414	-1.2319876	-1.9758043	-0.030796822	0.08309959	-0.2442453826482976	0.29201242162099045
1136	0.30925843	-8.88	0.30925843	0.0	-0.07508872	0.35069713	0.50310993	0.8865130999999999	-1.2609411	-1.2302133	-1.9700168	-0.035351593	0.08639566	-0.2435637258847187	0.2917978204319248
1137	0.3071607	-8.88	0.3071607	0.0	-0.076616034	0.35896268	0.49889418	0.8891886	-1.2636015	-1.2283815	-1.9641348	-0.04002783	0.089658424	-0.24288970745837174	0.29158086020829127
1138	0.30501208	-8.88	0.30501208	0.0	-0.0780624	0.36716262	0.49469808	0.8918661	-1.2663221000000002	-1.2264921999999998	-1.958159	-0.04482463	0.09288794	-0.24222335131287007	0.2913616151459512
1139	0.3028134	-8.88	0.3028134	0.0	-0.07942789	0.37529474	0.4905228	0.8945445	-1.2691021999999998	-1.2245451	-1.9520903000000005	-0.04974104	0.096084274	-0.24156468057205932	0.291140142243441
1140	0.3005655	-8.88	0.3005655	0.0	-0.080712646	0.38335693	0.48636967	0.89722264	-1.2719412	-1.2225405	-1.9459295	-0.054776087	0.099247545	-0.24091376372577217	0.2909165211266985
1141	0.2982693	-8.88	0.2982693	0.0	-0.08191681	0.39134705	0.4822398	0.89989954	-1.2748382	-1.2204784	-1.9396775	-0.05992878	0.10237786	-0.24027061374291225	0.2906908176495205
1142	0.29592568	-8.88	0.29592568	0.0	-0.08304058	0.39926300000000003	0.47813445	0.902574	-1.2777926000000002	-1.2183586000000002	-1.9333348	-0.06519809	0.10547537	-0.2396352173330803	0.29046307073610533
1143	0.29353556	-8.88	0.29353556	0.0	-0.084084205	0.40710264	0.4740548	0.9052450000000001	-1.2808037	-1.2161813999999995	-1.9269028	-0.07058298	0.108540244	-0.23900768409599266	0.290233397057184
1144	0.29109988	-8.88	0.29109988	0.0	-0.08504795	0.4148639	0.47000200000000003	0.90791124	-1.2838706	-1.2139467	-1.9203818	-0.07608238	0.11157265	-0.23838797666654013	0.29000180696312655
1145	0.28861958	-8.87	0.28861958	0.0	-0.08593214	0.42254480000000005	0.46597716	0.91057163	-1.2869924	-1.2116545	-1.913773	-0.08169521	0.1145728	-0.23777612851478763	0.2897683831850888
1146	0.28609565	-8.87	0.28609565	0.0	-0.08673711	0.4301432	0.46198145	0.91322494	-1.2901685	-1.2093053	-1.9070768	-0.08742035	0.1175409	-0.23717219222068406	0.2895331789040653
1147	0.283529	-8.87	0.283529	0.0	-0.08746323	0.43765715	0.45801598	0.91586995	-1.2933978000000002	-1.2068988	-1.9002947	-0.09325668	0.120477214	-0.2365761902499329	0.2892962699201763
1148	0.2809207	-8.87	0.2809207	0.0	-0.08811093	0.44508459999999994	0.45408183	0.9185055	-1.2966796	-1.2044353	-1.893427	-0.09920305	0.12338199	-0.23598812470777322	0.289057693946737
1149	0.2782717	-8.87	0.2782717	0.0	-0.08868065	0.4524236	0.45018009999999997	0.9211302	-1.3000127	-1.201915	-1.8864748	-0.10525827	0.1262555	-0.23540803124014092	0.2888175064324853
1150	0.275583	-8.87	0.275583	0.0	-0.08917288	0.45967218	0.44631186	0.9237428	-1.3033965	-1.199338	-1.879439	-0.11142115	0.12909804	-0.23483596483802988	0.2885757755935623
1151	0.27285558	-8.87	0.27285558	0.0	-0.08958812	0.46682840000000003	0.44247812	0.92634195	-1.3068296999999998	-1.1967045	-1.8723204	-0.11769047	0.1319099	-0.23427192407266614	0.2883325313784472
1152	0.2700905	-8.87	0.2700905	0.0	-0.08992692	0.47389033	0.43867996	0.9289264000000002	-1.3103114	-1.1940148000000002	-1.8651199	-0.124064974	0.13469143	-0.23371593842515978	0.288087837343951
1153	0.26728874	-8.87	0.26728874	0.0	-0.090189874	0.48085603	0.43491837	0.9314948000000001	-1.3138407	-1.1912689	-1.8578384	-0.13054343	0.13744295	-0.2331680409722595	0.2878417361213396
1154	0.26445138	-8.87	0.26445138	0.0	-0.09037757	0.48772368	0.43119442	0.9340457	-1.3174164	-1.1884673	-1.8504766	-0.13712452	0.14016479999999998	-0.23262824046542357	0.2875942645308132
1155	0.26157945	-8.86	0.26157945	0.0	-0.09049065	0.49449146	0.42750904	0.9365778	-1.3210377	-1.1856098999999998	-1.8430357	-0.14380696	0.14285737	-0.23209657827151675	0.2873454872010894
1156	0.258674	-8.86	0.258674	0.0	-0.09052978	0.5011576	0.42386323	0.9390896999999999	-1.3247032	-1.1826974	-1.8355163	-0.15058944	0.14552104	-0.23157305513763618	0.2870954326144901
1157	0.25573605	-8.86	0.25573605	0.0	-0.090495646	0.5077202999999999	0.42025796	0.94157994	-1.3284122	-1.1797298	-1.8279196	-0.15747055	0.14815623	-0.23105773130099486	0.2868441651833546
1158	0.25276673	-8.86	0.25276673	0.0	-0.09038896	0.514178	0.4166942	0.9440472	-1.3321635	-1.1767074	-1.8202462	-0.16444899	0.15076332	-0.2305505602735157	0.2865917137713122
1159	0.2497671	-8.86	0.2497671	0.0	-0.09021042	0.520529	0.4131729	0.9464901	-1.335956	-1.1736306	-1.8124974	-0.17152333	0.15334275	-0.23005159080229567	0.2863381502932584
1160	0.24673824	-8.86	0.24673824	0.0	-0.08996073	0.52677166	0.40969494	0.94890726	-1.3397886	-1.1704997	-1.8046738	-0.17869219	0.15589498	-0.22956079414431577	0.286083498540689
1161	0.24368125	-8.86	0.24368125	0.0	-0.0896406	0.5329046	0.4062613	0.9512972	-1.3436604	-1.167315	-1.7967765	-0.18595423	0.15842046	-0.2290781920466729	0.285827825355844
1162	0.24059723	-8.86	0.24059723	0.0	-0.089250736	0.53892636	0.40287280000000003	0.9536587	-1.3475701	-1.1640768	-1.7888069	-0.19330809	0.16091965	-0.2286037882762318	0.2855712030400941
1163	0.2374873	-8.86	0.2374873	0.0	-0.088791855	0.5448353	0.39953038	0.9559903000000001	-1.3515167	-1.1607856	-1.7807658	-0.20075245	0.16339302	-0.22813761034491536	0.28531367262266527
1164	0.23435257	-8.86	0.23435257	0.0	-0.08826468	0.5506302	0.3962349	0.9582906999999999	-1.3554991000000003	-1.1574416	-1.7726544999999998	-0.20828603	0.16584110000000002	-0.22767964376464653	0.28505530739020896
1165	0.23119417	-8.85	0.23119417	0.0	-0.08766993	0.55630964	0.39298720000000004	0.96055853	-1.3595164	-1.1540455	-1.7644744	-0.21590754	0.16826436	-0.22722998730228997	0.28479620121500737
1166	0.2280132	-8.85	0.2280132	0.0	-0.08700833	0.56187236	0.38978815	0.96279246	-1.3635672	-1.1505972	-1.7562267	-0.22361577	0.17066333	-0.22678856946976853	0.28453639136762765
1167	0.22481084	-8.85	0.22481084	0.0	-0.086280614	0.56731707	0.38663855	0.9649911	-1.3676507	-1.1470973	-1.7479126	-0.23140942	0.17303851	-0.22635545654383088	0.2842759601272445
1168	0.2215882	-8.85	0.2215882	0.0	-0.08548753	0.57264256	0.38353923	0.9671531999999999	-1.3717657	-1.1435463	-1.7395337	-0.23928729	0.17539038	-0.22593069552651596	0.2840149990262063
1169	0.21834643	-8.85	0.21834643	0.0	-0.08462981	0.5778477	0.38049102	0.9692774	-1.3759114	-1.1399444	-1.731091	-0.2472482	0.17771944	-0.2255142819495144	0.28375356781437605
1170	0.21508668	-8.85	0.21508668	0.0	-0.083708204	0.58293134	0.37749472	0.9713623	-1.3800864	-1.1362921	-1.7225862	-0.25529096	0.18002616	-0.22510626606980702	0.28349174552575757
1171	0.21181013	-8.85	0.21181013	0.0	-0.08272346	0.5878924	0.37455112	0.9734067	-1.3842899	-1.1325896999999998	-1.7140204	-0.26341435	0.18231103	-0.22470664341908458	0.28322960616651777
1172	0.2085179	-8.85	0.2085179	0.0	-0.08167633	0.59272987	0.37166098	0.97540915	-1.3885206	-1.1288376	-1.7053951	-0.27161732	0.18457448	-0.22431545725432772	0.2829672148605024
1173	0.20521115	-8.85	0.20521115	0.0	-0.08056756	0.5974428	0.36882508	0.9773685	-1.3927778999999998	-1.1250361999999998	-1.6967115000000002	-0.27989867	0.18681699	-0.2239327313424015	0.282704666992769
1174	0.2018911	-8.85	0.2018911	0.0	-0.07939793	0.60203016	0.36604416	0.97928333	-1.3970605	-1.1211863000000002	-1.6879712	-0.28825727	0.18903904	-0.22355854172488027	0.2824420462713948
1175	0.19855885	-8.84	0.19855885	0.0	-0.078168206	0.60649115	0.36331895	0.98115236	-1.4013673999999998	-1.1172879	-1.6791755000000002	-0.29669192	0.19124103	-0.22319285838403508	0.28217941341216496
1176	0.19521563	-8.84	0.19521563	0.0	-0.07687915	0.6108248000000001	0.36065018	0.9829743000000001	-1.4056977	-1.1133417	-1.6703255	-0.3052015	0.19342345	-0.22283571936144062	0.28191684268960754
1177	0.1918626	-8.84	0.1918626	0.0	-0.07553152	0.6150304	0.35803857	0.9847478999999999	-1.4100503999999998	-1.1093483	-1.6614228	-0.31378478	0.19558671	-0.22248716218878745	0.28165443526973066
1178	0.18850093	-8.84	0.18850093	0.0	-0.0741261	0.6191071	0.3554848	0.9864718000000001	-1.4144244	-1.105308	-1.6524686999999998	-0.3224405	0.19773127	-0.22214718061317246	0.28139224758046666
1179	0.1851318	-8.84	0.1851318	0.0	-0.07266364	0.62305427	0.35298958	0.98814476	-1.4188188	-1.1012217	-1.6434644	-0.3311675	0.19985755	-0.22181580793111227	0.28113037315380374
1180	0.18175642	-8.84	0.18175642	0.0	-0.07114493	0.6268710999999999	0.35055354	0.98976547	-1.4232327	-1.0970895	-1.6344115	-0.3399645	0.20196599	-0.22149306090947155	0.2808688869068113
1181	0.17837594	-8.84	0.17837594	0.0	-0.06957074	0.6305569999999999	0.3481774	0.9913327	-1.427665	-1.0929123	-1.625311	-0.34883022	0.20405701	-0.22117892080523105	0.2806078590423382
1182	0.17499156	-8.84	0.17499156	0.0	-0.067941844	0.6341114000000001	0.34586176	0.9928452	-1.4321148	-1.0886905	-1.6161646	-0.3577634	0.20613104	-0.22087341815008163	0.2803473869680047
1183	0.17160448	-8.84	0.17160448	0.0	-0.06625901	0.6375337	0.3436073	0.9943016	-1.4365813	-1.0844247	-1.6069733	-0.36676273	0.20818852	-0.22057654373065566	0.28008753422615235
1184	0.16821589	-8.84	0.16821589	0.0	-0.06452303	0.6408234	0.34141459999999996	0.9957007	-1.4410633999999998	-1.0801157	-1.5977385	-0.3758269	0.21022983	-0.22028831105887597	0.27982838492932105
1185	0.16482694	-8.84	0.16482694	0.0	-0.06273464	0.64398	0.33928433	0.9970413	-1.4455603	-1.075764	-1.5884616000000005	-0.3849546	0.21225543	-0.22000871366643335	0.2795700289482584
1186	0.16143887	-8.83	0.16143887	0.0	-0.060894646	0.64700305	0.337217	0.99832195	-1.450071	-1.0713701999999998	-1.5791438999999998	-0.39414448	0.21426573	-0.21973776283007615	0.2793125276834403
1187	0.15805283	-8.83	0.15805283	0.0	-0.0590038	0.6498921999999999	0.33521324	0.9995415999999999	-1.4545946	-1.0669352	-1.5697867	-0.40339518	0.21626115	-0.21947544582655346	0.2790559808833099
1188	0.15467004	-8.83	0.15467004	0.0	-0.05706288	0.652647	0.33327353	1.0006989	-1.4591303	-1.0624593	-1.5603912	-0.41270536	0.21824208	-0.21922174844249726	0.2788004443470436
1189	0.1512917	-8.83	0.1512917	0.0	-0.055072647	0.6552673000000001	0.33139840000000004	1.0017927	-1.463677	-1.0579436000000002	-1.5509589	-0.42207363	0.22020899	-0.2189766688370695	0.27854602225294495
1190	0.147919	-8.83	0.147919	0.0	-0.053033873	0.6577526	0.3295883	1.0028216	-1.4682342	-1.0533886	-1.5414909	-0.4314986	0.22216225	-0.21874024242437357	0.27829277724079865
1191	0.14455314	-8.83	0.14455314	0.0	-0.050947335	0.6601028	0.32784359999999996	1.0037844	-1.4728007	-1.0487951000000002	-1.5319886	-0.4409788	0.22410229	-0.21851243048115832	0.27804078328674897
1192	0.14119533	-8.83	0.14119533	0.0	-0.048813805	0.66231763	0.32616475	1.00468	-1.4773757	-1.044164	-1.5224534	-0.45051286	0.22602953	-0.21829325279405593	0.27779013689011683
1193	0.13784675	-8.83	0.13784675	0.0	-0.046634044	0.66439694	0.32455212	1.0055071	-1.4819586	-1.0394958	-1.5128865	-0.46009934	0.22794439	-0.21808269814969927	0.2775409108890222
1194	0.13450862	-8.83	0.13450862	0.0	-0.044408813	0.66634065	0.32300594	1.0062646	-1.4865483	-1.0347915	-1.5032892	-0.4697368	0.22984727	-0.2178807528446045	0.27729318172621004
1195	0.13118216	-8.83	0.13118216	0.0	-0.042138852	0.6681486999999999	0.32152662	1.0069511	-1.4911442	-1.030052	-1.4936628	-0.47942382	0.2317386	-0.21768744882252694	0.27704703663297797
1196	0.12786855	-8.82	0.12786855	0.0	-0.03982492	0.66982096	0.3201143	1.0075654	-1.4957453	-1.0252781	-1.4840089	-0.4891589	0.23361878	-0.21750281336021518	0.2768025516595195
1197	0.12456899	-8.82	0.12456899	0.0	-0.037467767	0.6713574999999999	0.31876934	1.0081065	-1.5003508	-1.0204706	-1.4743286	-0.49894056	0.23548822	-0.21732677751901153	0.2765598078499294
1198	0.12128471	-8.82	0.12128471	0.0	-0.035068147	0.67275834	0.3174918	1.008573	-1.5049601	-1.0156305	-1.4646236	-0.50876737	0.23734736	-0.2171594508503742	0.27631890430336786
1199	0.118016884	-8.82	0.118016884	0.0	-0.032626823	0.6740236999999999	0.31628197	1.0089638	-1.5095721000000002	-1.0107585	-1.4548951	-0.5186377000000001	0.2391966	-0.217000726885994	0.2760799003079474
1200	0.11476673	-8.82	0.11476673	0.0	-0.030144604	0.67515355	0.31513992	1.0092778	-1.5141864	-1.0058559	-1.4451448	-0.52855027	0.24103634	-0.21685076320647098	0.27584292372607305
1201	0.11153545	-8.82	0.11153545	0.0	-0.027622322	0.67614824	0.31406578	1.0095139000000002	-1.5188018	-1.0009233	-1.4353739	-0.53850335	0.24286702	-0.2167094279314313	0.2756080207564672
1202	0.10832424	-8.82	0.10832424	0.0	-0.025060844	0.67700785	0.31305966	1.0096709000000001	-1.5234177	-0.9959618	-1.425584	-0.5484955	0.24468906	-0.21657681365084933	0.2753752897110984
1203	0.10513427	-8.82	0.10513427	0.0	-0.022461072	0.67773277	0.31212154	1.0097476	-1.5280333	-0.9909723	-1.4157766	-0.5585251	0.24650285	-0.2164529340525188	0.2751448094657824
1204	0.10196672	-8.82	0.10196672	0.0	-0.019823935	0.6783232	0.31125152	1.0097433	-1.5326476	-0.98595583	-1.4059532	-0.56859064	0.24830882	-0.21633776485337544	0.274916671616602
1205	0.098822705	-8.82	0.098822705	0.0	-0.017150393	0.6787795999999999	0.31044957	1.0096569	-1.53726	-0.98091346	-1.3961153999999998	-0.57869047	0.2501074	-0.21623135473081917	0.27469097621657385
1206	0.095703356	-8.81	0.095703356	0.0	-0.01444143	0.6791023	0.30971566	1.0094874	-1.5418696	-0.97584605	-1.3862646	-0.5888230999999999	0.25189903	-0.2161337033669374	0.27446779060012355
1207	0.09260978	-8.81	0.09260978	0.0	-0.011698061	0.6792918000000001	0.30904973	1.0092338	-1.5464756000000002	-0.9707548	-1.3764024	-0.5989868	0.25368413	-0.21604484226223972	0.27424720558461096
1208	0.08954305	-8.81	0.08954305	0.0	-0.008921328	0.6793484000000001	0.30845170000000005	1.0088952	-1.5510772	-0.96564066	-1.3665303	-0.6091801	0.2554632	-0.21596480359830358	0.27402929841203527
1209	0.08650423	-8.81	0.08650423	0.0	-0.006112295	0.6792728	0.3079215	1.0084707	-1.5556736	-0.9605048	-1.35665	-0.61940134	0.25723666	-0.21589361467898058	0.2738141688391511
1210	0.08349435	-8.81	0.08349435	0.0	-0.003272052	0.6790654	0.30745890000000003	1.0079592	-1.5602638	-0.9553482	-1.3467629	-0.6296489000000001	0.25900498	-0.21583130216088367	0.27360185954230504
1211	0.080514446	-8.81	0.080514446	0.0	-0.0004017085	0.67872685	0.30706385	1.0073603000000002	-1.5648471000000002	-0.95017207	-1.3368709	-0.63992125	0.26076862	-0.21577789626002414	0.2733925046269931
1212	0.077565506	-8.81	0.077565506	0.0	0.0024975862	0.6782578	0.30673608	1.0066728999999999	-1.5694226999999998	-0.9449775	-1.3269755	-0.65021676	0.2625281	-0.21573344877105072	0.2731861663321312
1213	0.07464853	-8.81	0.07464853	0.0	0.0054246658	0.6776589	0.30647546	1.0058962	-1.5739899	-0.93976575	-1.3170782	-0.66053385	0.26428387	-0.21569800749560483	0.27298293127516426
1214	0.071764454	-8.81	0.071764454	0.0	0.008378338	0.67693084	0.3062817	1.0050294	-1.5785476	-0.9345379	-1.3071809	-0.6708708999999999	0.26603645	-0.21567161176857091	0.27278287058265416
1215	0.06891423	-8.81	0.06891423	0.0	0.0113574	0.6760743	0.30615458	1.0040719999999999	-1.5830952	-0.9292952	-1.2972851	-0.6812264	0.26778632	-0.21565430731773497	0.272586083419778
1216	0.06609876	-8.8	0.06609876	0.0	0.014360634	0.67509025	0.30609378	1.003023	-1.5876317	-0.9240389	-1.2873925	-0.69159865	0.26953396	-0.2156461369233081	0.2723926311820861
1217	0.063318945	-8.8	0.063318945	0.0	0.017386796	0.67397934	0.3060991	1.0018818	-1.5921565	-0.91877013	-1.2775048	-0.70198613	0.2712798	-0.21564717785796117	0.27220260285681813
1218	0.060575653	-8.8	0.060575653	0.0	0.020434618	0.6727424	0.30617009999999995	1.0006478	-1.5966686	-0.9134903	-1.2676238000000002	-0.71238726	0.27302435	-0.21565750391362287	0.27201607445510295
1219	0.057869732	-8.8	0.057869732	0.0	0.023502825	0.6713804	0.3063065	0.9993203000000002	-1.6011673999999998	-0.9082006	-1.257751	-0.7228004	0.274768	-0.21567716427920577	0.2718331206815478
1220	0.055202007	-8.8	0.055202007	0.0	0.026590126	0.6698941999999999	0.30650797	0.9978986999999999	-1.6056518999999998	-0.90290236	-1.2478881000000002	-0.733224	0.27651116	-0.21570621970710327	0.2716538037054075
1221	0.052573286	-8.8	0.052573286	0.0	0.029695215	0.6682848000000001	0.30677408	0.9963824	-1.6101214	-0.89759684	-1.238037	-0.74365646	0.27825429999999995	-0.2157447619299407	0.27147820742349255
1222	0.04998436	-8.8	0.04998436	0.0	0.03281677	0.666553	0.30710444	0.99477094	-1.614575	-0.8922853999999999	-1.2281993999999998	-0.7540962	0.27999783	-0.21579286603310485	0.27130639349658436
1223	0.047435984	-8.8	0.047435984	0.0	0.035953462	0.6647001	0.3074987	0.9930636999999999	-1.6190121000000002	-0.8869693999999999	-1.2183768	-0.7645416	0.2817421	-0.21585058538606647	0.27113843634871804
1224	0.044928905	-8.8	0.044928905	0.0	0.03910395	0.6627269	0.30795643	0.9912601000000001	-1.6234316999999998	-0.8816501	-1.2085712	-0.7749911999999999	0.28348753	-0.21591803840720555	0.2709743877524502
1225	0.042463843	-8.8	0.042463843	0.0	0.04226687	0.6606345	0.30847722	0.9893598	-1.6278331	-0.8763289000000001	-1.1987841	-0.7854433000000001	0.28523448	-0.2159952685440445	0.27081431122335353
1226	0.040041503	-8.79	0.040041503	0.0	0.045440853	0.6584241999999999	0.30906066	0.9873622999999999	-1.6322156	-0.87100714	-1.1890174	-0.79589635	0.28698334	-0.21608236347927953	0.2706582831791396
1227	0.037662573	-8.79	0.037662573	0.0	0.04862452	0.65609694	0.3097063	0.9852671999999999	-1.6365784	-0.86568624	-1.1792729	-0.8063486999999999	0.28873447	-0.2161794237582521	0.27050635526242783
1228	0.035327714	-8.79	0.035327714	0.0	0.05181647	0.65365404	0.31041375	0.9830741	-1.6409208999999998	-0.8603675999999999	-1.1695521999999998	-0.81679887	0.29048824	-0.21628652551423921	0.270358595951781
1229	0.033037566	-8.79	0.033037566	0.0	0.055015296	0.6510967	0.3111825	0.9807826999999999	-1.645242	-0.85505253	-1.1598572	-0.8272451999999999	0.29224497	-0.2164037198607502	0.27021504121551215
1230	0.030792762	-8.79	0.030792762	0.0	0.058219578	0.6484262	0.31201217	0.9783924999999999	-1.6495414000000002	-0.84974253	-1.1501895	-0.8376860999999999	0.29400498	-0.21653113402888108	0.27007575938054884
1231	0.0285939	-8.79	0.0285939	0.0	0.0614279	0.64564383	0.3129022	0.97590333	-1.653818	-0.8444389999999999	-1.1405511000000002	-0.8481200999999999	0.2957686	-0.21666884416128301	0.2699407949769245
1232	0.026441569	-8.79	0.026441569	0.0	0.06463883	0.64275086	0.31385219999999997	0.9733148000000001	-1.6580715	-0.83914334	-1.1309437	-0.85854554	0.29753613	-0.21681696907698772	0.26981020932864597
1233	0.024336336	-8.79	0.024336336	0.0	0.06785091	0.6397487	0.3148616	0.97062683	-1.6623011000000003	-0.833857	-1.121369	-0.8689608	0.29930788	-0.2169755643692269	0.26968404711172617
1234	0.022278748	-8.79	0.022278748	0.0	0.0710627	0.6366387	0.31592995	0.96783906	-1.666506	-0.82858145	-1.1118288	-0.8793643	0.30108413	-0.21714472625870324	0.2695623390152748
1235	0.020269332	-8.79	0.020269332	0.0	0.07427272	0.6334224	0.31705663	0.96495146	-1.6706859	-0.82331806	-1.102325	-0.88975453	0.30286515	-0.21732457955405474	0.26944516140971514
1236	0.018308599	-8.78	0.018308599	0.0	0.07747951	0.630101	0.31824115	0.9619636999999999	-1.67484	-0.8180684	-1.0928593	-0.90012985	0.30465123	-0.21751523599524214	0.26933252602046753
1237	0.016397038	-8.78	0.016397038	0.0	0.080681644	0.62667626	0.3194829	0.9588759	-1.678968	-0.8128338	-1.0834335	-0.9104888	0.3064426	-0.2177167757145228	0.26922450975110457
1238	0.014535127	-8.78	0.014535127	0.0	0.08387772	0.6231496	0.3207813	0.9556879	-1.6830691999999998	-0.8076158	-1.0740495	-0.92082965	0.30823955	-0.21792929528536079	0.2691211374983689
1239	0.012723317	-8.78	0.012723317	0.0	0.08706637	0.6195225999999999	0.32213575	0.9523995999999999	-1.6871433999999998	-0.80241585	-1.0647091	-0.931151	0.3100423	-0.21815294153616188	0.26902246903748683
1240	0.010962044	-8.78	0.010962044	0.0	0.09024626	0.6157968	0.32354558	0.94901115	-1.6911901000000005	-0.79723537	-1.0554142	-0.9414512	0.31185108	-0.21838779559449653	0.26892854578541775
1241	0.009251727	-8.78	0.009251727	0.0	0.0934161	0.611974	0.32501012	0.9455225	-1.6952088	-0.7920756999999999	-1.0461665	-0.9517287	0.31366616	-0.21863390909781882	0.2688393978960159
1242	0.007592767	-8.78	0.007592767	0.0	0.09657462	0.60805583	0.3265287	0.9419337999999999	-1.6991993000000003	-0.78693837	-1.0369681999999998	-0.96198195	0.3154877	-0.21889144035762037	0.2687550912509463
1243	0.005985545	-8.78	0.005985545	0.0	0.09972058	0.6040441	0.32810059999999996	0.9382450999999999	-1.7031611	-0.78182465	-1.027821	-0.9722094	0.31731597	-0.2191604252639537	0.2686756473607357
1244	0.0044304263	-8.78	0.0044304263	0.0	0.10285279	0.59994054	0.32972506	0.9344565999999999	-1.7070942	-0.776736	-1.0187266	-0.9824095	0.31915107	-0.2194409812167554	0.2686011174199715
1245	0.0029277622	-8.78	0.0029277622	0.0	0.10597007	0.595747	0.33140132	0.9305684999999999	-1.710998	-0.7716738000000001	-1.0096872	-0.99258065	0.32099319	-0.2197331808010548	0.26853152933775115
1246	0.0014778846	-8.78	0.0014778846	0.0	0.10907128	0.59146535	0.33312859999999994	0.92658097	-1.7148727	-0.76663935	-1.0007046	-1.0027213	0.32284245	-0.22003714183236825	0.2684669383277095
1247	8.1110185e-05	-8.77	8.1110185e-05	0.0	0.11215529	0.58709747	0.33490607	0.92249435	-1.7187177	-0.761634	-0.99178076	-1.0128299	0.32469893	-0.22035291413567104	0.2684073572440239
1248	-0.0012622647	-8.77	-0.0012622647	0.0	0.11522103	0.58264536	0.3367329	0.91830885	-1.722533	-0.75665915	-0.9829176	-1.0229049	0.3265627	-0.22068060736653097	0.2683528279733312
1249	-0.0025519582	-8.77	-0.0025519582	0.0	0.11826745	0.57811093	0.33860824	0.91402483	-1.7263185	-0.7517161	-0.9741171	-1.0329448	0.3284338	-0.22102032114413653	0.26830338464522624
1250	-0.0037877054	-8.77	-0.0037877054	0.0	0.12129351	0.5734961999999999	0.3405312	0.9096426999999999	-1.730074	-0.7468060999999999	-0.96538115	-1.0429479	0.3303123	-0.22137209479255526	0.26825904454660365
1251	-0.0049692593	-8.77	-0.0049692593	0.0	0.12429821	0.56880325	0.34250087	0.90516275	-1.7337995	-0.7419305	-0.95671177	-1.0529127	0.3321982	-0.22173604517965254	0.2682198387214222
1252	-0.0060963864	-8.77	-0.0060963864	0.0	0.12728058	0.56403416	0.3445163	0.9005854	-1.7374948	-0.73709065	-0.94811094	-1.0628376	0.33409145	-0.22211224883334565	0.2681857793019947
1253	-0.0071688746	-8.77	-0.0071688746	0.0	0.1302397	0.559191	0.34657657	0.8959110999999998	-1.7411602	-0.73228776	-0.9395806	-1.0727212	0.33599207	-0.22250081992996223	0.26815691028861843
1254	-0.008186535	-8.77	-0.008186535	0.0	0.13317461	0.5542759	0.3486807	0.89114034	-1.7447952000000002	-0.72752315	-0.9311228	-1.0825619	0.33789995	-0.22290180818602776	0.26813321691956593
1255	-0.009149198	-8.77	-0.009149198	0.0	0.13608444	0.54929096	0.3508277	0.8862735999999999	-1.7484002	-0.72279805	-0.92273945	-1.0923581	0.33981505	-0.22331532510500457	0.2681147292860696
1256	-0.010056718	-8.77	-0.010056718	0.0	0.13896829	0.5442384	0.35301656	0.8813114	-1.751975	-0.7181137	-0.9144326	-1.1021082	0.3417373	-0.22374142693541313	0.2681014423783813
1257	-0.010908967	-8.76	-0.010908967	0.0	0.14182533	0.5391203	0.35524622	0.8762544	-1.75552	-0.7134715	-0.9062043	-1.1118108	0.34366655	-0.22418027636463692	0.2680933927953967
1258	-0.011705839	-8.76	-0.011705839	0.0	0.14465472	0.53393894	0.3575156	0.87110317	-1.7590348999999998	-0.70887244	-0.8980565	-1.1214643	0.3456027	-0.22463188480534954	0.26809055066794113
1259	-0.012447247	-8.76	-0.012447247	0.0	0.14745563	0.52869636	0.35982367	0.8658583000000001	-1.76252	-0.7043179	-0.8899912	-1.131067	0.34754556	-0.22509638245950553	0.2680929163008666
1260	-0.013133128	-8.76	-0.013133128	0.0	0.15022731	0.5233948	0.36216929999999997	0.8605206	-1.7659755	-0.69980913	-0.8820104999999999	-1.1406177	0.34949505	-0.2255738899900334	0.26810051350976255
1261	-0.013763433	-8.76	-0.013763433	0.0	0.15296894	0.5180365	0.3645514	0.8550906999999999	-1.7694014	-0.69534725	-0.8741161	-1.1501145000000002	0.35145092	-0.22606442202032614	0.26811329540130896
1262	-0.014338138	-8.76	-0.014338138	0.0	0.15567982	0.51262355	0.36696878	0.8495693000000001	-1.772798	-0.6909335	-0.8663098	-1.159556	0.35341302	-0.22656809656138654	0.26813125206424193
1263	-0.014857232	-8.76	-0.014857232	0.0	0.15835918	0.5071582	0.36942035	0.84395736	-1.7761653999999998	-0.68656904	-0.85859334	-1.1689406999999998	0.35538107	-0.2270849546778142	0.2681543632155437
1264	-0.015320727	-8.76	-0.015320727	0.0	0.16100636	0.50164264	0.37190490000000004	0.83825564	-1.7795038	-0.68225515	-0.8509681	-1.1782668	0.35735490000000003	-0.2276150135424216	0.2681825805864369
1265	-0.015728649	-8.76	-0.015728649	0.0	0.16362068	0.49607915	0.37442124	0.83246493	-1.7828134999999998	-0.67799294	-0.8434357	-1.1875327	0.3593343	-0.22815831881813717	0.26821587110184403
1266	-0.016081046	-8.76	-0.016081046	0.0	0.16620149	0.49046984	0.37696818	0.8265861999999999	-1.7860948	-0.67378354	-0.83599746	-1.1967369	0.36131892	-0.22871491191294768	0.2682541924711555
1267	-0.016377976	-8.75	-0.016377976	0.0	0.16874816	0.48481697	0.37954444	0.82062036	-1.7893476	-0.66962826	-0.82865465	-1.2058778	0.36330858	-0.2292847780927978	0.2682974737311621
1268	-0.016619524	-8.75	-0.016619524	0.0	0.1712601	0.47912276	0.38214883	0.8145684	-1.7925725	-0.6655281999999999	-0.82140845	-1.2149537	0.36530298	-0.22986793004038378	0.2683456758976881
1269	-0.016805792	-8.75	-0.016805792	0.0	0.17373675	0.47338942	0.38478002	0.8084313	-1.7957693	-0.6614844	-0.81426007	-1.2239629	0.3673019	-0.2304643071147828	0.26839870045533637
1270	-0.016936906	-8.75	-0.016936906	0.0	0.17617756	0.46761915	0.38743678	0.8022102	-1.7989386000000005	-0.6574982	-0.80721045	-1.2329038	0.36930504	-0.2310739224398976	0.2684565063318229
1271	-0.017013015	-8.75	-0.017013015	0.0	0.17858203	0.46181422	0.39011776	0.795906	-1.8020804	-0.6535706	-0.80026054	-1.2417748	0.37131217	-0.2316967177671018	0.26851899384389616
1272	-0.017034287	-8.75	-0.017034287	0.0	0.18094961	0.4559768	0.39282167	0.7895199	-1.8051949	-0.6497027	-0.7934111999999999	-1.2505742	0.37332296	-0.23233263431811763	0.2685860755619846
1273	-0.017000914	-8.75	-0.017000914	0.0	0.18327987	0.45010915	0.39554715	0.7830531	-1.8082824	-0.6458958	-0.7866633000000001	-1.2593002	0.37533718	-0.23298161616793828	0.2686576698781343
1274	-0.016913107	-8.75	-0.016913107	0.0	0.18557234	0.44421345	0.3982929	0.77650666	-1.8113431	-0.6421507	-0.7800175	-1.2679515	0.37735453	-0.2336436025580535	0.2687336832992712
1275	-0.016771097	-8.75	-0.016771097	0.0	0.1878266	0.4382919	0.40105749999999996	0.76988184	-1.8143771	-0.6384687	-0.7734745	-1.2765261	0.37937474	-0.23431849130851456	0.2688139985994676
1276	-0.016575132	-8.75	-0.016575132	0.0	0.19004224	0.43234676	0.40383959999999997	0.7631799	-1.8173848	-0.6348507	-0.76703495	-1.2850229	0.3813975	-0.23500624791575336	0.2688985469585911
1277	-0.016325487	-8.74	-0.016325487	0.0	0.19221886	0.42638022	0.40663776	0.7564021	-1.8203663	-0.6312978	-0.7606995	-1.2934402	0.3834225	-0.23570678518005325	0.2689872093807504
1278	-0.016022451	-8.74	-0.016022451	0.0	0.19435608	0.42039448	0.40945062	0.7495497	-1.8233218	-0.6278111	-0.7544685999999999	-1.3017766000000002	0.38544947	-0.23642001973520088	0.26907988225355195
1279	-0.015666334	-8.74	-0.015666334	0.0	0.19645357	0.41439173	0.41227672	0.7426241	-1.8262516	-0.6243915	-0.7483429	-1.3100309	0.3874781	-0.23714590126389265	0.2691764764606232
1280	-0.015257456	-8.74	-0.015257456	0.0	0.198511	0.40837422	0.41511458	0.73562664	-1.8291559	-0.62104005	-0.74232274	-1.3182018	0.3895081	-0.23788434018919583	0.2692768842118141
1281	-0.014796164	-8.74	-0.014796164	0.0	0.20052806	0.40234408	0.41796279999999997	0.7285587	-1.8320348	-0.61775774	-0.73640865	-1.326288	0.39153916	-0.2386352558457327	0.269380990434827
1282	-0.014282816	-8.74	-0.014282816	0.0	0.20250446	0.39630353	0.42081985	0.7214218000000001	-1.8348887	-0.6145456	-0.7306009	-1.3342882	0.39357093	-0.23939856500464463	0.2694886961224055
1283	-0.013717791	-8.74	-0.013717791	0.0	0.20443991	0.39025477	0.42368427	0.7142173	-1.8377177	-0.6114045	-0.72489995	-1.3422015	0.39560312	-0.2401742072799506	0.2695998947702158
1284	-0.013101479	-8.74	-0.013101479	0.0	0.20633417	0.38419995	0.42655453	0.70694673	-1.8405219	-0.60833544	-0.71930605	-1.3500266	0.3976354	-0.24096206853592447	0.2697144601342927
1285	-0.01243429	-8.74	-0.01243429	0.0	0.20818701	0.37814125	0.42942914	0.6996116	-1.8433018	-0.60533935	-0.7138194	-1.3577625	0.39966744	-0.24176208959261727	0.2698323019562382
1286	-0.011716648	-8.74	-0.011716648	0.0	0.20999818	0.37208086	0.4323066	0.69221354	-1.8460573	-0.6024172	-0.70844036	-1.3654082	0.40169895	-0.24257415825031256	0.26995329676861024
1287	-0.010949	-8.73	-0.010949	0.0	0.21176748	0.36602092	0.43518534	0.6847541	-1.8487887	-0.5995698	-0.70316905	-1.3729628	0.40372953	-0.24339819800075504	0.2700773343663348
1288	-0.01013181	-8.73	-0.01013181	0.0	0.21349472	0.3599636	0.43806386	0.6772348000000001	-1.8514963	-0.5967982	-0.6980057	-1.3804253	0.40575886	-0.24423414717856687	0.27020430611439555
1289	-0.009265567	-8.73	-0.009265567	0.0	0.21517971	0.35391100000000003	0.4409406	0.6696574000000001	-1.8541802	-0.5941031999999999	-0.69295037	-1.387795	0.4077866	-0.24508190255957668	0.2703341004136824
1290	-0.008350775	-8.73	-0.008350775	0.0	0.21682231	0.34786537	0.44381404	0.66202354	-1.8568406	-0.5914857	-0.68800324	-1.3950709	0.40981236	-0.24594135933636477	0.27046659898208314
1291	-0.007387957	-8.73	-0.007387957	0.0	0.21842238	0.34182873	0.44668263	0.6543349	-1.8594779	-0.5889464	-0.6831643000000001	-1.4022523	0.41183576	-0.24681244540000308	0.2706016976782874
1292	-0.006377656	-8.73	-0.006377656	0.0	0.2199798	0.33580327	0.44954488	0.64659315	-1.8620919	-0.5864863	-0.67843366	-1.4093385	0.4138564	-0.2476950523179445	0.27073926189406033
1293	-0.0053204326	-8.73	-0.0053204326	0.0	0.22149442	0.32979109999999995	0.45239922	0.6388001	-1.864683	-0.58410597	-0.6738113	-1.4163287	0.4158739000000001	-0.24858906612330314	0.27087918318001275
1294	-0.0042168675	-8.73	-0.0042168675	0.0	0.22296616	0.3237943	0.45524412	0.6309575	-1.8672515	-0.5818061999999999	-0.66929716	-1.4232223	0.4178878	-0.2494944143148544	0.27102135267637245
1295	-0.0030675596	-8.73	-0.0030675596	0.0	0.22439493	0.31781498	0.45807806	0.6230671	-1.8697973	-0.5795876999999999	-0.6648911	-1.4300187	0.41989776	-0.2504109527173364	0.2711656352368067
1296	-0.0018731286	-8.73	-0.0018731286	0.0	0.22578065	0.31185526	0.46089947	0.6151308000000001	-1.8723208	-0.5774511	-0.6605932	-1.4367172	0.42190328	-0.2513385967608472	0.2713119248686275
1297	-0.0006342101	-8.72	-0.0006342101	0.0	0.22712326	0.30591714	0.46370682	0.6071504	-1.8748221	-0.57539713	-0.6564031	-1.4433173	0.42390397	-0.25227722496279614	0.27146009554964906
1298	0.0006485397	-8.72	0.0006485397	0.0	0.22842276	0.30000278	0.46649858	0.59912777	-1.8773013	-0.57342637	-0.6523208	-1.4498185	0.42589936	-0.25322671793485874	0.27161002878311
1299	0.0019744502	-8.72	0.0019744502	0.0	0.22967915	0.29411423	0.46927318	0.59106475	-1.8797586	-0.5715394	-0.6483459	-1.4562204	0.42788902	-0.2541869517439018	0.2717616058331759
1300	0.003342832	-8.72	0.003342832	0.0	0.23089252	0.28825352	0.47202912	0.58296335	-1.8821943	-0.5697368	-0.64447826	-1.4625224	0.42987242	-0.2551577993903822	0.2719147140701272
1301	0.004752981	-8.72	0.004752981	0.0	0.23206298	0.2824227	0.47476482	0.5748254	-1.8846084	-0.5680191	-0.64071757	-1.4687243	0.43184915	-0.25613913384565296	0.2720692313190511
1302	0.0062041758	-8.72	0.0062041758	0.0	0.2331907	0.27662385	0.47747874	0.5666529	-1.887001	-0.56638676	-0.63706356	-1.4748255	0.4338187	-0.2571307753825371	0.2722250270964675
1303	0.0076956903	-8.72	0.0076956903	0.0	0.23427588	0.270859	0.48016933	0.55844766	-1.8893726	-0.5648404	-0.63351595	-1.4808257	0.43578056	-0.2581326532261199	0.2723820055317519
1304	0.009226793	-8.72	0.009226793	0.0	0.23531878	0.26513020000000004	0.48283505	0.55021167	-1.891723	-0.56338036	-0.63007444	-1.4867246	0.43773425	-0.25914456566313315	0.2725400284896292
1305	0.010796746	-8.72	0.010796746	0.0	0.2363197	0.2594394	0.48547432	0.5419469	-1.8940529	-0.5620071999999999	-0.6267385999999999	-1.492522	0.43967927	-0.26016643579170073	0.27269901854888606
1306	0.012404808	-8.72	0.012404808	0.0	0.23727897	0.25378870000000003	0.48808563	0.5336553	-1.8963621	-0.5607211999999999	-0.6235081	-1.4982175	0.44161502	-0.2611980474060952	0.27285882769007624
1307	0.014050228	-8.72	0.014050228	0.0	0.23819697	0.24818008	0.49066743	0.52533877	-1.898651	-0.5595228	-0.6203826	-1.5038109	0.44354093	-0.2622392893377807	0.2730193560885799
1308	0.015732255	-8.71	0.015732255	0.0	0.2390741	0.24261552	0.49321812	0.5169995	-1.9009197	-0.5584123000000001	-0.6173616	-1.5093019	0.44545645	-0.2632899559083376	0.2731804822185388
1309	0.017450133	-8.71	0.017450133	0.0	0.23991084	0.23709701	0.4957362	0.5086392	-1.9031687	-0.5573899999999999	-0.6144447	-1.5146904	0.44736093	-0.264349948567327	0.27334210931602665
1310	0.019203102	-8.71	0.019203102	0.0	0.24070765	0.23162653	0.49822015	0.5002601	-1.9053979	-0.55645615	-0.61163145	-1.519976	0.44925374	-0.2654190227003198	0.27350409888034266
1311	0.020990398	-8.71	0.020990398	0.0	0.24146508	0.22620603	0.50066835	0.49186409999999997	-1.9076077	-0.55561095	-0.6089213000000001	-1.5251585	0.45113423	-0.26649702654147056	0.27366634072620294
1312	0.022811253	-8.71	0.022811253	0.0	0.24218369	0.22083749	0.50307935	0.48345318	-1.9097984	-0.55485463	-0.6063138000000001	-1.5302378	0.45300174	-0.26758379320734693	0.273828732920904
1313	0.024664897	-8.71	0.024664897	0.0	0.24286407	0.21552284	0.5054515	0.47502944	-1.9119701	-0.5541874	-0.6038084	-1.5352135	0.45485556	-0.2686791090205488	0.2739911384090305
1314	0.026550557	-8.71	0.026550557	0.0	0.24350685	0.21026401	0.5077832999999999	0.46659485	-1.9141233	-0.5536093000000001	-0.60140455	-1.5400856	0.45669496	-0.26978282237235357	0.27415346537582597
1315	0.028467456	-8.71	0.028467456	0.0	0.24411269	0.20506294	0.5100732	0.45815146	-1.916258	-0.55312043	-0.5991017	-1.5448537	0.45851925	-0.2708946838798384	0.27431557207126067
1316	0.030414814	-8.71	0.030414814	0.0	0.24468225	0.19992153	0.5123196	0.44970129999999997	-1.9183744	-0.5527209	-0.5968993	-1.5495178	0.46032763	-0.2720145273463454	0.2744773443449949
1317	0.03239185	-8.71	0.03239185	0.0	0.2452162	0.1948417	0.51452106	0.44124645	-1.920473	-0.5524107	-0.5947967	-1.5540776	0.4621194000000001	-0.2731421334378614	0.27463867927775687
1318	0.034397785	-8.7	0.034397785	0.0	0.24571526	0.18982536	0.51667595	0.43278894	-1.9225539	-0.5521898000000001	-0.59279335	-1.558533	0.46389374	-0.27427730148738	0.27479944869845424
1319	0.03643183	-8.7	0.03643183	0.0	0.24618013	0.18487439	0.51878273	0.4243308	-1.9246174	-0.5520581999999999	-0.5908886	-1.5628837	0.4656499	-0.2754198117592173	0.27495953069305773
1320	0.038493197	-8.7	0.038493197	0.0	0.2466115	0.1799907	0.5208399	0.41587412	-1.9266636	-0.55201584	-0.5890818	-1.5671299	0.46738705	-0.27656946668418597	0.2751188159373047
1321	0.040581103	-8.7	0.040581103	0.0	0.24701013	0.17517613	0.5228459	0.40742096	-1.928693	-0.55206245	-0.58737236	-1.5712711	0.4691044	-0.2777260289875765	0.27527718235405624
1322	0.04269475	-8.7	0.04269475	0.0	0.24737674	0.17043257	0.52479917	0.39897338	-1.9307058	-0.55219805	-0.5857595999999999	-1.5753073	0.47080114	-0.27888929988479516	0.27543451630477894
1323	0.04483335	-8.7	0.04483335	0.0	0.2477121	0.16576183	0.52669823	0.39053348	-1.9327021	-0.5524223	-0.58424276	-1.5792383999999997	0.47247642	-0.2800590143560743	0.2755906890280812
1324	0.046996113	-8.7	0.046996113	0.0	0.24801697	0.16116574	0.5285415	0.3821033	-1.9346821	-0.5527350999999999	-0.58282125	-1.5830643	0.4741294	-0.28123497287176225	0.2757455790029808
1325	0.049182244	-8.7	0.049182244	0.0	0.24829212	0.1566461	0.5303275	0.37368490000000004	-1.9366462	-0.55313617	-0.5814943	-1.586785	0.4757592000000001	-0.28241696080438805	0.2758990824775074
1326	0.05139095	-8.7	0.05139095	0.0	0.24853835	0.15220466	0.5320545999999999	0.36528045	-1.9385946	-0.55362517	-0.5802611999999999	-1.5904002	0.47736502	-0.2836047145264807	0.2760510667620766
1327	0.053621434	-8.7	0.053621434	0.0	0.24875645	0.14784318	0.5337214	0.35689196	-1.9405274	-0.5542019	-0.5791212	-1.59391	0.4789459	-0.2847980172929821	0.27620141399084097
1328	0.0558729	-8.69	0.0558729	0.0	0.24894725	0.14356329	0.5353263	0.34852153	-1.942445	-0.55486596	-0.5780735	-1.5973142	0.48050103	-0.28599663635883427	0.2763500065708255
1329	0.05814455	-8.69	0.05814455	0.0	0.24911156	0.13936664	0.53686786	0.34017128	-1.9443475	-0.555617	-0.5771174	-1.6006129	0.48202947	-0.2872003436262178	0.2764967280377784
1330	0.06043559	-8.69	0.06043559	0.0	0.24925025	0.13525479	0.5383445	0.33184323	-1.9462351	-0.5564545999999999	-0.5762520999999999	-1.6038059	0.4835304	-0.28840889425225535	0.27664144691630443
1331	0.06274522	-8.69	0.06274522	0.0	0.24936414	0.13122924	0.5397546999999999	0.3235395	-1.9481078	-0.5573784	-0.57547677	-1.6068933	0.48500288	-0.28962205913912775	0.27678403509219496
1332	0.06507264	-8.69	0.06507264	0.0	0.24945407	0.12729149	0.541097	0.31526220000000005	-1.9499661	-0.55838794	-0.5747906	-1.609875	0.48644602	-0.2908396223066025	0.27692439049883705
1333	0.06741705	-8.69	0.06741705	0.0	0.24952091	0.12344291	0.54236996	0.30701336	-1.9518099	-0.5594826999999999	-0.57419276	-1.6127511	0.48785895	-0.29206133193157	0.2770623801709548
1334	0.06977765	-8.69	0.06977765	0.0	0.24956556	0.11968488	0.5435721	0.29879507	-1.9536394	-0.56066227	-0.5736824	-1.6155214	0.48924074	-0.29328694707333375	0.27719787606861884
1335	0.07215365	-8.69	0.07215365	0.0	0.24958889	0.11601869999999999	0.54470205	0.29060936	-1.9554546	-0.561926	-0.5732588000000001	-1.6181861000000002	0.49059048	-0.2945162367911968	0.27733075992804346
1336	0.07454424	-8.69	0.07454424	0.0	0.2495918	0.11244557	0.5457584	0.28245825	-1.9572556	-0.5632735	-0.572921	-1.6207451000000002	0.4919072	-0.29574897388952065	0.2774609005254445
1337	0.076948635	-8.69	0.076948635	0.0	0.24957514	0.10896666	0.54673976	0.27434369999999997	-1.9590425	-0.56470406	-0.5726681	-1.6231985	0.49319002	-0.29698492466278265	0.27758817742827924
1338	0.07936603	-8.68	0.07936603	0.0	0.24953978	0.10558304	0.54764485	0.26626775	-1.9608153	-0.56621724	-0.5724991999999999	-1.6255462	0.49443787	-0.29822386240546034	0.27771245548752305
1339	0.08179561	-8.68	0.08179561	0.0	0.24948657	0.102295734	0.5484723000000001	0.25823236	-1.9625740000000005	-0.5678123	-0.57241356	-1.6277883	0.49564987	-0.2994655719922635	0.27783361034696163
1340	0.08423659	-8.68	0.08423659	0.0	0.24941632	0.09910567	0.5492208000000001	0.2502395	-1.9643185	-0.56948876	-0.57241017	-1.6299248	0.49682495	-0.3007098396429596	0.2779515017880953
1341	0.08668818	-8.68	0.08668818	0.0	0.24932985	0.096013725	0.54988927	0.24229105	-1.9660488	-0.5712459	-0.5724880999999999	-1.6319559	0.49796218	-0.30195644416743284	0.2780660163465745
1342	0.08914957	-8.68	0.08914957	0.0	0.24922799	0.09302069	0.55047643	0.23438898	-1.9677649	-0.57308316	-0.57264656	-1.6338814	0.49906045	-0.3032051912305088	0.27817701303928016
1343	0.091619976	-8.68	0.091619976	0.0	0.24911149	0.09012731	0.5509811	0.22653519	-1.9694664	-0.57499987	-0.57288444	-1.6357017	0.5001188	-0.30445585456736185	0.2782843584667062
1344	0.0940986	-8.68	0.0940986	0.0	0.24898113	0.08733424	0.5514023	0.21873155	-1.9711535	-0.5769953	-0.5732009	-1.6374165	0.5011363	-0.30570820791316605	0.27838793232885445
1345	0.09658463	-8.68	0.09658463	0.0	0.24883771	0.08464208	0.5517388000000001	0.21097992	-1.972826	-0.5790689	-0.573595	-1.6390262999999998	0.5021119	-0.3069621157580375	0.27848762025334733
1346	0.099077284	-8.68	0.099077284	0.0	0.24868196	0.08205137400000001	0.5519897	0.20328218	-1.9744836	-0.58121985	-0.57406574	-1.6405310000000002	0.5030448000000001	-0.3082172889173828	0.27858328624514944
1347	0.10157577	-8.68	0.10157577	0.0	0.24851461	0.07956260000000001	0.5521539000000001	0.19564012	-1.9761263	-0.58344764	-0.57461214	-1.6419306	0.50393397	-0.3094735712967243	0.27867480813271356
1348	0.104079284	-8.67	0.104079284	0.0	0.24833637	0.07717617	0.5522305000000001	0.18805557	-1.9777536	-0.58575135	-0.5752333000000001	-1.6432253	0.50477856	-0.3107307091466427	0.27876205259425285
1349	0.106587045	-8.67	0.106587045	0.0	0.248148	0.07489244	0.55221856	0.18053037	-1.9793657	-0.5881304	-0.5759280999999999	-1.6444154	0.50557774	-0.3119885450825443	0.2788449411749629
1350	0.10909825	-8.67	0.10909825	0.0	0.24795014	0.07271171	0.55211717	0.17306629	-1.980962	-0.59058404	-0.57669556	-1.6455008999999998	0.50633067	-0.3132468275154742	0.278923325454034
1351	0.11161211	-8.67	0.11161211	0.0	0.2477435	0.07063423	0.55192554	0.16566513	-1.9825423	-0.59311146	-0.57753474	-1.646482	0.50703657	-0.31450534164107136	0.2789971037159568
1352	0.114127845	-8.67	0.114127845	0.0	0.24752875	0.06866019999999999	0.55164284	0.15832873	-1.9841064	-0.5957119000000001	-0.57844454	-1.6473588	0.5076944999999999	-0.31576387787038035	0.2790661628809927
1353	0.11664466	-8.67	0.11664466	0.0	0.24730651	0.06678974	0.55126834	0.15105885	-1.9856539	-0.59838456	-0.5794239999999999	-1.6481315	0.5083038	-0.3170222061045627	0.2791303952862813
1354	0.11916176	-8.67	0.11916176	0.0	0.24707744	0.065022945	0.55080116	0.14385726	-1.9871844	-0.60112864	-0.58047205	-1.6488003	0.5088636999999999	-0.3182801127447796	0.27918968605843747
1355	0.12167838	-8.67	0.12167838	0.0	0.24684219	0.06335985	0.55024076	0.13672571	-1.9886978	-0.6039432	-0.5815876999999999	-1.6493653	0.50937337	-0.3195373737218437	0.27924394656305335
1356	0.12419375	-8.67	0.12419375	0.0	0.24660137	0.061800428	0.5495864	0.12966588	-1.9901935	-0.60682744	-0.5827698	-1.6498268	0.50983214	-0.32079375687209055	0.27929306302462376
1357	0.12670708	-8.67	0.12670708	0.0	0.24635561	0.060344632999999995	0.5488375	0.12267944	-1.9916711	-0.6097804	-0.5840174	-1.6501849999999998	0.5102393	-0.3220490341867973	0.2793369370041148
1358	0.12921762	-8.67	0.12921762	0.0	0.24610549	0.058992352000000005	0.54799336	0.11576802	-1.9931303	-0.6128011	-0.5853294	-1.65044	0.5105940999999999	-0.32330298512206723	0.2793754657274057
1359	0.1317246	-8.66	0.1317246	0.0	0.24585164	0.057743434	0.5470535	0.1089332	-1.9945706000000003	-0.6158885999999999	-0.58670485	-1.6505919999999998	0.510896	-0.3245553684043518	0.2794085559588337
1360	0.13422726	-8.66	0.13422726	0.0	0.24559462	0.05659768	0.5460174	0.10217654	-1.9959917	-0.619042	-0.5881427	-1.6506414	0.5111442	-0.3258060098348122	0.2794361303102679
1361	0.13672483	-8.66	0.13672483	0.0	0.24533501	0.05555485	0.54488456	0.095499545	-1.997393	-0.62226015	-0.589642	-1.6505883999999995	0.5113380999999999	-0.3270546652651901	0.2794580865527123
1362	0.13921659	-8.66	0.13921659	0.0	0.24507338	0.05461466	0.5436545	0.08890369	-1.9987742	-0.62554216	-0.5912019000000001	-1.6504332	0.5114771	-0.3283011544966469	0.2794743505506892
1363	0.14170176	-8.66	0.14170176	0.0	0.24481025	0.053776782	0.54232687	0.082390405	-2.0001347	-0.6288868000000001	-0.5928216	-1.6501762	0.5115605	-0.3295452731710403	0.27948483647388667
1364	0.14417961	-8.66	0.14417961	0.0	0.24454618	0.053040855	0.5409012	0.07596109	-2.001474	-0.63229316	-0.5945003000000001	-1.6498175	0.5115877999999999	-0.33078682275988003	0.2794894587328964
1365	0.14664939	-8.66	0.14664939	0.0	0.24428166	0.052406475	0.5393772	0.069617115	-2.002792	-0.63575995	-0.59623736	-1.6493574	0.5115582999999999	-0.33202565650502397	0.2794881667289641
1366	0.14911035	-8.66	0.14911035	0.0	0.24401723	0.051873199999999994	0.53775454	0.06335979	-2.0040877	-0.63928616	-0.59803206	-1.6487966	0.5114715	-0.33326159144832995	0.2794808804657247
1367	0.15156177	-8.66	0.15156177	0.0	0.24375336	0.051440552	0.5360329	0.057190407	-2.0053608	-0.6428706	-0.59988385	-1.648135	0.51132685	-0.33449444154153973	0.2794675255142238
1368	0.15400289	-8.66	0.15400289	0.0	0.24349053	0.051108	0.53421205	0.051110208	-2.006611	-0.64651203	-0.60179216	-1.6473731	0.5111237	-0.33572409099685974	0.27944805824958574
1369	0.15643303	-8.65	0.15643303	0.0	0.24322923	0.050874986	0.53229177	0.0451204	-2.0078378	-0.65020937	-0.6037564000000001	-1.6465113	0.5108616	-0.3369503857759155	0.2794224290972441
1370	0.15885147	-8.65	0.15885147	0.0	0.24296987	0.05074092	0.53027195	0.03922215	-2.0090408	-0.65396124	-0.60577625	-1.64555	0.51054	-0.3381731924909134	0.27939059527215765
1371	0.16125752	-8.65	0.16125752	0.0	0.24271291	0.050705176	0.52815235	0.0334166	-2.010219	-0.6577665	-0.60785127	-1.6444895	0.51015836	-0.33939233487382736	0.2793524694495345
1372	0.16365053	-8.65	0.16365053	0.0	0.24245878	0.050767098	0.5259329	0.027704831	-2.0113726	-0.6616239	-0.60998106	-1.6433302	0.50971615	-0.34060774777639924	0.2793080569363464
1373	0.16602981	-8.65	0.16602981	0.0	0.2422079	0.050925985	0.5236135000000001	0.022087912999999997	-2.0125008	-0.665532	-0.6121653	-1.6420726000000003	0.509213	-0.34181925914048694	0.27925730678608385
1374	0.16839473	-8.65	0.16839473	0.0	0.24196064	0.05118111	0.5211941	0.016566861000000002	-2.0136027	-0.6694897	-0.6144036999999999	-1.6407168999999997	0.5086483	-0.3430267254782966	0.27920014503412677
1375	0.17074466	-8.65	0.17074466	0.0	0.24171741	0.051531717000000005	0.5186747	0.01114266	-2.0146785	-0.6734954000000001	-0.6166961	-1.6392636000000005	0.50802165	-0.34423008024157037	0.2791365938958654
1376	0.17307898	-8.65	0.17307898	0.0	0.24147856	0.051977012	0.5160553	0.005816255699999999	-2.0157275	-0.6775479999999999	-0.6190423	-1.6377131	0.5073327	-0.34542920859228177	0.2790666197387211
1377	0.1753971	-8.65	0.1753971	0.0	0.2412445	0.052516174000000006	0.51333594	0.0005885551	-2.0167490000000003	-0.68164593	-0.6214419	-1.6360654	0.5065810000000001	-0.34662389679205685	0.27899016137347604
1378	0.17769839	-8.65	0.17769839	0.0	0.24101554	0.053148348	0.51051676	-0.00453957	-2.0177424	-0.6857879	-0.6238948000000001	-1.6343211000000002	0.5057662	-0.34781405347310185	0.27890720940157354
1379	0.17998229	-8.64	0.17998229	0.0	0.24079204	0.05387266	0.5075979	-0.00956729	-2.0187078	-0.68997246	-0.6264006999999999	-1.6324803999999995	0.504888	-0.34899957642715834	0.27881778146719954
1380	0.18224822	-8.64	0.18224822	0.0	0.24057433	0.054688197	0.50457966	-0.014493805	-2.0196438000000003	-0.69419813	-0.62895936	-1.6305435	0.5039461	-0.3501802088060844	0.27872180304432376
1381	0.18449564	-8.64	0.18449564	0.0	0.24036275	0.05559402	0.5014622000000001	-0.019318359	-2.0205507	-0.69846344	-0.6315704000000001	-1.6285106000000005	0.5029401	-0.35135587877150576	0.27861930591614015
1382	0.18672398	-8.64	0.18672398	0.0	0.24015757	0.056589164000000004	0.49824598	-0.024040231000000002	-2.0214274	-0.702767	-0.63423353	-1.6263821000000005	0.50186986	-0.3525263705257446	0.278510260329353
1383	0.1889327	-8.64	0.1889327	0.0	0.23995914	0.057672635	0.49493125	-0.028658733	-2.0222738	-0.70710725	-0.6369484000000001	-1.6241583	0.5007351	-0.3536915660403107	0.2783946875502989
1384	0.1911213	-8.64	0.1911213	0.0	0.2397677	0.05884341	0.49151847	-0.03317322	-2.023089	-0.71148264	-0.6397147	-1.621839	0.4995355	-0.35485121844717793	0.27827253721390666
1385	0.1932892	-8.64	0.1932892	0.0	0.23958354	0.06010044	0.48800814	-0.03758307	-2.0238729	-0.7158916999999999	-0.64253205	-1.6194248	0.49827096	-0.35600522375855254	0.2781438636276747
1386	0.19543597	-8.64	0.19543597	0.0	0.23940694	0.061442647	0.48440078	-0.041887727	-2.0246243	-0.7203328	-0.6453999	-1.6169156999999998	0.4969412	-0.35715328856571193	0.27800861199980104
1387	0.19756107	-8.64	0.19756107	0.0	0.23923817	0.06286893	0.48069700000000004	-0.04608664	-2.0253434	-0.72480446	-0.64831805	-1.6143119	0.49554613	-0.35829531469074627	0.27786684672166156
1388	0.19966401	-8.64	0.19966401	0.0	0.23907746	0.06437817	0.47689742	-0.050179314	-2.0260293000000003	-0.72930497	-0.6512859000000001	-1.6116135	0.49408558	-0.3594310338656296	0.27771854562728837
1389	0.20174436	-8.63	0.20174436	0.0	0.23892507	0.06596922	0.4730027	-0.054165278	-2.0266817	-0.73383284	-0.65430295	-1.6088207	0.4925595	-0.36056026157175525	0.27756374503863895
1390	0.20380163	-8.63	0.20380163	0.0	0.2387812	0.06764091	0.4690136	-0.058044102	-2.0272996	-0.73838633	-0.6573688	-1.6059335	0.49096775	-0.3616827241213295	0.2774024217222067
1391	0.20583539	-8.63	0.20583539	0.0	0.2386461	0.06939203	0.46493092	-0.061815385	-2.0278828	-0.7429639	-0.66048294	-1.6029521999999998	0.48931038	-0.3627982402957458	0.2772346342625521
1392	0.20784521	-8.63	0.20784521	0.0	0.23851995	0.071221374	0.46075547	-0.06547877	-2.0284310000000003	-0.74756396	-0.6636449000000001	-1.599877	0.48758733	-0.3639066293269783	0.27706042613780346
1393	0.20983067	-8.63	0.20983067	0.0	0.23840299	0.07312769999999999	0.45648813	-0.06903393599999999	-2.0289433	-0.7521848000000001	-0.66685414	-1.5967076999999998	0.48579866	-0.36500757219642027	0.27687978793247914
1394	0.21179135	-8.63	0.21179135	0.0	0.2382954	0.07510973	0.45212984	-0.07248058	-2.0294192	-0.7568248000000001	-0.67011017	-1.5934446000000002	0.4839444000000001	-0.36610086224592975	0.2766927647268987
1395	0.2137269	-8.63	0.2137269	0.0	0.23819739	0.077166185	0.44768158	-0.07581845	-2.0298584	-0.7614823000000001	-0.6734124	-1.5900877	0.48202464	-0.36718625656678394	0.2764994050438347
1396	0.2156369	-8.63	0.2156369	0.0	0.2381091	0.07929577	0.44314435	-0.07904732	-2.03026	-0.76615566	-0.67676026	-1.5866368999999998	0.48003948	-0.3682634549008407	0.27629971387981045
1397	0.21752103	-8.63	0.21752103	0.0	0.23803072	0.08149715	0.4385192	-0.08216699999999999	-2.030624	-0.7708432	-0.6801531999999999	-1.5830926	0.4779891	-0.3693322806492615	0.2760937879647496
1398	0.21937893	-8.63	0.21937893	0.0	0.23796232	0.08376898599999999	0.4338073	-0.08517734	-2.0309494	-0.7755433	-0.6835906	-1.5794545	0.47587362	-0.37039239802425233	0.27588162309857545
1399	0.22121027	-8.62	0.22121027	0.0	0.23790397	0.08610989999999999	0.4290098	-0.088078216	-2.0312360000000003	-0.7802541999999999	-0.68707186	-1.5757228	0.47369322	-0.3714435917380196	0.27566329327052885
1400	0.22301476	-8.62	0.22301476	0.0	0.2378557	0.088518515	0.42412788	-0.09086954	-2.031483	-0.7849742	-0.69059634	-1.5718975	0.47144815	-0.3724855575324212	0.2754388288257948
1401	0.22479206	-8.62	0.22479206	0.0	0.23781748	0.09099341	0.41916278	-0.09355126	-2.0316901	-0.78970176	-0.6941633	-1.5679786	0.4691386	-0.37351806856035996	0.2752082920463661
1402	0.2265419	-8.62	0.2265419	0.0	0.23778926	0.093533166	0.41411582	-0.09612337	-2.0318565	-0.794435	-0.6977721	-1.563966	0.46676487	-0.37454079490439074	0.2749717109997898
1403	0.22826402	-8.62	0.22826402	0.0	0.23777092	0.09613632	0.40898827	-0.09858587	-2.0319822	-0.79917234	-0.7014219	-1.5598598999999995	0.46432725	-0.37555354360753246	0.2747291812886307
1404	0.22995812	-8.62	0.22995812	0.0	0.23776233	0.09880141	0.40378159999999996	-0.10093880000000001	-2.032066	-0.80391204	-0.7051119	-1.5556601	0.46182603	-0.3765559351029205	0.2744807035634144
1405	0.23162396	-8.62	0.23162396	0.0	0.23776333	0.10152694599999999	0.39849716	-0.10318224	-2.0321078000000004	-0.8086523	-0.70884144	-1.5513667	0.4592615	-0.37754775811380614	0.2742263633098523
1406	0.23326132	-8.62	0.23326132	0.0	0.2377737	0.10431142	0.39313644	-0.1053163	-2.0321069	-0.8133915	-0.7126095	-1.5469795	0.45663413	-0.3785286691436729	0.27396619994813504
1407	0.23486994	-8.62	0.23486994	0.0	0.23779322	0.10715332	0.38770092	-0.10734113	-2.032063	-0.8181279	-0.7164154	-1.5424987	0.45394424	-0.3794984485861205	0.2737002957721392
1408	0.23644961	-8.62	0.23644961	0.0	0.2378216	0.11005108	0.38219213	-0.10925689	-2.031975	-0.8228597	-0.7202582	-1.5379243	0.45119226	-0.38045674119521333	0.2734286685975632
1409	0.23800014	-8.61	0.23800014	0.0	0.23785853	0.11300318	0.37661165	-0.11106376	-2.031843	-0.8275853000000001	-0.7241369000000001	-1.533256	0.44837868	-0.3814032776546669	0.27315141133915816
1410	0.23952131	-8.61	0.23952131	0.0	0.23790371	0.116008036	0.3709611	-0.11276197	-2.031666	-0.83230287	-0.72805077	-1.5284942	0.44550395	-0.3823377700086616	0.2728685725736886
1411	0.24101293	-8.61	0.24101293	0.0	0.23795675	0.11906407	0.36524215	-0.114351735	-2.0314438000000004	-0.83701074	-0.7319988000000001	-1.5236386999999998	0.44256863	-0.3832599246717262	0.2725802300470271
1412	0.24247484	-8.61	0.24247484	0.0	0.23801726	0.12216967	0.35945645	-0.11583332	-2.0311756	-0.8417072	-0.73598	-1.5186895	0.4395732	-0.38416941998804094	0.2722864268431867
1413	0.24390684	-8.61	0.24390684	0.0	0.23808485	0.12532325	0.35360575	-0.11720702	-2.030861	-0.8463905	-0.73999345	-1.5136466999999998	0.43651822	-0.38506597566225054	0.27198724217456344
1414	0.2453088	-8.61	0.2453088	0.0	0.23815906	0.12852316	0.34769179999999994	-0.118473135	-2.0304992	-0.8510589	-0.74403816	-1.5085104	0.43340433	-0.38594926429899984	0.2716827285723129
1415	0.24668054	-8.61	0.24668054	0.0	0.23823944	0.13176776	0.34171640000000003	-0.11963199	-2.03009	-0.8557107	-0.74811316	-1.5032805	0.43023205	-0.38681901598316576	0.27137296702703695
1416	0.24802195	-8.61	0.24802195	0.0	0.23832554	0.13505541	0.3356814	-0.12068394	-2.029633	-0.8603440999999998	-0.75221735	-1.4979571000000005	0.4270021	-0.387674909839161	0.2710580393456144
1417	0.24933288	-8.61	0.24933288	0.0	0.23841694	0.13838442	0.32958868	-0.12162936	-2.0291274	-0.86495745	-0.75634974	-1.4925403999999998	0.42371508	-0.38851663550128174	0.2707380046733236
1418	0.25061318	-8.61	0.25061318	0.0	0.23851319	0.14175312	0.3234401	-0.122468635	-2.0285726000000004	-0.8695491	-0.76050913	-1.4870303	0.42037168	-0.38934384956428914	0.27041291918419286
1419	0.2518628	-8.61	0.2518628	0.0	0.23861389	0.14515978	0.31723765	-0.1232022	-2.0279682	-0.87411726	-0.7646946	-1.481427	0.4169726	-0.3901562547217826	0.27008287278624304
1420	0.25308156	-8.6	0.25308156	0.0	0.23871863	0.14860271	0.3109832	-0.12383050000000001	-2.0273137	-0.87866026	-0.7689049	-1.4757303999999998	0.41351858	-0.39095350809817503	0.2697479271713118
1421	0.25426942	-8.6	0.25426942	0.0	0.238827	0.15208020000000003	0.30467883	-0.124354005	-2.0266087	-0.8831764999999999	-0.77313894	-1.4699409	0.4100103	-0.39173532888706586	0.2694081818915134
1422	0.25542623	-8.6	0.25542623	0.0	0.23893861	0.1555905	0.29832655	-0.12477326	-2.0258524	-0.8876643	-0.7773956	-1.4640584	0.4064486	-0.3925013467227516	0.26906368280385895
1423	0.25655195	-8.6	0.25655195	0.0	0.23905306	0.15913194	0.29192838	-0.1250888	-2.025045	-0.89212203	-0.7816738	-1.458083	0.4028342	-0.39325131031859967	0.2687145536990949
1424	0.2576465	-8.6	0.2576465	0.0	0.23916993	0.16270281	0.28548643	-0.12530123	-2.0241852	-0.89654803	-0.7859722	-1.4520149	0.39916795	-0.3939847943484421	0.2683608186877165
1425	0.2587098	-8.6	0.2587098	0.0	0.23928884	0.16630143	0.27900282	-0.12541117	-2.023273	-0.9009407	-0.79028976	-1.4458542	0.39545062	-0.39470153349599457	0.26800258788099107
1426	0.25974178	-8.6	0.25974178	0.0	0.2394094	0.16992609	0.27247968	-0.12541927	-2.0223076	-0.9052984	-0.7946251999999999	-1.439601	0.3916831	-0.3954011414845085	0.2676399155319272
1427	0.26074237	-8.6	0.26074237	0.0	0.23953123	0.17357516	0.26591918	-0.12532623	-2.021289	-0.9096196	-0.79897743	-1.4332553999999995	0.3878662000000001	-0.3960833519779319	0.2672729106583383
1428	0.26171157	-8.6	0.26171157	0.0	0.23965397	0.17724699	0.25932354	-0.12513278	-2.0202165	-0.91390264	-0.8033452	-1.4268178	0.38400084	-0.39674780075881955	0.26690164931915045
1429	0.2626493	-8.6	0.2626493	0.0	0.2397772	0.18093996	0.25269493	-0.12483967	-2.0190897	-0.91814595	-0.80772734	-1.420288	0.38008788	-0.3973941384911194	0.2665261952327308
1430	0.26355553	-8.59	0.26355553	0.0	0.23990057	0.18465248	0.24603565	-0.124447696	-2.0179086	-0.92234796	-0.8121225000000001	-1.4136664	0.37612823	-0.3980220695178505	0.26614666799291614
1431	0.26443025	-8.59	0.26443025	0.0	0.2400237	0.18838298	0.23934796	-0.12395768	-2.0166724	-0.92650706	-0.8165296	-1.4069531000000002	0.3721228	-0.39863121429191584	0.2657631209152402
1432	0.26527342	-8.59	0.26527342	0.0	0.24014625	0.19212991	0.23263414	-0.12337047	-2.0153809	-0.93062174	-0.8209473	-1.4001484	0.36807254	-0.39922125484645077	0.2653756525254855
1433	0.26608503	-8.59	0.26608503	0.0	0.24026784	0.19589175	0.22589650000000003	-0.122686945	-2.014034	-0.9346904	-0.8253744000000001	-1.3932524	0.3639784	-0.3997918623343582	0.2649843593461149
1434	0.26686507	-8.59	0.26686507	0.0	0.2403881	0.19966699	0.21913733	-0.12190799999999999	-2.0126314	-0.9387115	-0.82980967	-1.3862653	0.35984132	-0.40034270599865723	0.2645893253335704
1435	0.2676136	-8.59	0.2676136	0.0	0.24050663	0.20345414	0.21235898	-0.12103456	-2.0111728	-0.94268364	-0.83425176	-1.3791873	0.35566232	-0.4008734396120186	0.2641906379617272
1436	0.2683305	-8.59	0.2683305	0.0	0.24062307	0.20725173	0.20556377	-0.12006757	-2.0096579	-0.9466051	-0.8386994000000001	-1.3720188	0.35144243	-0.40138372537792594	0.2637883807831268
1437	0.2690159	-8.59	0.2690159	0.0	0.240737	0.21105836	0.19875407	-0.119007975	-2.0080864	-0.95047444	-0.8431514000000001	-1.3647599	0.34718272	-0.4018732050690498	0.26338263684501045
1438	0.26966977	-8.59	0.26966977	0.0	0.24084803	0.21487261	0.19193226	-0.11785677	-2.0064588	-0.95429015	-0.84760636	-1.3574108	0.34288433	-0.40234158741852566	0.2629735384346744
1439	0.27029216	-8.59	0.27029216	0.0	0.24095576	0.21869315	0.18510067	-0.11661497	-2.0047740000000003	-0.9580507	-0.85206306	-1.349972	0.33854842	-0.40278845719902423	0.2625611240236095
1440	0.27088308	-8.58	0.27088308	0.0	0.24105977	0.22251861	0.17826171	-0.115283586	-2.0030330000000003	-0.9617546	-0.8565200999999999	-1.3424435	0.33417612	-0.4032135497436805	0.26214554659185063
1441	0.2714426	-8.58	0.2714426	0.0	0.24115962	0.22634768	0.17141771	-0.11386367	-2.0012345	-0.9654004	-0.8609763	-1.3348258	0.32976866	-0.40361644099551386	0.2617268274268235
1442	0.27197072	-8.58	0.27197072	0.0	0.24125491	0.23017913	0.16457108	-0.1123563	-1.9993794	-0.96898663	-0.8654301999999999	-1.3271190000000002	0.3253273	-0.4039968390074272	0.26130511652082067
1443	0.27246752	-8.58	0.27246752	0.0	0.24134521	0.23401166	0.15772417	-0.11076254	-1.9974672	-0.9725117	-0.8698805000000001	-1.3193235	0.3208533	-0.40435435743232356	0.26088047399205666
1444	0.27293304	-8.58	0.27293304	0.0	0.24143009	0.23784410000000003	0.15087937	-0.109083496	-1.9954978	-0.9759742	-0.8743259	-1.3114398	0.3163479	-0.40468867010333787	0.26045299369751623
1445	0.2733674	-8.58	0.2733674	0.0	0.2415091	0.24167521	0.14403905	-0.10732029	-1.9934714	-0.9793727	-0.8787649	-1.3034678999999998	0.31181240000000005	-0.40499940302279275	0.2600227642363574
1446	0.2737706	-8.58	0.2737706	0.0	0.24158183	0.24550386	0.13720562	-0.105474055	-1.991388	-0.9827057	-0.8831964	-1.2954081	0.30724812	-0.4052862227040558	0.25958987513970894
1447	0.27414277	-8.58	0.27414277	0.0	0.24164785	0.24932891	0.13038142	-0.10354596	-1.9892476000000003	-0.98597175	-0.8876189	-1.2872611	0.30265632	-0.40554880335933313	0.2591544202238458
1448	0.27448398	-8.58	0.27448398	0.0	0.24170671	0.2531492	0.123568855	-0.10153715	-1.9870502	-0.9891695	-0.8920311	-1.2790271	0.29803833	-0.4057867972217598	0.25871647637953016
1449	0.2747943	-8.58	0.2747943	0.0	0.24175799	0.2569637	0.116770305	-0.09944885	-1.9847959	-0.99229735	-0.8964315	-1.2707063	0.29339546	-0.40599981357389076	0.25827611623286006
1450	0.2750739	-8.57	0.2750739	0.0	0.24180126	0.26077124	0.10998815	-0.097282276	-1.9824849	-0.995354	-0.9008189	-1.2622992	0.28872907	-0.40618756681804813	0.2578334383407615
1451	0.27532277	-8.57	0.27532277	0.0	0.2418361	0.26457074	0.10322476	-0.09503866	-1.9801174	-0.998338	-0.9051918	-1.2538062	0.28404050000000003	-0.4063497194071351	0.25738852219236
1452	0.27554107	-8.57	0.27554107	0.0	0.24186206	0.26836112	0.09648252	-0.09271926400000001	-1.9776933	-1.001248	-0.9095489	-1.2452278	0.27933109999999994	-0.40648593982370607	0.25694143424409854
1453	0.27572897	-8.57	0.27572897	0.0	0.24187873	0.27214134	0.089763805	-0.09032538	-1.975213	-1.0040828000000002	-0.91388875	-1.2365643	0.2746022	-0.406595918119503	0.25649226656480856
1454	0.2758865	-8.57	0.2758865	0.0	0.24188568	0.27591035	0.08307096	-0.08785830000000001	-1.9726766	-1.0068408000000002	-0.91820997	-1.2278165	0.26985523	-0.4066793447177773	0.2560410916177895
1455	0.27601388	-8.57	0.27601388	0.0	0.24188246	0.27966705	0.07640639	-0.08531932	-1.9700843	-1.0095211	-0.9225112	-1.2189846000000002	0.26509154	-0.4067359200702706	0.2555879838774381
1456	0.27611122	-8.57	0.27611122	0.0	0.24186866	0.2834105	0.06977245	-0.08270974	-1.9674363	-1.0121224	-0.9267911	-1.2100695	0.26031253	-0.4067653684793052	0.255133030824362
1457	0.2761786	-8.57	0.2761786	0.0	0.24184385	0.28713956	0.063171506	-0.08003088	-1.9647330000000005	-1.0146433	-0.931048	-1.2010716	0.25551963	-0.4067673636175522	0.2546762940585522
1458	0.27621627	-8.57	0.27621627	0.0	0.2418076	0.29085332	0.05660593	-0.07728405	-1.9619746	-1.017083	-0.9352806	-1.1919918	0.25071424	-0.40674166965652087	0.25421786879088815
1459	0.2762243	-8.57	0.2762243	0.0	0.2417595	0.29455072	0.050078082999999995	-0.07447058	-1.9591616000000005	-1.0194402	-0.9394874	-1.1828306	0.24589776	-0.40668800376888203	0.2537578241967685
1460	0.2762029	-8.56	0.2762029	0.0	0.24169911	0.29823083	0.04359032	-0.07159177	-1.9562942	-1.0217139000000002	-0.9436668	-1.1735886	0.24107164	-0.4066060478261451	0.25329622312770245
1461	0.2761522	-8.56	0.2761522	0.0	0.24162605	0.3018926	0.03714499	-0.06864895	-1.9533727	-1.023903	-0.9478173	-1.1642668	0.23623732	-0.4064955592405167	0.25283313564840565
1462	0.27607238	-8.56	0.27607238	0.0	0.2415399	0.30553514	0.030744446	-0.06564343	-1.9503976000000005	-1.0260067	-0.9519373	-1.1548659	0.23139624	-0.4063562825538544	0.2523686421180911
1463	0.27596366	-8.56	0.27596366	0.0	0.24144024	0.30915743	0.02439104	-0.06257655	-1.9473693	-1.0280237	-0.9560252	-1.1453866	0.22654986	-0.40618791193766784	0.2519027943372245
1464	0.27582622	-8.56	0.27582622	0.0	0.2413267	0.31275856	0.01808711	-0.059449605999999995	-1.9442883	-1.0299535	-0.9600793	-1.1358298999999998	0.22169966	-0.4059902355634667	0.2514356787845661
1465	0.27566022	-8.56	0.27566022	0.0	0.2411989	0.31633762	0.011834991999999999	-0.05626393	-1.941155	-1.0317949	-0.964098	-1.1261966	0.21684706	-0.4057629643829926	0.25096734293594986
1466	0.27546588	-8.56	0.27546588	0.0	0.24105643	0.31989363	0.0056370227	-0.05302084	-1.9379696	-1.0335472	-0.9680795	-1.1164876	0.21199362	-0.40550581640763894	0.250497830061419
1467	0.2752434	-8.56	0.2752434	0.0	0.24089889	0.32342574	-0.00050448097	-0.04972165	-1.9347329	-1.0352095	-0.9720222	-1.1067039	0.20714077	-0.4052185827159156	0.25002722065753896
1468	0.274993	-8.56	0.274993	0.0	0.24072592	0.326933	-0.006587198000000001	-0.046367675	-1.9314455	-1.0367811	-0.9759243	-1.0968463	0.20229007	-0.40490100809809954	0.24955557122104216
1469	0.27471492	-8.56	0.27471492	0.0	0.24053712	0.33041459999999995	-0.012608824	-0.04296023	-1.9281076	-1.0382612	-0.9797841	-1.0869159	0.19744301	-0.4045528205163521	0.24908291688393192
1470	0.27440932	-8.55	0.27440932	0.0	0.24033214	0.33386958	-0.018567052	-0.039500624	-1.9247199	-1.0396492	-0.98359966	-1.0769136	0.19260114	-0.4041737850550667	0.24860930987033558
1471	0.27407643	-8.55	0.27407643	0.0	0.2401106	0.33729714	-0.024459584	-0.03599017	-1.921283	-1.0409443	-0.98736924	-1.0668405	0.18776603	-0.4037636586055207	0.2481348009572689
1472	0.2737165	-8.55	0.2737165	0.0	0.23987214	0.34069640000000007	-0.03028414	-0.032430165	-1.9177976000000003	-1.0421462	-0.9910911	-1.0566977	0.18293923	-0.4033222622985268	0.24765945430657832
1473	0.2733297	-8.55	0.2733297	0.0	0.2396164	0.34406653	-0.03603843	-0.02882192	-1.9142641	-1.0432539	-0.9947632	-1.0464864	0.17812231	-0.4028493010957107	0.24718328129739012
1474	0.2729163	-8.55	0.2729163	0.0	0.239343	0.34740672	-0.04172017	-0.025166726	-1.9106833	-1.0442672	-0.9983837	-1.0362076	0.17331684	-0.4023445846377693	0.24670634091257357
1475	0.27247643	-8.55	0.27247643	0.0	0.23905164	0.35071614	-0.04732709400000001	-0.021465879	-1.9070559	-1.0451854	-1.0019507	-1.0258625	0.16852431	-0.4018078948258637	0.24622866388266437
1476	0.27201042	-8.55	0.27201042	0.0	0.23874195	0.35399404	-0.052856922	-0.017720671	-1.9033824	-1.0460082	-1.0054623	-1.0154524	0.16374625	-0.4012390238006904	0.2457502811576335
1477	0.2715184	-8.55	0.2715184	0.0	0.2384136	0.35723966	-0.058307424000000004	-0.013932381	-1.8996636	-1.046735	-1.0089165999999998	-1.0049783	0.15898414	-0.4006377493634109	0.2452712165720177
1478	0.27100065	-8.55	0.27100065	0.0	0.23806624	0.36045226	-0.063676395	-0.01010229	-1.8959002	-1.0473655000000002	-1.0123116	-0.9944416	0.15423945	-0.4000038980349541	0.2447914989086737
1479	0.27045736	-8.55	0.27045736	0.0	0.23769952	0.3636311	-0.068961695	-0.0062316656	-1.8920932	-1.0478994	-1.0156456	-0.9838437	0.14951363	-0.39933736498636485	0.2443111774202105
1480	0.26988876	-8.55	0.26988876	0.0	0.23731314	0.36677548	-0.07416123	-0.0023217723000000003	-1.888243	-1.0483361	-1.0189171	-0.97318566	0.14480810000000002	-0.398637938718224	0.24383024407389314
1481	0.2692951	-8.54	0.2692951	0.0	0.23690672	0.36988473	-0.07927295599999999	0.0016261282999999998	-1.8843505	-1.0486757	-1.0221243	-0.9624689	0.14012429	-0.3979055389114604	0.24334874014506624
1482	0.2686766	-8.54	0.2686766	0.0	0.23647998	0.37295818	-0.08429486	0.005610783	-1.8804166	-1.0489174	-1.0252656999999998	-0.9516947	0.13546358	-0.3971400125465385	0.24286667937877085
1483	0.26803347	-8.54	0.26803347	0.0	0.23603259	0.37599516	-0.08922503	0.009630948	-1.8764421	-1.0490613000000002	-1.0283397	-0.94086456	0.13082735	-0.3963413167046196	0.24238408857771887
1484	0.267366	-8.54	0.267366	0.0	0.23556423	0.3789951	-0.09406156	0.013685383	-1.8724277	-1.0491072	-1.0313452	-0.92997974	0.12621698	-0.39550937130581965	0.2419009893641081
1485	0.26667437	-8.54	0.26667437	0.0	0.23507461	0.3819573	-0.09880261	0.017772857	-1.8683742	-1.0490549	-1.0342808	-0.91904163	0.1216338	-0.3946441203908356	0.24141739074135585
1486	0.26595888	-8.54	0.26595888	0.0	0.23456341	0.38488123	-0.1034464	0.021892155	-1.8642826	-1.0489041	-1.037145	-0.90805167	0.117079146	-0.3937454953300155	0.24093331229851664
1487	0.26521972	-8.54	0.26521972	0.0	0.23403034	0.3877663	-0.10799120000000001	0.026042053	-1.8601537	-1.0486548	-1.0399369	-0.8970111999999999	0.112554334	-0.3928135058640564	0.24044877460207462
1488	0.26445714	-8.54	0.26445714	0.0	0.23347509	0.39061198	-0.11243532	0.030221348999999998	-1.8559884	-1.0483068000000002	-1.0426552	-0.88592184	0.10806065	-0.39184813555342257	0.2399637911457434
1489	0.2636714	-8.54	0.2636714	0.0	0.23289737	0.39341770000000004	-0.116777115	0.034428827	-1.8517874	-1.0478603000000002	-1.0452989	-0.8747849	0.103599355	-0.3908493963783462	0.23947836904474482
1490	0.26286274	-8.54	0.26286274	0.0	0.23229688	0.39618292	-0.121015005	0.03866329	-1.847552	-1.0473151	-1.0478671	-0.86360186	0.09917169	-0.38981735389929206	0.23899254577667164
1491	0.2620314	-8.53	0.2620314	0.0	0.23167337	0.39890715	-0.12514748	0.042923547	-1.8432827	-1.0466712	-1.0503585	-0.85237426	0.09477887	-0.38875197920637594	0.23850629711799706
1492	0.26117772	-8.53	0.26117772	0.0	0.23102655	0.40158993	-0.12917303	0.0472084	-1.8389807	-1.0459287	-1.0527726	-0.84110355	0.090422116	-0.3876533870193657	0.23801967019201486
1493	0.26030186	-8.53	0.26030186	0.0	0.23035611	0.40423074	-0.13309023	0.05151667	-1.8346468	-1.0450876	-1.0551083	-0.8297913	0.086102575	-0.38652162746907426	0.2375326534430992
1494	0.25940412	-8.53	0.25940412	0.0	0.22966182	0.40682915	-0.1368977	0.05584718	-1.8302821	-1.0441481	-1.0573648000000002	-0.818439	0.08182143	-0.38535679948515317	0.23704527348325657
1495	0.25848478	-8.53	0.25848478	0.0	0.2289434	0.40938470000000005	-0.14059411	0.060198747000000004	-1.8258873	-1.0431103000000002	-1.0595415	-0.80704826	0.07757979	-0.3841590059577186	0.2365575265746911
1496	0.2575441	-8.53	0.2575441	0.0	0.22820055	0.411897	-0.14417817	0.06457022	-1.8214638	-1.0419742	-1.0616375	-0.7956207	0.073378794	-0.3829283700867706	0.2360694441739832
1497	0.25658232	-8.53	0.25658232	0.0	0.22743307	0.41436562	-0.14764863	0.06896043	-1.8170123	-1.0407401	-1.0636523	-0.7841579000000001	0.06921952	-0.3816650269723092	0.23558102426883346
1498	0.2555997	-8.53	0.2555997	0.0	0.2266407	0.4167902	-0.15100431	0.07336825	-1.8125339	-1.0394083	-1.0655853000000002	-0.7726615	0.06510306	-0.38036913913410186	0.23509229054736042
1499	0.25459653	-8.53	0.25459653	0.0	0.22582324	0.41917035	-0.15424408	0.07779254	-1.8080297	-1.037979	-1.0674357	-0.7611332	0.061030466	-0.3790408554116844	0.2346032529380667
1500	0.2535731	-8.53	0.2535731	0.0	0.2249805	0.42150578	-0.15736683	0.08223217	-1.8035005	-1.0364524	-1.0692033	-0.74957466	0.057002775	-0.37768033718412786	0.23411392180158203
1501	0.25252962	-8.52	0.25252962	0.0	0.22411232	0.42379615	-0.16037151	0.08668602	-1.7989476000000002	-1.0348289000000002	-1.0708874	-0.73798764	0.05302101	-0.3762877931909676	0.23362432566331875
1502	0.25146642	-8.52	0.25146642	0.0	0.22321859	0.42604122	-0.16325715	0.09115298	-1.794372	-1.0331088	-1.0724878	-0.7263738000000001	0.04908616	-0.374863417670578	0.23313448818740928
1503	0.25038373	-8.52	0.25038373	0.0	0.2222992	0.42824066	-0.16602278	0.09563194	-1.7897747	-1.0312924	-1.0740040000000002	-0.7147349000000001	0.045199204000000014	-0.3734074038020302	0.23264441586387624
1504	0.24928185	-8.52	0.24928185	0.0	0.2213541	0.4303943	-0.16866748	0.10012181	-1.7851568	-1.0293802	-1.0754358	-0.7030727	0.041361116	-0.3719199803434662	0.23215414491629283
1505	0.24816105	-8.52	0.24816105	0.0	0.22038326	0.43250185	-0.17119041	0.10462151	-1.7805195	-1.0273726	-1.0767828000000002	-0.691389	0.037572842	-0.37040138036291204	0.23166370122842175
1506	0.24702162	-8.52	0.24702162	0.0	0.2193867	0.43456313	-0.17359076	0.109129965	-1.7758638999999998	-1.0252699	-1.078045	-0.67968553	0.03383531	-0.36885183726792903	0.23117311615538555
1507	0.24586383	-8.52	0.24586383	0.0	0.21836445	0.43657798	-0.17586777	0.11364611	-1.771191	-1.0230728	-1.079222	-0.6679641	0.030149413	-0.367271589456195	0.23068241168464557
1508	0.24468796	-8.52	0.24468796	0.0	0.21731655	0.43854618	-0.1780207	0.11816889	-1.766502	-1.0207818000000002	-1.0803138	-0.65622646	0.026516048	-0.36566091294515535	0.2301916262274974
1509	0.24349429	-8.52	0.24349429	0.0	0.21624313	0.44046763	-0.1800489	0.122697234	-1.7617981	-1.0183971	-1.0813202	-0.64447457	0.022936076	-0.36402005099179074	0.2297007871174222
1510	0.2422831	-8.52	0.2422831	0.0	0.2151443	0.44234213	-0.18195172	0.12723008	-1.7570803	-1.0159197	-1.0822413	-0.6327100999999999	0.019410353	-0.36234931447284996	0.22920993487253954
1511	0.2410547	-8.51	0.2410547	0.0	0.2140202	0.4441696	-0.18372858	0.13176635	-1.75235	-1.01335	-1.0830768	-0.620935	0.01593971	-0.3606489828551979	0.22871910881337335
1512	0.23980935	-8.51	0.23980935	0.0	0.212871	0.44594994	-0.18537892	0.13630497	-1.7476082	-1.0106886999999998	-1.0838271000000002	-0.6091512	0.012524969	-0.3589193891650024	0.22822835436645897
1513	0.23854735	-8.51	0.23854735	0.0	0.2116969	0.447683	-0.18690227	0.1408449	-1.7428560000000002	-1.0079364	-1.084492	-0.5973604	0.009166929	-0.35716079930866396	0.2277376917911335
1514	0.237269	-8.51	0.237269	0.0	0.2104981	0.44936877	-0.18829815	0.14538503	-1.7380948	-1.0050939	-1.0850714	-0.58556455	0.005866371	-0.3553735535222343	0.2272471775474025
1515	0.2359746	-8.51	0.2359746	0.0	0.20927486	0.45100716	-0.18956617	0.14992429999999998	-1.7333256999999995	-1.0021620999999998	-1.0855658	-0.5737654999999999	0.002624058	-0.35355802988130103	0.22675686821605728
1516	0.2346644	-8.51	0.2346644	0.0	0.20802742	0.45259812	-0.19070594	0.15446162	-1.7285498	-0.9991415	-1.085975	-0.56196517	-0.0005592630000000001	-0.3517145115120323	0.22626678036042666
1517	0.23333873	-8.51	0.23333873	0.0	0.20675603	0.45414162	-0.19171715	0.15899591	-1.7237686	-0.9960332	-1.0862994	-0.5501654	-0.003682864	-0.3498434329900154	0.22577699802705983
1518	0.23199789	-8.51	0.23199789	0.0	0.2054609	0.45563763	-0.19259952	0.1635261	-1.718983	-0.9928379	-1.086539	-0.53836817	-0.006746029000000001	-0.34794510907107007	0.22528753654126807
1519	0.23064215	-8.51	0.23064215	0.0	0.20414233	0.4570862	-0.19335279	0.1680511	-1.7141945	-0.9895565	-1.0866942	-0.52657527	-0.009748067	-0.34601995401101604	0.2247984715262656
1520	0.22927184	-8.51	0.22927184	0.0	0.20280056	0.4584873	-0.19397676	0.17256984	-1.7094042	-0.98618996	-1.0867653	-0.5147887	-0.0126883	-0.34406836789532474	0.22430984859638023
1521	0.22788726	-8.5	0.22788726	0.0	0.20143583	0.45984092	-0.19447128	0.17708129	-1.7046133999999995	-0.9827392	-1.0867523	-0.5030103	-0.015566068999999997	-0.34209072468969953	0.223821712202414
1522	0.22648868	-8.5	0.22648868	0.0	0.20004845	0.46114716	-0.19483623	0.18158445	-1.6998233	-0.9792052	-1.0866559	-0.4912421	-0.018380733	-0.3400874726697281	0.22333413324782242
1523	0.22507642	-8.5	0.22507642	0.0	0.19863868	0.46240598	-0.19507149999999998	0.18607832	-1.6950351	-0.975589	-1.0864761	-0.47948608	-0.021131668	-0.33805900483076556	0.2228471520398761
1524	0.22365075	-8.5	0.22365075	0.0	0.19720681	0.46361744	-0.1951771	0.19056199999999998	-1.6902503	-0.9718915	-1.0862136	-0.4677442	-0.02381827	-0.33600579663851543	0.22236085373147532
1525	0.22221199	-8.5	0.22221199	0.0	0.19575313	0.46478158	-0.19515298	0.1950345	-1.6854699	-0.9681139	-1.0858685	-0.4560185000000001	-0.02643995	-0.3339282535883331	0.22187527470168703
1526	0.2207604	-8.5	0.2207604	0.0	0.19427791	0.46589842	-0.19499922	0.19949497	-1.6806953000000002	-0.96425724	-1.0854414	-0.44431093	-0.028996142000000006	-0.331826852455806	0.22139049131758828
1527	0.2192963	-8.5	0.2192963	0.0	0.19278145	0.46696800000000005	-0.19471587	0.20394254	-1.6759278000000002	-0.96032256	-1.0849326	-0.43262354	-0.031486306	-0.32970203812640536	0.22090656223536756
1528	0.21781996	-8.5	0.21781996	0.0	0.19126406	0.46799034	-0.19430308	0.20837633	-1.6711686	-0.9563111	-1.0843426	-0.4209583	-0.03390991	-0.32755428979548645	0.22042355049029203
1529	0.21633166	-8.5	0.21633166	0.0	0.18972605	0.46896556	-0.19376098	0.21279556	-1.6664188999999998	-0.952224	-1.0836719	-0.40931734	-0.03626644	-0.32538407245840445	0.21994152263615238
1530	0.21483168	-8.5	0.21483168	0.0	0.1881677	0.46989363	-0.19308978	0.21719941	-1.6616802	-0.9480625	-1.082921	-0.39770263	-0.038555384	-0.3231919067808632	0.21946055842614987
1531	0.2133203	-8.49	0.2133203	0.0	0.18658933	0.47077462	-0.19228974	0.22158714	-1.6569537	-0.94382775	-1.0820905	-0.38611627	-0.04077624	-0.3209782809582176	0.2189807251593435
1532	0.21179782	-8.49	0.21179782	0.0	0.18499123	0.47160864	-0.19136114	0.22595799	-1.6522404999999998	-0.939521	-1.0811808	-0.3745603	-0.042928513	-0.31874365788582304	0.21850207882732536
1533	0.21026452	-8.49	0.21026452	0.0	0.18337369	0.47239570000000003	-0.19030432	0.23031126	-1.6475418999999998	-0.9351436	-1.0801923999999998	-0.36303678	-0.0450117	-0.31648855314915075	0.21802469243281353
1534	0.20872068	-8.49	0.20872068	0.0	0.18173708	0.47313592	-0.18911967	0.23464626	-1.6428592	-0.9306966999999998	-1.0791261	-0.35154778	-0.04702531	-0.31421348157320783	0.21754864961608414
1535	0.20716661	-8.49	0.20716661	0.0	0.18008173	0.4738294	-0.18780759	0.23896232	-1.6381936	-0.9261818000000002	-1.0779823999999998	-0.3400954	-0.04896888	-0.3119189612731171	0.2170740251412384
1536	0.20560263	-8.49	0.20560263	0.0	0.178408	0.47447619999999996	-0.18636854	0.24325882	-1.6335464	-0.9216001	-1.0767618	-0.3286817	-0.050841957	-0.3096054849134209	0.21660089172454738
1537	0.20402902	-8.49	0.20402902	0.0	0.17671633	0.4750765	-0.18480304	0.24753512	-1.6289186000000002	-0.9169531	-1.0754651000000002	-0.31730879999999995	-0.05264411	-0.30727357786854553	0.21612932645090366
1538	0.2024461	-8.49	0.2024461	0.0	0.1750071	0.4756304	-0.18311162	0.25179064	-1.6243118	-0.91224205	-1.0740929	-0.30597883	-0.054374937000000005	-0.3049237889030334	0.21565942871985735
1539	0.2008542	-8.49	0.2008542	0.0	0.17328079	0.47613806	-0.18129492	0.2560248	-1.6197269	-0.90746844	-1.0726458	-0.29469383	-0.056034047	-0.3025566089407303	0.2151912612699517
1540	0.19925362	-8.49	0.19925362	0.0	0.17153785	0.4765996	-0.17935356	0.2602371	-1.6151654	-0.9026337	-1.0711244	-0.28345594	-0.057621066	-0.3001725900955978	0.21472492554286646
1541	0.19764468	-8.49	0.19764468	0.0	0.16977875	0.47701520000000003	-0.17728831	0.26442695	-1.6106281999999998	-0.89773935	-1.0695297	-0.2722673	-0.05913565	-0.2977722929914817	0.21426049935912278
1542	0.19602774	-8.48	0.19602774	0.0	0.168004	0.47738498	-0.17509992	0.26859388	-1.6061169	-0.89278674	-1.0678622	-0.26113003	-0.060577467	-0.29535626500164713	0.21379808547731655
1543	0.1944031	-8.48	0.1944031	0.0	0.16621412	0.47770914	-0.17278922	0.2727374	-1.6016324	-0.8877775	-1.0661227	-0.25004628	-0.06194622	-0.2929250559598236	0.21333775941253794
1544	0.19277109	-8.48	0.19277109	0.0	0.16440961	0.47798789999999997	-0.17035711	0.27685709999999997	-1.597176	-0.8827130999999999	-1.0643117	-0.23901817	-0.06324161	-0.2904791990293922	0.21287961039822548
1545	0.19113208	-8.48	0.19113208	0.0	0.16259101	0.47822133	-0.16780451	0.28095248	-1.5927489	-0.87759507	-1.0624303999999998	-0.22804788	-0.06446338	-0.28801932361326976	0.21242374253755467
1546	0.18948638	-8.48	0.18948638	0.0	0.16075888	0.47840968	-0.16513243	0.28502318	-1.5883522	-0.87242496	-1.0604791999999998	-0.21713753	-0.065611266	-0.2855459458847214	0.2119702309158387
1547	0.18783437	-8.48	0.18783437	0.0	0.15891378	0.47855315	-0.16234191	0.2890688	-1.5839874	-0.8672044	-1.058459	-0.2062893	-0.06668505	-0.2830596966565475	0.2115191975506125
1548	0.18617636	-8.48	0.18617636	0.0	0.15705624	0.47865197	-0.15943404	0.29308894	-1.5796553	-0.861935	-1.0563707	-0.19550535	-0.06768451	-0.28056113881189726	0.21107071547712367
1549	0.1845127	-8.48	0.1845127	0.0	0.15518686	0.47870636	-0.15640996	0.2970833	-1.5753573	-0.8566184000000001	-1.0542151000000002	-0.18478784	-0.06860946	-0.2780508833635712	0.21062489805931792
1550	0.18284379	-8.48	0.18284379	0.0	0.15330622	0.47871667	-0.15327087	0.30105147	-1.5710945	-0.8512562	-1.0519928	-0.17413895	-0.06945972	-0.27552948945402145	0.2101818306124999
1551	0.18116993	-8.48	0.18116993	0.0	0.1514149	0.47868317	-0.15001802	0.30499318	-1.5668681	-0.84585005	-1.0497048	-0.16356081	-0.07023515	-0.27299757518616485	0.2097416217229965
1552	0.17949152	-8.47	0.17949152	0.0	0.1495135	0.47860625	-0.1466527	0.30890816	-1.5626793	-0.8404016	-1.047352	-0.15305549	-0.07093560000000003	-0.2704557262123375	0.2093043822829686
1553	0.1778089	-8.47	0.1778089	0.0	0.14760263	0.47848633	-0.14317623	0.31279609999999997	-1.5585291	-0.83491254	-1.044935	-0.14262506	-0.07156096	-0.26790449316510767	0.20887019639908
1554	0.17612244	-8.47	0.17612244	0.0	0.14568292	0.47832376	-0.13959002	0.3166567	-1.5544188	-0.8293845	-1.0424548	-0.1322715	-0.07211113	-0.2653444932066956	0.20843918148389026
1555	0.1744325	-8.47	0.1744325	0.0	0.14375497	0.47811905	-0.13589552	0.32048982	-1.5503496	-0.8238190999999999	-1.0399123	-0.12199678	-0.07258603	-0.2627762984795532	0.20801145353534856
1556	0.17273946	-8.47	0.17273946	0.0	0.14181942	0.4778727	-0.13209422	0.3242952	-1.5463225	-0.81821805	-1.0373085	-0.11180284	-0.07298564	-0.26020049714590077	0.20758711726086343
1557	0.17104368	-8.47	0.17104368	0.0	0.1398769	0.47758517	-0.12818772	0.32807264	-1.5423386	-0.8125829999999999	-1.034644	-0.10169154	-0.073309965	-0.25761764337784193	0.20716626562961785
1558	0.16934553	-8.47	0.16934553	0.0	0.13792801	0.477257	-0.124177575	0.33182207	-1.5383989	-0.80691564	-1.0319198	-0.09166472	-0.07355905	-0.2550283078079453	0.20674900832592671
1559	0.1676454	-8.47	0.1676454	0.0	0.13597341	0.4768888	-0.12006548	0.3355433	-1.5345045	-0.80121756	-1.0291369	-0.08172417	-0.07373299	-0.25243306963796613	0.20633545892158353
1560	0.16594365	-8.47	0.16594365	0.0	0.1340137	0.47648117	-0.11585314599999999	0.3392363	-1.5306565	-0.7954905	-1.0262961	-0.07187167	-0.07383188	-0.24983249761035697	0.20592572952447008
1561	0.16424067	-8.47	0.16424067	0.0	0.13204953	0.47603467	-0.11154232	0.342901	-1.5268556999999998	-0.78973603	-1.0233984	-0.06210893400000001	-0.07385588	-0.24722713900710525	0.20551991274688708
1562	0.16253684	-8.46	0.16253684	0.0	0.13008153	0.47555003	-0.10713483	0.34653732	-1.523103	-0.78395593	-1.0204446	-0.052437652	-0.073805176	-0.2446175459003151	0.2051181110324884
1563	0.16083255	-8.46	0.16083255	0.0	0.12811033	0.47502786	-0.10263251	0.3501453	-1.5193994	-0.77815175	-1.0174359	-0.04285948	-0.07368000599999999	-0.2420042997620903	0.20472044244227824
1564	0.15912817	-8.46	0.15912817	0.0	0.12613656	0.47446886	-0.098037265	0.35372496	-1.5157459	-0.7723251999999999	-1.014373	-0.033376034	-0.07348062	-0.23938794685465084	0.20432701076763385
1565	0.1574241	-8.46	0.1574241	0.0	0.12416081	0.4738738	-0.09335105	0.35727632	-1.5121431	-0.766478	-1.0112568000000002	-0.023988906	-0.07320733	-0.2367690147501007	0.2039379027087615
1566	0.15572071	-8.46	0.15572071	0.0	0.12218375	0.47324342	-0.088575855	0.36079946	-1.508592	-0.7606116999999999	-1.0080884	-0.014699643	-0.072860464	-0.23414807236560176	0.2035532364594432
1567	0.15401842	-8.46	0.15401842	0.0	0.12020599	0.47257847	-0.08371369999999999	0.36429447	-1.5050933000000002	-0.754728	-1.0048687	-0.00550977	-0.072440386	-0.2315256508029095	0.20317310640625594
1568	0.15231757	-8.46	0.15231757	0.0	0.11822816	0.47187972	-0.07876667400000001	0.36776146	-1.5016478000000002	-0.74882865	-1.0015988	0.00357922	-0.07194754	-0.22890233354953424	0.20279762174791965
1569	0.1506186	-8.46	0.1506186	0.0	0.11625088	0.47114799999999996	-0.07373687	0.37120056	-1.4982563	-0.7429150999999999	-0.9982795	0.012565861	-0.07138237	-0.2262786241072315	0.20242687517918126
1570	0.14892188	-8.46	0.14892188	0.0	0.11427477	0.47038420000000003	-0.06862645	0.3746119	-1.4949193	-0.736989	-0.9949119	0.02144874	-0.07074542	-0.22365505828327947	0.20206095641782118
1571	0.1472278	-8.46	0.1472278	0.0	0.11230045	0.4695891	-0.0634376	0.37799573	-1.4916377	-0.7310521	-0.9914969	0.03022646	-0.070037246	-0.22103220139483987	0.20169997674342846
1572	0.14553675	-8.45	0.14553675	0.0	0.11032853	0.46876362	-0.058172554	0.38135222	-1.4884121	-0.72510576	-0.9880356	0.038897652000000005	-0.06925845	-0.21841056886895865	0.2013440258707367
1573	0.14384913	-8.45	0.14384913	0.0	0.10835963	0.46790865	-0.052833582999999996	0.38468155	-1.485243	-0.7191516	-0.98452896	0.047460984000000005	-0.068409674	-0.2157906871129139	0.2009931855518972
1574	0.14216535	-8.45	0.14216535	0.0	0.10639435	0.46702507	-0.047423005	0.387984	-1.4821311	-0.7131913000000001	-0.98097795	0.055915155	-0.06749159	-0.21317310215375135	0.20064755602452272
1575	0.1404858	-8.45	0.1404858	0.0	0.10443329	0.46611378	-0.041943178	0.39125985	-1.4790769	-0.7072262	-0.9773837	0.06425888	-0.06650488	-0.21055832639874916	0.20030721993729114
1576	0.13881086	-8.45	0.13881086	0.0	0.10247706	0.4651757	-0.036396507	0.39450932	-1.4760809	-0.701258	-0.9737471	0.07249092	-0.06545026599999999	-0.20794689161012725	0.1999722574434836
1577	0.13714093	-8.45	0.13714093	0.0	0.10052623	0.46421167	-0.030785415	0.39773273	-1.4731437	-0.69528824	-0.97006917	0.08061006	-0.06432849	-0.20533933967539597	0.199642755452245
1578	0.13547644	-8.45	0.13547644	0.0	0.0985814	0.46322268	-0.025112348	0.4009304	-1.4702656	-0.6893185000000001	-0.966351	0.0886151	-0.06314032	-0.20273617443148498	0.199318789374864
1579	0.13381776	-8.45	0.13381776	0.0	0.096643165	0.46220958	-0.019379765	0.40410268	-1.4674473	-0.68335015	-0.9625934000000002	0.09650486	-0.061886534000000014	-0.2001379102109627	0.19900043834231979
1580	0.13216531	-8.45	0.13216531	0.0	0.09471211	0.46117333	-0.013590152	0.40724984	-1.464689	-0.6773849000000001	-0.9587972	0.10427822	-0.060567945	-0.19754503858593292	0.1986877577929654
1581	0.13051946	-8.45	0.13051946	0.0	0.092788786	0.46011478	-0.0077459947	0.4103723	-1.4619913	-0.6714241999999999	-0.9549634	0.11193404	-0.059185397	-0.1949580921391963	0.19838082909711494
1582	0.12888065	-8.44	0.12888065	0.0	0.09087378	0.45903486	-0.0018497989999999998	0.41347036	-1.4593545	-0.6654696	-0.95109266	0.119471245	-0.057739746	-0.19237754123285677	0.19807970041515716
1583	0.12724926	-8.44	0.12724926	0.0	0.08896763	0.4579345	0.0040959246	0.41654444	-1.4567791	-0.6595226	-0.9471858	0.12688874	-0.056231868	-0.18980388788465677	0.19778444012596702
1584	0.12562568	-8.44	0.12562568	0.0	0.08707089	0.45681456	0.010088648	0.41959488	-1.4542654	-0.6535848000000001	-0.9432435	0.13418546	-0.05466267	-0.18723762473716465	0.19749509269923946
1585	0.12401033	-8.44	0.12401033	0.0	0.08518412	0.45567602	0.016125843	0.42262208	-1.4518137	-0.6476575	-0.93926644	0.14136039	-0.053033065	-0.1846791920429489	0.19721170027875407
1586	0.122403614	-8.44	0.122403614	0.0	0.08330788	0.45451975	0.022204962	0.4256264	-1.4494243999999998	-0.64174247	-0.93525517	0.1484125	-0.051343996	-0.18212909325940357	0.19693431152785132
1587	0.12080593	-8.44	0.12080593	0.0	0.08144269	0.45334667	0.02832346	0.42860824	-1.4470979	-0.6358411	-0.9312104	0.15534079	-0.04959642	-0.1795878041993294	0.19666297302504082
1588	0.11921768	-8.44	0.11921768	0.0	0.079589106	0.4521577	0.034478772000000005	0.43156803	-1.4448345	-0.6299548	-0.9271326	0.16214427	-0.047791313	-0.1770557655952946	0.19639771411004922
1589	0.11763925	-8.44	0.11763925	0.0	0.077747636	0.45095375	0.040668342	0.43450618	-1.4426343	-0.6240851	-0.9230223	0.16882199	-0.04592967	-0.174533422140332	0.19613855232374097
1590	0.116071045	-8.44	0.116071045	0.0	0.075918816	0.4497357	0.046889596	0.43742314	-1.4404979	-0.6182335999999999	-0.9188799	0.17537299	-0.0440125	-0.17202126125712622	0.19588553599012837
1591	0.11451345	-8.44	0.11451345	0.0	0.07410314	0.44850448	0.05313996	0.44031933	-1.4384254	-0.6124016999999999	-0.914706	0.18179634	-0.04204085	-0.16951972512882613	0.1956386791977084
1592	0.11296683	-8.43	0.11296683	0.0	0.07230112	0.44726092	0.05941685	0.44319522	-1.4364171	-0.60659087	-0.910501	0.18809114	-0.040015765	-0.1670292657385807	0.19539800049550984
1593	0.11143158	-8.43	0.11143158	0.0	0.070513256	0.4460059	0.06571769	0.44605133	-1.4344732	-0.6008026	-0.90626526	0.1942565	-0.0379383	-0.16455031077942273	0.19516351218218023
1594	0.10990807	-8.43	0.10990807	0.0	0.06874005	0.44474033	0.07203988	0.44888809999999996	-1.4325937	-0.5950383	-0.9019994	0.20029156	-0.035809547000000004	-0.16208329627955934	0.19493521709356534
1595	0.10839667	-8.43	0.10839667	0.0	0.06698198	0.44346499999999994	0.07838084	0.45170602	-1.4307791	-0.5892995	-0.8977039000000001	0.20619547	-0.033630606	-0.15962871255731356	0.19471314716990568
1596	0.106897764	-8.43	0.106897764	0.0	0.06523954	0.44218075	0.084737964	0.45450562	-1.4290295	-0.58358765	-0.89337915	0.21196744	-0.03140259	-0.15718698108595047	0.19449730181793065
1597	0.105411716	-8.43	0.105411716	0.0	0.06351321	0.44088846	0.091108665	0.45728739999999996	-1.427345	-0.57790416	-0.88902575	0.21760665	-0.029126622	-0.15475854292885133	0.19428768607934072
1598	0.10393888	-8.43	0.10393888	0.0	0.061803456	0.43958887	0.09749035	0.4600519	-1.4257257	-0.5722505	-0.8846441999999999	0.22311231	-0.026803847	-0.15234384830215852	0.1940842968654202
1599	0.102479614	-8.43	0.102479614	0.0	0.06011074	0.43828276	0.10388039999999998	0.46279960000000003	-1.4241716999999998	-0.5666281	-0.88023514	0.22848372	-0.024435412000000004	-0.1499433517318985	0.1938871351613055
1600	0.10103429	-8.43	0.10103429	0.0	0.05843553	0.4369709	0.11027623	0.46553105	-1.4226832	-0.5610384	-0.875799	0.2337201	-0.022022488	-0.14755749874409751	0.19369619955393966
1601	0.09960324	-8.43	0.09960324	0.0	0.056778263	0.43565398	0.11667525	0.46824682	-1.4212601	-0.55548275	-0.8713364	0.23882075	-0.01956625	-0.1451867193527174	0.19351146963700108
1602	0.098186836	-8.43	0.098186836	0.0	0.055139337	0.43433276	0.12307486	0.4709474	-1.4199027	-0.54996264	-0.86684793	0.243785	-0.017067887	-0.14283149646183607	0.19333295442705933
1603	0.09678541	-8.42	0.09678541	0.0	0.053519115	0.43300787	0.12947246	0.4736334	-1.4186108	-0.5444795	-0.8623341999999998	0.24861214	-0.014528599	-0.14049227029093778	0.1931606222515608
1604	0.095399305	-8.42	0.095399305	0.0	0.051917925	0.43168	0.13586546	0.47630534	-1.4173844999999998	-0.53903466	-0.8577958000000001	0.25330156	-0.011949604	-0.13816949732985534	0.19299445917165065
1605	0.09402887	-8.42	0.09402887	0.0	0.05033605	0.43034979999999995	0.14225128	0.47896382	-1.4162239	-0.5336295999999999	-0.8532332	0.2578526	-0.009332127	-0.13586364074865362	0.1928344484446812
1606	0.092674434	-8.42	0.092674434	0.0	0.048773754	0.42901787	0.1486273	0.48160934	-1.4151288	-0.52826566	-0.8486471	0.26226467	-0.006677405	-0.1335751596426878	0.1926805512276046
1607	0.09133634	-8.42	0.09133634	0.0	0.047231253	0.42768484	0.15499094	0.48424253	-1.4140992	-0.5229442	-0.84403807	0.26653713	-0.003986676	-0.1313045113051325	0.19253274167931914
1608	0.09001492	-8.42	0.09001492	0.0	0.045708742	0.4263513	0.16133964	0.48686394	-1.413135	-0.5176667	-0.8394067	0.27066943	-0.001261203	-0.12905216313686546	0.1923909865282074
1609	0.08871051	-8.42	0.08871051	0.0	0.044206392	0.4250179	0.16767079999999998	0.48947418	-1.4122363000000002	-0.5124345	-0.8347537	0.27466103	0.001497753	-0.1268185935739386	0.19225527116947927
1610	0.08742344	-8.42	0.08742344	0.0	0.042724323	0.4236851	0.17398186	0.4920738	-1.411403	-0.5072488	-0.8300795	0.27851135	0.00428892	-0.1246042511128683	0.19212554124742337
1611	0.086154036	-8.42	0.086154036	0.0	0.041262645	0.42235354	0.18027022	0.49466342	-1.4106346	-0.50211114	-0.82538486	0.2822199	0.00711102	-0.12240958185017108	0.1920017421196652
1612	0.08490263	-8.42	0.08490263	0.0	0.039821435	0.42102373	0.18653333	0.49724364	-1.4099313	-0.49702272	-0.8206703000000002	0.28578612	0.009962765	-0.12023506709776974	0.19188384654249468
1613	0.08366954	-8.41	0.08366954	0.0	0.03840072	0.41969618	0.19276862	0.49981509999999996	-1.4092928	-0.49198475	-0.8159365	0.28920957	0.012842851	-0.11808114649287738	0.1917717993231468
1614	0.0824551	-8.41	0.0824551	0.0	0.03700053	0.41837147	0.1989735	0.50237846	-1.408719	-0.48699856	-0.81118417	0.29248977	0.015749976000000002	-0.11594829259029427	0.19166556457565137
1615	0.08125962	-8.41	0.08125962	0.0	0.03562085	0.41705003	0.20514548	0.50493425	-1.4082096000000002	-0.48206526	-0.8064139	0.29562625	0.018682824	-0.11383694532505287	0.1915650733803443
1616	0.08008342	-8.41	0.08008342	0.0	0.03426164	0.41573240000000006	0.21128196	0.5074832	-1.4077643	-0.4771861	-0.8016264	0.29861858	0.021640081	-0.11174755164759195	0.1914702729417973
1617	0.07892683	-8.41	0.07892683	0.0	0.03292285	0.41441908	0.2173804	0.51002586	-1.4073831	-0.47236222	-0.7968223000000001	0.30146632	0.02462042	-0.10968058594570543	0.19138112009016073
1618	0.07779015	-8.41	0.07779015	0.0	0.031604398	0.41311052	0.22343829999999998	0.512563	-1.4070655	-0.46759468	-0.7920022	0.30416906	0.027622517000000003	-0.10763644364018041	0.19129753791671092
1619	0.0766737	-8.41	0.0766737	0.0	0.030306175	0.41180718	0.22945312	0.5150952	-1.4068112	-0.46288463	-0.78716683	0.30672643	0.030645046	-0.10561558072433316	0.19121946489040037
1620	0.075577796	-8.41	0.075577796	0.0	0.029028056	0.4105095	0.23542233	0.51762307	-1.4066201	-0.45823312	-0.7823168	0.3091381	0.033686668	-0.10361845003050585	0.1911468485811427
1621	0.074502744	-8.41	0.074502744	0.0	0.027769884	0.40921795	0.24134341	0.5201473	-1.4064918	-0.45364118	-0.77745277	0.31140372	0.03674603	-0.10164547121247913	0.19107961847686022
1622	0.073448874	-8.41	0.073448874	0.0	0.02653149	0.40793294	0.24721389	0.52266866	-1.4064256000000002	-0.44910982	-0.77257526	0.31352305	0.039821785	-0.09969699913776923	0.191017680052045
1623	0.0724165	-8.4	0.0724165	0.0	0.025312677	0.40665490000000004	0.25303122	0.52518755	-1.4064214	-0.44464004	-0.76768506	0.31549585	0.04291258	-0.09777352237171172	0.19096097986129382
1624	0.07140596	-8.4	0.07140596	0.0	0.024113238	0.40538424	0.25879297	0.5277046999999999	-1.4064785	-0.44023278	-0.7627826	0.31732187	0.046017066	-0.09587538340326154	0.19090941737892717
1625	0.07041759	-8.4	0.07041759	0.0	0.022932943	0.40412137	0.26449665	0.5302207	-1.4065967	-0.435889	-0.7578686	0.31900096	0.049133886	-0.09400302006039943	0.19086293779812538
1626	0.06945172	-8.4	0.06945172	0.0	0.021771556	0.40286669999999997	0.27013975	0.5327360999999999	-1.4067751	-0.4316096	-0.75294363	0.32053295	0.052261684	-0.09215678707110606	0.19082142370681304
1627	0.068508714	-8.4	0.068508714	0.0	0.020628812	0.40162057	0.27571985	0.5352515999999999	-1.4070133	-0.42739543	-0.7480083000000001	0.32191774	0.055399116	-0.09033706277709766	0.19078480390693062
1628	0.0675889	-8.4	0.0675889	0.0	0.019504435	0.40038340000000006	0.2812345	0.53776765	-1.4073108	-0.4232474	-0.74306315	0.32315525	0.058544826	-0.08854423856296767	0.19075299106143176
1629	0.06669265	-8.4	0.06669265	0.0	0.018398132	0.39915556	0.28668130000000003	0.5402849000000001	-1.4076669	-0.4191663	-0.7381088	0.3242454	0.061697446	-0.08677866115066471	0.19072589074062435
1630	0.06582032	-8.4	0.06582032	0.0	0.0173096	0.39793740000000005	0.29205778	0.5428038000000001	-1.408081	-0.41515297	-0.73314583	0.3251882	0.0648556	-0.08504070980719518	0.19070340886040263
1631	0.064972274	-8.4	0.064972274	0.0	0.016238539	0.39672929999999995	0.29736158	0.54532504	-1.4085524	-0.4112082	-0.7281748	0.32598358	0.06801787	-0.08333072174462368	0.19068545223206965
1632	0.064148866	-8.4	0.064148866	0.0	0.0151846325	0.39553154	0.30259034	0.54784906	-1.4090803	-0.40733275	-0.7231962	0.32663164	0.07118283	-0.08164903418573405	0.19067190948597443
1633	0.06335044	-8.39	0.06335044	0.0	0.014147558	0.39434450000000004	0.30774176	0.5503764	-1.409664	-0.40352738	-0.7182107	0.3271324	0.07434903	-0.07999599926788115	0.1906626900530326
1634	0.06257733	-8.39	0.06257733	0.0	0.013126972	0.3931685	0.3128135	0.5529076	-1.4103028999999998	-0.3997928	-0.7132188	0.32748595	0.077514976	-0.07837196722925532	0.1906577033067377
1635	0.06182987	-8.39	0.06182987	0.0	0.012122514	0.39200386	0.31780326	0.5554431	-1.4109958	-0.39612973	-0.70822096	0.32769242	0.08067917	-0.07677722975695658	0.19065680985474048
1636	0.06110837	-8.39	0.06110837	0.0	0.011133805	0.39085084	0.32270882	0.55798346	-1.4117423999999998	-0.39253885	-0.70321774	0.32775193	0.08384012	-0.07521216457024285	0.1906599485006118
1637	0.06041314	-8.39	0.06041314	0.0	0.010160455	0.38970974	0.32752785	0.5605292	-1.4125415	-0.3890208	-0.69820976	0.3276647	0.08699628	-0.07367706946475291	0.1906669896317911
1638	0.05974449	-8.39	0.05974449	0.0	0.009202056	0.38858083	0.33225825	0.56308067	-1.4133923000000002	-0.38557628	-0.6931974	0.3274309	0.09014611	-0.07217226759190276	0.19067782539858616
1639	0.059102703	-8.39	0.059102703	0.0	0.008258184	0.38746437	0.33689782	0.56563836	-1.414294	-0.38220587	-0.68818134	0.32705075	0.093288064	-0.07069809586960515	0.19069236164651404
1640	0.058488067	-8.39	0.058488067	0.0	0.0073284027	0.3863607	0.34144452	0.56820285	-1.4152455	-0.37891018	-0.6831619000000001	0.32652453	0.09642057	-0.06925479400438106	0.19071048011932415
1641	0.05790086	-8.39	0.05790086	0.0	0.0064122616	0.38527009999999995	0.34589627	0.5707745	-1.4162458999999998	-0.3756898	-0.67813975	0.3258525	0.09954205	-0.0678426907463013	0.19073208074898612
1642	0.057341345	-8.39	0.057341345	0.0	0.005509306	0.38419282	0.35025114	0.5733537	-1.4172943999999998	-0.37254533	-0.67311525	0.325035	0.10265091	-0.06646207591344154	0.1907570676056789
1643	0.05680978	-8.38	0.05680978	0.0	0.004619064	0.38312918	0.35450718	0.57594097	-1.4183897	-0.36947727	-0.668089	0.32407240000000004	0.10574553	-0.06511318669339039	0.19078532058922565
1644	0.056306414	-8.38	0.056306414	0.0	0.0037410583	0.38207948	0.35866258	0.5785366	-1.419531	-0.36648616	-0.6630614	0.32296497	0.10882428	-0.06379631774056942	0.19081674630890666
1645	0.055831496	-8.38	0.055831496	0.0	0.0028747972	0.38104403	0.36271548	0.5811411	-1.4207171	-0.36357257	-0.658033	0.32171320000000003	0.11188555	-0.06251170171174385	0.19085123999042297
1646	0.055385254	-8.38	0.055385254	0.0	0.0020197895	0.38002312	0.36666423	0.58375484	-1.4219471	-0.36073688	-0.6530041999999999	0.32031754	0.11492767	-0.06125957361409652	0.19088871183794068
1647	0.05496792	-8.38	0.05496792	0.0	0.0011755328	0.37901708	0.37050706	0.58637816	-1.4232198	-0.35797963	-0.64797556	0.31877834	0.11794901	-0.06004018859568054	0.1909290539185047
1648	0.054579712	-8.38	0.054579712	0.0	0.00034151317	0.37802620000000003	0.37424237	0.58901143	-1.4245341	-0.35530123	-0.6429475	0.31709617	0.12094789	-0.05885375443844558	0.19097216983315216
1649	0.054220837	-8.38	0.054220837	0.0	-0.00048278295	0.37705076	0.37786856	0.591655	-1.4258886999999998	-0.35270205	-0.6379205	0.31527150000000004	0.123922646	-0.0577004730344748	0.19101794783859355
1650	0.0538915	-8.38	0.0538915	0.0	-0.001297874	0.37609103	0.38138413	0.5943093	-1.4272827	-0.35018253	-0.632895	0.31330487	0.1268716	-0.05658056754314552	0.19106631684386988
1651	0.053591892	-8.38	0.053591892	0.0	-0.0021042894	0.37514725	0.38478759999999995	0.59697455	-1.4287146000000002	-0.347743	-0.62787145	0.31119686	0.12979308	-0.05549421072408476	0.19111715149664432
1652	0.053322196	-8.38	0.053322196	0.0	-0.0029025588	0.37421972	0.38807753	0.59965116	-1.4301836	-0.3453838	-0.62285036	0.308948	0.13268538	-0.05444163327651186	0.1911703950710717
1653	0.05308259	-8.38	0.05308259	0.0	-0.0036932267	0.37330863	0.39125258	0.6023395	-1.4316882	-0.34310526	-0.6178321	0.30655894	0.1355468	-0.0534229747664795	0.19122593358058088
1654	0.05287323	-8.37	0.05287323	0.0	-0.0044768373	0.37241420000000003	0.39431143	0.6050398	-1.4332272	-0.34090763	-0.6128172	0.30403018	0.13837567	-0.052438435587760804	0.1912836765182617
1655	0.052694276	-8.37	0.052694276	0.0	-0.00525394	0.3715366	0.39725283	0.6077523	-1.4347993	-0.33879125	-0.6078060000000001	0.30136237	0.14117028	-0.05148818339141442	0.19134352692223605
1656	0.052545864	-8.37	0.052545864	0.0	-0.006025081	0.370676	0.40007567	0.6104774000000001	-1.4364034	-0.3367563	-0.6027991	0.29855612	0.14392899	-0.050572383689972286	0.19140542205152328
1657	0.05242813	-8.37	0.05242813	0.0	-0.0067908163	0.36983258	0.40277883	0.6132152	-1.4380381000000002	-0.33480304	-0.5977969	0.2956121	0.14665018	-0.049691183625780955	0.1914692625926087
1658	0.052341197	-8.37	0.052341197	0.0	-0.0075517027	0.36900645	0.40536126	0.6159659000000001	-1.4397022	-0.33293167	-0.59279996	0.29253090000000004	0.14933229999999995	-0.04884475259847236	0.19153497531378857
1659	0.052285176	-8.37	0.052285176	0.0	-0.008308315	0.3681977	0.40782207	0.61872965	-1.4413944	-0.33114237	-0.5878087	0.28931323	0.1519738	-0.048033215894778485	0.19160248115292433
1660	0.05226017	-8.37	0.05226017	0.0	-0.009061251	0.36740646	0.41016033	0.6215066	-1.4431138	-0.32943532	-0.5828238	0.28595975	0.15457319	-0.047256766921361895	0.1916717439893381
1661	0.052266274	-8.37	0.052266274	0.0	-0.009811118	0.3666328	0.41237524	0.6242966999999999	-1.4448588	-0.32781067	-0.5778458000000001	0.28247112	0.15712902	-0.04651552345975782	0.1917426637405167
1662	0.05230357	-8.37	0.05230357	0.0	-0.01055854	0.36587670000000005	0.4144661	0.6271002	-1.4466282	-0.32626852	-0.57287526	0.27884808	0.15963985	-0.045809601874749625	0.191815189171238
1663	0.052372135	-8.37	0.052372135	0.0	-0.011304155	0.36513823	0.41643223	0.62991697	-1.448421	-0.324809	-0.5679128000000001	0.27509132	0.16210431	-0.04513917597701454	0.19188927827320393
1664	0.05247204	-8.36	0.05247204	0.0	-0.01204861	0.36441740000000006	0.41827303	0.63274705	-1.4502358	-0.3234322	-0.5629590999999999	0.27120158	0.16452105	-0.0445043559497585	0.19196486918431685
1665	0.052603345	-8.36	0.052603345	0.0	-0.012792571	0.36371420000000004	0.41998798	0.6355904	-1.4520714	-0.3221382	-0.5580148	0.2671796	0.16688876	-0.04390526860834574	0.19204191670330362
1666	0.05276611	-8.36	0.05276611	0.0	-0.013536712	0.3630286	0.42157659999999997	0.63844687	-1.4539268	-0.32092702	-0.55308056	0.26302612	0.16920619	-0.04334206014066938	0.19212039152157181
1667	0.052960396	-8.36	0.052960396	0.0	-0.01428171	0.3623605	0.42303848	0.6413165	-1.4558007	-0.31979874	-0.54815704	0.25874197	0.17147209	-0.04281482538654828	0.192200253096622
1668	0.05318624	-8.36	0.05318624	0.0	-0.015028263	0.36170992	0.4243733	0.64419895	-1.4576917	-0.31875333	-0.5432451	0.25432786	0.1736853	-0.04232368219048857	0.19228144867837757
1669	0.05344369	-8.36	0.05344369	0.0	-0.015777078	0.36107670000000003	0.4255808	0.64709425	-1.4595988000000002	-0.31779087	-0.53834534	0.2497846	0.17584465	-0.041868739862657586	0.19236396884042034
1670	0.05373278	-8.36	0.05373278	0.0	-0.016528858	0.36046082	0.4266607	0.6500021	-1.4615208	-0.31691134	-0.5334585999999999	0.245113	0.17794909	-0.041450110899487004	0.19244778711768937
1671	0.054053545	-8.36	0.054053545	0.0	-0.017284319	0.35986212	0.42761287	0.6529224	-1.4634564	-0.31611472	-0.5285857	0.24031387	0.1799975	-0.041067883380657214	0.19253287871133962
1672	0.054406006	-8.36	0.054406006	0.0	-0.018044189	0.3592805	0.4284372	0.65585476	-1.4654046	-0.31540105	-0.52372724	0.23538804	0.18198892	-0.04072216527294829	0.19261923347346246
1673	0.054790188	-8.36	0.054790188	0.0	-0.01880919	0.35871574	0.42913368	0.65879893	-1.4673642	-0.31477028	-0.51888424	0.23033638	0.18392235	-0.04041306423928881	0.19270684350976935
1674	0.0552061	-8.35	0.0552061	0.0	-0.019580057	0.35816777	0.42970228	0.6617546999999999	-1.469334	-0.3142224	-0.51405746	0.22515973	0.18579684	-0.04014064955031062	0.19279570133630528
1675	0.055653755	-8.35	0.055653755	0.0	-0.020357514	0.3576364	0.43014309999999994	0.6647217	-1.4713128	-0.3137573	-0.5092478	0.21985900000000005	0.18761152	-0.039904993917851926	0.19288580057694837
1676	0.05613315	-8.35	0.05613315	0.0	-0.021142302	0.35712144	0.43045625	0.66769964	-1.4732994	-0.31337494	-0.504456	0.21443507	0.1893655	-0.039706159102660656	0.1929771366722005
1677	0.05664429	-8.35	0.05664429	0.0	-0.021935148	0.3566227	0.43064192	0.6706880999999999	-1.4752927	-0.31307527	-0.49968302	0.20888883	0.191058	-0.03954422974789765	0.19306971984017926
1678	0.05718716	-8.35	0.05718716	0.0	-0.022736777	0.35614005	0.43070036	0.6736867	-1.4772916	-0.31285813	-0.49492982	0.20322122	0.19268821	-0.03941926280057527	0.19316356547965763
1679	0.057761744	-8.35	0.057761744	0.0	-0.023547914	0.35567322	0.43063182	0.6766949000000001	-1.4792949	-0.31272346	-0.4901973	0.19743316	0.19425541	-0.039331332021441456	0.19325867384618237
1680	0.05836803	-8.35	0.05836803	0.0	-0.024369271	0.35522208	0.4304367	0.67971253	-1.4813014	-0.3126711	-0.4854864	0.19152562	0.19575888	-0.03928043305365704	0.19335506968905475
1681	0.059005987	-8.35	0.059005987	0.0	-0.02520155	0.35478637	0.43011537	0.68273896	-1.4833101	-0.3127009	-0.48079804	0.18549955	0.19719796	-0.03926663928544092	0.19345277349929085
1682	0.05967559	-8.35	0.05967559	0.0	-0.026045445	0.35436592	0.42966828	0.68577385	-1.4853196000000002	-0.3128127	-0.47613326	0.17935593	0.19857204	-0.03928993961489581	0.19355179445937748
1683	0.060376797	-8.35	0.060376797	0.0	-0.026901642	0.35396048	0.4290959	0.68881667	-1.4873288999999998	-0.3130063	-0.4714930000000001	0.1730958	0.19988053	-0.03935036649891804	0.19365216503601979
1684	0.06110956	-8.34	0.06110956	0.0	-0.02777079	0.3535698	0.4283988	0.691867	-1.4893367	-0.31328157	-0.46687832	0.16672023	0.20112284	-0.0394479147867007	0.1937539058259156
1685	0.061873846	-8.34	0.061873846	0.0	-0.028653529	0.35319373	0.42757753	0.6949244000000001	-1.491342	-0.31363824	-0.46229026	0.16023031	0.20229845	-0.03958257627852726	0.1938570629494805
1686	0.06266958	-8.34	0.06266958	0.0	-0.029550465	0.35283193	0.42663276	0.6979884	-1.4933435	-0.3140761	-0.45772982	0.15362723	0.20340689	-0.03975430921588754	0.1939616579296973
1687	0.063496724	-8.34	0.063496724	0.0	-0.03046218	0.35248423	0.42556515	0.70105845	-1.49534	-0.31459495	-0.45319808	0.14691222	0.20444769	-0.03996307455618762	0.19406772417099982
1688	0.0643552	-8.34	0.0643552	0.0	-0.031389218	0.35215032	0.42437544	0.70413417	-1.4973303	-0.31519450000000004	-0.4486960999999999	0.14008653	0.2054204	-0.040208805580452915	0.19417530031679248
1689	0.06524495	-8.34	0.06524495	0.0	-0.0323321	0.35182998	0.42306438	0.7072149999999999	-1.4993134	-0.3158745	-0.44422504	0.13315155	0.20632465	-0.04049145296200561	0.19428444225127828
1690	0.066165894	-8.34	0.066165894	0.0	-0.03329132	0.35152298	0.42163277	0.71030056	-1.5012879	-0.31663463	-0.439786	0.12610862	0.20716006	-0.0408108966977873	0.1943951781632117
1691	0.06711797	-8.34	0.06711797	0.0	-0.03426734	0.35122909999999996	0.42008149999999994	0.71339023	-1.5032527	-0.31747463	-0.43538007	0.11895921	0.20792632	-0.04116704131439114	0.19450755658030527
1692	0.06810109	-8.34	0.06810109	0.0	-0.035260595	0.35094813	0.41841140000000004	0.7164835	-1.5052067	-0.31839418	-0.4310084	0.11170481	0.20862313	-0.04155978122082329	0.19462162975319106
1693	0.069115184	-8.34	0.069115184	0.0	-0.03627151	0.35067990000000004	0.41662344	0.7195799	-1.5071485	-0.31939295	-0.42667192	0.104346976	0.20925021	-0.04198892685356083	0.19473742644988265
1694	0.070160165	-8.33	0.070160165	0.0	-0.037300475	0.35042426	0.41471857	0.7226789	-1.5090771	-0.3204706	-0.4223716	0.09688732	0.20980734	-0.04245432195126152	0.19485500783103935
1695	0.07123594	-8.33	0.07123594	0.0	-0.03834787	0.35018109999999997	0.41269782	0.72577995	-1.5109911	-0.32162672	-0.41810825	0.08932751	0.2102943	-0.04295573202511217	0.19497439874832073
1696	0.07234241	-8.33	0.07234241	0.0	-0.039414037	0.34995028	0.41056225	0.7288825	-1.5128896	-0.322861	-0.4138827000000001	0.081669256	0.21071093	-0.04349297103353829	0.19509566837475495
1697	0.07347949	-8.33	0.07347949	0.0	-0.0404993	0.3497317	0.40831290000000003	0.73198605	-1.5147712	-0.32417297	-0.40969566	0.07391435	0.21105708	-0.044065756127262115	0.1952188413712686
1698	0.07464708	-8.33	0.07464708	0.0	-0.041603945	0.34952536	0.40595087	0.7350899999999999	-1.5166348	-0.32556227	-0.40554774	0.06606459	0.21133263	-0.044673822876773864	0.19534396592790998
1699	0.07584506	-8.33	0.07584506	0.0	-0.04272825	0.3493312	0.40347737	0.7381938	-1.5184793	-0.32702848	-0.40143952	0.058121853	0.21153748	-0.04531687832509253	0.19547109188553666
1700	0.07707334	-8.33	0.07707334	0.0	-0.04387246	0.3491492	0.40089357	0.741297	-1.5203035	-0.32857117	-0.39737153	0.05008804	0.21167155	-0.04599459576247598	0.19560026302873887
1701	0.0783318	-8.33	0.0783318	0.0	-0.045036808	0.34897938	0.39820066	0.7443989000000001	-1.522106	-0.33018985	-0.39334422	0.041965112	0.21173479	-0.04670662373412398	0.19573149331797218
1702	0.079620324	-8.33	0.079620324	0.0	-0.046221465	0.34882179999999996	0.39539987	0.747499	-1.523886	-0.33188406	-0.38935804	0.03375507	0.21172719	-0.04745263107971384	0.1958648575913703
1703	0.080938786	-8.33	0.080938786	0.0	-0.047426566	0.3486765	0.39249253	0.7505967	-1.5256419	-0.3336533	-0.3854133	0.025459949	0.21164875	-0.048232185121335605	0.19600035626829854
1704	0.082287066	-8.32	0.082287066	0.0	-0.04865222	0.34854358	0.38947990000000005	0.7536915	-1.527373	-0.33549708	-0.38151035	0.017081829	0.21149951	-0.049044926583260165	0.19613806925301552
1705	0.08366503	-8.32	0.08366503	0.0	-0.0498985	0.34842315	0.38636342	0.75678277	-1.5290778	-0.3374149	-0.37764943	0.008622828	0.21127951	-0.04989039252711315	0.19627800406433618
1706	0.08507254	-8.32	0.08507254	0.0	-0.051165435	0.34831533	0.38314444	0.75986993	-1.5307552	-0.3394062	-0.3738308	8.51e-05	0.21098885	-0.05076814457164287	0.19642020023203116
1707	0.086509444	-8.32	0.086509444	0.0	-0.052453026	0.34822026	0.37982443	0.7629524000000001	-1.5324042	-0.34147042	-0.3700546	-0.008529149	0.2106276	-0.05167772613559761	0.19656470410423596
1708	0.08797557	-8.32	0.08797557	0.0	-0.053761244	0.34813812	0.37640490000000004	0.76602966	-1.5340235	-0.343607	-0.36632103	-0.017217696	0.2101959	-0.052618632075080475	0.19671154116484532
1709	0.089470744	-8.32	0.089470744	0.0	-0.055090033	0.34806907	0.37288740000000004	0.76910114	-1.5356121	-0.34581536	-0.36263013	-0.025978267000000003	0.2096939	-0.05359036353849145	0.19686075471795553
1710	0.09099478	-8.32	0.09099478	0.0	-0.056439303	0.34801329999999997	0.36927350000000003	0.7721661999999999	-1.5371687	-0.34809494	-0.358982	-0.03480855	0.20912176	-0.05459239501158526	0.19701235962810215
1711	0.09254748	-8.32	0.09254748	0.0	-0.057808936	0.34797105	0.36556488	0.77522427	-1.5386924	-0.35044506	-0.35537666	-0.043706212	0.2084797	-0.0556241891350586	0.1971664056580877
1712	0.09412862	-8.32	0.09412862	0.0	-0.059198774	0.34794250000000004	0.36176315	0.7782749	-1.5401818	-0.3528652	-0.35181406	-0.052668877	0.20776789	-0.05668516477925987	0.19732290117529022
1713	0.09573799	-8.32	0.09573799	0.0	-0.060608633	0.34792790000000007	0.35787007	0.78131735	-1.5416359	-0.3553547	-0.34829423	-0.061694153	0.20698659	-0.057774771214537425	0.19748187648285848
1714	0.09737535	-8.32	0.09737535	0.0	-0.06203829	0.3479275	0.3538874	0.7843511	-1.5430537	-0.35791293	-0.34481698	-0.070779614	0.20613606	-0.058892410703536416	0.1976433656326116
1715	0.099040456	-8.31	0.099040456	0.0	-0.06348751	0.34794158	0.34981698	0.7873757	-1.544434	-0.36053932	-0.34138227	-0.0799228	0.20521659	-0.06003745912866972	0.19780739242339482
1716	0.10073305	-8.31	0.10073305	0.0	-0.064956	0.34797034	0.34566063	0.79039043	-1.5457757	-0.3632332	-0.3379899	-0.089121245	0.20422849	-0.06120931077235031	0.19797396601740405
1717	0.10245286	-8.31	0.10245286	0.0	-0.06644349	0.34801412	0.3414203	0.79339486	-1.5470777	-0.36599398	-0.33463976	-0.09837242	0.20317213	-0.06240730787193298	0.19814311542677235
1718	0.10419961	-8.31	0.10419961	0.0	-0.06794964	0.34807315	0.33709788	0.7963883	-1.5483389	-0.36882097	-0.3313316	-0.10767383	0.20204788	-0.06363081171201132	0.1983148456025523
1719	0.10597301	-8.31	0.10597301	0.0	-0.06947409	0.3481478	0.33269548	0.7993703000000001	-1.5495584	-0.37171355	-0.32806528	-0.117022894	0.20085616	-0.06487914648706283	0.1984891971071105
1720	0.10777276	-8.31	0.10777276	0.0	-0.07101647	0.34823838	0.32821506	0.8023402	-1.550735	-0.37467107	-0.32484055	-0.12641707	0.19959737	-0.06615163880144884	0.19866616399248047
1721	0.10959853	-8.31	0.10959853	0.0	-0.07257636	0.34834513	0.3236587	0.80529755	-1.5518677	-0.37769288	-0.32165724	-0.13585379999999994	0.198272	-0.06744760665953063	0.1988457662596266
1722	0.11145001	-8.31	0.11145001	0.0	-0.07415333	0.34846845	0.31902862	0.8082418	-1.5529559	-0.3807783	-0.31851512	-0.14533046	0.19688055	-0.06876636774037934	0.19902805306585925
1723	0.113326855	-8.31	0.113326855	0.0	-0.07574692	0.34860867	0.31432688	0.8111723000000001	-1.5539982	-0.38392666	-0.31541395	-0.1548445	0.19542351	-0.070107201868124	0.19921299267951587
1724	0.1152287	-8.31	0.1152287	0.0	-0.07735667	0.34876609999999997	0.30955574	0.8140885999999999	-1.5549941	-0.3871373	-0.31235352	-0.16439325	0.19390142	-0.07146942786689378	0.19940063734393276
1725	0.11715518	-8.3	0.11715518	0.0	-0.07898205	0.34894109999999995	0.30471748	0.81699014	-1.5559427	-0.39040947	-0.3093336	-0.17397413	0.19231486	-0.07285231883552742	0.19959099674616276
1726	0.11910591	-8.3	0.11910591	0.0	-0.08062256	0.34913406	0.2998143	0.8198764000000001	-1.556843	-0.39374253	-0.30635393	-0.18358451	0.1906644	-0.074255145853096	0.19978406924977635
1727	0.1210805	-8.3	0.1210805	0.0	-0.08227766	0.34934529999999997	0.29484862	0.8227468000000001	-1.5576944	-0.39713576	-0.30341431	-0.19322175	0.18895064	-0.0756772020184383	0.19997988080530146
1728	0.12307855	-8.3	0.12307855	0.0	-0.08394679	0.34957522	0.28982270000000004	0.8256009	-1.5584962	-0.40058842	-0.3005145	-0.20288321	0.18717425	-0.07711774994027712	0.20017844942765706
1729	0.12509961	-8.3	0.12509961	0.0	-0.08562936	0.34982420000000003	0.28473896	0.8284382	-1.5592476	-0.40409982	-0.2976542	-0.21256623	0.18533584	-0.07857603946250914	0.20037977829376158
1730	0.1271433	-8.3	0.1271433	0.0	-0.087324776	0.3500926	0.27959985	0.8312581	-1.5599478	-0.40766925	-0.29483324	-0.22226815	0.18343613	-0.08005132421362496	0.20058386336512163
1731	0.12920912	-8.3	0.12920912	0.0	-0.08903243	0.3503808	0.27440774	0.8340601999999999	-1.5605966	-0.4112959	-0.29205132	-0.23198631	0.18147585	-0.08154288503752137	0.2007907492505257
1732	0.13129663	-8.3	0.13129663	0.0	-0.090751685	0.35068926	0.26916513	0.83684397	-1.561193	-0.41497907	-0.28930816	-0.24171805	0.17945577	-0.08304992005280497	0.20100041042413486
1733	0.13340539	-8.3	0.13340539	0.0	-0.0924819	0.35101837	0.26387453	0.8396089	-1.5617366	-0.41871798	-0.28660357	-0.25146067	0.17737672	-0.08457168088796614	0.2012128642151877
1734	0.13553494	-8.3	0.13553494	0.0	-0.09422241	0.3513685	0.25853842	0.8423545	-1.5622268	-0.42251188	-0.2839373	-0.2612115	0.17523952	-0.08610740093632124	0.2014281060137636
1735	0.1376848	-8.29	0.1376848	0.0	-0.095972545	0.35174006	0.25315937	0.8450804	-1.5626631000000002	-0.42635995	-0.28130907	-0.2709679	0.17304507	-0.08765628582636073	0.20164614146409987
1736	0.13985452	-8.29	0.13985452	0.0	-0.09773159	0.3521335	0.24773996	0.84778595	-1.563045	-0.43026146	-0.27871868	-0.28072715	0.17079426	-0.08921756897116852	0.20186695898565135
1737	0.1420436	-8.29	0.1420436	0.0	-0.09949886	0.35254925	0.24228273	0.85047084	-1.5633721	-0.43421558	-0.2761658	-0.29048657	0.16848804	-0.09079044450911906	0.20209056315901133
1738	0.14425159	-8.29	0.14425159	0.0	-0.10127364	0.35298774	0.23679028	0.85313463	-1.5636442	-0.4382215	-0.2736503	-0.30024347	0.16612738	-0.09237414959835433	0.20231696569721394
1739	0.14647795	-8.29	0.14647795	0.0	-0.103055194	0.35344929	0.23126525	0.8557768	-1.5638605	-0.44227841	-0.2711718	-0.30999517	0.16371328	-0.09396785014207462	0.2025461151026458
1740	0.14872225	-8.29	0.14872225	0.0	-0.10484279	0.35393435	0.22571021	0.8583969000000001	-1.5640208999999998	-0.44638547	-0.2687301	-0.319739	0.16124676	-0.09557077931818961	0.20277801807312368
1741	0.15098397	-8.29	0.15098397	0.0	-0.10663566	0.3544432	0.22012779	0.8609945	-1.5641251	-0.45054188	-0.26632497	-0.32947227	0.1587289	-0.09718215155955123	0.20301265745347785
1742	0.15326262	-8.29	0.15326262	0.0	-0.10843306	0.3549762	0.21452059	0.8635693000000001	-1.5641727	-0.45474675	-0.2639561	-0.33919227	0.15616077	-0.09880114051441764	0.20325000677960237
1743	0.15555768	-8.29	0.15555768	0.0	-0.11023421	0.35553366	0.20889124	0.86612076	-1.5641633999999998	-0.45899925	-0.26162329999999995	-0.34889632	0.15354356	-0.10042695812552449	0.20349003274291658
1744	0.15786865	-8.29	0.15786865	0.0	-0.11203834	0.35611585	0.20324235	0.8686485999999999	-1.5640972	-0.4632985	-0.25932628	-0.35858175	0.1508784	-0.10205882131583977	0.20373272921975505
1745	0.16019505	-8.28	0.16019505	0.0	-0.11384464	0.356723	0.19757654	0.8711521999999999	-1.5639737	-0.46764368	-0.25706482	-0.3682459	0.1481665	-0.10369594479292488	0.20397803620491786
1746	0.16253632	-8.28	0.16253632	0.0	-0.11565234	0.3573554	0.19189641	0.8736315	-1.5637927	-0.47203386	-0.25483862	-0.37788606	0.14540906	-0.10533748845998003	0.2042259296716733
1747	0.16489197	-8.28	0.16489197	0.0	-0.1174606	0.35801320000000003	0.18620461	0.8760858	-1.563554	-0.47646824	-0.2526475	-0.38749954	0.14260738	-0.10698269178939249	0.20447634857871994
1748	0.16726147	-8.28	0.16726147	0.0	-0.11926861	0.35869664	0.18050373	0.87851495	-1.5632577	-0.48094597	-0.25049114	-0.39708373	0.13976270000000002	-0.108630766468956	0.20472927744223357
1749	0.1696443	-8.28	0.1696443	0.0	-0.12107554	0.3594059	0.1747964	0.8809184999999999	-1.5629035	-0.4854662	-0.24836935	-0.40663594	0.13687634	-0.11028090946117401	0.2049846472776264
1750	0.17203991	-8.28	0.17203991	0.0	-0.122880556	0.36014113	0.16908523	0.8832962	-1.5624914	-0.4900281	-0.24628188	-0.4161535	0.13394964	-0.11193233245384027	0.20524241593416426
1751	0.17444779	-8.28	0.17444779	0.0	-0.12468281	0.36090246	0.16337286	0.88564754	-1.5620214	-0.49463087	-0.24422845	-0.4256338	0.13098393	-0.11358427466440009	0.20550252256421822
1752	0.17686741	-8.28	0.17686741	0.0	-0.12648146	0.36169	0.15766191	0.88797235	-1.5614934	-0.49927363	-0.24220885	-0.43507415	0.1279806	-0.11523592180041504	0.20576490805215958
1753	0.17929825	-8.28	0.17929825	0.0	-0.12827563	0.36250395	0.151955	0.89027023	-1.5609073999999998	-0.5039556	-0.24022281	-0.44447196	0.12494105	-0.11688649209909818	0.20602950826310046
1754	0.18173978	-8.28	0.18173978	0.0	-0.13006447	0.36334434	0.14625472	0.8925409	-1.5602635	-0.508676	-0.23827009	-0.45382464	0.1218667	-0.11853522652295304	0.20629626268380624
1755	0.18419147	-8.27	0.18419147	0.0	-0.13184708	0.36421138	0.14056371	0.89478403	-1.5595616	-0.51343393	-0.23635043	-0.46312955	0.11875898	-0.12018130281907657	0.206565088638182
1756	0.1866528	-8.27	0.1866528	0.0	-0.13362262	0.36510512	0.13488455	0.89699936	-1.5588018999999995	-0.5182286	-0.23446362	-0.47238415	0.11561931	-0.12182397520491406	0.20683592388194286
1757	0.18912326	-8.27	0.18912326	0.0	-0.13539015	0.36602572	0.12921983	0.8991867	-1.5579843999999998	-0.5230591	-0.23260939	-0.48158586	0.11244914	-0.12346242495721434	0.2071086885704694
1758	0.19160235	-8.27	0.19160235	0.0	-0.13714878	0.36697328	0.12357211	0.9013457	-1.5571091	-0.5279246999999999	-0.23078746	-0.4907321	0.10924988	-0.1250958823329582	0.2073832897126593
1759	0.19408953	-8.27	0.19408953	0.0	-0.13889757	0.36794794	0.117943935	0.90347624	-1.5561761	-0.53282446	-0.22899756	-0.49982035	0.10602298	-0.12672354110889436	0.20765964656688038
1760	0.19658431	-8.27	0.19658431	0.0	-0.1406355	0.3689498	0.11233779	0.9055780999999999	-1.5551853999999998	-0.5377575	-0.22723939	-0.5088481	0.10276983	-0.12834460612107465	0.2079376592546247
1761	0.19908616	-8.27	0.19908616	0.0	-0.14236157	0.369979	0.106756166	0.9076511	-1.5541372	-0.542723	-0.22551262	-0.5178128	0.09949187	-0.12995828909566726	0.20821724139206513
1762	0.20159459	-8.27	0.20159459	0.0	-0.14407471	0.37103572	0.10120151	0.90969515	-1.5530317	-0.54771996	-0.22381696	-0.52671194	0.09619052	-0.1315637777082596	0.2084983046294315
1763	0.2041091	-8.27	0.2041091	0.0	-0.14577383	0.37212005	0.09567624	0.91171014	-1.5518688	-0.5527476	-0.22215207	-0.535543	0.09286719	-0.13316025755420685	0.20878073267801012
1764	0.20662914	-8.27	0.20662914	0.0	-0.14745784	0.37323213	0.09018276	0.9136959000000001	-1.5506488	-0.557805	-0.22051759	-0.5443037	0.08952329	-0.13474697058932875	0.20906443371631495
1765	0.20915423	-8.26	0.20915423	0.0	-0.14912555	0.37437209999999993	0.08472343	0.91565233	-1.5493718	-0.5628911999999999	-0.2189132	-0.55299145	0.086160235	-0.13632308678805166	0.20934929336456706
1766	0.21168382	-8.26	0.21168382	0.0	-0.1507758	0.3755401	0.07930060000000001	0.9175793999999999	-1.548038	-0.5680053	-0.21733855	-0.5616038000000001	0.0827794	-0.13788781304573064	0.20963520630860624
1767	0.2142174	-8.26	0.2142174	0.0	-0.1524074	0.37673628	0.07391658400000001	0.9194771	-1.5466476999999998	-0.57314634	-0.21579325	-0.57013834	0.07938216599999999	-0.13944034982690806	0.20992207110049016
1768	0.21675442	-8.26	0.21675442	0.0	-0.15401909	0.3779608	0.0685737	0.9213453000000001	-1.5452008	-0.5783134	-0.21427692	-0.57859266	0.07596993	-0.14097987159612652	0.21020974691993888
1769	0.21929435	-8.26	0.21929435	0.0	-0.15560961	0.37921375	0.06327421	0.9231841000000001	-1.543698	-0.5835056	-0.21278916	-0.58696437	0.07254406	-0.14250562633769606	0.21049815898211977
1770	0.22183664	-8.26	0.22183664	0.0	-0.1571777	0.3804953	0.058020382999999995	0.92499346	-1.542139	-0.5887218000000001	-0.21132960000000006	-0.59525096	0.06910594	-0.14401673371615906	0.21078714007636098
1771	0.22438075	-8.26	0.22438075	0.0	-0.15872203	0.38180563	0.052814435	0.9267734000000001	-1.5405245	-0.59396124	-0.2098978	-0.6034501999999999	0.06565693	-0.14551246266524503	0.21107661128381772
1772	0.22692612	-8.26	0.22692612	0.0	-0.16024129	0.38314483	0.04765858	0.92852396	-1.5388546	-0.59922284	-0.20849338	-0.6115596	0.06219840400000001	-0.14699198187914814	0.2113664306252885
1773	0.22947219	-8.26	0.22947219	0.0	-0.1617341	0.38451308	0.04255501	0.9302451999999999	-1.5371295	-0.6045056	-0.20711593	-0.6195768	0.058731712	-0.14845447420148167	0.21165646749274403
1774	0.23201841	-8.26	0.23201841	0.0	-0.16319914	0.38591054	0.037505902	0.9319373	-1.5353497	-0.60980856	-0.205765	-0.6274996	0.055258214000000014	-0.14989916344620743	0.2119466210105871
1775	0.23456421	-8.26	0.23456421	0.0	-0.16463497	0.38733733	0.032513402000000004	0.9336002	-1.5335155	-0.6151308000000001	-0.20444018	-0.63532543	0.05177925	-0.15132524858659058	0.21223674852890373
1776	0.23710904	-8.25	0.23710904	0.0	-0.16604023	0.38879365	0.027579645	0.93523407	-1.5316272	-0.6204712	-0.20314103	-0.6430521	0.04829617	-0.15273191865636063	0.21252672401300612
1777	0.23965229	-8.25	0.23965229	0.0	-0.16741347	0.39027965	0.02270674	0.93683904	-1.5296851	-0.62582874	-0.20186715	-0.65067726	0.044810295	-0.1541183707188988	0.21281641227858394
1778	0.24219342	-8.25	0.24219342	0.0	-0.16875331	0.39179546	0.017896786	0.9384153000000001	-1.5276899	-0.6312025	-0.20061809	-0.65819865	0.041322958	-0.15548385312770233	0.21310571168665807
1779	0.24473181	-8.25	0.24473181	0.0	-0.1700583	0.39334127	0.013151855	0.9399629999999999	-1.5256417	-0.63659143	-0.19939342	-0.665614	0.03783548	-0.1568275426461525	0.2133944696876576
1780	0.24726692	-8.25	0.24726692	0.0	-0.17132704	0.39491728	0.008474011	0.94148225	-1.5235411	-0.64199454	-0.19819272	-0.672921	0.03434917	-0.1581486770178627	0.21368256575659686
1781	0.24979813	-8.25	0.24979813	0.0	-0.1725581	0.3965236	0.0038652925	0.9429733	-1.5213885	-0.6474107	-0.19701552	-0.6801174	0.03086533	-0.15944645625621418	0.2139698648411237
1782	0.25232488	-8.25	0.25232488	0.0	-0.17375006	0.3981604	-0.0006722659	0.9444363000000001	-1.5191845	-0.65283895	-0.19586146	-0.6872010000000001	0.027385263	-0.16072013915470412	0.21425624572741558
1783	0.25484657	-8.25	0.25484657	0.0	-0.17490152	0.39982787	-0.00513665	0.9458715	-1.5169294	-0.6582781999999999	-0.19473006	-0.69416964	0.023910267	-0.1619689255369461	0.21454156738064656
1784	0.25736257	-8.25	0.25736257	0.0	-0.1760111	0.4015261	-0.009525868	0.94727904	-1.5146239	-0.66372746	-0.19362089	-0.7010211999999999	0.020441648	-0.16319210560725023	0.21482570796021916
1785	0.25987235	-8.25	0.25987235	0.0	-0.17707747	0.40325528	-0.0138379475	0.9486591999999999	-1.5122684	-0.66918564	-0.19253358	-0.70775354	0.016980693	-0.16438890595934602	0.21510853236045452
1786	0.26237527	-8.24	0.26237527	0.0	-0.17809935	0.40501550000000003	-0.018070921	0.95001215	-1.5098637	-0.6746515999999999	-0.19146772	-0.7143649000000001	0.01352868	-0.1655586594781242	0.21538992952384142
1787	0.2648707	-8.24	0.2648707	0.0	-0.17907548	0.40680686	-0.02222285	0.9513381999999999	-1.5074101999999998	-0.68012446	-0.1904229	-0.7208533	0.010086887	-0.16670065392870786	0.2156697676793051
1788	0.26735806	-8.24	0.26735806	0.0	-0.18000467	0.40862945	-0.026291803	0.9526375	-1.5049084	-0.6856031	-0.18939868	-0.7272171	0.006656586	-0.1678142153564522	0.21594791512283174
1789	0.26983678	-8.24	0.26983678	0.0	-0.18088575	0.41048333	-0.030275855	0.9539103000000001	-1.5023593000000002	-0.6910863	-0.18839467	-0.7334546	0.0032390440000000004	-0.1688987014665962	0.21622427439402944
1790	0.2723062	-8.24	0.2723062	0.0	-0.18171756	0.41236863	-0.03417311	0.9551569	-1.4997633	-0.69657314	-0.18741043	-0.7395642	-0.000164483	-0.16995344888530808	0.21649871906191767
1791	0.27476576	-8.24	0.27476576	0.0	-0.18249904	0.4142853	-0.037981685	0.9563775	-1.4971211000000002	-0.70206255	-0.18644558	-0.74554443	-0.003552751	-0.1709778572486397	0.21677113303476403
1792	0.2772148	-8.24	0.2772148	0.0	-0.18322912	0.4162334	-0.041699707999999995	0.95757246	-1.4944333	-0.7075534000000001	-0.1854997	-0.75139403	-0.006924511	-0.17197131122345582	0.2170414076408791
1793	0.27965274	-8.24	0.27965274	0.0	-0.18390676	0.41821283	-0.045325328	0.9587419	-1.4917009	-0.7130446	-0.18457249	-0.7571116	-0.01027853	-0.17293327372604067	0.2173094407821686
1794	0.28207898	-8.24	0.28207898	0.0	-0.184531	0.42022356	-0.048856699999999996	0.95988625	-1.4889243	-0.7185351	-0.1836636	-0.7626961	-0.013613578	-0.17386315898372345	0.21757511965415102
1795	0.28449285	-8.24	0.28449285	0.0	-0.18510085	0.42226544	-0.052292004	0.9610056999999999	-1.4861044	-0.7240238	-0.18277282	-0.7681463000000001	-0.01692844	-0.17476046271394963	0.21783833940061642
1796	0.2868938	-8.23	0.2868938	0.0	-0.18561542	0.42433837	-0.05562942	0.9621004999999999	-1.483242	-0.7295096999999999	-0.18189994	-0.7734612	-0.020221896	-0.17562468915393217	0.21809900559337084
1797	0.28928122	-8.23	0.28928122	0.0	-0.18607381	0.42644212	-0.058867145	0.96317106	-1.4803379	-0.73499167	-0.18104476	-0.77864	-0.023492742	-0.1764553627618134	0.2183570283869435
1798	0.29165444	-8.23	0.29165444	0.0	-0.18647517	0.42857644	-0.06200339	0.9642175999999999	-1.4773927	-0.7404685999999999	-0.18020718	-0.78368175	-0.02673978	-0.1772520094858513	0.21861228958807438
1799	0.29401284	-8.23	0.29401284	0.0	-0.1868187	0.43074113	-0.06503638	0.96524054	-1.4744073	-0.74593943	-0.17938712	-0.7885857	-0.029961806	-0.17801419254465253	0.21886471163016513
1800	0.29635587	-8.23	0.29635587	0.0	-0.1871036	0.43293586	-0.06796433	0.96624017	-1.4713826	-0.7514031	-0.1785845	-0.7933513000000001	-0.03315763	-0.17874151559635928	0.2191142130707231
1801	0.2986829	-8.23	0.2986829	0.0	-0.18732913	0.4351603	-0.07078551	0.9672168	-1.4683195	-0.7568585	-0.1777993	-0.79797786	-0.036326077000000005	-0.17943358771015855	0.21936070620759024
1802	0.30099326	-8.23	0.30099326	0.0	-0.18749456	0.43741408	-0.073498145	0.96817076	-1.4652188	-0.7623045999999999	-0.17703152	-0.8024649	-0.039465964	-0.18009003863546982	0.21960410546850057
1803	0.3032864	-8.23	0.3032864	0.0	-0.1875992	0.43969688	-0.07610052	0.9691025	-1.4620812	-0.76774025	-0.1762812	-0.80681187	-0.04257611	-0.18071045636124802	0.21984432393113046
1804	0.3055617	-8.23	0.3055617	0.0	-0.18764238	0.4420082	-0.078590915	0.97001237	-1.4589078000000002	-0.77316445	-0.17554839	-0.8110185000000001	-0.045655362000000005	-0.18129455360726093	0.22008130138361895
1805	0.30781847	-8.23	0.30781847	0.0	-0.18762347	0.44434762	-0.08096765	0.97090065	-1.4556994	-0.77857614	-0.17483318	-0.8150845	-0.048702538	-0.18184201366362457	0.22031495406245005
1806	0.31005618	-8.22	0.31005618	0.0	-0.18754186	0.44671467	-0.08322912	0.9717679	-1.4524571000000002	-0.7839742	-0.17413568	-0.81900954	-0.051716488	-0.1823525235599907	0.22054523141677382
1807	0.31227425	-8.22	0.31227425	0.0	-0.18739696	0.44910884	-0.08537373	0.97261435	-1.4491816000000002	-0.7893574999999999	-0.17345604	-0.82279354	-0.054696046	-0.18282579770624316	0.22077204527259714
1808	0.31447208	-8.22	0.31447208	0.0	-0.18718822	0.4515295999999999	-0.08739997	0.9734405999999999	-1.4458739	-0.79472506	-0.17279443	-0.82643634	-0.057640076	-0.18326157197273024	0.22099534915125918
1809	0.31664914	-8.22	0.31664914	0.0	-0.18691513	0.4539764	-0.08930632	0.97424686	-1.442535	-0.8000758000000001	-0.17215101	-0.8299379000000001	-0.060547423	-0.18365961834956818	0.22121507668981968
1810	0.31880486	-8.22	0.31880486	0.0	-0.18657714	0.45644867	-0.091091335	0.97503376	-1.4391658	-0.80540866	-0.17152601	-0.83329827	-0.063416936	-0.18401968621698914	0.22143118239412474
1811	0.32093877	-8.22	0.32093877	0.0	-0.18617374	0.45894579999999996	-0.092753604	0.9758017	-1.4357673	-0.8107226	-0.17091966	-0.8365174999999999	-0.06624747	-0.18434156050464476	0.22164361629213572
1812	0.3230503	-8.22	0.3230503	0.0	-0.18570438	0.46146718	-0.09429176	0.9765511999999998	-1.4323406	-0.81601655	-0.17033220000000002	-0.8395958	-0.06903786	-0.18462504799276735	0.22185234479152785
1813	0.32513896	-8.22	0.32513896	0.0	-0.1851686	0.46401215	-0.09570448	0.9772825999999999	-1.4288865	-0.8212894000000001	-0.16976391	-0.84253323	-0.07178696	-0.18486993678135683	0.22205730045940802
1814	0.32720432	-8.22	0.32720432	0.0	-0.18456586	0.46658003	-0.09699052	0.97799647	-1.4254062	-0.8265403	-0.16921507	-0.8453301	-0.07449365	-0.1850760880198326	0.2222584717040973
1815	0.3292459	-8.22	0.3292459	0.0	-0.18389569	0.46917018	-0.09814867	0.9786933000000001	-1.4219007	-0.8317680000000001	-0.16868599	-0.8479867	-0.07715678	-0.18524331570819472	0.22245581837046766
1816	0.33126318	-8.21	0.33126318	0.0	-0.18315761	0.47178190000000003	-0.09917778	0.9793736999999999	-1.4183712	-0.8369715	-0.16817698	-0.8505034	-0.079775296	-0.1853714979365593	0.22264932822795996
1817	0.33325583	-8.21	0.33325583	0.0	-0.18235111	0.47441444	-0.10007677	0.98003805	-1.4148185	-0.8421499	-0.16768837	-0.8528805	-0.08234810000000001	-0.18546049349388122	0.2228389557193066
1818	0.33522338	-8.21	0.33522338	0.0	-0.18147576	0.47706708	-0.100844614	0.9806869	-1.4112439	-0.84730214	-0.1672205	-0.85511845	-0.084874146	-0.18551021518016053	0.22302469559994803
1819	0.33716542	-8.21	0.33716542	0.0	-0.18053107	0.47973907	-0.10148034	0.9813208000000001	-1.4076486	-0.8524271000000001	-0.16677374	-0.85721785	-0.08735239999999997	-0.1855205814349327	0.22320654054057235
1820	0.3390816	-8.21	0.3390816	0.0	-0.17951658	0.48242962	-0.10198302	0.9819403	-1.4040334	-0.8575239	-0.16634844	-0.8591791	-0.08978186	-0.18549147982738495	0.2233844618345026
1821	0.34097144	-8.21	0.34097144	0.0	-0.17843187	0.48513797	-0.102351785	0.9825459999999999	-1.4003997	-0.86259156	-0.16594496	-0.86100286	-0.092161536	-0.1854228859476334	0.22355847584059121
1822	0.34283468	-8.21	0.34283468	0.0	-0.17727646	0.4878633	-0.10258582	0.9831383	-1.3967484	-0.86762893	-0.16556369	-0.8626896999999999	-0.09449046	-0.18531471810440062	0.2237285517027627
1823	0.34467095	-8.21	0.34467095	0.0	-0.17604993	0.49060479999999995	-0.10268436	0.983718	-1.3930806999999998	-0.8726351000000001	-0.16520499	-0.8642402	-0.096767694	-0.18516692254710615	0.22389470877801831
1824	0.3464799	-8.21	0.3464799	0.0	-0.17475185	0.49336165	-0.1026467	0.9842854	-1.3893977	-0.8776091999999999	-0.16486925	-0.8656552	-0.09899231	-0.18497952652516936	0.22405694297262999
1825	0.34826118	-8.21	0.34826118	0.0	-0.1733818	0.496133	-0.102472164	0.9848413	-1.3857007	-0.88255006	-0.16455686	-0.8669353999999999	-0.1011634	-0.18475249118800963	0.22421527781061337
1826	0.3500145	-8.2	0.3500145	0.0	-0.17193937	0.49891806	-0.10216014	0.9853860999999999	-1.3819903999999998	-0.8874569	-0.16426821	-0.86808145	-0.1032801	-0.1844857905245819	0.22436969413638605
1827	0.35173962	-8.2	0.35173962	0.0	-0.17042413	0.50171596	-0.10171006	0.9859203999999999	-1.3782683999999998	-0.8923286	-0.16400367	-0.86909425	-0.10534153	-0.18417946683372496	0.2245202348722797
1828	0.35343617	-8.2	0.35343617	0.0	-0.1688357	0.50452584	-0.10112139	0.98644483	-1.3745354	-0.89716434	-0.16376364	-0.8699747	-0.10734687	-0.18383351975497436	0.22466690233412548
1829	0.3551039	-8.2	0.3551039	0.0	-0.16717365	0.5073469	-0.10039365	0.9869597999999999	-1.3707926	-0.9019631	-0.16354854	-0.87072355	-0.10929529	-0.18344797738716884	0.2248097095053427
1830	0.35674262	-8.2	0.35674262	0.0	-0.16543762	0.51017827	-0.09952643	0.98746586	-1.3670413	-0.9067239	-0.1633588	-0.8713417	-0.111186035	-0.1830229038390312	0.2249486906997095
1831	0.358352	-8.2	0.358352	0.0	-0.1636272	0.513019	-0.09851931	0.98796356	-1.3632824	-0.911446	-0.16319476	-0.8718302	-0.113018334	-0.18255836457974853	0.22508386799678767
1832	0.35993186	-8.2	0.35993186	0.0	-0.16174206	0.5158683	-0.09737196	0.9884533000000001	-1.3595171	-0.9161283	-0.1630569	-0.87219006	-0.11479147	-0.18205443949827577	0.22521526779490136
1833	0.36148193	-8.2	0.36148193	0.0	-0.15978181	0.5187253	-0.09608408	0.98893565	-1.3557463	-0.9207699	-0.16294557	-0.87242216	-0.116504766	-0.18151117048356782	0.22534291048237556
1834	0.3630021	-8.2	0.3630021	0.0	-0.15774609	0.5215890000000001	-0.0946554	0.9894110999999999	-1.3519714	-0.92537	-0.1628612	-0.87252754	-0.11815756	-0.1809286999838829	0.2254668501980356
1835	0.36449206	-8.2	0.36449206	0.0	-0.15563455	0.52445865	-0.09308572	0.98988	-1.3481932	-0.9299275	-0.16280419	-0.87250733	-0.11974924	-0.18030710234864045	0.2255870979823346
1836	0.36595172	-8.2	0.36595172	0.0	-0.15344688	0.5273333	-0.09137484400000001	0.9903429	-1.3444128	-0.9344418	-0.16277495	-0.8723626	-0.121279195	-0.17964651550633084	0.22570370986957242
1837	0.36738086	-8.19	0.36738086	0.0	-0.15118273	0.53021204	-0.08952264	0.9908002	-1.3406315	-0.93891186	-0.16277388	-0.87209445	-0.12274687	-0.17894708285579303	0.22581673082087672
1838	0.36877933	-8.19	0.36877933	0.0	-0.14884175	0.533094	-0.087529	0.99125236	-1.3368503	-0.9433368	-0.16280138	-0.87170404	-0.12415174	-0.1782089322156334	0.2259262054461503
1839	0.37014702	-8.19	0.37014702	0.0	-0.14642365	0.5359783	-0.08539388	0.99169976	-1.33307	-0.9477157	-0.1628579	-0.8711924999999999	-0.1254933	-0.1774321853143425	0.2260321627578505
1840	0.37148377	-8.19	0.37148377	0.0	-0.14392811	0.538864	-0.083117254	0.9921428	-1.329292	-0.9520479	-0.16294383	-0.87056106	-0.12677112	-0.176617070160643	0.22613468004819182
1841	0.37278944	-8.19	0.37278944	0.0	-0.14135484	0.5417504	-0.080699146	0.99258184	-1.3255173	-0.9563323	-0.16305958	-0.8698109	-0.12798478	-0.17576371674348984	0.22623380210242375
1842	0.374064	-8.19	0.374064	0.0	-0.13870357	0.54463637	-0.0781396	0.9930173000000001	-1.3217468	-0.9605683	-0.16320556	-0.8689433000000001	-0.12913388	-0.174872334130909	0.22632958485237736
1843	0.37530726	-8.19	0.37530726	0.0	-0.135974	0.5475213000000001	-0.07543872	0.99344957	-1.3179816	-0.96475494	-0.16338223	-0.8679594	-0.1302181	-0.17394308629208755	0.2264220920618383
1844	0.3765192	-8.19	0.3765192	0.0	-0.1331659	0.55040425	-0.07259664	0.99387896	-1.3142229	-0.9688914	-0.16358995	-0.8668606	-0.13123715	-0.1729762122752838	0.2265113978186405
1845	0.37769973	-8.19	0.37769973	0.0	-0.13027899	0.5532844	-0.0696135	0.9943058000000001	-1.3104715	-0.97297686	-0.16382919	-0.86564815	-0.13219070000000002	-0.17197189568922042	0.2265975554313331
1846	0.37884876	-8.19	0.37884876	0.0	-0.12731308	0.556161	-0.06648952	0.99473035	-1.3067287	-0.97701055	-0.16410033	-0.86432344	-0.13307856	-0.1709304066129685	0.22668065370038223
1847	0.3799663	-8.18	0.3799663	0.0	-0.124267995	0.55903316	-0.06322491	0.9951530000000001	-1.3029953	-0.98099154	-0.16440381	-0.8628877	-0.13390048	-0.16985192865525053	0.22676074965880605
1848	0.38105223	-8.18	0.38105223	0.0	-0.121143594	0.5619001	-0.059819967	0.99557406	-1.2992723999999998	-0.98491913	-0.16474003	-0.8613423000000001	-0.13465631	-0.16873673455560226	0.2268379302076226
1849	0.38210657	-8.18	0.38210657	0.0	-0.11793977	0.564761	-0.056274977000000004	0.99599373	-1.2955612	-0.9887925	-0.16510941	-0.85968864	-0.1353459	-0.16758510948321076	0.2269122816782596
1850	0.38312933	-8.18	0.38312933	0.0	-0.114656426	0.5676151	-0.052590284	0.99641234	-1.2918625	-0.9926107	-0.16551237	-0.8579280999999999	-0.13596915	-0.1663972761523212	0.22698387446625376
1851	0.38412043	-8.18	0.38412043	0.0	-0.11129352	0.57046163	-0.04876626	0.9968300999999999	-1.2881773	-0.996373	-0.16594933	-0.8560620999999999	-0.13652594	-0.16517352825304982	0.227052794186824
1852	0.38507992	-8.18	0.38507992	0.0	-0.10785101	0.5732999	-0.044803314000000004	0.9972472	-1.2845067	-1.0000786	-0.16642071	-0.854092	-0.13701624	-0.1639141557249321	0.227119133877268
1853	0.3860078	-8.18	0.3860078	0.0	-0.10432892	0.57612896	-0.040701885	0.99766403	-1.2808517	-1.0037266	-0.16692695	-0.85201925	-0.13743998	-0.16261945121302604	0.22718298392181366
1854	0.38690406	-8.18	0.38690406	0.0	-0.10072728	0.5789482	-0.03646245	0.9980806000000001	-1.2772132	-1.0073164	-0.16746846	-0.84984535	-0.13779719	-0.16128974716238975	0.2272444372260519
1855	0.38776878	-8.18	0.38776878	0.0	-0.09704617	0.5817568000000001	-0.03208551	0.9984972	-1.2735923999999998	-1.0108469	-0.16804565	-0.8475716999999999	-0.13808787	-0.15992534214337156	0.22730359011572943
1856	0.38860193	-8.18	0.38860193	0.0	-0.093285665	0.58455396	-0.027571602	0.998914	-1.26999	-1.0143175	-0.16865894	-0.8451996999999999	-0.13831209	-0.15852656079666821	0.22736052795638986
1857	0.38940355	-8.17	0.38940355	0.0	-0.0894459	0.5873389	-0.022921287000000002	0.99933124	-1.2664071	-1.0177275	-0.16930874	-0.84273094	-0.13846989999999998	-0.15709376716297646	0.22741536840722557
1858	0.3901737	-8.17	0.3901737	0.0	-0.08552702	0.5901109	-0.018135158000000002	0.9997488999999999	-1.2628449	-1.0210763	-0.16999543	-0.8401668999999999	-0.13856143	-0.15562736322805099	0.2274682257884019
1859	0.3909124	-8.17	0.3909124	0.0	-0.08152924	0.59286916	-0.013213829	1.0001673	-1.2593043	-1.0243629	-0.17071944	-0.8375091	-0.13858677	-0.15412767027328533	0.22751920069990453
1860	0.39161974	-8.17	0.39161974	0.0	-0.0774528	0.59561294	-0.008157921	1.0005864	-1.2557861	-1.027587	-0.1714812	-0.834759	-0.13854611	-0.15259510502513085	0.22756840128921318
1861	0.39229572	-8.17	0.39229572	0.0	-0.07329799	0.5983414	-0.0029680906	1.0010064	-1.2522916000000002	-1.0307478	-0.17228115	-0.8319181999999999	-0.13843958	-0.15103008947556168	0.22761595780720595
1862	0.39294043	-8.17	0.39294043	0.0	-0.06906512	0.60105383	0.0023549963	1.0014273	-1.2488215	-1.0338446	-0.17311968	-0.82898813	-0.13826743	-0.14943298982126152	0.22766196432042046
1863	0.39355394	-8.17	0.39355394	0.0	-0.06475453	0.60374945	0.0078106434	1.0018492	-1.2453768	-1.036877	-0.17399724	-0.8259704999999999	-0.13802983	-0.14780426649455275	0.22770655810763632
1864	0.39413634	-8.17	0.39413634	0.0	-0.06036663	0.60642743	0.013398145	1.0022722	-1.2419586	-1.0398443000000002	-0.17491426	-0.8228667	-0.13772705	-0.1461443426128159	0.22774985969944161
1865	0.39468765	-8.17	0.39468765	0.0	-0.055901833	0.60908705	0.01911677	1.0026964	-1.2385678	-1.0427461	-0.17587113	-0.8196783000000001	-0.13735934	-0.1444536630290699	0.22779200280448125
1866	0.395208	-8.17	0.395208	0.0	-0.051360596	0.6117275	0.024965765	1.0031219	-1.2352053	-1.0455816999999998	-0.17686829	-0.81640697	-0.13692695	-0.1427326639834566	0.2278331128521781
1867	0.3956975	-8.16	0.3956975	0.0	-0.046743415	0.614348	0.030944362000000003	1.0035483	-1.231872	-1.0483508	-0.17790613	-0.8130542	-0.13643019	-0.140981856901408	0.22787330240261489
1868	0.39615628	-8.16	0.39615628	0.0	-0.04205083	0.6169478	0.037051767	1.003976	-1.2285688	-1.0510528	-0.17898512	-0.80962163	-0.13586937	-0.1392016702787044	0.22791272400673437
1869	0.3965844	-8.16	0.3965844	0.0	-0.03728339	0.61952615	0.04328718	1.0044049000000002	-1.2252965	-1.0536873	-0.18010566	-0.8061108	-0.13524482	-0.13739258491664882	0.2279515034115559
1870	0.396982	-8.16	0.396982	0.0	-0.03244169	0.62208223	0.049649775	1.0048349	-1.222056	-1.056254	-0.18126822	-0.8025234	-0.13455689	-0.1355551281384926	0.22798978398036857
1871	0.39734927	-8.16	0.39734927	0.0	-0.027526354	0.62461525	0.056138698	1.005266	-1.2188483	-1.0587523	-0.18247318	-0.79886097	-0.13380598	-0.13368978682191918	0.22802770316789697
1872	0.3976863	-8.16	0.3976863	0.0	-0.022538034	0.6271244	0.06275309	1.0056981	-1.2156742	-1.061182	-0.18372096	-0.7951252	-0.13299245	-0.13179709515834764	0.22806540756154614
1873	0.39799327	-8.16	0.39799327	0.0	-0.017477416	0.629609	0.06949206	1.0061312	-1.2125344	-1.0635424999999998	-0.185012	-0.79131764	-0.1321167	-0.12987751289195826	0.22810302833180882
1874	0.3982703	-8.16	0.3982703	0.0	-0.01234521	0.6320680000000001	0.0763547	1.0065651	-1.2094299	-1.0658337	-0.18634667	-0.7874399999999999	-0.13117920000000002	-0.12793165707463452	0.2281407175010162
1875	0.39851767	-8.16	0.39851767	0.0	-0.0071421606	0.6345006999999999	0.083340086	1.0069997	-1.2063613000000002	-1.0680552	-0.1877254	-0.78349394	-0.13018037	-0.12596002163062628	0.22817861378134155
1876	0.3987355	-8.16	0.3987355	0.0	-0.0018690308	0.63690627	0.09044727	1.007435	-1.2033296	-1.0702066	-0.18914855	-0.77948105	-0.12912068	-0.1239631477340909	0.2282168748232706
1877	0.398924	-8.15	0.398924	0.0	0.0034733962	0.6392838000000001	0.09767529	1.0078708	-1.2003354	-1.0722878	-0.1906165	-0.77540296	-0.12800062	-0.12194160007091455	0.2282556418892565
1878	0.3990834	-8.15	0.3990834	0.0	0.008884303	0.64163244	0.10502317	1.0083069	-1.1973796	-1.0742983999999998	-0.19212958	-0.77126145	-0.12682067	-0.11989594809951212	0.22829506763541327
1879	0.39921397	-8.15	0.39921397	0.0	0.014362861	0.6439513000000001	0.11248989	1.008743	-1.1944628000000002	-1.0762382	-0.19368812	-0.7670581	-0.12558135	-0.11782675488901781	0.2283352864074392
1880	0.39931592	-8.15	0.39931592	0.0	0.019908223	0.6462396	0.12007444	1.0091792	-1.1915858	-1.0781068	-0.19529246	-0.76279455	-0.12428322	-0.11573454432464503	0.2283764637178275
1881	0.3993895	-8.15	0.3993895	0.0	0.025519526	0.64849627	0.12777579	1.0096152	-1.1887492	-1.0799042	-0.19694284	-0.7584725	-0.12292679	-0.11361992389813853	0.2284187436797612
1882	0.399435	-8.15	0.399435	0.0	0.031195892	0.65072054	0.1355929	1.0100506999999999	-1.1859539	-1.0816302	-0.19863956	-0.75409365	-0.12151263	-0.11148348944463016	0.2284622913524285
1883	0.39945275	-8.15	0.39945275	0.0	0.03693642	0.65291154	0.14352465	1.0104853999999999	-1.1832002	-1.0832846	-0.2003829	-0.74965966	-0.12004133	-0.10932579331382275	0.22850723605462278
1884	0.39944294	-8.15	0.39944294	0.0	0.04274023	0.6550684	0.15156996	1.0109191	-1.1804892	-1.0848671	-0.20217308	-0.74517214	-0.11851351	-0.10714743995323853	0.2285537486055198
1885	0.39940596	-8.15	0.39940596	0.0	0.04860642	0.65719026	0.15972777	1.0113517	-1.1778213	-1.0863777	-0.20401032	-0.7406328000000001	-0.11692976	-0.10494897719332216	0.22860199107501034
1886	0.39934206	-8.15	0.39934206	0.0	0.054534126	0.65927637	0.16799688	1.0117825999999999	-1.1751971	-1.0878162	-0.20589483	-0.73604304	-0.11529071	-0.10273098438377667	0.22865209156968808
1887	0.3992516	-8.14	0.3992516	0.0	0.06052245	0.6613259	0.17637621	1.0122117	-1.1726173	-1.0891826	-0.2078268	-0.73140454	-0.113597006	-0.10049403776878223	0.22870423077709476
1888	0.3991349	-8.14	0.3991349	0.0	0.066570535	0.663338	0.18486458	1.0126387	-1.1700823	-1.0904768	-0.20980643	-0.7267186999999999	-0.1118493	-0.09823868105516435	0.22875854782487112
1889	0.39899236	-8.14	0.39899236	0.0	0.072677515	0.6653121	0.19346079	1.0130630999999999	-1.1675928	-1.0916985	-0.2118339	-0.72198707	-0.11004826	-0.09596546649146459	0.2288151956989393
1890	0.39882424	-8.14	0.39882424	0.0	0.078842506	0.66724735	0.20216368	1.0134845	-1.1651491000000005	-1.0928478	-0.2139094	-0.7172109999999999	-0.108194575	-0.09367495944497303	0.2288743130376495
1891	0.39863098	-8.14	0.39863098	0.0	0.08506466	0.66914314	0.21097203	1.0139028	-1.1627519	-1.0939246	-0.21603313	-0.712392	-0.10628894	-0.09136769662905692	0.22893608384572184
1892	0.39841288	-8.14	0.39841288	0.0	0.09134309	0.67099863	0.21988462	1.0143173	-1.1604016	-1.0949289	-0.21820526	-0.7075312	-0.10433206	-0.08904424967801283	0.22900062777297564
1893	0.3981704	-8.14	0.3981704	0.0	0.09767695	0.67281336	0.22890021	1.0147277	-1.1580986999999998	-1.0958607	-0.22042593	-0.7026300999999999	-0.102324665	-0.086705146570034	0.22906812002100324
1894	0.39790386	-8.14	0.39790386	0.0	0.104065366	0.6745866	0.23801753	1.0151336	-1.1558435	-1.0967199	-0.22269535	-0.6976899000000001	-0.100267485	-0.08435091792953302	0.22913869354768215
1895	0.3976137	-8.14	0.3976137	0.0	0.110507496	0.67631775	0.24723534	1.0155345	-1.1536366000000002	-1.0975065	-0.22501366	-0.69271183	-0.09816126	-0.08198210600941282	0.2292125074708192
1896	0.3973003	-8.14	0.3973003	0.0	0.11700249	0.6780063000000001	0.25655234	1.01593	-1.1514783000000002	-1.0982207	-0.22738102	-0.6876971	-0.09600676	-0.07959924498350525	0.2292897205256612
1897	0.39696407	-8.14	0.39696407	0.0	0.12354949	0.6796517	0.26596725	1.0163196	-1.149369	-1.0988625	-0.22979756	-0.682647	-0.09380475	-0.07720286956517791	0.2293704846502854
1898	0.39660546	-8.13	0.39660546	0.0	0.13014767	0.6812534	0.27547872	1.0167027	-1.1473091	-1.0994318	-0.23226343	-0.67756253	-0.09155604	-0.07479349524250793	0.22945493344859774
1899	0.3962249	-8.13	0.3962249	0.0	0.13679618	0.682811	0.28508540000000004	1.0170786	-1.1452988000000002	-1.0999287	-0.23477875	-0.67244494	-0.089261465	-0.07237165923874662	0.22954320734834918
1900	0.39582276	-8.13	0.39582276	0.0	0.14349419	0.6843239999999999	0.29478592	1.0174471	-1.1433387	-1.1003535	-0.23734365	-0.6672953	-0.08692186	-0.06993790377714539	0.22963549518882037
1901	0.39539954	-8.13	0.39539954	0.0	0.15024088	0.6857920999999999	0.3045788	1.0178072	-1.1414288	-1.100706	-0.23995826	-0.6621147	-0.0845381	-0.0674927336106071	0.22973189474803837
1902	0.39495564	-8.13	0.39495564	0.0	0.1570354	0.68721473	0.3144627	1.0181586	-1.1395696000000002	-1.1009865	-0.24262261	-0.65690416	-0.08211107599999999	-0.06503668854261553	0.2298325804111456
1903	0.39449158	-8.13	0.39449158	0.0	0.16387692	0.6885916	0.32443604	1.0185004	-1.1377615	-1.1011951	-0.24533673	-0.65166473	-0.07964171	-0.06257032259526063	0.22993768998085715
1904	0.39400774	-8.13	0.39400774	0.0	0.1707646	0.68992233	0.33449736	1.0188321	-1.1360044	-1.101332	-0.2481006	-0.64639753	-0.07713092	-0.060094132232490514	0.23004735692241307
1905	0.39350468	-8.13	0.39350468	0.0	0.1776976	0.6912067	0.34464514	1.0191528	-1.1342988	-1.101397	-0.25091416	-0.64110345	-0.07457969	-0.057608618186279305	0.23016170748864617
1906	0.39298278	-8.13	0.39298278	0.0	0.1846751	0.69244426	0.35487786	1.0194619	-1.1326448999999998	-1.1013906999999998	-0.2537773	-0.63578343	-0.07198899	-0.05511434216011044	0.23028089637018245
1907	0.39244252	-8.13	0.39244252	0.0	0.19169627	0.6936349	0.365194	1.0197585	-1.1310428	-1.101313	-0.25668994	-0.63043845	-0.06935982	-0.052611781426654805	0.23040503753627178
1908	0.39188442	-8.12	0.39188442	0.0	0.19876027	0.69477826	0.37559196	1.0200420000000001	-1.129493	-1.1011642	-0.25965184	-0.6250695	-0.066693194	-0.05010148265858305	0.2305342891009176
1909	0.39130887	-8.12	0.39130887	0.0	0.20586629	0.69587415	0.38607025	1.0203111999999999	-1.1279953	-1.1009444	-0.26266283	-0.61967736	-0.06399015	-0.047583927398914386	0.23066873264343707
1910	0.39071637	-8.12	0.39071637	0.0	0.21301341	0.69692236	0.39662729999999996	1.0205655	-1.1265501	-1.1006539	-0.26572270000000003	-0.61426294	-0.061251786	-0.04505964815113221	0.23080852187271458
1911	0.39010736	-8.12	0.39010736	0.0	0.22020075	0.6979227	0.40726155	1.0208039	-1.1251575	-1.1002928	-0.26883113	-0.6088272	-0.058479205	-0.042529157428604136	0.23095376396858736
1912	0.3894823	-8.12	0.3894823	0.0	0.22742733	0.69887507	0.41797137	1.0210254	-1.1238177	-1.0998614	-0.27198786	-0.60337085	-0.055673543	-0.03999298898539426	0.2311045745824364
1913	0.38884163	-8.12	0.38884163	0.0	0.23469216	0.6997791999999999	0.42875522	1.0212291	-1.1225307	-1.09936	-0.27519256	-0.59789485	-0.052835975	-0.03745167796568296	0.23126106460078413
1914	0.3881858	-8.12	0.3881858	0.0	0.2419942	0.70063514	0.43961152	1.0214139000000002	-1.1212965	-1.0987886999999998	-0.27844486	-0.59239995	-0.04996768	-0.03490571287411492	0.23142332595515128
1915	0.38751528	-8.12	0.38751528	0.0	0.2493324	0.70144266	0.45053867	1.0215788000000001	-1.1201153999999998	-1.098148	-0.28174442	-0.58688694	-0.047069874000000005	-0.03235568291533502	0.23159148147138586
1916	0.38683048	-8.12	0.38683048	0.0	0.25670564	0.7022016999999999	0.46153516	1.0217226000000001	-1.1189871999999998	-1.097438	-0.28509077	-0.5813567	-0.044143792	-0.029802088134684757	0.23176560275530506
1917	0.38613188	-8.12	0.38613188	0.0	0.26411286	0.7029123	0.47259936	1.0218444	-1.1179119	-1.0966591	-0.28848353	-0.57580996	-0.041190717	-0.027245440436808804	0.2319457996505481
1918	0.38541988	-8.11	0.38541988	0.0	0.2715528	0.70357424	0.48372972	1.0219429	-1.1168895	-1.0958115	-0.2919222	-0.5702474000000001	-0.03821193	-0.024686299348442096	0.23213213509282368
1919	0.38469493	-8.11	0.38469493	0.0	0.27902433	0.7041876	0.49492470000000005	1.0220169	-1.1159197	-1.0948956	-0.29540637	-0.56466985	-0.035208747	-0.02212518003469392	0.23232468859136965
1920	0.38395748	-8.11	0.38395748	0.0	0.2865262	0.7047523	0.50618273	1.0220653	-1.1150028	-1.0939118	-0.2989354	-0.55907804	-0.032182492	-0.019562652342066993	0.23252355874652603
1921	0.38320795	-8.11	0.38320795	0.0	0.29405713	0.70526844	0.51750225	1.0220869000000001	-1.1141382	-1.0928601999999998	-0.3025089	-0.55347264	-0.02913452	-0.016999179217063877	0.23272878234286215
1922	0.38244677	-8.11	0.38244677	0.0	0.30161583	0.7057359999999999	0.5288816999999999	1.0220804000000001	-1.1133262	-1.0917413	-0.3061262	-0.54785436	-0.02606619	-0.01443535498641968	0.23294044861101257
1923	0.38167438	-8.11	0.38167438	0.0	0.30920103	0.706155	0.5403196	1.0220445	-1.1125662	-1.0905555	-0.30978677	-0.5422239000000001	-0.022978881	-0.011871673996637	0.23315859731234018
1924	0.3808912	-8.11	0.3808912	0.0	0.31681132	0.7065255	0.5518144	1.021978	-1.1118581	-1.0893033	-0.31348997	-0.5365818	-0.019873992	-0.009308673495379654	0.23338329310873626
1925	0.3800977	-8.11	0.3800977	0.0	0.32444534	0.7068475000000001	0.56336445	1.0218796	-1.1112018999999995	-1.0879847	-0.31723520000000005	-0.5309289	-0.016752921	-0.0067469046698470396	0.2336145764423533
1926	0.37929425	-8.11	0.37929425	0.0	0.33210167	0.707121	0.57496834	1.0217478000000002	-1.1105969999999998	-1.0866003999999998	-0.32102183	-0.52526575	-0.013617094	-0.004186901467703235	0.23385247692890737
1927	0.3784813	-8.11	0.3784813	0.0	0.3397789	0.7073461	0.5866245	1.0215815000000001	-1.1100434	-1.0851506000000002	-0.32484913	-0.51959306	-0.010467944	-0.0016291835168441397	0.2340970473033903
1928	0.3776593	-8.1	0.3776593	0.0	0.3474755	0.70752287	0.59833145	1.0213792	-1.1095406	-1.0836358999999998	-0.32871646	-0.5139113000000001	-0.007306911	0.0009257138943695204	0.23434830753288127
1929	0.37682867	-8.1	0.37682867	0.0	0.35519007	0.70765126	0.6100876000000001	1.0211398999999999	-1.1090883	-1.0820566	-0.33262312	-0.5082212	-0.004135449	0.0034772829985061553	0.23460629361509255
1930	0.37598982	-8.1	0.37598982	0.0	0.362921	0.7077314	0.6218915	1.0208620000000002	-1.1086863	-1.0804132	-0.33656833	-0.5025233	-0.000955	0.006024959406044065	0.23487102390751816
1931	0.37514317	-8.1	0.37514317	0.0	0.37066683	0.7077634	0.6337416	1.0205444	-1.1083341999999998	-1.078706	-0.34055138	-0.4968182	0.002232975	0.008568259708854711	0.23514251829151123
1932	0.37428918	-8.1	0.37428918	0.0	0.378426	0.70774716	0.64563644	1.020186	-1.1080313999999998	-1.0769356	-0.34457147	-0.49110645	0.005427016999999999	0.01110668673834532	0.2354207894831033
1933	0.37342826	-8.1	0.37342826	0.0	0.38619688	0.70768285	0.6575745	1.019785	-1.1077778	-1.0751024	-0.34862790000000005	-0.48538864	0.008625676	0.013639642285226425	0.23570583718939436
1934	0.3725608	-8.1	0.3725608	0.0	0.3939779	0.7075705	0.66955423	1.0193408000000002	-1.1075728	-1.0732068	-0.35271975	-0.47966525	0.011827492	0.016166713140208504	0.23599767581600395
1935	0.37168723	-8.1	0.37168723	0.0	0.40176746	0.70741034	0.6815741999999999	1.0188518	-1.107416	-1.0712492	-0.35684629999999995	-0.47393686	0.015031012	0.018687368794001825	0.23629629449950237
1936	0.370808	-8.1	0.370808	0.0	0.40956387	0.7072024	0.69363296	1.0183167	-1.1073071	-1.0692303	-0.3610067	-0.46820396	0.018234778	0.021201065257084668	0.2366017011366608
1937	0.36992347	-8.1	0.36992347	0.0	0.4173655	0.70694685	0.7057289000000001	1.0177345	-1.1072454	-1.0671503999999998	-0.36520007	-0.46246713	0.021437354	0.023707356779470837	0.2369138716529037
1938	0.36903408	-8.09	0.36903408	0.0	0.4251706	0.7066438	0.71786064	1.017104	-1.1072307	-1.06501	-0.36942557	-0.4567268	0.02463731	0.026205736211174092	0.23723280722009643
1939	0.36814025	-8.09	0.36814025	0.0	0.4329775	0.7062936	0.73002666	1.016424	-1.1072621	-1.0628095	-0.3736823	-0.4509835	0.027833244	0.02869578520220799	0.23755846666250535
1940	0.36724237	-8.09	0.36724237	0.0	0.4407845	0.70589626	0.7422254	1.0156931	-1.1073395	-1.0605496	-0.37796935	-0.4452377	0.031023765	0.03117692550258634	0.2378908390971676
1941	0.36634085	-8.09	0.36634085	0.0	0.44858983	0.7054521	0.75445545	1.0149103000000002	-1.1074623	-1.0582306	-0.38228583	-0.4394899	0.034207508	0.03364874054139406	0.23822989395684468
1942	0.36543605	-8.09	0.36543605	0.0	0.45639178	0.70496124	0.7667153	1.0140745999999998	-1.1076298	-1.0558531999999998	-0.3866308	-0.43374053	0.03738313	0.03611077688841247	0.23857560067776046
1943	0.36452842	-8.09	0.36452842	0.0	0.46418855	0.7044241	0.7790033000000001	1.0131845	-1.1078416000000002	-1.0534179	-0.39100334	-0.42799005	0.040549286	0.0385625259529587	0.2389279109448469
1944	0.36361837	-8.09	0.36361837	0.0	0.47197843	0.70384073	0.7913182	1.0122392	-1.1080971000000002	-1.0509251	-0.39540243	-0.42223895	0.043704648	0.041003599785046405	0.239286790436599
1945	0.36270624	-8.09	0.36270624	0.0	0.47975966	0.70321155	0.8036582	1.0112375	-1.1083957	-1.0483754	-0.39982712	-0.4164876	0.046847906	0.04343352433352812	0.23965218064172705
1946	0.3617925	-8.09	0.3617925	0.0	0.48753047	0.70253676	0.816022	1.0101782	-1.108737	-1.0457693	-0.4042764	-0.4107365	0.04997777	0.04585185046818545	0.24002403755984472
1947	0.36087748	-8.09	0.36087748	0.0	0.49528924	0.70181674	0.82840794	1.0090603999999999	-1.1091201000000002	-1.0431074	-0.4087493	-0.40498605	0.053092957	0.04825819073903197	0.24040229699448395
1948	0.35996157	-8.09	0.35996157	0.0	0.5030343	0.7010518	0.8408146000000001	1.0078828000000002	-1.1095448	-1.0403901	-0.4132448	-0.39923665	0.056192216	0.050652092896081524	0.24078690438661784
1949	0.3590452	-8.08	0.3590452	0.0	0.51076394	0.70024216	0.8532405000000001	1.0066446	-1.11001	-1.0376181999999998	-0.41776186	-0.39348873	0.059274312	0.053033193269580135	0.24117779012464546
1950	0.35812876	-8.08	0.35812876	0.0	0.5184767	0.6993883000000001	0.865684	1.0053446	-1.1105156	-1.034792	-0.4222994000000001	-0.3877427	0.06233801	0.055401069090934785	0.24157489465576962
1951	0.35721254	-8.08	0.35721254	0.0	0.526171	0.6984905	0.87814367	1.003982	-1.1110606	-1.0319121999999998	-0.42685643	-0.381999	0.0653821	0.057755361210159305	0.24197814381061403
1952	0.35629705	-8.08	0.35629705	0.0	0.5338453	0.69754916	0.89061797	1.0025555	-1.1116446000000002	-1.0289794	-0.43143183	-0.37625802	0.06840538	0.060095651138893126	0.24238746281790222
1953	0.35538256	-8.08	0.35538256	0.0	0.541498	0.6965647	0.90310544	1.0010643	-1.1122669	-1.0259942	-0.43602452	-0.37052023	0.07140666	0.062421581707382226	0.24280278131717692
1954	0.35446948	-8.08	0.35446948	0.0	0.5491276	0.6955374	0.91560453	0.9995073	-1.1129267	-1.022957	-0.44063342	-0.36478612	0.074384786	0.06473278328656921	0.2432239898899267
1955	0.3535582	-8.08	0.3535582	0.0	0.55673254	0.6944677	0.9281136999999999	0.99788374	-1.1136236000000002	-1.0198684999999998	-0.4452574	-0.3590562	0.07733860000000001	0.06702887878809358	0.24365103120182474
1956	0.35264912	-8.08	0.35264912	0.0	0.5643114	0.69335616	0.94063145	0.9961924999999999	-1.1143569	-1.0167294	-0.44989535	-0.353331	0.08026697	0.06930949376313016	0.24408381646759064
1957	0.35174257	-8.08	0.35174257	0.0	0.57186264	0.6922031	0.9531563	0.99443287	-1.1151258	-1.0135399	-0.45454618	-0.347611	0.083168775	0.071574336862854	0.2445222327992603
1958	0.35083893	-8.08	0.35083893	0.0	0.57938474	0.6910089	0.9656866	0.9926038	-1.1159296	-1.010301	-0.4592087	-0.3418968	0.086042896	0.07382297695820769	0.24496618688857116
1959	0.34993863	-8.07	0.34993863	0.0	0.5868763	0.6897741999999999	0.9782209999999999	0.9907044	-1.1167676000000002	-1.007013	-0.4638818	-0.33618888	0.08888824	0.07605514642129517	0.24541557484147447
1960	0.34904203	-8.07	0.34904203	0.0	0.59433573	0.68849933	0.9907579	0.988734	-1.1176393999999998	-1.0036764	-0.4685643	-0.33048788	0.09170373	0.07827047430329136	0.24587030363280157
1961	0.34814954	-8.07	0.34814954	0.0	0.60176164	0.6871848	1.0032958	0.9866915999999999	-1.1185441	-1.000292	-0.47325504	-0.32479438	0.094488285	0.08046861421583558	0.24633025854303137
1962	0.3472615	-8.07	0.3472615	0.0	0.6091527	0.68583107	1.015833	0.9845764000000001	-1.119481	-0.99685997	-0.4779528	-0.31910896	0.09724087	0.08264927731126401	0.24679530031645583
1963	0.34637836	-8.07	0.34637836	0.0	0.61650723	0.6844387	1.0283681999999998	0.98238766	-1.1204493999999998	-0.99338114	-0.4826564	-0.3134323	0.09996045	0.08481213584075166	0.24726533653064306
1964	0.34550047	-8.07	0.34550047	0.0	0.62382394	0.68300813	1.0408998999999999	0.98012465	-1.1214488	-0.989856	-0.4873646	-0.30776495	0.10264598	0.08695687199617005	0.2477402531137976
1965	0.34462824	-8.07	0.34462824	0.0	0.6311014	0.68153995	1.0534265	0.9777865	-1.1224782	-0.986285	-0.49207622	-0.30210763	0.10529645	0.08908320241008756	0.24821990217374199
1966	0.34376207	-8.07	0.34376207	0.0	0.6383382	0.68003464	1.0659463	0.97537255	-1.1235372	-0.9826686	-0.49679008	-0.29646096	0.10791085	0.09119077781391143	0.24870416025913344
1967	0.34290236	-8.07	0.34290236	0.0	0.6455329	0.67849267	1.0784581	0.9728821	-1.124625	-0.9790074	-0.50150484	-0.2908256	0.11048818	0.09327934784020998	0.24919290396367336
1968	0.34204954	-8.07	0.34204954	0.0	0.6526841	0.67691475	1.0909601	0.97031444	-1.125741	-0.975302	-0.5062194	-0.28520226	0.11302745	0.09534857116108705	0.24968600164147092
1969	0.34120396	-8.06	0.34120396	0.0	0.6597904	0.67530125	1.103451	0.9676689	-1.1268843000000002	-0.9715528	-0.5109323	-0.27959165	0.115527704	0.09739821584864658	0.25018329717438476
1970	0.340366	-8.06	0.340366	0.0	0.66685045	0.6736529	1.1159290000000002	0.96494484	-1.1280546	-0.9677603	-0.5156425	-0.27399442	0.11798798	0.09942793535522462	0.25068466631826664
1971	0.33953616	-8.06	0.33953616	0.0	0.6738629	0.6719702	1.1283928	0.9621417	-1.1292508999999995	-0.96392506	-0.5203485999999999	-0.26841134	0.120407335	0.1014375169738541	0.25118995792551435
1972	0.33871475	-8.06	0.33871475	0.0	0.68082625	0.6702538	1.1408409	0.9592588	-1.1304727	-0.9600475	-0.5250493	-0.26284307	0.12278484	0.10342667653594202	0.25169902523552445
1973	0.33790222	-8.06	0.33790222	0.0	0.68773925	0.66850436	1.1532716	0.95629555	-1.1317191	-0.9561282	-0.52974343	-0.2572904	0.12511957	0.10539514211475376	0.252211707489203
1974	0.33709893	-8.06	0.33709893	0.0	0.6946005	0.6667225999999999	1.1656833999999998	0.95325154	-1.1329898	-0.95216763	-0.5344296	-0.25175402	0.12741064	0.1073426578823929	0.2527278743043706
1975	0.33630523	-8.06	0.33630523	0.0	0.70140874	0.6649092	1.1780747	0.95012605	-1.1342838	-0.94816625	-0.5391066	-0.24623471	0.12965713	0.10926896947142797	0.253247343252392
1976	0.33552155	-8.06	0.33552155	0.0	0.7081626	0.6630649000000001	1.1904442	0.9469188000000001	-1.1356006	-0.94412464	-0.5437731	-0.24073324	0.1318582	0.11117386747489166	0.25376998962900865
1977	0.33474818	-8.06	0.33474818	0.0	0.71486074	0.6611905	1.2027903	0.9436290999999999	-1.1369394	-0.9400432	-0.5484278	-0.23525038	0.13401298	0.11305710160442353	0.2542956303459296
1978	0.3339855	-8.06	0.3339855	0.0	0.72150177	0.65928686	1.2151114	0.94025654	-1.1382997	-0.9359225	-0.55306953	-0.22978693	0.13612059	0.11491840051235966	0.254824119249224
1979	0.33323383	-8.05	0.33323383	0.0	0.72808456	0.6573547	1.2274058	0.9368008	-1.1396807	-0.93176293	-0.5576969	-0.22434372	0.13818021	0.11675756575219724	0.25535527604039143
1980	0.3324935	-8.05	0.3324935	0.0	0.73460764	0.6553949	1.2396723	0.9332613999999999	-1.1410819	-0.9275651	-0.56230867	-0.21892157	0.14019099	0.11857435007511137	0.25588896038375214
1981	0.33176485	-8.05	0.33176485	0.0	0.74106985	0.6534084	1.2519091	0.9296379000000001	-1.1425024	-0.9233294	-0.5669036	-0.21352132	0.14215212	0.12036855003459937	0.25642497940645054
1982	0.33104813	-8.05	0.33104813	0.0	0.74746984	0.651396	1.2641149	0.9259301	-1.1439419	-0.9190564	-0.57148033	-0.20814379	0.14406279	0.12213993434230039	0.2569631967462309
1983	0.3303437	-8.05	0.3303437	0.0	0.7538064	0.6493587	1.2762878	0.92213756	-1.1453995	-0.9147466	-0.5760377	-0.20278987	0.14592218	0.12388826757147982	0.25750341500212515
1984	0.32965177	-8.05	0.32965177	0.0	0.76007825	0.6472973000000001	1.2884265	0.91826004	-1.1468745	-0.91040033	-0.5805744	-0.1974604	0.14772956	0.12561337943377682	0.2580454593081038
1985	0.3289727	-8.05	0.3289727	0.0	0.7662841	0.6452128	1.3005294	0.91429716	-1.1483665	-0.90601826	-0.58508915	-0.19215629	0.14948411	0.1273150075419922	0.25858917204694626
1986	0.32830673	-8.05	0.32830673	0.0	0.7724228	0.64310616	1.3125949	0.9102488000000001	-1.1498747	-0.9016008	-0.58958054	-0.18687841	0.15118508	0.1289930015089264	0.2591343629875241
1987	0.32765412	-8.05	0.32765412	0.0	0.7784931	0.6409781999999999	1.3246216	0.9061146999999999	-1.1513985	-0.89714843	-0.59404737	-0.18162766	0.15283173	0.13064714996714777	0.25968086145369007
1988	0.32701513	-8.05	0.32701513	0.0	0.7844937	0.63882995	1.3366076	0.9018946	-1.1529374	-0.89266163	-0.59848833	-0.17640497	0.15442331	0.13227719464806362	0.26022847042393116
1989	0.32639003	-8.04	0.32639003	0.0	0.7904235	0.63666224	1.3485516000000002	0.8975885	-1.1544908	-0.888141	-0.602902	-0.17121124	0.15595910000000002	0.1338829940458679	0.260777030214192
1990	0.32577902	-8.04	0.32577902	0.0	0.7962812	0.6344761999999999	1.360452	0.89319605	-1.1560583	-0.8835869000000001	-0.607287	-0.16604741	0.15743835	0.1354643229315033	0.2613263493441181
1991	0.32518238	-8.04	0.32518238	0.0	0.80206573	0.6322726	1.3723072	0.8887173	-1.1576393	-0.8789998	-0.611642	-0.16091442	0.15886037	0.13702100583869933	0.2618762427501624
1992	0.3246003	-8.04	0.3246003	0.0	0.80777586	0.63005245	1.3841156000000001	0.8841521000000001	-1.159233	-0.87438035	-0.6159656	-0.15581325	0.16022445	0.13855285641979218	0.2624265120569603
1993	0.32403305	-8.04	0.32403305	0.0	0.8134104	0.62781674	1.3958756	0.87950045	-1.1608392	-0.8697289	-0.6202565	-0.15074481	0.1615299	0.1400596733073502	0.26297698272511005
1994	0.3234808	-8.04	0.3234808	0.0	0.81896824	0.6255664000000001	1.4075857	0.87476236	-1.1624573	-0.8650459999999999	-0.62451315	-0.14571008	0.16277602	0.1415413001141739	0.26352746250718956
1995	0.3229438	-8.04	0.3229438	0.0	0.8244482	0.6233024	1.4192443000000001	0.8699379	-1.1640868	-0.8603321	-0.62873423	-0.14071003	0.16396217	0.142997564453064	0.26407776213819417
1996	0.32242224	-8.04	0.32242224	0.0	0.82984924	0.62102574	1.4308497	0.8650271	-1.1657273	-0.85558754	-0.6329183	-0.13574561	0.16508766	0.14442829293682094	0.2646276801974476
1997	0.32191628	-8.04	0.32191628	0.0	0.83517015	0.6187373	1.4424003	0.8600303	-1.1673781	-0.8508129000000001	-0.6370639	-0.13081779	0.16615187	0.1458333511980133	0.265177017760257
1998	0.32142615	-8.04	0.32142615	0.0	0.8404098	0.61643815	1.4538947	0.8549475000000001	-1.169039	-0.8460087	-0.6411696	-0.12592752	0.16715421	0.1472125708494415	0.26572560343447593
[truncated: 28,520 more rows]
