# Supplementary material for: Highly sensitive in vivo detection of dynamic changes in enkephalins following acute stress in mice
Source: eLife. 2025 Jul 7;12:RP91609. doi: 10.7554/eLife.91609 (PMC12234004; doi:10.7554/eLife.91609)
Supplement: Figure 2—source data 1. [file elife-91609-fig2-data1.zip › Mikati_2025_Figure2/Figure2G&H/Figure2G&H_third_handling.csv]

	third_handling_3345	timestamps	mean	err	third_handling_3343	third_handling_3290	third_handling_3292	third_handling_3293	third_handling_3252	third_handling_3282	third_handling_3255	third_handling_285	third_handling_3283	avg	sem
0	-0.6460123	-10.0	-0.6460123	0.0	0.22298706	-0.15455994	0.4653736	0.3463173	0.7026486999999999	-0.108840376	-0.024128783	-1.6162615	-0.007285196	-0.08197614454348755	0.20759868364714273
1	-0.6443568	-10.0	-0.6443568	0.0	0.21979542	-0.14931029	0.47307593	0.34143814	0.70625913	-0.10701269	-0.017795356000000002	-1.6202857	0.003332036	-0.07948601664388658	0.20813742871243635
2	-0.6426973	-10.0	-0.6426973	0.0	0.21660726	-0.14405626	0.4808237	0.33653554	0.7097911	-0.10525389	-0.011490462	-1.624164	0.013998846	-0.07699054429610976	0.20867362454820143
3	-0.6410346	-10.0	-0.6410346	0.0	0.21342422	-0.13879867	0.48861527	0.3316115	0.7132433000000001	-0.10356379	-0.005215712	-1.6278958	0.024712319	-0.07449019654377058	0.209207170260985
4	-0.63936955	-10.0	-0.63936955	0.0	0.21024789	-0.13353829	0.4964491	0.32666802	0.71661437	-0.101942174	0.001027274	-1.6314812	0.03546952	-0.07198550382059861	0.2097380126278282
5	-0.63770294	-10.0	-0.63770294	0.0	0.20707987	-0.12827595	0.50432354	0.32170709999999997	0.719903	-0.10038878	0.007236885	-1.6349198	0.046267524	-0.06947695504055558	0.21026605101060217
6	-0.63603544	-9.99	-0.63603544	0.0	0.20392172	-0.12301242	0.51223695	0.31673074	0.72310805	-0.09890334	0.013411507	-1.6382116000000002	0.057103377	-0.06696504579667437	0.2107912111193764
7	-0.63436794	-9.99	-0.63436794	0.0	0.20077497	-0.11774853	0.5201877	0.311741	0.72622824	-0.09748556	0.01954952	-1.6413565	0.06797411	-0.06445029951396179	0.21131340569821283
8	-0.6327011	-9.99	-0.6327011	0.0	0.19764113	-0.112485066	0.528174	0.30673984	0.7292625	-0.09613507	0.02564931	-1.6443542000000002	0.07887675	-0.061933190065682986	0.2118325177388592
9	-0.6310357	-9.99	-0.6310357	0.0	0.19452168	-0.10722284	0.53619426	0.30172932	0.7322097	-0.09485153	0.031709258	-1.647205	0.089808315	-0.059414252206496446	0.2123484811812023
10	-0.62937254	-9.99	-0.62937254	0.0	0.19141808	-0.10196267	0.5442468	0.29671147	0.73506874	-0.09363454	0.037727743	-1.6499088	0.10076581	-0.056893990261409	0.21286118930080564
11	-0.6277123	-9.99	-0.6277123	0.0	0.18833177	-0.09670536	0.5523298000000001	0.29168832	0.7378387	-0.09248368	0.043703143	-1.6524655	0.11174622	-0.05437288984438247	0.21337052505600743
12	-0.6260557	-9.99	-0.6260557	0.0	0.18526416	-0.09145176	0.56044155	0.28666192	0.7405185000000001	-0.09139851	0.04963383	-1.654875	0.12274656	-0.05185144721995927	0.21387636334354562
13	-0.62440366	-9.99	-0.62440366	0.0	0.18221663	-0.086202696	0.5685803	0.28163427	0.74310726	-0.090378575	0.05551818	-1.6571378	0.13376378	-0.0493302307143074	0.21437863245634356
14	-0.6227567	-9.99	-0.6227567	0.0	0.17919056	-0.08095904400000001	0.5767444	0.27660745	0.7456041	-0.089423396	0.06135456	-1.6592537	0.14479487	-0.04680969184138871	0.21487719135204908
15	-0.6211157	-9.99	-0.6211157	0.0	0.1761873	-0.07572166	0.58493185	0.2715835	0.74800813	-0.088532455	0.06714133	-1.6612228	0.15583679	-0.04429036928667451	0.21537190938120768
16	-0.61948127	-9.98	-0.61948127	0.0	0.17320819	-0.070491426	0.59314096	0.26656440000000003	0.7503185	-0.087705225	0.07287686	-1.6630454	0.16688654	-0.04177278645540387	0.21586267477573914
17	-0.6178542	-9.98	-0.6178542	0.0	0.17025451	-0.06526924	0.60136986	0.26155218	0.7525345	-0.08694115	0.07855952	-1.6647216	0.17794104	-0.039257455433048226	0.21634935190511154
18	-0.61623514	-9.98	-0.61623514	0.0	0.16732752	-0.060056005	0.6096168000000001	0.25654888	0.7546553	-0.08623967	0.08418766	-1.6662517	0.18899731	-0.03674490387542724	0.2168318148658792
19	-0.6146249	-9.98	-0.6146249	0.0	0.1644285	-0.054852642	0.61788	0.2515565	0.7566803000000001	-0.08560018	0.08975964	-1.6676358	0.20005228	-0.034235631718592806	0.2173099233967498
20	-0.6130241	-9.98	-0.6130241	0.0	0.16155867	-0.04966008	0.6261574000000001	0.2465769	0.7586086999999999	-0.08502209	0.09527384	-1.6688743	0.2111029	-0.031730217277668005	0.2177835308675772
21	-0.61143345	-9.98	-0.61143345	0.0	0.15871927	-0.044479265999999996	0.63444734	0.24161212	0.76044	-0.08450476	0.100728594	-1.6699673	0.22214612	-0.029229132698588546	0.21825249070242403
22	-0.6098536	-9.98	-0.6098536	0.0	0.15591148	-0.03931116	0.6427479	0.23666397	0.76217353	-0.08404757	0.106122255	-1.6709154	0.2331789	-0.026732972487754813	0.21871667287589788
23	-0.6082853	-9.98	-0.6082853	0.0	0.15313646	-0.034156736	0.6510570999999999	0.23173434	0.7638087	-0.08364986	0.11145316	-1.6717186999999998	0.24419814	-0.02424227019110258	0.219175899151545
24	-0.6067292	-9.98	-0.6067292	0.0	0.15039538	-0.029016985	0.65937316	0.22682503	0.7653451	-0.08331096	0.116719656	-1.6723776999999995	0.2552008	-0.021757572995264384	0.21963003395640263
25	-0.6051859	-9.98	-0.6051859	0.0	0.14768936	-0.023892898	0.6676941999999999	0.22193784	0.76678216	-0.0830302	0.121920064	-1.6728927	0.26618388	-0.01927942225606006	0.2200789063256431
26	-0.60365605	-9.97	-0.60365605	0.0	0.14501952	-0.018785479	0.67601824	0.21707453	0.7681194	-0.08280687	0.12705274	-1.6732641	0.27714425	-0.0168083826194252	0.22052234588764405
27	-0.60214037	-9.97	-0.60214037	0.0	0.14238696	-0.013695738	0.6843434	0.21223679	0.7693565	-0.08264027	0.13211602	-1.6734926	0.28807887	-0.014345043702805326	0.22096021715019654
28	-0.60063946	-9.97	-0.60063946	0.0	0.13979277	-0.008624676	0.6926678000000001	0.20742637	0.7704929	-0.082529664	0.13710831	-1.6735784	0.29898470000000005	-0.011889935232368459	0.22139232388758337
29	-0.5991539	-9.97	-0.5991539	0.0	0.137238	-0.0035732652	0.70098937	0.20264488	0.7715284	-0.08247434	0.14202802	-1.6735221999999998	0.3098587	-0.009443631564166582	0.22181851041846978
30	-0.5976843	-9.97	-0.5976843	0.0	0.1347237	0.0014575251000000001	0.7093063000000001	0.19789396	0.7724626	-0.08247355	0.14687356	-1.6733246	0.32069775	-0.007006708555528862	0.22223861343270476
31	-0.59623134	-9.97	-0.59623134	0.0	0.13225088	0.006466743499999999	0.7176166	0.19317524	0.7732953	-0.08252655	0.15164343	-1.672986	0.33149886	-0.004579684262739575	0.222652446670584
32	-0.5947955	-9.97	-0.5947955	0.0	0.12982053	0.011453442	0.7259183000000001	0.18849027	0.7740260999999999	-0.08263256	0.1563361	-1.6725072	0.34225896	-0.0021631587427795363	0.22305984458166178
33	-0.59337753	-9.97	-0.59337753	0.0	0.12743361	0.016416697	0.7342095000000001	0.18384063	0.77465487	-0.0827908	0.16095008	-1.6718886999999998	0.35297495	0.0002423309367897253	0.22346062691400062
34	-0.5919779	-9.97	-0.5919779	0.0	0.12509109	0.021355588	0.7424881	0.17922783	0.7751814	-0.08300049599999999	0.16548397	-1.6711313	0.36364377	0.002636205849219514	0.22385462073574863
35	-0.59059715	-9.97	-0.59059715	0.0	0.122793905	0.026269205	0.75075215	0.17465337	0.7756055000000001	-0.083260864	0.16993636	-1.6702356	0.37426233	0.005017920372703133	0.22424163769828842
36	-0.58923596	-9.96	-0.58923596	0.0	0.120542936	0.031156652000000003	0.7589998	0.17011876	0.775927	-0.08357109	0.17430589	-1.6692024	0.38482758	0.007386916658982473	0.22462151070345787
37	-0.5878948	-9.96	-0.5878948	0.0	0.1183391	0.03601704	0.76722896	0.16562545	0.7761458000000001	-0.08393038	0.17859122	-1.6680326	0.39533645	0.009742624166482921	0.22499406511933212
38	-0.58657426	-9.96	-0.58657426	0.0	0.11618324	0.040849496	0.7754376000000001	0.1611749	0.77626187	-0.08433792	0.18279108	-1.6667271	0.40578586	0.012084477327178595	0.22535913077766598
39	-0.5852748	-9.96	-0.5852748	0.0	0.11407622	0.04565315	0.7836238	0.1567685	0.77627504	-0.08479288	0.18690425	-1.6652863000000002	0.41617274	0.014411970393972379	0.22571648777174444
40	-0.583997	-9.96	-0.583997	0.0	0.11201886	0.050427146	0.79178554	0.15240766	0.7761853	-0.08529444	0.19092947	-1.6637115000000002	0.42649406	0.016724508569186745	0.22606599179154202
41	-0.58274144	-9.96	-0.58274144	0.0	0.110011995	0.055170625	0.79992074	0.14809376	0.7759925	-0.08584176	0.19486557	-1.6620034	0.43674678	0.019021537049621572	0.22640743987956105
42	-0.5815085	-9.96	-0.5815085	0.0	0.10805642	0.059882753	0.80802745	0.14382817	0.7756969	-0.086434	0.19871144	-1.660163	0.44692776	0.021302537433237855	0.2267406637408409
43	-0.5802988	-9.96	-0.5802988	0.0	0.106152914	0.064562686	0.81610364	0.13961218	0.77529824	-0.08707033	0.20246594	-1.6581914	0.45703402	0.023566910906951528	0.2270654837299085
44	-0.5791127	-9.96	-0.5791127	0.0	0.10430225	0.069209605	0.8241472	0.13544716	0.7747968000000001	-0.08774988	0.20612802	-1.6560893	0.46706247	0.025814161628026955	0.22738169800296662
45	-0.57795084	-9.96	-0.57795084	0.0	0.10250518	0.07382269	0.8321563	0.13133436	0.77419245	-0.088471815	0.2096966	-1.6538580000000005	0.47701004	0.028043696703147845	0.22768914821957023
46	-0.5768136	-9.95	-0.5768136	0.0	0.10076241	0.078401126	0.8401288	0.12727508	0.7734854	-0.08923525	0.21317074	-1.6514981	0.48687372	0.030255034934636688	0.2279876149572827
47	-0.5757015	-9.95	-0.5757015	0.0	0.099074684	0.082944095	0.84806263	0.12327056	0.77267575	-0.09003934	0.21654943	-1.649011	0.49665046	0.032447579394002925	0.22827694233691218
48	-0.5746149	-9.95	-0.5746149	0.0	0.09744267	0.08745081	0.85595584	0.11932202	0.7717636999999999	-0.09088321	0.21983172	-1.6463976000000002	0.50633717	0.03462082391874309	0.2285569331019755
49	-0.57355434	-9.95	-0.57355434	0.0	0.09586705	0.091920465	0.86380637	0.11543066	0.7707493000000001	-0.09176597	0.22301672	-1.6436588	0.5159308	0.03677422606496048	0.22882738427795343
50	-0.57252026	-9.95	-0.57252026	0.0	0.0943485	0.096352264	0.87161213	0.111597694	0.7696329000000001	-0.09268673	0.22610357	-1.6407956999999995	0.52542835	0.03890727196462905	0.2290881142679097
51	-0.57151306	-9.95	-0.57151306	0.0	0.0928876	0.100745425	0.8793711999999999	0.10782428	0.76841474	-0.09364456	0.2290914	-1.6378092	0.5348267	0.04101945309914205	0.22933892215388996
52	-0.5705332	-9.95	-0.5705332	0.0	0.091484964	0.10509916400000001	0.8870815000000001	0.10411157	0.7670951	-0.094638534	0.23197944	-1.6347003	0.54412293	0.04311026178942873	0.22957961539159802
53	-0.5695811	-9.95	-0.5695811	0.0	0.090141125	0.10941269	0.894741	0.10046069	0.7656743	-0.095667675	0.23476689	-1.6314698	0.5533139	0.04517920286194037	0.22980997689028582
54	-0.5686572	-9.95	-0.5686572	0.0	0.08885661	0.11368524	0.9023476999999999	0.09687277	0.76415277	-0.09673101	0.23745301	-1.6281188999999998	0.5623965999999999	0.047225756826560994	0.23002983411032152
55	-0.5677619	-9.95	-0.5677619	0.0	0.087631896	0.11791605	0.90989953	0.09334889	0.7625308000000001	-0.09782751	0.2400371	-1.6246481000000002	0.57136804	0.04924947980974194	0.23023894139888892
56	-0.56689566	-9.94	-0.56689566	0.0	0.08646747	0.12210433	0.91739446	0.08989012	0.7608089	-0.09895615	0.24251845	-1.6210586	0.5802251	0.05124984135101891	0.2304371209058993
57	-0.5660588	-9.94	-0.5660588	0.0	0.08536374	0.12624934	0.92483056	0.08649752	0.7589874	-0.10011593	0.24489644	-1.6173512	0.5889649	0.05322639537132071	0.2306241587973612
58	-0.56525177	-9.94	-0.56525177	0.0	0.08432112	0.13035032	0.9322056999999999	0.083172135	0.757067	-0.1013058	0.24717043	-1.6135266	0.59758425	0.055178678625589374	0.23079983095167575
59	-0.5644749	-9.94	-0.5644749	0.0	0.083339974	0.1344065	0.9395179	0.07991497	0.7550481	-0.102524735	0.24933983	-1.6095859	0.60608023	0.05710619885888292	0.23096394564620995
60	-0.5637286	-9.94	-0.5637286	0.0	0.08242067	0.13841717	0.9467652	0.07672703	0.75293124	-0.10377171	0.2514041	-1.6055298	0.61444986	0.05900851885579491	0.23111628434607345
61	-0.5630131	-9.94	-0.5630131	0.0	0.08156352	0.14238153	0.9539455	0.07360931	0.75071704	-0.105045706	0.2533627	-1.6013591	0.62269	0.060885171466905974	0.23125662210421943
62	-0.56232876	-9.94	-0.56232876	0.0	0.08076882	0.14629886	0.9610568000000002	0.07056274	0.7484061	-0.10634571	0.25521508	-1.5970746999999998	0.6307979	0.06273571377680973	0.23138475869034725
63	-0.56167597	-9.94	-0.56167597	0.0	0.08003685	0.15016842	0.9680972	0.06758829	0.74599904	-0.10767072	0.2569608	-1.5926774	0.6387706	0.06455971129975127	0.23150048544921487
64	-0.5610549	-9.94	-0.5610549	0.0	0.079367846	0.15398945	0.97506464	0.06468686	0.7434966	-0.109019704	0.2585995	-1.5881678999999995	0.6466053	0.06635677068631136	0.23160358148433116
65	-0.5604659	-9.94	-0.5604659	0.0	0.07876205	0.15776122	0.981957	0.061859313	0.7408994000000001	-0.11039168	0.26013064	-1.583547	0.6542994000000001	0.06812644677050286	0.23169383661752832
66	-0.5599091	-9.94	-0.5599091	0.0	0.07821963	0.16148302	0.98877233	0.05910652	0.73820823	-0.11178562	0.26155389999999995	-1.5788156	0.6618501	0.06986834045232583	0.23177105191926461
67	-0.55938494	-9.93	-0.55938494	0.0	0.077740796	0.16515414	0.9955084999999999	0.056429304000000007	0.7354238000000001	-0.11320053	0.2628689	-1.5739743	0.66925484	0.07158205078556099	0.231835005907958
68	-0.55889344	-9.93	-0.55889344	0.0	0.07732567	0.16877393	1.0021635	0.053828456	0.7325469	-0.114635415	0.26407534	-1.569024	0.67651117	0.07326721107573089	0.23188550383193168
69	-0.55843496	-9.93	-0.55843496	0.0	0.07697442	0.17234173	1.0087355	0.051304746	0.72957844	-0.11608927	0.26517293	-1.5639652	0.6836166	0.07492349345132601	0.23192233932459497
70	-0.5580096	-9.93	-0.5580096	0.0	0.076687135	0.17585693	1.0152223	0.04885891	0.7265191	-0.11756111	0.26616132	-1.5587988000000002	0.6905687	0.076550486032114	0.23194530853648168
71	-0.55761755	-9.93	-0.55761755	0.0	0.07646391	0.17931893	1.0216220999999999	0.046491664	0.7233699	-0.11904996	0.26704037	-1.5535256000000002	0.6973651	0.07814788668292082	0.23195423254445394
72	-0.55725896	-9.93	-0.55725896	0.0	0.0763048	0.18272719	1.0279328	0.04420368	0.7201316	-0.12055483	0.26780978	-1.5481461	0.70400363	0.07971535872235294	0.23194889638748253
73	-0.556934	-9.93	-0.556934	0.0	0.076209866	0.18608114	1.0341525	0.041995595999999996	0.71680516	-0.12207475	0.26846942	-1.5426613	0.71048206	0.08125256924488794	0.23192913650488403
74	-0.5566428	-9.93	-0.5566428	0.0	0.07617915	0.18938027	1.0402795	0.039868005	0.71339154	-0.12360875	0.26901913	-1.5370716999999998	0.7167982	0.08275925709994511	0.23189476176563298
75	-0.55638534	-9.93	-0.55638534	0.0	0.07621269	0.19262409	1.0463119	0.037821453	0.7098916999999999	-0.12515587	0.2694587	-1.5313778999999998	0.7229499	0.0842351323974083	0.2318455802390668
76	-0.5561619	-9.93	-0.5561619	0.0	0.07631054	0.19581212	1.0522478000000002	0.03585644	0.7063065	-0.12671515	0.26978815	-1.5255809	0.72893524	0.08567988572623257	0.23178144217151572
77	-0.5559724	-9.92	-0.5559724	0.0	0.076472685	0.19894393	1.0580853000000001	0.033973426	0.7026372	-0.12828568	0.27000728	-1.5196811	0.73475224	0.08709328834135972	0.23170215637146058
78	-0.555817	-9.92	-0.555817	0.0	0.07669909	0.20201905	1.0638229	0.032172833	0.6988846	-0.12986645	0.27011612	-1.5136793	0.7403989000000001	0.08847507379657057	0.23160757309511987
79	-0.5556958	-9.92	-0.5556958	0.0	0.076989695	0.2050371	1.0694586000000001	0.030455028999999998	0.6950499	-0.13145657	0.2701146	-1.507576	0.74587345	0.08982500322587814	0.23149751619156686
80	-0.5556087	-9.92	-0.5556087	0.0	0.07734437	0.20799771	1.0749909	0.028820363999999998	0.6911341	-0.13305509	0.27000272	-1.5013721000000002	0.7511741	0.0911428387083534	0.23137185737500454
81	-0.55555576	-9.92	-0.55555576	0.0	0.07776297	0.21090052	1.0804178999999998	0.027269134	0.68713826	-0.13466108	0.26978055	-1.4950682	0.7562989999999999	0.09242832919777719	0.231230429467225
82	-0.55553705	-9.92	-0.55553705	0.0	0.078245275	0.21374515	1.0857379999999999	0.025801592999999998	0.68306357	-0.13627362	0.26944807	-1.488665	0.7612466	0.09368125927205924	0.23107310374819462
83	-0.55555254	-9.92	-0.55555254	0.0	0.07879105	0.21653132	1.0909495	0.024417967000000002	0.67891115	-0.13789183	0.26900542	-1.4821632	0.76601523	0.09490140668934173	0.23089974386986345
84	-0.55560213	-9.92	-0.55560213	0.0	0.07940004	0.21925873	1.0960511	0.023118434	0.6746821999999999	-0.13951476	0.26845267	-1.4755636	0.7706033	0.0960885980935215	0.2307102424021158
85	-0.55568576	-9.92	-0.55568576	0.0	0.08007193	0.22192706	1.1010411	0.021903132999999998	0.6703778	-0.1411415	0.26778996	-1.4688671	0.7750093000000001	0.09724259279768258	0.23050448494964407
86	-0.5558035	-9.92	-0.5558035	0.0	0.08080638	0.22453609	1.105918	0.020772172	0.6659991999999999	-0.14277118	0.26701748	-1.4620742	0.7792316999999999	0.09836321662363165	0.23028234849232426
87	-0.5559551	-9.91	-0.5559551	0.0	0.08160301	0.22708555	1.1106805	0.019725623	0.6615476	-0.14440289	0.2661354	-1.4551857	0.7832691999999999	0.09945031839985922	0.23004374304467246
88	-0.55614054	-9.91	-0.55614054	0.0	0.08246142	0.22957522	1.115327	0.018763516	0.6570243	-0.14603573	0.265144	-1.4482026	0.78712046	0.10050370406910099	0.22978858654766457
89	-0.5563597	-9.91	-0.5563597	0.0	0.08338116	0.23200488	1.1198563999999998	0.017885841	0.65243053	-0.14766882	0.2640435	-1.4411256	0.7907841999999999	0.10152323837845381	0.22951680356622875
90	-0.5566125	-9.91	-0.5566125	0.0	0.08436176	0.23437434	1.1242671	0.017092563	0.6477675	-0.14930128	0.26283425	-1.4339556	0.79425925	0.10250873932007294	0.22922831470495938
91	-0.5568987	-9.91	-0.5568987	0.0	0.085402705	0.23668343	1.128558	0.016383606999999998	0.6430365	-0.15093225	0.26151663	-1.4266932	0.79754454	0.10346012486634559	0.22892305026053394
92	-0.55721825	-9.91	-0.55721825	0.0	0.08650344	0.23893198	1.132728	0.015758865	0.63823885	-0.15256086	0.26009098	-1.4193395	0.8006389	0.10437724000390436	0.22860098006035884
93	-0.5575709	-9.91	-0.5575709	0.0	0.08766337	0.24111986	1.1367757	0.0152181955	0.6333758	-0.15418623	0.2585577	-1.4118954	0.8035414000000001	0.10525995181996231	0.22826205038209443
94	-0.5579565	-9.91	-0.5579565	0.0	0.0888819	0.24324690000000002	1.1407001	0.014761426000000001	0.6284487	-0.15580754	0.25691733	-1.4043615	0.80625117	0.10610819716539725	0.22790622068944305
95	-0.5583749	-9.91	-0.5583749	0.0	0.090158395	0.24531302	1.1445	0.01438835	0.6234589	-0.1574239	0.2551703	-1.3967389	0.8087673000000001	0.10692185837248043	0.22753347069681953
96	-0.5588258	-9.91	-0.5588258	0.0	0.091492176	0.24731807	1.1481743999999998	0.014098731000000001	0.6184076000000001	-0.15903449	0.25331712	-1.3890284	0.8110890000000001	0.10770084161737974	0.22714377675636813
97	-0.55930907	-9.9	-0.55930907	0.0	0.09288255	0.24926198	1.1517222	0.013892296	0.6132962	-0.16063847	0.2513584	-1.381231	0.81321543	0.10844505219108921	0.22673713280086602
98	-0.5598244	-9.9	-0.5598244	0.0	0.094328806	0.25114465	1.1551425	0.013768745	0.60812604	-0.16223504	0.24929467	-1.3733474	0.815146	0.10915445637035752	0.22631352759260517
99	-0.5603717	-9.9	-0.5603717	0.0	0.09583017	0.25296602	1.1584345	0.013727747	0.6028984000000001	-0.16382347	0.2471266	-1.3653787	0.81688017	0.10982897423513341	0.22587299644263392
100	-0.5609505	-9.9	-0.5609505	0.0	0.09738587	0.254726	1.161597	0.013768943999999998	0.59761465	-0.16540302	0.24485482	-1.3573258	0.8184173	0.11046852447757187	0.22541553153158214
101	-0.56156075	-9.9	-0.56156075	0.0	0.0989951	0.25642455	1.1646295	0.013891946499999999	0.59227616	-0.16697302	0.24248004	-1.3491896	0.8197568999999999	0.11107308234738959	0.22494118189233778
102	-0.5622021	-9.9	-0.5622021	0.0	0.100657	0.25806165	1.1675308	0.014096333999999999	0.5868843	-0.16853282	0.24000295	-1.3409711000000002	0.8208986999999999	0.11164257191523204	0.22444997355166307
103	-0.56287426	-9.9	-0.56287426	0.0	0.10237072	0.25963727	1.1703004	0.01438166	0.5814404000000001	-0.1700818	0.23742431	-1.3326713	0.8218423	0.1121769699066868	0.22394196813685988
104	-0.56357694	-9.9	-0.56357694	0.0	0.10413535	0.26115137	1.1729374	0.014747451000000002	0.5759458000000001	-0.17161937	0.2347449	-1.324291	0.8225875	0.1126762463671089	0.2234172038520665
105	-0.56430984	-9.9	-0.56430984	0.0	0.105949976	0.26260397	1.1754411	0.015193209	0.5704019	-0.17314497	0.23196553	-1.3158312	0.82313406	0.11314037391162146	0.2228757488108633
106	-0.5650727	-9.9	-0.5650727	0.0	0.10781366	0.26399505	1.1778110000000002	0.015718406	0.56481	-0.17465806	0.22908702	-1.307293	0.82348186	0.11356932170476686	0.2223176969641347
107	-0.56586516	-9.89	-0.56586516	0.0	0.109725416	0.26532465	1.1800461000000002	0.016322488	0.55917144	-0.17615816	0.22611026	-1.2986774	0.823631	0.11396306346719057	0.2217431170948781
108	-0.5666869	-9.89	-0.5666869	0.0	0.11168427	0.26659277	1.182146	0.017004881	0.55348754	-0.1776448	0.22303614	-1.2899853	0.82358134	0.11432159129308664	0.2211521038736908
109	-0.5675376	-9.89	-0.5675376	0.0	0.113689214	0.26779949999999997	1.1841098	0.017764974	0.5477595999999999	-0.17911753	0.21986555	-1.2812177	0.823333	0.11464488022286834	0.22054474031818588
110	-0.56841695	-9.89	-0.56841695	0.0	0.115739204	0.2689449	1.1859372	0.018602142	0.54198897	-0.18057592	0.21659946	-1.2723757	0.82288617	0.11493294729026529	0.21992116306432255
111	-0.5693246	-9.89	-0.5693246	0.0	0.1178332	0.27002898	1.1876274	0.01951573	0.5361769000000001	-0.1820196	0.21323887	-1.2634602	0.82224107	0.11518577344993593	0.21928146753901331
112	-0.57026017	-9.89	-0.57026017	0.0	0.119970106	0.27105185	1.18918	0.020505058	0.5303248	-0.18344821	0.20978473	-1.2544723	0.8213978999999999	0.11540337664665486	0.21862579038668914
113	-0.5712233	-9.89	-0.5712233	0.0	0.12214883	0.27201366	1.1905944	0.021569422	0.5244339	-0.18486136	0.2062381	-1.245413	0.8203571	0.11558577301415177	0.21795426397644965
114	-0.57221365	-9.89	-0.57221365	0.0	0.12436824	0.27291447	1.1918701999999999	0.0227081	0.51850545	-0.18625878	0.20260003	-1.2362832	0.8191189999999999	0.1157329863169689	0.2172670224172047
115	-0.57323086	-9.89	-0.57323086	0.0	0.1266272	0.27375445	1.1930068	0.02392034	0.51254076	-0.18764015	0.19887163	-1.2270842	0.817684	0.11584499741848756	0.21656422919503387
116	-0.5742745	-9.89	-0.5742745	0.0	0.12892456	0.27453372	1.1940038	0.025205372	0.5065411	-0.18900517	0.19505396	-1.217817	0.8160527	0.11592185651842424	0.21584604195609186
117	-0.5753442	-9.88	-0.5753442	0.0	0.13125911	0.2752525	1.1948608	0.026562403999999998	0.5005077	-0.19035357	0.1911482	-1.2084827	0.8142256999999999	0.11596359426475371	0.21511263687685525
118	-0.5764396	-9.88	-0.5764396	0.0	0.13362966	0.27591088	1.1955774	0.02799062	0.49444187	-0.19168516	0.1871555	-1.1990829	0.8122035	0.11597017557143782	0.21436422235828623
119	-0.5775603	-9.88	-0.5775603	0.0	0.136035	0.27650914	1.1961532	0.029489188	0.48834485	-0.19299968	0.18307701	-1.1896185	0.80998707	0.11594169677220612	0.2136009789909568
120	-0.57870585	-9.88	-0.57870585	0.0	0.13847388	0.2770475	1.1965878	0.031057267000000003	0.4822179	-0.19429691	0.17891398	-1.1800911	0.80757695	0.1158781423007881	0.21282312449018106
121	-0.57987595	-9.88	-0.57987595	0.0	0.14094505	0.27752614	1.1968809	0.03269401	0.47606227	-0.1955767	0.17466764	-1.1705020000000002	0.80497414	0.11577955010951997	0.21203088704173734
122	-0.58107007	-9.88	-0.58107007	0.0	0.14344724	0.2779454	1.1970322	0.034398563	0.46987915	-0.19683884	0.17033929	-1.1608526	0.80217946	0.1156459792728279	0.21122448991731782
123	-0.5822878	-9.88	-0.5822878	0.0	0.14597914	0.2783055	1.1970415	0.03617007	0.46366978	-0.19808318	0.16593023	-1.1511444	0.79919386	0.11547747078374485	0.21040418246737294
124	-0.5835288	-9.88	-0.5835288	0.0	0.14853947	0.27860674	1.1969085	0.038007658	0.4574354000000001	-0.19930957	0.16144179	-1.141379	0.7960184	0.11527405699460677	0.20957022802556888
125	-0.5847926	-9.88	-0.5847926	0.0	0.15112689	0.27884945	1.1966326999999999	0.03991045	0.4511772	-0.20051786	0.15687537	-1.131558	0.7926542	0.11503577873914339	0.2087228747803459
126	-0.58607876	-9.88	-0.58607876	0.0	0.15374008	0.27903396	1.1962142	0.04187756	0.4448964	-0.20170796	0.15223235	-1.1216829	0.7891023	0.11476272252027134	0.2078624053632533
127	-0.58738685	-9.88	-0.58738685	0.0	0.15637764	0.27916053	1.1956527	0.043908097	0.4385942	-0.20287976	0.14751416	-1.1117553	0.7853640000000001	0.1144549423804428	0.2069890977872933
128	-0.5887164	-9.87	-0.5887164	0.0	0.15903825	0.27922958	1.194948	0.04600116	0.43227178	-0.20403317	0.14272222	-1.1017768	0.7814404	0.11411250279292298	0.20610323135438266
129	-0.590067	-9.87	-0.590067	0.0	0.16172047	0.27924138	1.1940998999999999	0.04815584	0.42593035	-0.20516807	0.13785796	-1.0917493	0.77733284	0.11373543405946732	0.20520512012044675
130	-0.59143823	-9.87	-0.59143823	0.0	0.16442291	0.27919635	1.1931083	0.05037124	0.4195710999999999	-0.20628442	0.13292283	-1.0816742	0.77304274	0.11332386205334091	0.20429505304201445
131	-0.5928296	-9.87	-0.5928296	0.0	0.1671442	0.27909476	1.1919731000000002	0.052646432	0.4131952	-0.20738214	0.12791832	-1.0715535	0.76857144	0.11287782211699601	0.20337336103194734
132	-0.5942406	-9.87	-0.5942406	0.0	0.16988285	0.27893698	1.1906941	0.054980475	0.40680382	-0.20846118	0.12284587	-1.0613887	0.7639204	0.1123974008027687	0.20244034302134065
133	-0.5956708	-9.87	-0.5956708	0.0	0.17263746	0.27872336	1.1892715	0.05737241	0.40039808	-0.20952149	0.11770699	-1.0511817	0.7590912	0.1118826993333435	0.20149635422563117
134	-0.59711987	-9.87	-0.59711987	0.0	0.1754066	0.27845427	1.1877049	0.05982125	0.3939792	-0.21056305	0.11250314	-1.0409342	0.7540854	0.11133376472035983	0.20054171075260335
135	-0.5985871	-9.87	-0.5985871	0.0	0.17818883	0.27813005	1.1859945	0.062326014000000006	0.3875483	-0.21158579	0.10723582	-1.030648	0.74890476	0.11075073888766326	0.1995767663935724
136	-0.6000722	-9.87	-0.6000722	0.0	0.1809827	0.27775112	1.1841402	0.06488567599999999	0.3811065	-0.21258973	0.10190651	-1.0203248	0.7435510999999999	0.11013370649631274	0.19860187234384666
137	-0.6015746	-9.87	-0.6015746	0.0	0.18378672	0.2773178	1.182142	0.06749921	0.37465492	-0.21357484	0.096516706	-1.0099665	0.73802614	0.10948275562945713	0.19761738406917903
138	-0.60309386	-9.86	-0.60309386	0.0	0.18659948	0.27683043	1.18	0.07016557	0.36819476	-0.2145411	0.09106791	-0.99957484	0.732332	0.10879803455920027	0.19662367867205438
139	-0.6046295	-9.86	-0.6046295	0.0	0.18941946	0.2762895	1.1777141000000002	0.072883695	0.36172706	-0.21548855	0.08556161	-0.9891518	0.7264706	0.10807961616753008	0.19562112927179126
140	-0.606181	-9.86	-0.606181	0.0	0.19224523	0.2756953	1.1752844999999998	0.0756525	0.35525298	-0.2164172	0.07999932	-0.978699	0.7204441	0.10732767045736309	0.19461011279341528
141	-0.607748	-9.86	-0.607748	0.0	0.19507529	0.27504823	1.1727113	0.0784709	0.3487736	-0.21732703	0.074382536	-0.96821845	0.71425456	0.10654229624033888	0.19359102733919106
142	-0.60932976	-9.86	-0.60932976	0.0	0.19790815	0.2743487	1.1699946	0.08133777	0.34229	-0.21821809	0.06871277	-0.957712	0.70790434	0.10572364780949024	0.19256426788107234
143	-0.610926	-9.86	-0.610926	0.0	0.2007423	0.27359715	1.1671345	0.08425201	0.33580333	-0.21909039	0.06299153	-0.94718146	0.70139563	0.10487186318634031	0.19153023082217782
144	-0.612536	-9.86	-0.612536	0.0	0.20357627	0.27279390000000003	1.1641313999999998	0.087212466	0.32931462	-0.21994397	0.05722033	-0.9366289	0.69473094	0.1039871039639221	0.19048935049809684
145	-0.61415946	-9.86	-0.61415946	0.0	0.20640852	0.2719394	1.1609854	0.09021799999999999	0.32282498	-0.22077888	0.051400676	-0.92605615	0.68791264	0.10306951167364273	0.18944203479562596
146	-0.61579573	-9.86	-0.61579573	0.0	0.20923758	0.27103406	1.1576966999999998	0.09326745	0.3163355	-0.22159514	0.04553409	-0.91546524	0.68094325	0.1021192513986511	0.18838870815398903
147	-0.6174443	-9.86	-0.6174443	0.0	0.2120619	0.2700783	1.1542656	0.096359655	0.30984718	-0.2223928	0.039622087	-0.90485805	0.6738254	0.1011364992110512	0.1873297988251596
148	-0.61910456	-9.85	-0.61910456	0.0	0.21487996	0.26907253	1.1506926000000002	0.09949343	0.3033611	-0.2231719	0.033666193	-0.8942366	0.66656166	0.10012144086317898	0.18626575601938392
149	-0.6207761	-9.85	-0.6207761	0.0	0.21769027	0.2680172	1.1469777	0.10266757	0.29687820000000004	-0.22393253	0.027667923	-0.8836029000000001	0.65915483	0.09907421502713855	0.18519700825447574
150	-0.62245834	-9.85	-0.62245834	0.0	0.2204913	0.26691273	1.1431212	0.10588089	0.29039943	-0.22467475	0.021628803	-0.87295896	0.65160763	0.09799499392561416	0.1841239945604018
151	-0.6241507	-9.85	-0.6241507	0.0	0.22328159	0.26575959999999993	1.1391238000000001	0.10913216	0.2839258	-0.22539863	0.015550357	-0.8623068000000002	0.64392287	0.09688400557140656	0.1830471879942954
152	-0.6258526	-9.85	-0.6258526	0.0	0.22605968	0.2645582	1.1349856000000003	0.112420164	0.27745816	-0.22610426	0.009434114	-0.85164833	0.6361034999999999	0.09574142383778077	0.18196701743703836
153	-0.62756354	-9.85	-0.62756354	0.0	0.22882411	0.26330903	1.1307071000000002	0.11574365	0.27099738	-0.22679177	0.003281598	-0.8409857	0.62815243	0.09456742906718907	0.18088395730122148
154	-0.6292829	-9.85	-0.6292829	0.0	0.23157345	0.26201254	1.1262888	0.11910139	0.26454429999999995	-0.22746125	-0.002905663	-0.8303209	0.6200726	0.093362237283477	0.17979846418921594
155	-0.6310101	-9.85	-0.6310101	0.0	0.23430625	0.2606692	1.1217309	0.12249212	0.25809976	-0.22811283	-0.00912614	-0.8196561	0.6118671999999999	0.09212602408956144	0.17871099981593
156	-0.6327446	-9.85	-0.6327446	0.0	0.23702107	0.2592795	1.1170342	0.12591457	0.25166452	-0.2287467	-0.015378299	-0.80899316	0.60353917	0.09085902643893967	0.17762203581219113
157	-0.63448584	-9.85	-0.63448584	0.0	0.2397165	0.25784385	1.112199	0.12936749	0.24523933	-0.22936301	-0.021660604	-0.79833436	0.5950918000000001	0.08956141552464446	0.17653204704325065
158	-0.6362332	-9.84	-0.6362332	0.0	0.24239111	0.25636279999999995	1.1072258999999998	0.13284957	0.23882498	-0.229962	-0.027971523	-0.78768164	0.58652824	0.0882334225902893	0.1754415036282896
159	-0.63798606	-9.84	-0.63798606	0.0	0.24504349	0.2548368	1.1021155	0.13635956	0.23242214	-0.23054393	-0.034309518	-0.7770372	0.57785183	0.08687526043995207	0.17435089026595751
160	-0.6397439	-9.84	-0.6397439	0.0	0.24767222	0.25326636	1.0968684	0.13989611	0.22603157	-0.23110905	-0.040673055	-0.7664031	0.56906575	0.0854871275963173	0.1732606861519733
161	-0.6415062	-9.84	-0.6415062	0.0	0.25027588	0.251652	1.0914853999999998	0.14345795	0.2196539	-0.23165765	-0.047060594	-0.7557815	0.56017345	0.08406926410299832	0.1721713895983614
162	-0.6432722	-9.84	-0.6432722	0.0	0.2528531	0.24999423	1.085967	0.14704376	0.21328984	-0.2321901	-0.053470597	-0.7451744	0.5511783	0.08262189074430543	0.17108346518762485
163	-0.6450415	-9.84	-0.6450415	0.0	0.25540245	0.24829353	1.0803139	0.15065223	0.20694	-0.2327067	-0.05990152400000001	-0.73458403	0.5420835999999999	0.08114519264292293	0.16999740327329924
164	-0.6468135	-9.84	-0.6468135	0.0	0.25792256	0.24655044	1.074527	0.1542821	0.20060502	-0.23320784	-0.06635183	-0.72401255	0.5328929	0.07963942881281283	0.16891370547875809
165	-0.6485875	-9.84	-0.6485875	0.0	0.26041204	0.24476548	1.0686071000000001	0.15793206	0.19428551	-0.2336939	-0.072819985	-0.71346205	0.5236094	0.07810481274816897	0.16783284501489362
166	-0.6503631	-9.84	-0.6503631	0.0	0.26286948	0.24293916	1.0625551000000002	0.16160087	0.18798207	-0.23416533	-0.07930443400000001	-0.70293474	0.5142367	0.076541578561792	0.16675532570381005
167	-0.65213966	-9.84	-0.65213966	0.0	0.26529354	0.24107203	1.0563718	0.16528732	0.18169527	-0.23462251	-0.08580362	-0.69243276	0.504778	0.07494994048741149	0.16568162170487605
168	-0.65391654	-9.83	-0.65391654	0.0	0.26768285	0.23916459	1.0500584	0.16899016	0.17542563	-0.23506592	-0.092316	-0.6819583	0.495237	0.07333018725991822	0.16461223773756897
169	-0.6556933	-9.83	-0.6556933	0.0	0.270036	0.23721734	1.0436157	0.17270821	0.16917373	-0.235496	-0.098840035	-0.6715135999999999	0.48561692	0.07168249843164824	0.1635476496936337
170	-0.65746933	-9.83	-0.65746933	0.0	0.27235165	0.23523077	1.037045	0.17644029999999997	0.16294008	-0.23591323	-0.10537416	-0.6611008	0.4759213	0.0700071580165634	0.16248835640956596
171	-0.6592441	-9.83	-0.6592441	0.0	0.27462843	0.23320536	1.0303471	0.18018523	0.15672518	-0.23631807	-0.11191683	-0.650722	0.4661536	0.06830438804839326	0.16143481598995812
172	-0.6610171	-9.83	-0.6610171	0.0	0.27686498	0.23114163	1.0235233	0.18394187	0.15052952	-0.23671103	-0.118466504	-0.6403795999999999	0.45631722	0.06657442618063507	0.16038752769750708
173	-0.66278774	-9.83	-0.66278774	0.0	0.27905995	0.22904001	1.0165746	0.18770911	0.14435354	-0.2370926	-0.12502162	-0.63007563	0.4464157	0.06481753210748291	0.1593469447657932
174	-0.66455555	-9.83	-0.66455555	0.0	0.281212	0.22690102	1.0095023	0.19148585	0.13819772	-0.23746333	-0.13158065	-0.61981237	0.43645248	0.06303394724173736	0.158313554293472
175	-0.66632	-9.83	-0.66632	0.0	0.2833198	0.22472508	1.0023075000000001	0.19527104	0.13206251	-0.23782371	-0.13814203	-0.6095919	0.4264310000000001	0.061223926517128005	0.15728780366636705
176	-0.66808057	-9.83	-0.66808057	0.0	0.28538197	0.22251269	0.9949916	0.19906361	0.12594832	-0.2381743	-0.14470422	-0.59941643	0.4163548	0.05938774744761658	0.15627015911215755
177	-0.66983676	-9.83	-0.66983676	0.0	0.28739727	0.22026427	0.9875556000000001	0.20286256	0.11985557	-0.23851565	-0.15126565	-0.58928823	0.40622732	0.05752562958670045	0.1552610613482527
178	-0.67158806	-9.83	-0.67158806	0.0	0.28936434	0.21798028	0.9800009	0.2066669	0.11378465	-0.2388483	-0.15782478	-0.5792093	0.39605206	0.0556378684681091	0.15426094999141735
179	-0.67333394	-9.82	-0.67333394	0.0	0.29128197	0.21566117	0.97232884	0.21047564	0.10773595	-0.2391728	-0.16438007	-0.56918204	0.38583252	0.05372472354650117	0.15327027078747346
180	-0.675074	-9.82	-0.675074	0.0	0.2931489	0.21330737	0.9645406999999999	0.21428785	0.10170983	-0.23948976	-0.17092995	-0.5592083999999999	0.3755722	0.05178647637537383	0.15228944089040602
181	-0.6768077	-9.82	-0.6768077	0.0	0.29496393	0.21091929	0.9566378000000001	0.21810257	0.09570664	-0.23979974	-0.17747287	-0.5492906	0.36527464	0.04982339544892119	0.15131887799183563
182	-0.67853457	-9.82	-0.67853457	0.0	0.29672587	0.20849739	0.94862163	0.22191888	0.08972674	-0.24010333	-0.18400729	-0.5394308000000001	0.35494336	0.047835788182266234	0.1503589955401541
183	-0.6802541	-9.82	-0.6802541	0.0	0.29843357	0.20604208	0.94049346	0.22573587	0.08377044	-0.24040115	-0.19053164	-0.5296311	0.34458193	0.045823936030067444	0.1494101808496096
184	-0.6819659	-9.82	-0.6819659	0.0	0.30008584	0.20355375	0.93225473	0.22955264	0.07783806	-0.24069378	-0.19704436	-0.5198935	0.33419392	0.04378814150628661	0.148472816937934
185	-0.6836695	-9.82	-0.6836695	0.0	0.3016816	0.20103283	0.9239069999999999	0.23336826	0.07192994	-0.24098186	-0.20354392	-0.5102202	0.32378283	0.041728698045814513	0.14754729214752157
186	-0.6853644	-9.82	-0.6853644	0.0	0.30321974	0.19847971	0.91545165	0.23718187	0.06604639	-0.24126601	-0.21002878	-0.50061333	0.3133523	0.039645911044006325	0.14663396039526733
187	-0.6870503	-9.82	-0.6870503	0.0	0.30469918	0.19589481	0.90689015	0.24099256	0.060187705	-0.24154687	-0.21649744	-0.49107483	0.30290586	0.037540084455520616	0.14573316860686375
188	-0.6887266	-9.82	-0.6887266	0.0	0.30611882	0.19327850000000002	0.898224	0.24479948	0.054354213	-0.24182504	-0.2229484	-0.4816068	0.29244706	0.03541152251524813	0.14484524829091552
189	-0.690393	-9.81	-0.690393	0.0	0.30747768	0.1906312	0.8894548000000001	0.24860176	0.04854622	-0.2421012	-0.22938024	-0.4722113000000001	0.28197947	0.03326054217900848	0.1439705304852411
190	-0.6920489	-9.81	-0.6920489	0.0	0.30877474	0.18795325	0.880584	0.25239855	0.042764023	-0.24237598	-0.23579149	-0.46289036	0.2715067	0.03108745252238923	0.1431093111222547
191	-0.6936941	-9.81	-0.6936941	0.0	0.31000903	0.18524505	0.87161326	0.256189	0.037007917	-0.24265003	-0.24218076	-0.45364606	0.26103225	0.028892554480281062	0.14226189706135361
192	-0.6953281	-9.81	-0.6953281	0.0	0.31117958	0.18250701	0.86254406	0.25997227	0.0312782	-0.242924	-0.24854665	-0.44448045	0.2505597	0.026676160188735958	0.14142855503015309
193	-0.6969505	-9.81	-0.6969505	0.0	0.31228548	0.17973952	0.8533780999999999	0.26374754	0.025575157	-0.24319857	-0.2548878	-0.4353955	0.24009259	0.024438602464038083	0.14060955084869559
194	-0.6985609	-9.81	-0.6985609	0.0	0.31332585	0.17694299	0.8441169	0.26751405	0.019899078	-0.2434744	-0.26120284	-0.42639333	0.22963446	0.022180186662007148	0.13980512913013982
195	-0.7001589	-9.81	-0.7001589	0.0	0.31429976	0.17411785	0.8347621999999999	0.27127093	0.014250243	-0.24375218	-0.2674905	-0.4174759	0.2191889	0.01990124111869506	0.13901552113337
196	-0.70174414	-9.81	-0.70174414	0.0	0.31520638	0.17126457	0.82531554	0.2750174	0.008628937	-0.24403258	-0.27374944	-0.4086453	0.2087594	0.017602076650386066	0.13824093354652736
197	-0.70331615	-9.81	-0.70331615	0.0	0.3160449	0.16838358	0.8157786	0.2787527	0.003035438	-0.24431626	-0.2799784	-0.39990348	0.19834954	0.015283046274525458	0.13748155351649502
198	-0.7048747	-9.81	-0.7048747	0.0	0.31681445	0.16547538	0.8061531999999999	0.28247607	-0.002529972	-0.24460392	-0.2861761	-0.3912525	0.18796282	0.012944473606236259	0.13673757227721947
199	-0.70641935	-9.8	-0.70641935	0.0	0.31751427	0.16254044	0.79644084	0.2861867	-0.008067018	-0.24489617	-0.2923413	-0.38269433	0.17760275	0.010586683382731634	0.13600912537480336
200	-0.7079497	-9.8	-0.7079497	0.0	0.31814358	0.15957923	0.78664327	0.28988385	-0.013575426000000002	-0.24519368	-0.29847276	-0.37423104	0.16727287	0.008210019241224668	0.13529634892706677
201	-0.7094654	-9.8	-0.7094654	0.0	0.31870165	0.1565923	0.7767623	0.29356679999999996	-0.019054927	-0.24549706	-0.30456933	-0.36586457	0.15697666	0.005814844318928525	0.13459936298197253
202	-0.7109661	-9.8	-0.7109661	0.0	0.31918776	0.15358013	0.7667997	0.2972348	-0.02450525	-0.24580696	-0.3106298	-0.35759696	0.14671762	0.003401493012359613	0.13391826630941062
203	-0.7124514	-9.8	-0.7124514	0.0	0.3196012	0.15054324	0.7567571	0.30088714	-0.029926129	-0.24612397	-0.31665298	-0.34943023	0.13649923	0.0009703210598922624	0.13325311651367938
204	-0.713921	-9.8	-0.713921	0.0	0.31994128	0.1474822	0.7466363	0.30452308	-0.03531731	-0.2464487	-0.32263777	-0.34136635	0.12632494	-0.0014783338221893206	0.13260397299191792
205	-0.71537447	-9.8	-0.71537447	0.0	0.3202074	0.14439756	0.7364391	0.30814195	-0.04067853	-0.24678172	-0.32858303	-0.3334073	0.1161982	-0.003944085254814142	0.13197086069451605
206	-0.71681154	-9.8	-0.71681154	0.0	0.32039887	0.14128983	0.7261673000000001	0.31174302	-0.04600956	-0.24712361	-0.33448762	-0.32555506	0.10612244	-0.0064265930612335195	0.1313537916981056
207	-0.7182317	-9.8	-0.7182317	0.0	0.3205151	0.1381596	0.71582276	0.31532562	-0.051310163	-0.24747495	-0.3403505	-0.31781164	0.096101105	-0.008925474982144172	0.1307527472426214
208	-0.7196347	-9.8	-0.7196347	0.0	0.32055548	0.13500743	0.70540726	0.31888905	-0.05658012	-0.2478363	-0.34617057	-0.31017894	0.08613763	-0.011440379340797426	0.13016769595404198
209	-0.7210201	-9.79	-0.7210201	0.0	0.32051942	0.1318339	0.6949227	0.3224327	-0.061819218	-0.24820821	-0.35194677	-0.302659	0.07623542	-0.013970916297657787	0.12959857561266916
210	-0.72238755	-9.79	-0.72238755	0.0	0.32040635	0.12863958	0.6843709	0.3259559	-0.067027256	-0.24859120000000004	-0.35767806	-0.29525375	0.06639786	-0.016516723074815366	0.1290453058211696
211	-0.7237367	-9.79	-0.7237367	0.0	0.3202157	0.12542507	0.6737536999999999	0.32945794	-0.07220405	-0.24898581	-0.36336344	-0.28796515	0.05662835400000001	-0.019077438733895877	0.1285077819396559
212	-0.72506714	-9.79	-0.72506714	0.0	0.31994697	0.12219095	0.66307294	0.33293825	-0.07734943	-0.24939255	-0.36900187	-0.28079513	0.046930272	-0.021652673215596007	0.1279858752487571
213	-0.7263786	-9.79	-0.7263786	0.0	0.31959966	0.118937835	0.6523306999999999	0.33639616	-0.082463205	-0.24981192	-0.3745924000000001	-0.27374566	0.03730698	-0.024242047142005934	0.127479459705329
214	-0.7276706	-9.79	-0.7276706	0.0	0.31917322	0.11566632	0.6415287	0.33983108	-0.087545216	-0.2502444	-0.38013402	-0.26681867	0.027761826	-0.026845177313125617	0.12698834488480784
215	-0.7289428	-9.79	-0.7289428	0.0	0.3186672	0.11237704	0.63066894	0.34324238	-0.092595294	-0.25069058	-0.38562578	-0.26001596	0.018298144	-0.02946167183011627	0.12651235202179617
216	-0.7301949	-9.79	-0.7301949	0.0	0.31808117	0.10907060000000002	0.61975336	0.34662944	-0.09761331	-0.25115085	-0.39106676	-0.2533393	0.008919227	-0.032091134894139096	0.1260512733247008
217	-0.73142654	-9.79	-0.73142654	0.0	0.31741464	0.10574764	0.6087839	0.3499917	-0.10259911	-0.25162575	-0.39645603	-0.24679025	-0.00037165	-0.034733144565658555	0.12560487231534437
218	-0.7326372	-9.79	-0.7326372	0.0	0.3166672	0.10240882	0.5977625	0.35332856	-0.10755255	-0.25211573	-0.40179268	-0.24037032	-0.009571247	-0.03738726744467469	0.1251728909582223
219	-0.7338267	-9.78	-0.7338267	0.0	0.31583846	0.099054776	0.58669114	0.35663944	-0.112473525	-0.2526213	-0.4070758	-0.23408094	-0.018676344	-0.04005307937188414	0.12475506253834787
220	-0.7349946	-9.78	-0.7349946	0.0	0.31492797	0.09568618	0.5755718000000001	0.35992378	-0.1173619	-0.2531429	-0.41230452	-0.22792341	-0.027683763	-0.042730135787983695	0.12435109469493222
221	-0.73614055	-9.78	-0.73614055	0.0	0.31393537	0.09230369	0.56440645	0.363181	-0.12221757	-0.25368097	-0.417478	-0.22189897	-0.036590345	-0.04541798949297334	0.12396067893350125
222	-0.73726416	-9.78	-0.73726416	0.0	0.3128603	0.08890798	0.55319715	0.36641052	-0.12704042	-0.254236	-0.42259538	-0.21600875	-0.04539296	-0.04811617062638854	0.12358348972946526
223	-0.73836505	-9.78	-0.73836505	0.0	0.31170243	0.08549972	0.54194593	0.3696118	-0.13183033	-0.25480846	-0.42765585	-0.21025378	-0.054088503	-0.05082420968822937	0.12321918873554884
224	-0.739443	-9.78	-0.739443	0.0	0.3104614	0.08207959	0.53065485	0.37278435	-0.13658720000000002	-0.25539872	-0.43265858	-0.204635	-0.062673904	-0.053541621619192514	0.12286743100781884
225	-0.7404975	-9.78	-0.7404975	0.0	0.30913687	0.0786483	0.5193259	0.37592757	-0.14131096	-0.25600728	-0.4376028	-0.1991533	-0.07114609	-0.056267932198349004	0.12252783828532449
226	-0.7415283	-9.78	-0.7415283	0.0	0.30772853	0.07520654	0.5079612	0.37904093	-0.1460015	-0.25663453	-0.44248775	-0.1938095	-0.07950204599999999	-0.05900263996523438	0.12220003495651927
227	-0.74253494	-9.78	-0.74253494	0.0	0.30623612	0.07175501	0.49656284	0.38212398	-0.15065876	-0.25728095	-0.44731262	-0.18860427	-0.08773877	-0.0617452357396164	0.12188363814640941
228	-0.74351716	-9.78	-0.74351716	0.0	0.30465934	0.068294406	0.4851328	0.38517612	-0.15528262	-0.25794688	-0.4520767	-0.18353832	-0.09585325	-0.06449522676103057	0.12157823853311338
229	-0.7444746	-9.77	-0.7444746	0.0	0.30299795	0.064825445	0.4736733	0.38819692	-0.15987302	-0.2586328	-0.4567793	-0.1786122	-0.10384255	-0.06725208480854797	0.1212834399939637
230	-0.74540687	-9.77	-0.74540687	0.0	0.30125162	0.06134883	0.46218643	0.3911858	-0.1644299	-0.25933912	-0.46141964	-0.17382643	-0.11170371	-0.07001529860193635	0.12099881639826893
231	-0.7463137	-9.77	-0.7463137	0.0	0.29942015	0.057865284	0.45067427	0.39414233	-0.16895321	-0.26006627	-0.4659971	-0.16918144	-0.11943382	-0.07278434990049897	0.12072395260750622
232	-0.74719465	-9.77	-0.74719465	0.0	0.2975033	0.054375518	0.43913900000000006	0.39706597	-0.17344284	-0.26081464	-0.47051096	-0.16467762	-0.12702999	-0.0755586917228424	0.12045841284143713
233	-0.74804944	-9.77	-0.74804944	0.0	0.29550084	0.050880253	0.42758274	0.39995635	-0.17789876	-0.2615846	-0.47496057	-0.16031533	-0.13448939	-0.07833779002826995	0.12020177087476362
234	-0.7488777	-9.77	-0.7488777	0.0	0.29341257	0.04738021	0.41600770000000004	0.40281296	-0.18232092	-0.26237664	-0.4793453	-0.15609479999999998	-0.14180929999999994	-0.08112112279585265	0.11995359081734695
235	-0.7496791	-9.77	-0.7496791	0.0	0.29123822	0.043876104000000006	0.40441602	0.40563542	-0.18670924	-0.2631911	-0.4836645000000001	-0.15201627	-0.1489871	-0.08390815360466157	0.11971343205926226
236	-0.7504533	-9.77	-0.7504533	0.0	0.28897762	0.04036866	0.3928099	0.40842333	-0.19106366	-0.26402843	-0.4879176	-0.14807989	-0.15602025	-0.0866983610337677	0.11948086352433332
237	-0.7512	-9.77	-0.7512	0.0	0.2866306	0.036858615	0.38119155	0.41117632	-0.19538413	-0.264889	-0.49210396	-0.14428575	-0.16290626	-0.08949120346224212	0.1192554500708685
238	-0.75191885	-9.77	-0.75191885	0.0	0.2841969	0.033346675	0.3695632	0.41389403	-0.1996706	-0.26577318	-0.49622306	-0.1406339	-0.16964275	-0.0922861524086914	0.11903675192338521
239	-0.7526095	-9.77	-0.7526095	0.0	0.2816764	0.029833576	0.35792696	0.41657609999999995	-0.203923	-0.2666814	-0.5002743	-0.13712436	-0.17622739999999998	-0.09508269037195434	0.11882433281419441
240	-0.75327164	-9.76	-0.75327164	0.0	0.2790689	0.02632004	0.34628509999999996	0.41922218	-0.20814131	-0.267614	-0.50425714	-0.13375705	-0.18265802	-0.09788029521133422	0.1186177641564145
241	-0.75390494	-9.76	-0.75390494	0.0	0.2763742	0.022806802999999997	0.33463973	0.42183197	-0.21232547	-0.2685714	-0.5081711	-0.1305319	-0.18893243	-0.10067845446520537	0.1184166165710882
242	-0.75450915	-9.76	-0.75450915	0.0	0.27359217	0.0192946	0.32299307	0.42440522	-0.21647543	-0.269554	-0.5120156	-0.12744878	-0.19504856	-0.1034766456928711	0.11822047424833657
243	-0.75508386	-9.76	-0.75508386	0.0	0.27072263	0.015784156	0.31134722	0.42694154	-0.22059114	-0.27056214	-0.5157902	-0.124507464	-0.20100443	-0.1062743689327057	0.11802890476315804
244	-0.7556289	-9.76	-0.7556289	0.0	0.26776546	0.012276213999999999	0.29970434	0.42944074	-0.22467259	-0.27159622	-0.5194944	-0.121707685	-0.20679812	-0.10907111424401246	0.11784151095658335
245	-0.7561439	-9.76	-0.7561439	0.0	0.2647206	0.008771503	0.28806657	0.43190247	-0.2287197	-0.27265662	-0.5231278	-0.11904914	-0.21242778	-0.11186638356516572	0.11765788784423668
246	-0.75662863	-9.76	-0.75662863	0.0	0.26158792	0.005270759599999999	0.27643603	0.43432653	-0.23273245	-0.2737437	-0.5266899	-0.11653149	-0.2178916	-0.11465965351407532	0.1174776363581599
247	-0.7570829	-9.76	-0.7570829	0.0	0.25836736	0.0017747133	0.26481488	0.43671268	-0.23671079	-0.27485785	-0.5301803	-0.11415433	-0.2231879	-0.11745044166050904	0.11730038305290809
248	-0.7575063	-9.76	-0.7575063	0.0	0.2550589	-0.001715905	0.25320518	0.43906063	-0.24065469	-0.27599946	-0.53359854	-0.11191722	-0.22831498	-0.12023823815167997	0.11712574173753926
249	-0.7578987	-9.76	-0.7578987	0.0	0.25166255	-0.005200369	0.24160907	0.44137020000000005	-0.24456406	-0.27716887	-0.53694427	-0.109819666	-0.2332713	-0.12302254009596252	0.11695335336774156
250	-0.75825983	-9.75	-0.75825983	0.0	0.24817821	-0.008677946	0.23002866	0.44364116	-0.24843882	-0.27836645	-0.54021716	-0.10786114	-0.23805536	-0.12580286750242767	0.1167828679843974
251	-0.75858945	-9.75	-0.75858945	0.0	0.24460596	-0.012147913	0.21846603	0.44587332	-0.25227892	-0.2795926	-0.5434168	-0.106041074	-0.2426657	-0.1285787145082886	0.1166139407487058
252	-0.75888735	-9.75	-0.75888735	0.0	0.24094576	-0.015609537	0.20692329	0.44806647	-0.25608423	-0.28084770000000003	-0.5465429	-0.10435887	-0.24710093	-0.13134960011238406	0.11644624460139827
253	-0.75915337	-9.75	-0.75915337	0.0	0.23719768	-0.019062087	0.19540253	0.45022044	-0.25985467	-0.28213206	-0.54959506	-0.10281388	-0.25135976	-0.13411502308274	0.11627946401662335
254	-0.75938725	-9.75	-0.75938725	0.0	0.23336187	-0.02250484	0.18390583	0.45233506	-0.2635901	-0.2834461	-0.552573	-0.10140544	-0.2554409	-0.13687448746645353	0.11611329763392328
255	-0.7595888	-9.75	-0.7595888	0.0	0.22943845	-0.025937077000000003	0.17243522	0.45441017	-0.26729038	-0.2847902	-0.55547655	-0.100132845	-0.25934315	-0.13962751361062165	0.1159474588323297
256	-0.7597579	-9.75	-0.7597579	0.0	0.22542766	-0.02935808	0.16099276	0.45644557	-0.27095544	-0.28616467	-0.5583054000000001	-0.09899536	-0.26306537	-0.142373620903038	0.11578167974698961
257	-0.75989425	-9.75	-0.75989425	0.0	0.2213297	-0.032767124	0.14958039	0.45844114	-0.27458507	-0.28756982	-0.5610592	-0.09799218	-0.26660648	-0.1451122891896385	0.11561568875920798
258	-0.75999784	-9.75	-0.75999784	0.0	0.21714486	-0.03616349	0.13820006	0.46039677	-0.27817917	-0.28900594	-0.56373775	-0.09712249	-0.2699655	-0.1478430492878685	0.11544925134036958
259	-0.7600684	-9.75	-0.7600684	0.0	0.21287346	-0.039546463999999996	0.12685372	0.46231225	-0.2817376	-0.29047325	-0.5663409	-0.096385434	-0.27314140000000003	-0.15056540357331544	0.1152821312629846
260	-0.76010585	-9.74	-0.76010585	0.0	0.20851587	-0.042915333	0.1155432	0.46418753	-0.28526023	-0.2919719	-0.5688685	-0.09578011	-0.27613333	-0.15327886537214735	0.11511412147991779
261	-0.76010996	-9.74	-0.76010996	0.0	0.20407249	-0.04626938	0.10427037	0.46602243	-0.28874695	-0.293502	-0.5713203	-0.095305614	-0.27894038	-0.15598292946983566	0.11494501430134511
262	-0.7600807	-9.74	-0.7600807	0.0	0.19954373	-0.04960789	0.09303703	0.4678169	-0.29219764	-0.29506370000000004	-0.57369614	-0.09496098	-0.28156173	-0.1586771115727806	0.11477463394774004
263	-0.76001793	-9.74	-0.76001793	0.0	0.19493009	-0.052930165	0.081844956	0.46957076	-0.29561220000000005	-0.29665703	-0.57599586	-0.094745226	-0.2839967	-0.16136093049610523	0.1146028105182326
264	-0.75992143	-9.74	-0.75992143	0.0	0.19023205	-0.056235492000000005	0.07069588	0.4712839	-0.2989905	-0.29828203	-0.5782194	-0.09465733	-0.28624454	-0.16403388901423568	0.11442938681726728
265	-0.75979125	-9.74	-0.75979125	0.0	0.18545017	-0.059523165	0.059591465	0.47295624	-0.30233243	-0.29993865	-0.5803666000000001	-0.094696246	-0.28830463	-0.16669551045334016	0.11425423693875734
266	-0.75962716	-9.74	-0.75962716	0.0	0.18058501	-0.06279249	0.04853337	0.4745876	-0.30563793	-0.30162686	-0.58243746	-0.09486088	-0.29017633	-0.169345313157032	0.11407723449356752
267	-0.7594291	-9.74	-0.7594291	0.0	0.1756372	-0.06604275	0.03752318	0.47617784	-0.30890682	-0.30334663	-0.5844319	-0.09515012	-0.29185912	-0.1719828216700859	0.11389827712476654
268	-0.759197	-9.74	-0.759197	0.0	0.17060736	-0.06927328	0.02656246	0.47772685	-0.31213906	-0.30509785	-0.5863498	-0.095562816	-0.29335248	-0.17460756144716033	0.11371727848115569
269	-0.7589308	-9.74	-0.7589308	0.0	0.16549617	-0.07248336	0.01565271	0.47923446	-0.31533453	-0.3068804	-0.5881911999999999	-0.096097805	-0.294656	-0.17721907568244935	0.11353417154420148
270	-0.7586304	-9.73	-0.7586304	0.0	0.16030435	-0.07567230000000001	0.0047954140000000004	0.48070052	-0.31849316	-0.30869424	-0.5899561	-0.096753895	-0.29576924	-0.17981690432945022	0.11334890284777978
271	-0.7582957	-9.73	-0.7582957	0.0	0.1550326	-0.07883941400000001	-0.0060080006000000005	0.48212484	-0.3216148	-0.3105392	-0.5916446	-0.09752985	-0.29669183	-0.18240059645224088	0.11316143606809267
272	-0.75792664	-9.73	-0.75792664	0.0	0.14968175	-0.081984006	-0.01675614	0.48350725	-0.32469937	-0.3124151	-0.59325653	-0.09842447	-0.2974235	-0.18496967619350588	0.11297174264008805
273	-0.7575232	-9.73	-0.7575232	0.0	0.14425254	-0.08510539	-0.027447654	0.4848476	-0.32774684	-0.3143218	-0.5947920999999999	-0.099436514	-0.29796395	-0.187523728837323	0.11277983135376263
274	-0.75708526	-9.73	-0.75708526	0.0	0.13874583	-0.088202894	-0.03808122	0.48614568	-0.33075705	-0.3162591	-0.59625137	-0.10056476	-0.298313	-0.19006231482660904	0.11258571431941747
275	-0.75661284	-9.73	-0.75661284	0.0	0.13316245	-0.09127582599999999	-0.048655562	0.4874013	-0.33372998	-0.31822672	-0.5976344	-0.10180798	-0.29847038	-0.1925849931543968	0.11238941970928264
276	-0.75610584	-9.73	-0.75610584	0.0	0.12750328	-0.09432351	-0.059169438	0.4886143	-0.3366655	-0.32022446	-0.59894127	-0.10316493	-0.29843605	-0.19509134223348693	0.11219099672764507
277	-0.7555642	-9.73	-0.7555642	0.0	0.121769205	-0.09734528	-0.069621645	0.48978442	-0.33956358	-0.322252	-0.6001721	-0.10463435	-0.29820985	-0.19758093930633164	0.11199050485545782
278	-0.7549879	-9.73	-0.7549879	0.0	0.115961164	-0.10034044	-0.08001101	0.49091148	-0.3424241	-0.32430902	-0.6013271	-0.106215015	-0.29779175	-0.20005336862526707	0.11178802855140252
279	-0.75437695	-9.73	-0.75437695	0.0	0.1100801	-0.10330834	-0.090336405	0.49199529999999997	-0.345247	-0.32639512	-0.6024065	-0.107905656	-0.2971818	-0.202508236828384	0.11158367622896277
280	-0.75373125	-9.72	-0.75373125	0.0	0.104127	-0.106248304	-0.10059673	0.49303564	-0.3480322	-0.32850993	-0.60341036	-0.109705016	-0.29637998	-0.20494511334708979	0.11137755177643502
281	-0.7530509	-9.72	-0.7530509	0.0	0.09810283	-0.10915968	-0.11079094	0.49403232	-0.35077965	-0.33065304	-0.60433894	-0.11161182	-0.29538652	-0.20736363629970742	0.1111698014494717
282	-0.75233585	-9.72	-0.75233585	0.0	0.09200863	-0.11204178	-0.12091799	0.49498513	-0.35348922	-0.33282399999999995	-0.6051925	-0.113624826	-0.29420158	-0.20976339844729575	0.11096057139008854
283	-0.75158614	-9.72	-0.75158614	0.0	0.08584543	-0.114893965	-0.1309769	0.49589399	-0.35616088	-0.33502227	-0.60597116	-0.11574274	-0.2928254	-0.2121440031026554	0.11075004091781249
284	-0.7508018	-9.72	-0.7508018	0.0	0.07961431	-0.117715575	-0.14096673	0.49675870000000005	-0.35879457	-0.33724743	-0.6066754	-0.11796428	-0.29125834	-0.2145051115224838	0.11053840671600128
285	-0.7499829	-9.72	-0.7499829	0.0	0.07331634	-0.120505944	-0.15088654	0.49757920000000005	-0.3613903	-0.3394989	-0.6073053	-0.12028815	-0.2895007	-0.21684631843382682	0.11032587754361667
286	-0.7491295	-9.72	-0.7491295	0.0	0.06695266	-0.123264425	-0.16073544	0.49835536	-0.36394802	-0.34177616	-0.6078613	-0.12271306	-0.28755295	-0.21916728084832382	0.11011268883703579
287	-0.7482416	-9.72	-0.7482416	0.0	0.060524378	-0.12599036	-0.17051259	0.49908718	-0.36646774	-0.34407857	-0.6083436	-0.12523772	-0.28541553	-0.22146761554025934	0.10989908963080121
288	-0.74731934	-9.72	-0.74731934	0.0	0.054032646	-0.12868312	-0.18021718	0.49977458	-0.36894956	-0.34640557	-0.6087526	-0.12786078	-0.28308898	-0.2237469904586277	0.109685350435725
289	-0.7463628	-9.72	-0.7463628	0.0	0.047478627	-0.13134205	-0.1898484	0.50041753	-0.37139347	-0.34875652	-0.60908854	-0.13058096	-0.28057384	-0.2260050427953005	0.10947175450955397
290	-0.7453721	-9.71	-0.7453721	0.0	0.040863484	-0.13396649	-0.19940549	0.501016	-0.37379953	-0.35113075	-0.6093519000000001	-0.13339685	-0.27787077	-0.22824144124214935	0.10925861157495784
291	-0.74434733	-9.71	-0.74434733	0.0	0.03418839	-0.13655584	-0.20888774	0.5015701	-0.3761679	-0.35352764	-0.6095428	-0.13630706	-0.2749804	-0.23045582241299437	0.10904624047123009
292	-0.7432887	-9.71	-0.7432887	0.0	0.027454536	-0.13910948	-0.21829447	0.5020798	-0.37849858	-0.35594645	-0.6096618	-0.13931021	-0.27190343	-0.23264787794040392	0.10883498748009175
293	-0.7421962	-9.71	-0.7421962	0.0	0.020663118	-0.14162685	-0.227625	0.50254506	-0.38079175	-0.3583865	-0.6097094	-0.14240487	-0.26864067	-0.23481730642882392	0.10862520093366078
294	-0.7410701	-9.71	-0.7410701	0.0	0.013815347	-0.1441074	-0.23687872	0.5029661	-0.38304755	-0.36084703	-0.6096858	-0.1455896	-0.2651929	-0.23696376446191314	0.10841726193217444
295	-0.7399104	-9.71	-0.7399104	0.0	0.0069124443	-0.14655061	-0.24605500000000002	0.50334287	-0.3852661	-0.36332726	-0.6095916	-0.14886296	-0.26156098	-0.2390869619503125	0.10821155021505638
296	-0.7387175	-9.71	-0.7387175	0.0	-4.4357108e-05	-0.14895603	-0.25515333	0.5036755	-0.3874476	-0.3658265	-0.6094272	-0.15222344	-0.25774583	-0.2411866283503093	0.10800847939949923
297	-0.7374915	-9.71	-0.7374915	0.0	-0.0070538237	-0.15132317	-0.26417312	0.5039640999999999	-0.3895922	-0.3683439000000001	-0.6091930999999999	-0.15566957	-0.25374836	-0.24326246321326864	0.10780846876491598
298	-0.73623246	-9.71	-0.73623246	0.0	-0.014114703	-0.15365162	-0.2731139	0.5042088	-0.39170012	-0.3708786	-0.6088898	-0.15919982	-0.24956957	-0.2453141792596881	0.10761194646707216
299	-0.7349407	-9.71	-0.7349407	0.0	-0.021225747	-0.15594098	-0.2819752	0.5044098	-0.39377156	-0.3734299	-0.6085179000000001	-0.1628127	-0.24521045	-0.2473415344404593	0.10741937467002143
300	-0.7336164	-9.71	-0.7336164	0.0	-0.028385697	-0.15819086	-0.29075655	0.5045670999999999	-0.3958068	-0.3759969	-0.6080778	-0.16650663	-0.24067211	-0.24934426586186173	0.10723119679851446
301	-0.7322598	-9.7	-0.7322598	0.0	-0.03559328	-0.1604009	-0.29945752	0.50468093	-0.397806	-0.37857872	-0.6075701	-0.17028008	-0.23595563	-0.25132211086769296	0.10704789297054791
302	-0.73087114	-9.7	-0.73087114	0.0	-0.04284722	-0.16257079	-0.30807778	0.5047515	-0.39976946	-0.38117456	-0.6069954000000001	-0.17413145	-0.23106214	-0.2532748440811472	0.10686995502916997
303	-0.72945064	-9.7	-0.72945064	0.0	-0.050146233	-0.16470020000000002	-0.31661698	0.5047789	-0.40169743	-0.3837835	-0.6063543	-0.17805916	-0.22599286	-0.25520224063530256	0.10669787196746286
304	-0.7279986	-9.7	-0.7279986	0.0	-0.057489026	-0.16678886	-0.32507473	0.50476354	-0.40359023	-0.3864047	-0.6056473000000001	-0.18206158	-0.22074899	-0.257104049064908	0.1065321672224235
305	-0.7265154	-9.7	-0.7265154	0.0	-0.0648743	-0.16883652	-0.33345082	0.50470537	-0.4054481	-0.38903725	-0.60487515	-0.18613711	-0.21533181	-0.25898011012011907	0.10637334554747055
306	-0.72500134	-9.7	-0.72500134	0.0	-0.07230073	-0.17084293	-0.34174493	0.5046048	-0.4072714000000001	-0.3916803	-0.6040384	-0.1902841	-0.20974259	-0.26083019172798155	0.10622194703478785
307	-0.7234567	-9.7	-0.7234567	0.0	-0.07976702	-0.1728079	-0.34995684	0.504462	-0.40906027	-0.39433292	-0.6031378000000001	-0.19450094	-0.20398268	-0.26265410493312846	0.10607850022568772
308	-0.7218818	-9.7	-0.7218818	0.0	-0.087271824	-0.17473122	-0.35808638	0.5042773	-0.4108151	-0.39699423	-0.6021739	-0.19878592	-0.19805345	-0.26445165313295366	0.10594355299829256
309	-0.72027713	-9.7	-0.72027713	0.0	-0.09481381	-0.17661275	-0.36613336	0.5040508	-0.4125361	-0.39966333	-0.6011475000000001	-0.20313741	-0.19195631	-0.26622268994025805	0.10581764538656221
310	-0.718643	-9.7	-0.718643	0.0	-0.10239164	-0.17845228	-0.37409765	0.50378287	-0.41422355	-0.40233928	-0.6000592	-0.20755370000000006	-0.1856927	-0.26796701375243576	0.10570133356944333
311	-0.7169799	-9.69	-0.7169799	0.0	-0.110003956	-0.18024974	-0.38197909999999996	0.5034738000000001	-0.4158777	-0.40502122	-0.59890985	-0.21203312	-0.17926408	-0.26968448865263556	0.1055951821643185
312	-0.7152882	-9.69	-0.7152882	0.0	-0.117649406	-0.18200497	-0.3897777	0.5031239000000001	-0.41749883	-0.4077082	-0.5977001000000001	-0.21657398	-0.17267196	-0.2713749468030777	0.10549974630547525
313	-0.71356833	-9.69	-0.71356833	0.0	-0.12532662	-0.18371792	-0.39749333	0.5027334	-0.41908714	-0.4103993	-0.5964308	-0.22117455	-0.16591787	-0.2730382458363304	0.1054155805176218
314	-0.71182084	-9.69	-0.71182084	0.0	-0.13303421	-0.18538849	-0.40512600000000004	0.50230265	-0.42064297	-0.41309363	-0.59510267	-0.22583312	-0.15900338	-0.27467426652129745	0.1053432548696948
315	-0.71004605	-9.69	-0.71004605	0.0	-0.14077082	-0.18701664	-0.41267570000000003	0.501832	-0.4221665	-0.4157902	-0.5937165	-0.23054804	-0.15193003	-0.2762828485696182	0.10528331988786759
316	-0.7082446	-9.69	-0.7082446	0.0	-0.14853506	-0.18860233	-0.42014244	0.50132173	-0.423658	-0.4184880999999999	-0.5922731	-0.23531763	-0.14469948	-0.2778639029656028	0.10523633455689599
317	-0.706417	-9.69	-0.706417	0.0	-0.15632553	-0.19014557	-0.42752632	0.50077224	-0.42511776	-0.42118636	-0.5907734	-0.2401403	-0.13731334	-0.2794173368121682	0.1052028579450002
318	-0.70456374	-9.69	-0.70456374	0.0	-0.16414085	-0.1916464	-0.43482745	0.5001838	-0.426546	-0.42388403	-0.58921814	-0.24501443	-0.12977326	-0.28094304972211454	0.10518342398781916
319	-0.70268536	-9.69	-0.70268536	0.0	-0.1719796	-0.19310488	-0.44204587	0.49955684	-0.42794293	-0.4265802	-0.5876081999999999	-0.24993835	-0.12208091	-0.28244094622917176	0.10517858032442923
320	-0.7007825	-9.69	-0.7007825	0.0	-0.17984039	-0.19452108	-0.44918177	0.49889174	-0.42930886	-0.42927384	-0.5859445	-0.25491044	-0.11423798	-0.28391095937695315	0.10518886353154758
321	-0.6988556	-9.68	-0.6988556	0.0	-0.18772177	-0.19589514	-0.4562353	0.49818885	-0.430644	-0.43196404	-0.58422786	-0.259929	-0.10624619	-0.28535300328814317	0.10521478675948646
322	-0.6969053	-9.68	-0.6969053	0.0	-0.19562235	-0.19722717	-0.46320668	0.49744859999999996	-0.43194863	-0.4346498	-0.58245933	-0.26499233	-0.09810726	-0.28676702696681977	0.10525687355970413
323	-0.6949323	-9.68	-0.6949323	0.0	-0.20354071	-0.19851731	-0.47009614	0.4966714	-0.43322298	-0.43733016	-0.5806398	-0.27009875	-0.08982295	-0.2881529684565964	0.1053156231094624
324	-0.6929371	-9.68	-0.6929371	0.0	-0.21147542	-0.19976574	-0.47690392	0.49585775	-0.43446732	-0.44000417	-0.5787701999999999	-0.27524653	-0.081395015	-0.2895107638109703	0.1053915290050961
325	-0.6909204	-9.68	-0.6909204	0.0	-0.21942502	-0.20097268	-0.48363024	0.49500802	-0.43568188	-0.44267085	-0.5768515999999999	-0.28043398	-0.07282525	-0.2908403895142518	0.10548506407664933
326	-0.68888277	-9.68	-0.68888277	0.0	-0.2273881	-0.2021383	-0.49027544	0.49412277	-0.43686694	-0.4453292	-0.57488495	-0.2856593	-0.064115465	-0.29214176919900897	0.10559668806748684
327	-0.686825	-9.68	-0.686825	0.0	-0.23536322	-0.20326288	-0.49683976	0.49320242	-0.43802276	-0.44797826	-0.5728713000000001	-0.29092082	-0.055267498	-0.2934149050605973	0.10572684438101838
328	-0.68474764	-9.68	-0.68474764	0.0	-0.2433489	-0.20434663	-0.5033234999999999	0.49224755	-0.4391496	-0.45061702	-0.5708116999999999	-0.29621676	-0.046283197000000005	-0.2946597389821656	0.10587596015087215
329	-0.6826514	-9.68	-0.6826514	0.0	-0.25134373	-0.20538981	-0.509727	0.49125862	-0.4402477	-0.4532445	-0.5687072	-0.3015453	-0.03716442	-0.2958762437677917	0.10604443321501753
330	-0.680537	-9.68	-0.680537	0.0	-0.25934622	-0.20639272	-0.5160505	0.49023625	-0.44131738	-0.4558597	-0.5665589	-0.30690473	-0.027913056	-0.2970643938314377	0.10623265334301715
331	-0.6784051	-9.67	-0.6784051	0.0	-0.2673549	-0.20735568	-0.52229446	0.48918092	-0.44235882	-0.4584616	-0.5643679	-0.3122933	-0.018531024	-0.2982241875672974	0.1064409758915602
332	-0.6762564	-9.67	-0.6762564	0.0	-0.27536836	-0.20827897	-0.52845913	0.48809326	-0.4433724	-0.46104926	-0.5621353	-0.31770915	-0.009020259	-0.29935559898933267	0.10666974024590715
333	-0.67409176	-9.67	-0.67409176	0.0	-0.2833851	-0.20916294	-0.5345449000000001	0.48697376	-0.4443583	-0.46362165	-0.5598622	-0.3231505	0.000617305	-0.30045862793243405	0.1069192535454204
334	-0.6719117	-9.67	-0.6719117	0.0	-0.29140365	-0.21000789999999997	-0.54055214	0.48582299999999995	-0.44531682	-0.46617773	-0.55754983	-0.32861552	0.010379736	-0.30153325716986695	0.10718979896985655
335	-0.66971713	-9.67	-0.66971713	0.0	-0.29942253	-0.21081425	-0.54648125	0.48464158	-0.4462483	-0.4687165	-0.55519927	-0.3341024	0.020265095	-0.3025794960365219	0.10748163989994704
336	-0.6675087	-9.67	-0.6675087	0.0	-0.30744028	-0.21158233	-0.55233264	0.48343	-0.44715297	-0.471237	-0.5528116999999999	-0.33960932	0.030271405	-0.303597355726593	0.10779499990682923
337	-0.66528726	-9.67	-0.66528726	0.0	-0.3154554	-0.21231255	-0.5581067	0.48218888	-0.44803113	-0.47373813	-0.55038834	-0.34513456	0.040396664	-0.3045868529145065	0.10813008368974664
338	-0.66305345	-9.67	-0.66305345	0.0	-0.3234664	-0.21300527	-0.563804	0.48091874	-0.44888312	-0.47621897	-0.54793036	-0.35067624	0.050638836	-0.305548022733992	0.10848706192211584
339	-0.66080815	-9.67	-0.66080815	0.0	-0.3314718	-0.21366091	-0.5694248000000001	0.47962016	-0.44970918	-0.4786784000000001	-0.545439	-0.35623259999999995	0.06099586	-0.30648088168040466	0.10886607254131708
340	-0.6585521	-9.67	-0.6585521	0.0	-0.3394701	-0.21427988	-0.5749696999999999	0.47829375	-0.45050964	-0.4811155	-0.54291546	-0.3618019	0.07146564	-0.3073854888677063	0.10926723503291261
341	-0.65628606	-9.66	-0.65628606	0.0	-0.3474598	-0.21486261	-0.5804391999999999	0.47694	-0.4512848	-0.48352915	-0.540361	-0.36738223	0.08204606	-0.3082618783900909	0.10969062014128539
342	-0.6540109	-9.66	-0.6540109	0.0	-0.35543936	-0.21540956	-0.58583385	0.47555959999999997	-0.45203498	-0.48591837	-0.5377768	-0.37297183	0.09273497	-0.3091101076824493	0.11013629164473691
343	-0.6517274	-9.66	-0.6517274	0.0	-0.3634073	-0.21592115	-0.591154	0.47415307	-0.4527605	-0.4882821	-0.53516424	-0.378569	0.1035302	-0.3099302412192078	0.11060426298524029
344	-0.6494363	-9.66	-0.6494363	0.0	-0.3713621	-0.21639785	-0.5964003000000001	0.472721	-0.45346165	-0.49061936	-0.53252447	-0.3841719	0.11442952	-0.31072233951432804	0.11109452287146598
345	-0.6471384	-9.66	-0.6471384	0.0	-0.3793022	-0.21684013	-0.6015732	0.471264	-0.4541388	-0.49292907	-0.5298588000000001	-0.38977882	0.12543067	-0.31148647704223636	0.11160702885748457
346	-0.6448346	-9.66	-0.6448346	0.0	-0.38722622	-0.21724848	-0.60667336	0.4697827	-0.45479223	-0.49521023	-0.5271686	-0.39538795	0.13653137	-0.31222275819828793	0.11214171839337761
347	-0.64252555	-9.66	-0.64252555	0.0	-0.3951326	-0.21762337	-0.61170125	0.4682777	-0.4554223	-0.49746177	-0.52445495	-0.4009976	0.14772926	-0.3129312434964447	0.1126984802673866
348	-0.64021224	-9.66	-0.64021224	0.0	-0.4030199	-0.21796529	-0.6166575	0.46674958	-0.4560294	-0.4996827	-0.5217194	-0.40660602	0.15902199	-0.31361208829252624	0.11327719393915764
349	-0.63789535	-9.66	-0.63789535	0.0	-0.41088665	-0.21827474	-0.6215426	0.46519896	-0.45661378	-0.5018719	-0.5189630999999999	-0.41221148	0.17040715	-0.31426534810049433	0.11387768797056122
350	-0.6355758	-9.66	-0.6355758	0.0	-0.41873142	-0.21855225	-0.62635714	0.46362650000000005	-0.45717585	-0.5040284	-0.5161874	-0.41781223	0.1818823	-0.31489116625640107	0.11449978316421423
351	-0.63325435	-9.65	-0.63325435	0.0	-0.42655283	-0.21879829999999997	-0.63110185	0.46203282	-0.457716	-0.50615114	-0.5133937	-0.42340663	0.19344503	-0.31548969513583375	0.11514327491816573
352	-0.6309318	-9.65	-0.6309318	0.0	-0.43434942	-0.21901344	-0.63577724	0.46041852	-0.45823458	-0.5082390999999999	-0.5105832	-0.4289929	0.2050928	-0.3160610352329864	0.11580790836715388
353	-0.62860906	-9.65	-0.62860906	0.0	-0.44211987	-0.2191982	-0.6403839	0.4587843	-0.45873198	-0.51029116	-0.5077574	-0.43456936	0.21682312	-0.3166053507850724	0.11649343041933831
354	-0.6262869	-9.65	-0.6262869	0.0	-0.4498628	-0.21935311	-0.64492255	0.45713076	-0.4592085999999999	-0.51230633	-0.5049175	-0.44013423	0.22863342	-0.3171227871874466	0.11719954619965707
355	-0.6239662	-9.65	-0.6239662	0.0	-0.45757702	-0.21947871	-0.6493938	0.45545858	-0.4596649	-0.5142836	-0.50206494	-0.44568583	0.24052112	-0.31761353169709017	0.11792594933779152
356	-0.6216477	-9.65	-0.6216477	0.0	-0.4652612	-0.21957552	-0.65379816	0.45376843	-0.46010125	-0.5162218	-0.499201	-0.45122245	0.25248360000000003	-0.31807770566982263	0.11867229546431647
357	-0.6193324	-9.65	-0.6193324	0.0	-0.4729141	-0.21964411	-0.65813637	0.45206094	-0.46051806	-0.51812005	-0.49632707	-0.45674238	0.26451826	-0.3185155312835541	0.11943823830493934
358	-0.61702096	-9.65	-0.61702096	0.0	-0.48053458	-0.21968505	-0.66240895	0.4503367999999999	-0.46091577	-0.5199772	-0.49344453	-0.4622439	0.2766224	-0.3189271747952652	0.12022339460859868
359	-0.61471426	-9.65	-0.61471426	0.0	-0.48812142	-0.21969888	-0.6666165	0.44859672	-0.4612948	-0.5217924	-0.49055472	-0.4677254	0.28879336	-0.3193128305014724	0.12102737400433464
360	-0.6124132	-9.65	-0.6124132	0.0	-0.49567354	-0.21968617	-0.6707595999999999	0.44684136	-0.4616556	-0.5235647	-0.487659	-0.47318512	0.30102834	-0.3196727254812469	0.12184976020563684
361	-0.61011857	-9.65	-0.61011857	0.0	-0.50318974	-0.21964748	-0.67483884	0.44507143	-0.46199855	-0.5252931	-0.4847588	-0.47862142	0.31332466	-0.32000704105087274	0.12269012346061015
362	-0.60783124	-9.64	-0.60783124	0.0	-0.510669	-0.21958339999999998	-0.67885476	0.4432876	-0.46232408	-0.5269769	-0.48185545	-0.4840326	0.3256795	-0.32031603226965333	0.12354801853156368
363	-0.60555196	-9.64	-0.60555196	0.0	-0.5181103	-0.2194945	-0.68280786	0.44149062	-0.46263266	-0.52861506	-0.47895032	-0.48941702	0.3380901	-0.3205998933352661	0.1244229835832324
364	-0.60328174	-9.64	-0.60328174	0.0	-0.5255125	-0.21938138	-0.68669873	0.4396812	-0.46292466	-0.5302069	-0.47604483	-0.49477303	0.3505536	-0.32085889828724673	0.12531455006181047
365	-0.60102123	-9.64	-0.60102123	0.0	-0.5328747	-0.21924459999999998	-0.69052786	0.43786004	-0.46320054	-0.5317516	-0.47314036	-0.500099	0.36306712	-0.32109327336280824	0.12622222244293804
366	-0.5987714	-9.64	-0.5987714	0.0	-0.5401959	-0.21908477	-0.69429576	0.43602788	-0.4634607	-0.5332483	-0.47023827	-0.5053932	0.37562785	-0.32130325456195064	0.12714550625594773
367	-0.596533	-9.64	-0.596533	0.0	-0.5474751	-0.21890247	-0.69800293	0.43418545	-0.46370563	-0.53469634	-0.46733996	-0.51065415	0.38823283	-0.3214891300032806	0.1280838918469115
368	-0.59430695	-9.64	-0.59430695	0.0	-0.55471146	-0.21869829999999998	-0.70164996	0.4323335	-0.4639357	-0.5360949	-0.46444684	-0.51588017	0.4008792	-0.3216511576867981	0.1290368669104248
369	-0.59209406	-9.64	-0.59209406	0.0	-0.561904	-0.21847282	-0.7052371999999999	0.4304728	-0.46415135	-0.5374433000000001	-0.46156025	-0.5210696	0.41356397	-0.32178958269157415	0.13000389669641288
370	-0.5898951	-9.64	-0.5898951	0.0	-0.5690519	-0.21822667	-0.70876515	0.42860404	-0.464353	-0.5387408	-0.45868158	-0.52622086	0.42628422	-0.3219046850571442	0.13098444395577827
371	-0.58771104	-9.64	-0.58771104	0.0	-0.57615435	-0.21796042	-0.7122343000000001	0.42672807	-0.46454108	-0.53998667	-0.45581228	-0.53133243	0.43903694	-0.3219967557439728	0.1319779745586676
372	-0.5855426	-9.63	-0.5855426	0.0	-0.58321047	-0.21767467	-0.71564513	0.42484558	-0.46471596	-0.5411803000000001	-0.45295364	-0.5364026	0.45181912	-0.32206606875205995	0.1329839326469619
373	-0.5833907	-9.63	-0.5833907	0.0	-0.5902194	-0.21737005	-0.7189979999999999	0.42295742	-0.46487805	-0.54232097	-0.4501071	-0.5414298000000001	0.46462774	-0.32211289012094113	0.1340017637875228
374	-0.5812561	-9.63	-0.5812561	0.0	-0.5971804	-0.21704713	-0.7222934	0.42106432	-0.4650278000000001	-0.543408	-0.44727403	-0.54641247	0.4774598	-0.3221375227715454	0.13503091245351162
375	-0.57913965	-9.63	-0.57913965	0.0	-0.6040928	-0.21670651	-0.7255315999999999	0.41916707	-0.4651656	-0.54444087	-0.44445583	-0.55134887	0.49031216	-0.32214024766433713	0.1360708044390116
376	-0.5770422	-9.63	-0.5770422	0.0	-0.6109557	-0.21634884	-0.72871315	0.4172665	-0.46529183	-0.5454190999999999	-0.44165388	-0.5562375	0.5031818	-0.32212139372024534	0.13712088779392867
377	-0.57496464	-9.63	-0.57496464	0.0	-0.61776847	-0.21597473	-0.73183835	0.41536337	-0.4654069000000001	-0.5463420999999999	-0.43886957	-0.5610768	0.5160656	-0.3220812588997345	0.13818058554409463
378	-0.5729077	-9.63	-0.5729077	0.0	-0.6245304	-0.21558484	-0.73490757	0.41345847	-0.46551117	-0.54720944	-0.43610427	-0.56586504	0.5289604	-0.3220201521237335	0.13924932043721175
379	-0.5708722	-9.63	-0.5708722	0.0	-0.6312407	-0.21517983	-0.7379211999999999	0.41155267	-0.46560514	-0.5480208000000001	-0.43335935	-0.5706005999999999	0.54186314	-0.32193840231317133	0.14032653163273612
380	-0.5688589	-9.63	-0.5688589	0.0	-0.63789886	-0.21476035	-0.7408795	0.40964675	-0.46568912	-0.54877573	-0.4306362	-0.5752819	0.55477065	-0.321836318388977	0.14141163741768464
381	-0.56686866	-9.63	-0.56686866	0.0	-0.64450413	-0.21432708	-0.7437829	0.40774152	-0.4657636	-0.54947406	-0.42793614	-0.5799074000000001	0.5676798000000001	-0.3217142652720794	0.14250407314853872
382	-0.5649021	-9.62	-0.5649021	0.0	-0.6510559	-0.21388072	-0.74663156	0.40583777	-0.46582893	-0.5501154	-0.4252606	-0.58447534	0.5805875	-0.3215725279229431	0.1436032571030927
383	-0.5629601	-9.62	-0.5629601	0.0	-0.6575535	-0.21342197	-0.7494259	0.40393633	-0.46588555	-0.5506996	-0.4226109	-0.5889842	0.5934904999999999	-0.3214114872229614	0.14470861995974832
384	-0.5610432	-9.62	-0.5610432	0.0	-0.6639964	-0.21295154	-0.75216615	0.40203792	-0.4659338	-0.55122644	-0.41998842	-0.5934323	0.60638565	-0.32123146813259884	0.14581958085457655
385	-0.55915225	-9.62	-0.55915225	0.0	-0.67038393	-0.21247017	-0.75485253	0.40014338	-0.4659741	-0.55169576	-0.4173945	-0.5978180999999999	0.6192698	-0.3210328155727844	0.14693557199339966
386	-0.5572878	-9.62	-0.5572878	0.0	-0.6767157	-0.21197857	-0.7574854	0.39825340000000004	-0.4660068	-0.55210745	-0.41483048	-0.6021399000000001	0.63213986	-0.3208158824249115	0.14805602847572766
387	-0.5554507	-9.62	-0.5554507	0.0	-0.68299097	-0.21147749	-0.76006484	0.39636883	-0.46603227	-0.5524614999999999	-0.4122977	-0.6063961999999999	0.64499253	-0.320581028609909	0.14918037525753375
388	-0.5536413	-9.62	-0.5536413	0.0	-0.6892092	-0.21096767	-0.7625911999999999	0.39449036	-0.46605083	-0.5527578000000001	-0.40979752	-0.6105853	0.65782464	-0.3203285862068482	0.15030803950498528
389	-0.5518605	-9.62	-0.5518605	0.0	-0.69537	-0.21044987	-0.7650646	0.39261878	-0.46606287	-0.55299646	-0.40733123	-0.6147056	0.670633	-0.32005893797851565	0.1514384640323826
390	-0.55010885	-9.62	-0.55010885	0.0	-0.7014728	-0.20992485	-0.7674852	0.39075482	-0.46606869	-0.55317736	-0.40490016	-0.6187557	0.68341446	-0.319772434885376	0.15257108947545062
391	-0.5483868	-9.62	-0.5483868	0.0	-0.707517	-0.20939337	-0.7698531999999999	0.3888992	-0.46606863	-0.5533007	-0.40250558	-0.6227339	0.69616574	-0.31946942800650024	0.15370534687056592
392	-0.5466951	-9.61	-0.5466951	0.0	-0.71350217	-0.20885617	-0.77216876	0.38705266	-0.466063	-0.5533665	-0.40014866	-0.6266385999999999	0.7088835	-0.3191502811837464	0.15484067194340984
393	-0.5450343	-9.61	-0.5450343	0.0	-0.71942776	-0.208314	-0.774432	0.38521594	-0.46605214	-0.5533748000000001	-0.3978306	-0.63046837	0.72156477	-0.31881532537757873	0.1559765320357165
394	-0.5434049	-9.61	-0.5434049	0.0	-0.7252934	-0.20776762	-0.77664304	0.38338974	-0.46603638	-0.55332595	-0.3955526	-0.6342215999999999	0.7342061	-0.3184649625089264	0.15711236415554988
395	-0.54180735	-9.61	-0.54180735	0.0	-0.7310985	-0.20721775	-0.778802	0.38157478	-0.46601605	-0.55322003	-0.39331573	-0.6378968	0.7468043000000001	-0.3180995106568604	0.15824762159160422
396	-0.5402423	-9.61	-0.5402423	0.0	-0.7368426	-0.2066651	-0.7809089	0.37977177	-0.46599147	-0.55305725	-0.39112115	-0.6414923	0.7593561	-0.317719318702774	0.15938175814829678
397	-0.5387102	-9.61	-0.5387102	0.0	-0.7425253	-0.20611042	-0.7829638000000001	0.37798142	-0.465963	-0.55283785	-0.3889699	-0.6450068	0.7718583000000001	-0.3173247506466675	0.16051424440577997
398	-0.53721154	-9.61	-0.53721154	0.0	-0.74814606	-0.2055544	-0.7849668000000001	0.37620446	-0.465931	-0.5525621000000001	-0.38686305	-0.64843863	0.7843076	-0.31691615144900515	0.16164454251471402
399	-0.5357468	-9.61	-0.5357468	0.0	-0.7537045	-0.20499773	-0.7869179000000001	0.3744416	-0.4658958	-0.55223036	-0.38480166	-0.6517864000000001	0.79670066	-0.3164938891097871	0.16277212034300065
400	-0.5343165	-9.61	-0.5343165	0.0	-0.75920016	-0.20444112	-0.78881717	0.37269348	-0.4658577999999999	-0.55184287	-0.3827867	-0.6550484999999999	0.8090343000000001	-0.31605830158947745	0.1638964559065881
401	-0.5329209	-9.61	-0.5329209	0.0	-0.7646326	-0.20388521	-0.79066443	0.37096083	-0.46581733	-0.55139995	-0.38081917	-0.6582235	0.82130516	-0.3156097079671478	0.16501701663932086
402	-0.53156054	-9.6	-0.53156054	0.0	-0.77000135	-0.20333068	-0.79245985	0.36924434	-0.4657747999999999	-0.550902	-0.37890002	-0.66130996	0.8335099	-0.31514849620326235	0.16613329068725785
403	-0.5302357	-9.6	-0.5302357	0.0	-0.775306	-0.20277816	-0.7942033000000001	0.36754465	-0.46573058	-0.5503493	-0.3770302	-0.66430634	0.8456453000000002	-0.3146749624164277	0.16724475995490942
404	-0.5289469	-9.6	-0.5289469	0.0	-0.7805461	-0.2022283	-0.7958946	0.36586252	-0.46568504	-0.5497423	-0.3752106	-0.6672113000000001	0.85770804	-0.3141894585275727	0.1683509208612556
405	-0.5276942	-9.6	-0.5276942	0.0	-0.78572136	-0.2016817	-0.7975339	0.36419857	-0.4656386	-0.54908127	-0.3734421	-0.6700233	0.8696947	-0.3136923186948394	0.16945125868555222
406	-0.5264781	-9.6	-0.5264781	0.0	-0.7908312	-0.20113896	-0.79912096	0.36255348	-0.4655917000000001	-0.5483666	-0.3717256	-0.67274094	0.8816021	-0.3131838499972992	0.1705452789255296
407	-0.5252988	-9.6	-0.5252988	0.0	-0.7958753	-0.20060068	-0.8006557	0.3609279	-0.46554473	-0.5475988	-0.37006187	-0.6753627	0.89342684	-0.3126643825140228	0.1716324790407197
408	-0.5241565	-9.6	-0.5241565	0.0	-0.80085325	-0.20006743	-0.802138	0.35932255	-0.46549812	-0.5467781	-0.36845174	-0.67788726	0.90516555	-0.31213423132408147	0.1727123660205776
409	-0.52305156	-9.6	-0.52305156	0.0	-0.8057646	-0.19953977	-0.80356765	0.35773802	-0.46545234	-0.545905	-0.36689597	-0.68031317	0.916815	-0.31159370554608146	0.17378445499017808
410	-0.52198404	-9.6	-0.52198404	0.0	-0.81060904	-0.19901824	-0.8049445	0.356175	-0.46540788	-0.5449798	-0.36539534	-0.682639	0.9283717	-0.3110431143381653	0.1748482502990381
411	-0.5209542	-9.6	-0.5209542	0.0	-0.8153862	-0.19850339	-0.8062684	0.35463417	-0.46536514	-0.544003	-0.36395055	-0.68486327	0.9398325	-0.31048274477940374	0.1759032899765296
412	-0.5199621	-9.59	-0.5199621	0.0	-0.82009554	-0.19799574	-0.80753905	0.35311609999999993	-0.46532464	-0.542975	-0.36256233	-0.6869847	0.95119387	-0.3099129101465453	0.17694907655136213
413	-0.5190079	-9.59	-0.5190079	0.0	-0.8247369	-0.19749579	-0.80875635	0.35162148	-0.46528685	-0.5418961999999999	-0.3612313	-0.68900186	0.96245253	-0.30933391543959043	0.17798515452505556
414	-0.51809174	-9.59	-0.51809174	0.0	-0.8293097	-0.19700405	-0.80991995	0.35015094	-0.46525234	-0.5407671	-0.35995814	-0.6909134	0.973605	-0.30874604801435857	0.1790110391497018
415	-0.5172136	-9.59	-0.5172136	0.0	-0.83381385	-0.19652101	-0.8110295999999999	0.34870514	-0.46522155	-0.539588	-0.35874346	-0.69271785	0.984648	-0.3081495759103851	0.180026278242471
416	-0.5163736	-9.59	-0.5163736	0.0	-0.83824885	-0.19604711	-0.8120851	0.34728467	-0.46519506	-0.53835946	-0.35758787	-0.6944139	0.99557805	-0.3075448203648835	0.18103040604036402
417	-0.5155716	-9.59	-0.5155716	0.0	-0.8426145	-0.19558282	-0.81308603	0.3458902	-0.46517336	-0.53708196	-0.35649192	-0.6960003	1.0063919	-0.30693203561506655	0.18202298035419023
418	-0.5148077	-9.59	-0.5148077	0.0	-0.8469104	-0.19512857	-0.81403214	0.3445223	-0.46515703	-0.5357559000000001	-0.35545614	-0.6974756999999999	1.0170859	-0.3063115398190765	0.18300353132217997
419	-0.5140819	-9.59	-0.5140819	0.0	-0.8511365	-0.19468476	-0.81492305	0.34318164	-0.46514663	-0.53438175	-0.35448107	-0.6988390999999999	1.0276569	-0.30568362209551997	0.18397164673708694
420	-0.513394	-9.59	-0.513394	0.0	-0.8552924	-0.19425179999999997	-0.8157585	0.34186880000000003	-0.46514267	-0.53296006	-0.3535672	-0.7000895	1.0381014000000002	-0.3050485908002167	0.18492688381079017
421	-0.512744	-9.59	-0.512744	0.0	-0.8593779	-0.19383007	-0.81653804	0.34058437	-0.46514577	-0.5314911999999999	-0.35271496	-0.701226	1.048416	-0.30440676001223754	0.1858688185068284
422	-0.51213175	-9.59	-0.51213175	0.0	-0.86339283	-0.19341996	-0.81726134	0.33932894	-0.46515647	-0.52997583	-0.3519248	-0.7022478	1.0585973	-0.3037584540478669	0.1867970329265681
423	-0.5115571	-9.58	-0.5115571	0.0	-0.8673369	-0.19302186	-0.81792796	0.3381031	-0.46517533	-0.52841425	-0.35119712	-0.7031542	1.0686419	-0.3031039751047821	0.18771111302800955
424	-0.5110199	-9.58	-0.5110199	0.0	-0.8712101	-0.19263615	-0.81853753	0.33690729999999997	-0.465203	-0.52680707	-0.35053223	-0.70394456	1.0785463	-0.30244369238066093	0.18861064599699087
425	-0.51052	-9.58	-0.51052	0.0	-0.8750121	-0.19226319	-0.81908965	0.33574212	-0.46524	-0.52515477	-0.34993052	-0.7046185	1.0883071000000002	-0.3017779491127166	0.18949523634658602
426	-0.51005715	-9.58	-0.51005715	0.0	-0.87874275	-0.19190335	-0.8195839	0.33460802	-0.46528694	-0.5234578	-0.34939224	-0.7051755000000001	1.097921	-0.30110706157769773	0.19036449374418393
427	-0.50963116	-9.58	-0.50963116	0.0	-0.882402	-0.19155702	-0.8200200000000001	0.3335055	-0.46534434	-0.52171683	-0.34891766	-0.7056153000000001	1.1073844	-0.3004314409732819	0.19121802606077037
428	-0.5092417	-9.58	-0.5092417	0.0	-0.88598967	-0.19122455	-0.8203976000000001	0.332435	-0.4654128	-0.5199322000000001	-0.34850705	-0.70593756	1.1166941	-0.29975140261575317	0.19205546438617954
429	-0.5088886	-9.58	-0.5088886	0.0	-0.8895056	-0.1909063	-0.8207163000000001	0.33139697	-0.4654929	-0.51810455	-0.3481606	-0.7061423000000001	1.1258464	-0.2990673807027893	0.19287641778864872
430	-0.5085715	-9.58	-0.5085715	0.0	-0.89294976	-0.19060262	-0.82097584	0.33039176	-0.46558514	-0.5162344	-0.3478785	-0.70622927	1.1348381	-0.2983797175506744	0.19368053075481095
431	-0.5082902	-9.58	-0.5082902	0.0	-0.89632195	-0.19031385	-0.8211758	0.32941988	-0.46569014	-0.5143223	-0.34766084	-0.7061986	1.1436657	-0.2976888073966217	0.19446744040851754
432	-0.5080442	-9.58	-0.5080442	0.0	-0.8996221	-0.19004034	-0.8213159999999999	0.32848164	-0.4658084	-0.51236874	-0.3475078	-0.7060503	1.1523257	-0.2969950505964507	0.1952367816229
433	-0.50783324	-9.57	-0.50783324	0.0	-0.90285015	-0.18978241	-0.8213961	0.32757744	-0.46594045	-0.5103743	-0.34741947	-0.70578456	1.160815	-0.2962988243478394	0.19598823621883968
434	-0.50765705	-9.57	-0.50765705	0.0	-0.906006	-0.18954043	-0.82141584	0.32670766	-0.46608686	-0.50833946	-0.34739593	-0.7054016	1.16913	-0.29560054896707155	0.196721444212734
435	-0.5075151	-9.57	-0.5075151	0.0	-0.9090896	-0.18931472	-0.8213749	0.32587263	-0.46624818	-0.5062648	-0.34743714	-0.70490175	1.1772674	-0.29490061577043153	0.1974360799942124
436	-0.507407	-9.57	-0.507407	0.0	-0.91210085	-0.18910562	-0.8212729999999999	0.32507270000000005	-0.4664249	-0.50415087	-0.34754320000000005	-0.7042853	1.1852242	-0.29419938511373905	0.19813184000311362
437	-0.50733244	-9.57	-0.50733244	0.0	-0.9150398	-0.18891343	-0.82110995	0.32430825	-0.46661758	-0.50199807	-0.34771404	-0.70355266	1.192997	-0.2934972701946716	0.19880840782556428
438	-0.5072909	-9.57	-0.5072909	0.0	-0.9179063	-0.18873848	-0.82088536	0.32357958	-0.4668267	-0.49980703	-0.34794965	-0.7027042	1.2005831	-0.2927945924085845	0.19946551274591245
439	-0.50728196	-9.57	-0.50728196	0.0	-0.9207003	-0.18858111	-0.82059896	0.322887	-0.46705282	-0.4975782999999999	-0.3482499	-0.7017403	1.2079793	-0.29209173607176203	0.2001028530547056
440	-0.50730515	-9.57	-0.50730515	0.0	-0.9234218	-0.18844160000000001	-0.8202504	0.3222308	-0.46729642	-0.49531233	-0.34861478	-0.7006616	1.215183	-0.2913890275400238	0.20072018211882978
441	-0.50736	-9.57	-0.50736	0.0	-0.92607087	-0.18832028	-0.81983936	0.32161132	-0.46755803	-0.49300972	-0.3490441	-0.69946855	1.2221912	-0.2906868370505829	0.20131723001447901
442	-0.507446	-9.57	-0.507446	0.0	-0.9286474	-0.18821745	-0.8193655000000001	0.32102877	-0.4678380999999999	-0.49067095	-0.34953779999999995	-0.6981616999999999	1.2290015	-0.2899854619987946	0.20189376840571316
443	-0.5075626	-9.56	-0.5075626	0.0	-0.9311515	-0.18813339999999998	-0.81882846	0.3204835	-0.4681372	-0.48829657	-0.35009557	-0.69674176	1.2356112	-0.289285234700943	0.2024495639354413
444	-0.5077093	-9.56	-0.5077093	0.0	-0.93358326	-0.18806848	-0.8182278000000001	0.31997573	-0.4684558	-0.4858871	-0.35071734	-0.69520926	1.2420177	-0.28858649339424136	0.2029843841270665
445	-0.50788563	-9.56	-0.50788563	0.0	-0.93594277	-0.18802293	-0.81756324	0.31950572	-0.46879435	-0.48344305	-0.3514028	-0.69356495	1.248219	-0.28788950039497374	0.20349806125963446
446	-0.5080909	-9.56	-0.5080909	0.0	-0.93823016	-0.18799707	-0.81683433	0.31907374	-0.46915334	-0.48096496	-0.35215175	-0.6918094	1.2542125	-0.28719456801942445	0.20399037347480664
447	-0.5083246	-9.56	-0.5083246	0.0	-0.9404456	-0.18799119	-0.81604075	0.31867996	-0.46953332	-0.47845334	-0.35296392	-0.68994343	1.2599962	-0.28650200150480654	0.20446116231780512
448	-0.50858617	-9.56	-0.50858617	0.0	-0.94258934	-0.18800557	-0.81518203	0.31832466	-0.4699347	-0.4759087	-0.353839	-0.6879677	1.265568	-0.28581205508833313	0.20491026074702143
449	-0.50887495	-9.56	-0.50887495	0.0	-0.9446615	-0.1880405	-0.8142578	0.31800804	-0.47035792	-0.47333157	-0.35477668	-0.6858831	1.270926	-0.28512499808628844	0.20533752407149622
450	-0.5091904	-9.56	-0.5091904	0.0	-0.94666237	-0.18809627	-0.8132676999999999	0.31773025	-0.47080347	-0.47072247	-0.35577659999999994	-0.68369037	1.2760682	-0.28444111769635005	0.20574280516587684
451	-0.5095318	-9.56	-0.5095318	0.0	-0.9485921	-0.18817313	-0.8122111999999999	0.31749153	-0.4712717000000001	-0.46808192	-0.35683846	-0.68139035	1.280993	-0.2837606152348023	0.20612598893581782
452	-0.50989854	-9.56	-0.50989854	0.0	-0.9504511	-0.18827139	-0.811088	0.31729203	-0.471763	-0.46541044	-0.3579618	-0.6789839	1.2856985	-0.2830837619388581	0.20648694678950366
453	-0.51029	-9.55	-0.51029	0.0	-0.95223945	-0.18839129999999998	-0.80989766	0.31713197	-0.47227785	-0.46270853	-0.3591462	-0.67647195	1.2901833	-0.2824107700457306	0.2068255958081378
454	-0.5107055	-9.55	-0.5107055	0.0	-0.95395756	-0.18853314	-0.80863976	0.31701148	-0.47281656	-0.45997667	-0.3603912	-0.67385536	1.2944459	-0.28174183387170415	0.2071418425156186
455	-0.5111443	-9.55	-0.5111443	0.0	-0.9556057	-0.18869719	-0.80731386	0.31693068	-0.47337946	-0.45721546	-0.3616963	-0.6711351	1.2984847	-0.2810771956144562	0.20743559372752382
456	-0.5116057	-9.55	-0.5116057	0.0	-0.9571841	-0.18888370000000002	-0.80591947	0.31688973	-0.473967	-0.45442533	-0.36306095	-0.6683121999999999	1.3022985	-0.28041701762980653	0.20770679029246067
457	-0.5120891	-9.55	-0.5120891	0.0	-0.9586931	-0.18909296	-0.8044563	0.31688878	-0.4745794	-0.45160684	-0.36448455	-0.66538763	1.305886	-0.27976150607589717	0.20795537747845416
458	-0.5125937	-9.55	-0.5125937	0.0	-0.9601331	-0.18932521	-0.80292386	0.31692794	-0.475217	-0.44876048	-0.36596656	-0.66236234	1.3092462	-0.2791108072294769	0.2081813214199197
459	-0.51311874	-9.55	-0.51311874	0.0	-0.96150434	-0.18958071	-0.8013218000000001	0.31700727	-0.4758802	-0.4458868	-0.36750627	-0.65923744	1.3123778	-0.27846512340682983	0.20838457044197325
460	-0.5136636	-9.55	-0.5136636	0.0	-0.96280724	-0.18985973	-0.7996496	0.31712693	-0.47656924	-0.44298622	-0.36910304	-0.6560139	1.31528	-0.27782456280563356	0.20856511573517705
461	-0.51422745	-9.55	-0.51422745	0.0	-0.9640421	-0.19016251	-0.79790694	0.317287	-0.47728437	-0.4400593	-0.37075618	-0.6526929	1.3179516000000002	-0.27718931770263666	0.20872292543328316
462	-0.5148096	-9.55	-0.5148096	0.0	-0.96520936	-0.19048929	-0.79609334	0.3174875	-0.4780259	-0.43710646	-0.37246495	-0.64927554	1.3203921	-0.2765594853350525	0.20885802280253946
463	-0.51540923	-9.54	-0.51540923	0.0	-0.96630937	-0.19084035	-0.7942085	0.31772858	-0.47879413	-0.43412817	-0.37422854	-0.64576286	1.3226006	-0.2759351969796295	0.20897040935871608
464	-0.5160256	-9.54	-0.5160256	0.0	-0.96734244	-0.19121592	-0.7922520000000001	0.3180102	-0.47958925	-0.43112493	-0.37604618	-0.6421560000000001	1.3245764	-0.27531657191311654	0.20906009668340167
465	-0.51665795	-9.54	-0.51665795	0.0	-0.968309	-0.19161624	-0.7902234	0.31833252	-0.48041153	-0.42809716	-0.37791705	-0.6384562	1.326319	-0.27470369937272654	0.20912712835022215
466	-0.51730543	-9.54	-0.51730543	0.0	-0.96920943	-0.19204155	-0.7881224	0.31869552	-0.4812612	-0.42504534	-0.37984025	-0.6346648	1.3278277	-0.27409671863520807	0.2091715335845435
467	-0.5179673	-9.54	-0.5179673	0.0	-0.97004414	-0.19249208	-0.7859484999999999	0.31909922	-0.48213848	-0.4219699000000001	-0.38181493	-0.63078296	1.3291023000000002	-0.2734956749773102	0.20919337853240033
468	-0.5186427	-9.54	-0.5186427	0.0	-0.97081345	-0.1929681	-0.7837015	0.31954363	-0.48304364	-0.41887128	-0.38384014	-0.62681216	1.3301421	-0.27290072667578125	0.20919270435939682
469	-0.51933086	-9.54	-0.51933086	0.0	-0.9715179	-0.19346984	-0.78138095	0.3200288	-0.48397684	-0.41574994	-0.38591495	-0.6227538	1.3309472	-0.2723119099678345	0.20916962113140636
470	-0.520031	-9.54	-0.520031	0.0	-0.9721578	-0.19399752	-0.77898645	0.32055473	-0.48493835	-0.4126063	-0.38803837	-0.61860937	1.3315171	-0.27172932816975404	0.20912418480893188
471	-0.52074224	-9.54	-0.52074224	0.0	-0.97273356	-0.19455139999999999	-0.77651775	0.32112136	-0.48592836	-0.4094408	-0.3902094	-0.6143804	1.3318516000000002	-0.2711530944792175	0.20905649188591588
472	-0.5214637	-9.54	-0.5214637	0.0	-0.9732457	-0.1951317	-0.7739745	0.32172874	-0.48694712	-0.40625384	-0.392427	-0.61006844	1.3319508999999998	-0.2705832332520447	0.2089666718917577
473	-0.5221946	-9.54	-0.5221946	0.0	-0.9736945	-0.19573867	-0.77135634	0.3223768	-0.48799485	-0.40304586	-0.39469013	-0.6056751	1.3318146	-0.2700198677254485	0.208854804586493
474	-0.52293414	-9.53	-0.52293414	0.0	-0.97408056	-0.19637254	-0.76866305	0.3230655	-0.48907176	-0.39981726	-0.39699766	-0.6012021	1.3314431999999998	-0.2694630371366424	0.20872105995048862
475	-0.5236814	-9.53	-0.5236814	0.0	-0.9744042	-0.19703352	-0.76589423	0.32379475	-0.49017802	-0.39656842	-0.3993485	-0.5966511	1.3308364	-0.2689128258019104	0.20856552964002062
476	-0.5244356	-9.53	-0.5244356	0.0	-0.97466594	-0.19772184	-0.7630496999999999	0.32456455	-0.49131387	-0.39329967	-0.40174153	-0.5920238	1.3299947	-0.2683692679584655	0.20838839105833393
477	-0.5251958	-9.53	-0.5251958	0.0	-0.9748662	-0.19843768	-0.76012915	0.32537472	-0.4924795	-0.39001137	-0.40417555	-0.58732206	1.3289182	-0.26783243788305666	0.2081897830562074
478	-0.52596116	-9.53	-0.52596116	0.0	-0.9750055	-0.19918117	-0.7571323	0.32622522	-0.49367502	-0.38670382	-0.40664938	-0.5825477	1.3276073	-0.26730235381289674	0.20796987775332954
479	-0.52673084	-9.53	-0.52673084	0.0	-0.9750842	-0.19995245	-0.75405896	0.3271159	-0.49490064	-0.38337734	-0.4091618	-0.57770264	1.3260622	-0.2667790751038056	0.20772882985424765
480	-0.5275041	-9.53	-0.5275041	0.0	-0.9751029	-0.20075165	-0.75090885	0.32804659999999997	-0.49615645	-0.38003218	-0.4117116	-0.57278866	1.3242836	-0.26626261779531857	0.207466847034179
481	-0.52827996	-9.53	-0.52827996	0.0	-0.975062	-0.20157881	-0.7476818000000001	0.32901716	-0.49744257	-0.37666863	-0.4142975	-0.56780773	1.322272	-0.2657529852827912	0.20718411514803106
482	-0.5290576	-9.53	-0.5290576	0.0	-0.97496206	-0.20243403	-0.74437755	0.33002743	-0.49875915	-0.37328687	-0.41691822	-0.56276184	1.3200277	-0.26525022076390076	0.20688081259334695
483	-0.52983636	-9.53	-0.52983636	0.0	-0.9748035	-0.20331733	-0.740996	0.33107716	-0.5001062	-0.36988714	-0.41957244	-0.557653	1.3175517	-0.2647543113967895	0.20655717997305287
484	-0.5306152	-9.52	-0.5306152	0.0	-0.97458684	-0.20422871	-0.7375369	0.33216622	-0.501484	-0.36646965	-0.42225882	-0.55248326	1.3148445	-0.26426526749774176	0.20621341897738438
485	-0.5313935	-9.52	-0.5313935	0.0	-0.97431266	-0.20516820000000002	-0.73400015	0.3332943	-0.5028924	-0.36303458	-0.42497608	-0.5472545999999999	1.3119069	-0.2637831001062927	0.2058497607809056
486	-0.53217036	-9.52	-0.53217036	0.0	-0.97398144	-0.20613576	-0.7303856	0.3344612	-0.5043314999999999	-0.3595821	-0.42772278	-0.5419691999999999	1.3087398	-0.26330777353872675	0.20546644684385756
487	-0.5329449	-9.52	-0.5329449	0.0	-0.9735937	-0.20713134	-0.7266931	0.3356667	-0.5058015	-0.35611233	-0.43049753	-0.5366291	1.305344	-0.2628392829531861	0.20506371701150974
488	-0.5337165	-9.52	-0.5337165	0.0	-0.9731501	-0.20815489	-0.7229226	0.33691040000000005	-0.50730234	-0.35262540000000003	-0.43329898	-0.5312364	1.3017204	-0.26237763842874146	0.20464182083253624
489	-0.53448427	-9.52	-0.53448427	0.0	-0.97265095	-0.20920634	-0.71907395	0.3381921	-0.508834	-0.34912142	-0.4361256	-0.52579343	1.2978702	-0.2619227652421417	0.20420103411027812
490	-0.5352474	-9.52	-0.5352474	0.0	-0.972097	-0.21028559	-0.71514714	0.33951145	-0.5103966	-0.34560052	-0.43897605	-0.52030224	1.2937943	-0.2614746755119934	0.2037416179836065
491	-0.53600514	-9.52	-0.53600514	0.0	-0.9714888	-0.21139255	-0.711142	0.34086815	-0.5119901	-0.34206277	-0.44184884	-0.5147651	1.2894939	-0.26103332231736753	0.20326385885128642
492	-0.5367567	-9.52	-0.5367567	0.0	-0.97082675	-0.21252708	-0.7070586	0.34226182	-0.5136145000000001	-0.33850825	-0.44474253	-0.50918424	1.2849703	-0.26059865193501286	0.20276805005076257
493	-0.53750134	-9.52	-0.53750134	0.0	-0.97011167	-0.21368906	-0.7028966999999999	0.34369212	-0.5152697	-0.334937	-0.44765568	-0.5035619	1.2802243999999998	-0.2601706523253937	0.20225446228246927
494	-0.5382383	-9.51	-0.5382383	0.0	-0.96934396	-0.21487834	-0.69865644	0.3451587	-0.5169557	-0.33134907	-0.45058683	-0.4979004	1.2752578	-0.25974925272572325	0.2017234254129863
495	-0.5389667	-9.51	-0.5389667	0.0	-0.9685243	-0.21609475	-0.69433767	0.34666112	-0.51867235	-0.32774454	-0.45353454	-0.49220198	1.2700718999999998	-0.2593343802546082	0.20117525114122714
496	-0.53968596	-9.51	-0.53968596	0.0	-0.9676533	-0.21733809999999998	-0.68994045	0.34819898	-0.5204194999999999	-0.3241234000000001	-0.45649734	-0.486469	1.2646676	-0.25892604491204835	0.20061022237630582
497	-0.5403952	-9.51	-0.5403952	0.0	-0.96673155	-0.21860823	-0.68546486	0.3497719	-0.522197	-0.32048562	-0.45947385	-0.48070368	1.2590469	-0.25852411885618587	0.2000287133786261
498	-0.5410937	-9.51	-0.5410937	0.0	-0.9657597	-0.21990493	-0.6809108	0.3513794	-0.5240045999999999	-0.31683126	-0.46246257	-0.47490844	1.2532108999999998	-0.258128570166092	0.19943102014763686
499	-0.5417807	-9.51	-0.5417807	0.0	-0.96473837	-0.22122802	-0.6762786	0.35302100000000003	-0.5258421	-0.3131602000000001	-0.46546206	-0.46908554	1.2471614	-0.25773931992083743	0.19881751130418338
500	-0.54245555	-9.51	-0.54245555	0.0	-0.96366817	-0.22257732	-0.67156816	0.35469627	-0.5277092	-0.3094725	-0.4684709	-0.4632374	1.2408999	-0.2573563031599579	0.1981885258800031
501	-0.5431175	-9.51	-0.5431175	0.0	-0.9625498	-0.22395265	-0.66677976	0.35640472	-0.5296055000000001	-0.30576813	-0.4714876	-0.4573663	1.234428	-0.2569794548834534	0.19754442098792585
502	-0.5437659	-9.51	-0.5437659	0.0	-0.96138394	-0.22535384	-0.6619135	0.35814583	-0.5315307	-0.30204698	-0.4745108	-0.45147458	1.2277476	-0.2566086811308595	0.19688557818063568
503	-0.54440004	-9.51	-0.54440004	0.0	-0.96017116	-0.22678071	-0.65696967	0.3599191	-0.53348446	-0.2983091	-0.47753897	-0.4455646	1.2208602	-0.2562439409417114	0.1962123504535501
504	-0.54501927	-9.5	-0.54501927	0.0	-0.9589123	-0.22823310000000002	-0.6519484	0.361724	-0.53546625	-0.29455435	-0.4805707	-0.43963876	1.2137678	-0.25588513419740294	0.19552513916822195
505	-0.54562294	-9.5	-0.54562294	0.0	-0.957608	-0.22971085	-0.64685005	0.36355996	-0.5374757	-0.29078275	-0.48360458	-0.4336994000000001	1.2064722	-0.25553220993746945	0.19482432878131456
506	-0.5462105	-9.5	-0.5462105	0.0	-0.95625883	-0.23121376	-0.6416748999999999	0.36542645	-0.5395123000000001	-0.2869942	-0.48663917	-0.42774892	1.1989751	-0.25518510608284	0.19411030045879224
507	-0.5467814	-9.5	-0.5467814	0.0	-0.9548657	-0.23274174	-0.6364232	0.3673229	-0.54157555	-0.28318864	-0.48967302	-0.42178977	1.1912786	-0.25484375347537236	0.1933834765530574
508	-0.547335	-9.5	-0.547335	0.0	-0.9534292	-0.2342946	-0.63109535	0.3692487	-0.5436649	-0.27936608	-0.4927047000000001	-0.4158242999999999	1.1833847	-0.254508078075531	0.1926442676755286
509	-0.5478708	-9.5	-0.5478708	0.0	-0.9519502	-0.23587218	-0.6256918	0.37120327	-0.54577976	-0.27552637	-0.49573275	-0.40985495	1.1752954	-0.25417801472517393	0.1918930950115525
510	-0.5483882	-9.5	-0.5483882	0.0	-0.9504294	-0.23747437	-0.6202128	0.37318602	-0.54791963	-0.27166954	-0.4987558	-0.4038841	1.1670126	-0.2538535183056946	0.19113037144595552
511	-0.5488867	-9.5	-0.5488867	0.0	-0.94886744	-0.23910104	-0.61465895	0.3751963	-0.5500839	-0.26779547	-0.5017724	-0.39791426	1.1585385	-0.25353453765895073	0.19035653947337564
512	-0.5493659	-9.5	-0.5493659	0.0	-0.94726527	-0.24075204	-0.60903066	0.37723354	-0.5522718000000001	-0.26390412	-0.5047811	-0.39194778	1.1498753000000002	-0.25322098054772946	0.18957204700552618
513	-0.5498252	-9.5	-0.5498252	0.0	-0.9456235	-0.24242724	-0.6033284000000001	0.37929702	-0.5544826999999999	-0.2599954	-0.50778055	-0.3859871	1.1410252	-0.252912787853424	0.18877733670714075
514	-0.5502643	-9.49	-0.5502643	0.0	-0.943943	-0.24412654	-0.5975528	0.38138616	-0.556716	-0.2560692	-0.51076925	-0.3800347	1.1319903999999998	-0.25260992525975035	0.18797287073959035
515	-0.55068266	-9.49	-0.55068266	0.0	-0.94222444	-0.24584982	-0.59170425	0.38350025	-0.558971	-0.25212553	-0.5137457999999999	-0.374093	1.1227733	-0.2523122956876374	0.18715910971645996
516	-0.5510799	-9.49	-0.5510799	0.0	-0.9404685	-0.24759698	-0.5857835	0.38563865	-0.5612469	-0.24816419	-0.5167088	-0.36816445	1.1133764	-0.2520198188998718	0.18633653908299608
517	-0.5514557	-9.49	-0.5514557	0.0	-0.9386759	-0.24936791	-0.5797911	0.3878007	-0.5635429	-0.24418516	-0.5196569000000001	-0.3622515	1.103802	-0.25173243269877627	0.1855056256338332
518	-0.5518096	-9.49	-0.5518096	0.0	-0.93684715	-0.2511625	-0.5737278	0.38998562	-0.56585836	-0.24018833	-0.52258855	-0.3563565	1.0940527	-0.2514500479262085	0.18466685652167253
519	-0.55214137	-9.49	-0.55214137	0.0	-0.934983	-0.25298068	-0.5675941999999999	0.39219278	-0.56819236	-0.2361736	-0.52550244	-0.3504819000000001	1.0841312	-0.25117255834495544	0.1838207378060353
520	-0.5524506	-9.49	-0.5524506	0.0	-0.93308413	-0.25482237	-0.561391	0.39442146	-0.5705442	-0.23214085	-0.52839714	-0.34462994	1.07404	-0.25089987675733944	0.18296775889046935
521	-0.55273706	-9.49	-0.55273706	0.0	-0.93115103	-0.25668746	-0.55511904	0.39667090000000005	-0.5729129	-0.22809005	-0.5312711999999999	-0.33880296	1.0637821	-0.250631869965683	0.182108444878453
522	-0.55300033	-9.49	-0.55300033	0.0	-0.9291843	-0.25857583	-0.548779	0.39894044	-0.57529765	-0.22402112	-0.53412336	-0.3330032	1.0533601	-0.2503684268513794	0.18124329686504193
523	-0.5532403	-9.49	-0.5532403	0.0	-0.9271846	-0.26048735	-0.5423718000000001	0.40122932	-0.5776977	-0.21993402	-0.53695214	-0.32723284	1.042777	-0.25010944109814454	0.18037285327697394
524	-0.5534566	-9.48	-0.5534566	0.0	-0.92515236	-0.26242185	-0.53589827	0.40353686	-0.580112	-0.21582872	-0.53975624	-0.3214941	1.0320355	-0.24985477858737185	0.17949762235085195
525	-0.553649	-9.48	-0.553649	0.0	-0.9230882	-0.26437923	-0.52935916	0.4058623	-0.5825398	-0.21170518	-0.54253423	-0.31578907	1.0211388	-0.2496042771213837	0.17861815470030637
526	-0.5538174	-9.48	-0.5538174	0.0	-0.9209926	-0.26635927	-0.5227554	0.40820497	-0.58498013	-0.20756342	-0.5452848000000001	-0.31011984	1.0100898	-0.2493578094234314	0.17773498528057066
527	-0.55396146	-9.48	-0.55396146	0.0	-0.91886616	-0.2683618	-0.5160879	0.41056418	-0.5874322	-0.20340341	-0.5480066	-0.3044885	0.9988916	-0.24911522433537298	0.17684866498991883
528	-0.5540811	-9.48	-0.5540811	0.0	-0.91670936	-0.27038664	-0.50935745	0.41293922	-0.5898951	-0.19922516	-0.5506983	-0.29889706	0.9875474	-0.2488763535804596	0.17595975190856888
529	-0.55417603	-9.48	-0.55417603	0.0	-0.91452265	-0.27243355	-0.5025651	0.41532943	-0.592368	-0.19502869	-0.5533585	-0.29334748	0.97606045	-0.24864101204008487	0.17506880828470398
530	-0.5542463	-9.48	-0.5542463	0.0	-0.91230655	-0.27450234	-0.49571168	0.41773409999999994	-0.59485	-0.19081402	-0.555986	-0.2878418	0.964434	-0.24840905935842894	0.1741764037543102
531	-0.5542916	-9.48	-0.5542916	0.0	-0.91006154	-0.27659276	-0.48879817	0.42015254	-0.5973403	-0.18658118	-0.5585794	-0.28238186	0.95267135	-0.24818029241688536	0.17328310515472642
532	-0.5543119	-9.48	-0.5543119	0.0	-0.9077881	-0.27870458	-0.48182547	0.42258412	-0.5998379	-0.18233024	-0.56113744	-0.2769696	0.94077593	-0.24795451493870546	0.172389494096367
533	-0.55430704	-9.48	-0.55430704	0.0	-0.9054867	-0.28083759999999997	-0.4747946	0.42502818	-0.6023421	-0.17806129	-0.56365883	-0.27160690000000004	0.9287511	-0.24773157864714052	0.17149615349125294
534	-0.55427694	-9.48	-0.55427694	0.0	-0.9031577	-0.28299147	-0.46770649999999997	0.42748404	-0.6048520000000001	-0.17377444	-0.56614226	-0.26629558	0.9166004	-0.24751124642358396	0.17060366487065817
535	-0.55422163	-9.47	-0.55422163	0.0	-0.90080166	-0.285166	-0.46056217	0.42995104	-0.6073668000000001	-0.16946979	-0.56858647	-0.26103747	0.9043272	-0.24729337487268072	0.16971261415904607
536	-0.554141	-9.47	-0.554141	0.0	-0.898419	-0.28736090000000003	-0.4533626	0.4324286	-0.6098856	-0.16514753	-0.57099015	-0.2558344	0.89193505	-0.24707775375721744	0.16882359340670647
537	-0.554035	-9.47	-0.554035	0.0	-0.8960101	-0.28957593	-0.44610888	0.43491599999999997	-0.6124075	-0.1608078	-0.57335204	-0.2506882	0.87942743	-0.24686420287951663	0.16793717932429222
538	-0.55390364	-9.47	-0.55390364	0.0	-0.89357543	-0.29181078	-0.438802	0.43741265	-0.6149318	-0.15645078	-0.5756709	-0.24560057	0.8668078000000001	-0.24665254492329408	0.1670539638952719
539	-0.553747	-9.47	-0.553747	0.0	-0.8911154	-0.29406515	-0.43144313	0.43991790000000003	-0.6174576	-0.15207669	-0.5779455	-0.24057333	0.85407966	-0.2464426265327301	0.16617453366310359
540	-0.55356514	-9.47	-0.55356514	0.0	-0.88863045	-0.29633877	-0.42403329999999995	0.44243109999999997	-0.6199840999999999	-0.14768574	-0.5801745	-0.23560826	0.8412465	-0.24623426643107602	0.16529946658069886
541	-0.553358	-9.47	-0.553358	0.0	-0.886121	-0.2986313	-0.4165737	0.44495168	-0.62251043	-0.14327815	-0.58235675	-0.23070711	0.8283118	-0.24602729534158332	0.1644293476572011
542	-0.5531258	-9.47	-0.5531258	0.0	-0.88358736	-0.3009425	-0.40906543	0.44747895	-0.62503576	-0.1388542	-0.584491	-0.22587161	0.815279	-0.245821570908432	0.163564747684583
543	-0.55286855	-9.47	-0.55286855	0.0	-0.88102996	-0.30327204	-0.4015097	0.45001236	-0.62755936	-0.13441415	-0.58657604	-0.22110349	0.80215156	-0.24561693685487368	0.1627062439839968
544	-0.5525864	-9.47	-0.5525864	0.0	-0.87844914	-0.30561957	-0.3939077	0.45255116	-0.63008034	-0.12995829	-0.58861065	-0.2164045	0.78893304	-0.24541323686462402	0.16185440367652326
545	-0.55227953	-9.46	-0.55227953	0.0	-0.8758452	-0.3079848	-0.38626063	0.45509478	-0.63259786	-0.12548693	-0.59059364	-0.21177636	0.7756268	-0.24521033658186336	0.16100978550956724
546	-0.5519481	-9.46	-0.5519481	0.0	-0.8732185	-0.31036740000000007	-0.37856972	0.45764253	-0.63511115	-0.12100034	-0.59252375	-0.2072208	0.76223624	-0.24500809372984317	0.16017293976344102
547	-0.5515922	-9.46	-0.5515922	0.0	-0.8705692	-0.31276706	-0.37083623	0.46019375	-0.63761944	-0.11649889	-0.59439987	-0.20273949	0.74876493	-0.2448063700318146	0.15934442489557704
548	-0.55121213	-9.46	-0.55121213	0.0	-0.8678976	-0.31518346	-0.3630614	0.46274778	-0.6401219	-0.111982904	-0.59622085	-0.19833414	0.7352162	-0.24460504357149354	0.1585247737286309
549	-0.5508081	-9.46	-0.5508081	0.0	-0.86520404	-0.31761622	-0.35524654	0.46530390000000005	-0.64261764	-0.107452735	-0.5979854	-0.19400647	0.7215934	-0.24440398133259578	0.15771450957935793
550	-0.5503803	-9.46	-0.5503803	0.0	-0.86248857	-0.32006502	-0.34739295	0.46786144	-0.6451060000000001	-0.10290875	-0.5996924	-0.18975815	0.7079	-0.2442030687383728	0.1569141631204669
551	-0.54992896	-9.46	-0.54992896	0.0	-0.8597515	-0.32252952	-0.3395019	0.47041968	-0.6475861999999999	-0.098351344	-0.6013407	-0.18559086	0.69413936	-0.24400219697254028	0.15612424751826606
552	-0.54945445	-9.46	-0.54945445	0.0	-0.856993	-0.32500944	-0.33157477	0.47297794	-0.6500573000000001	-0.0937809	-0.6029291999999999	-0.18150629	0.68031484	-0.24380125901881416	0.1553452631814304
553	-0.548957	-9.46	-0.548957	0.0	-0.85421324	-0.32750434	-0.32361287	0.47553545	-0.6525187	-0.08919782	-0.6044568	-0.17750607	0.6664296999999999	-0.24360016780044552	0.15457769853783745
554	-0.5484369	-9.46	-0.5484369	0.0	-0.85141236	-0.33001393	-0.31561756	0.4780915	-0.65496933	-0.084602535	-0.6059224	-0.17359191	0.6524873999999999	-0.2433988001011505	0.1538220363584854
555	-0.5478945	-9.45	-0.5478945	0.0	-0.8485906	-0.33253783	-0.30759022	0.48064536	-0.6574085999999999	-0.07999546	-0.6073251000000001	-0.16976541	0.6384911999999999	-0.24319711502557378	0.15307875814764577
556	-0.5473301	-9.45	-0.5473301	0.0	-0.8457481	-0.33507574	-0.29953226	0.48319632	-0.6598356	-0.07537705	-0.6086638000000001	-0.16602823	0.62444437	-0.24299501979696653	0.15234831471144453
557	-0.54674405	-9.45	-0.54674405	0.0	-0.84288514	-0.33762726	-0.29144502	0.48574355	-0.66224945	-0.07074774	-0.6099376	-0.162382	0.61035025	-0.24279244551997375	0.15163115515197592
558	-0.5461367	-9.45	-0.5461367	0.0	-0.8400019	-0.34019205	-0.28332996	0.48828635	-0.6646494000000001	-0.066108	-0.6111456000000001	-0.15882839999999998	0.59621215	-0.2425893468387756	0.15092772371414945
559	-0.54550844	-9.45	-0.54550844	0.0	-0.8370986	-0.34276977	-0.27518845	0.49082392	-0.6670347	-0.061458312	-0.6122869000000001	-0.15536898	0.5820333000000001	-0.2423856934789459	0.15023844552819968
560	-0.5448597	-9.45	-0.5448597	0.0	-0.8341754	-0.34536007	-0.26702192	0.4933555	-0.66940445	-0.05679916	-0.61336076	-0.15200545	0.567817	-0.24218144252420037	0.14956372927675124
561	-0.5441908	-9.45	-0.5441908	0.0	-0.83123267	-0.34796259999999996	-0.25883183	0.49588037	-0.6717578000000001	-0.052131068	-0.61436623	-0.14873937	0.5535664	-0.24197656190011285	0.1489039689476118
562	-0.5435022	-9.45	-0.5435022	0.0	-0.8282705	-0.35057697	-0.2506196	0.49839765	-0.67409396	-0.047454573	-0.6153026	-0.14557238	0.5392848000000001	-0.2417710339508637	0.14825954186336274
563	-0.5427943	-9.45	-0.5427943	0.0	-0.82528925	-0.35320285	-0.2423867	0.5009066	-0.6764121	-0.042770233	-0.6161691	-0.14250610000000002	0.5249755	-0.24156485196249083	0.14763082483351395
564	-0.5420676	-9.45	-0.5420676	0.0	-0.82228905	-0.35583985	-0.2341346	0.50340635	-0.67871135	-0.038078617	-0.6169650999999999	-0.13954207	0.5106416	-0.24135802740010376	0.14701815400970078
565	-0.5413224	-9.44	-0.5413224	0.0	-0.81927025	-0.35848764	-0.22586475	0.50589615	-0.680991	-0.03338031	-0.61768985	-0.13668182	0.4962863	-0.2411505583288117	0.14642186839459584
566	-0.54055935	-9.44	-0.54055935	0.0	-0.81623304	-0.36114588	-0.21757865	0.50837517	-0.68325007	-0.028675916	-0.6183427	-0.1339267	0.48191282	-0.24094243163465273	0.14584227971295974
567	-0.5397788	-9.44	-0.5397788	0.0	-0.81317765	-0.36381418	-0.20927776	0.51084256	-0.68548775	-0.023966042000000003	-0.61892307	-0.13127801	0.46752435	-0.2407336375827362	0.145279684679803
568	-0.5389813	-9.44	-0.5389813	0.0	-0.81010437	-0.36649218	-0.20096363	0.51329756	-0.68770325	-0.019251328	-0.6194304	-0.12873696	0.453124	-0.24052418765910036	0.14473436763496728
569	-0.53816736	-9.44	-0.53816736	0.0	-0.80701345	-0.36917955	-0.19263771	0.5157393	-0.6898956999999999	-0.014532411	-0.61986417	-0.12630464	0.43871492	-0.2403140770497833	0.1442065884363827
570	-0.5373374	-9.44	-0.5373374	0.0	-0.8039052	-0.37187594	-0.18430154	0.5181669	-0.6920642	-0.009809951	-0.6202238	-0.12398215	0.42430028	-0.24010330124082335	0.14369658504023142
571	-0.5364921	-9.44	-0.5364921	0.0	-0.80077976	-0.37458095	-0.1759566	0.5205795999999999	-0.69420797	-0.005084625	-0.62050897	-0.121770434	0.40988317	-0.23989186481825864	0.14320458810004946
572	-0.53563184	-9.44	-0.53563184	0.0	-0.79763746	-0.37729427	-0.16760445	0.52297646	-0.696326	-0.00035710900000000004	-0.6207191	-0.11967039	0.39546672	-0.23967974370766298	0.14273078546754497
573	-0.5347572	-9.44	-0.5347572	0.0	-0.79447865	-0.38001552	-0.15924653	0.5253566	-0.6984176	0.004371894	-0.6208537	-0.11768285	0.38105398	-0.23946695777646793	0.14227536395756266
574	-0.5338688	-9.44	-0.5338688	0.0	-0.79130346	-0.38274437	-0.15088442	0.52771926	-0.7004816999999999	0.009101681	-0.6209126	-0.11580856	0.36664808	-0.23925348745024713	0.14183848624292567
575	-0.53296715	-9.43	-0.53296715	0.0	-0.78811234	-0.3854804	-0.14251961	0.5300635	-0.70251757	0.013831532	-0.6208954000000001	-0.11404818	0.35225207	-0.239039355056897	0.14142029793528965
576	-0.5320528	-9.43	-0.5320528	0.0	-0.78490543	-0.38822323	-0.13415362	0.5323886	-0.7045243	0.018560726	-0.6208017	-0.112402335	0.33786902	-0.23882450876152647	0.14102091529152172
577	-0.53112644	-9.43	-0.53112644	0.0	-0.7816831	-0.39097255	-0.12578799	0.5346936999999999	-0.706501	0.023288526	-0.6206311999999999	-0.110871576	0.32350197	-0.23860896469203188	0.1406404401089228
578	-0.53018856	-9.43	-0.53018856	0.0	-0.77844566	-0.39372793	-0.117424265	0.536978	-0.7084469	0.028014187000000003	-0.6203838	-0.10945636	0.30915397	-0.23839273195538024	0.14027896253843994
579	-0.5292398	-9.43	-0.5292398	0.0	-0.7751934	-0.39648908	-0.10906395	0.53924066	-0.71036124	0.03273695	-0.62005913	-0.10815711	0.29482803	-0.23817580369807434	0.13993653629431343
580	-0.5282807	-9.43	-0.5282807	0.0	-0.7719265	-0.39925559999999993	-0.10070859	0.5414809	-0.7122430999999999	0.03745605	-0.61965704	-0.10697417	0.2805272	-0.23795815476661683	0.13961319709420902
581	-0.5273119	-9.43	-0.5273119	0.0	-0.7686455	-0.4020272	-0.09235971	0.54369795	-0.7140918	0.042170715	-0.61917746	-0.10590785	0.26625445	-0.23773983510983276	0.13930897950992777
582	-0.5263341	-9.43	-0.5263341	0.0	-0.7653506	-0.40480348	-0.084018834	0.5458911	-0.71590656	0.046880156	-0.6186201	-0.10495839	0.2520128	-0.2375207995137604	0.13902387526656507
583	-0.5253478	-9.43	-0.5253478	0.0	-0.76204205	-0.4075842	-0.075687505	0.5480596	-0.71768665	0.051583596	-0.61798495	-0.10412597	0.23780522	-0.23730107334583134	0.13875786919698888
584	-0.5243538	-9.43	-0.5243538	0.0	-0.7587203	-0.41036895	-0.06736726	0.5502026	-0.7194314	0.05628023	-0.61727196	-0.10341072	0.22363468	-0.23708068609440613	0.13851091819237885
585	-0.52335256	-9.42	-0.52335256	0.0	-0.7553856	-0.41315743	-0.059059635	0.55231947	-0.7211401	0.060969256	-0.61648107	-0.10281271	0.20950414	-0.23685962200598754	0.13828296321007394
586	-0.5223448	-9.42	-0.5223448	0.0	-0.75203824	-0.4159494000000001	-0.050766155	0.55440944	-0.72281206	0.06564986	-0.61561227	-0.102331966	0.19541655	-0.2366379069084717	0.13807392068727456
587	-0.52133125	-9.42	-0.52133125	0.0	-0.7486786	-0.41874447	-0.04248836	0.5564718000000001	-0.7244467	0.07032123	-0.6146655	-0.10196847	0.18137483	-0.23641555152975463	0.1378836890356465
588	-0.5203125	-9.42	-0.5203125	0.0	-0.74530715	-0.4215424	-0.034227777	0.55850595	-0.7260433000000001	0.07498253	-0.61364096	-0.10172215	0.16738194	-0.236192580258197	0.1377121596458762
589	-0.5192892	-9.42	-0.5192892	0.0	-0.74192405	-0.42434284	-0.025985945	0.5605111	-0.7276013000000001	0.07963295	-0.61253864	-0.101592876	0.15344077	-0.235969002400766	0.13755917896708778
590	-0.5182621	-9.42	-0.5182621	0.0	-0.7385298	-0.4271455	-0.017764399	0.56248665	-0.7291201	0.08427164	-0.6113586	-0.10158048	0.13955426	-0.23574484186675107	0.13742459715169414
591	-0.5172318	-9.42	-0.5172318	0.0	-0.7351247	-0.42995015	-0.009564706	0.5644319	-0.73059905	0.088897765	-0.6101011	-0.10168473	0.12572533	-0.235520127023584	0.13730823213106738
592	-0.51619905	-9.42	-0.51619905	0.0	-0.73170924	-0.43275645	-0.0013884542000000002	0.56634617	-0.7320376999999999	0.093510486	-0.6087661999999999	-0.1019054	0.11195689	-0.23529489524008967	0.13720988802003012
593	-0.5151645	-9.42	-0.5151645	0.0	-0.7282837	-0.43556416	0.0067627374	0.5682288000000001	-0.73343545	0.09810896	-0.60735416	-0.10224218	0.09825187	-0.23506917804416444	0.1371293453425848
594	-0.51412886	-9.42	-0.51412886	0.0	-0.7248485	-0.43837294	0.014887235	0.5700791999999999	-0.7347918000000001	0.10269234	-0.6058651999999999	-0.10269476	0.08461319	-0.23484301076463315	0.13706637334369665
595	-0.5130929	-9.42	-0.5130929	0.0	-0.72140414	-0.44118258	0.022983432	0.5718966999999999	-0.7361063	0.10725976	-0.6042995	-0.103262804	0.07104375	-0.23461645527078553	0.13702072043979638
596	-0.51205724	-9.41	-0.51205724	0.0	-0.7179509	-0.44399282	0.031049737999999997	0.57368076	-0.7373784000000001	0.11181036	-0.60265726	-0.10394599	0.057546467	-0.23438952703051757	0.13699211286790186
597	-0.5110226	-9.41	-0.5110226	0.0	-0.7144892	-0.44680336	0.03908458	0.5754307	-0.73860776	0.11634327	-0.6009388000000001	-0.10474394	0.044124234000000005	-0.23416229249265444	0.1369802654280058
598	-0.50998986	-9.41	-0.50998986	0.0	-0.71101964	-0.44961393	0.04708641	0.57714593	-0.73979396	0.12085762	-0.5991443000000001	-0.10565626	0.030779948	-0.23393480348741455	0.13698487769657433
599	-0.5089596	-9.41	-0.5089596	0.0	-0.7075425	-0.45242429999999995	0.05505369	0.57882595	-0.74093664	0.12535253	-0.597274	-0.10668253	0.01751649	-0.23370708804269405	0.13700563304233132
600	-0.5079326	-9.41	-0.5079326	0.0	-0.70405823	-0.45523417	0.06298491	0.5804699999999999	-0.74203545	0.12982714	-0.5953283	-0.10782235	0.00433675	-0.23347923032824713	0.13704219247827704
601	-0.5069096	-9.41	-0.5069096	0.0	-0.7005674	-0.45804325	0.070878595	0.58207774	-0.7430899999999999	0.13428055	-0.5933074	-0.10907528	-0.008756396999999999	-0.23325124751382748	0.13709422099239774
602	-0.5058913	-9.41	-0.5058913	0.0	-0.6970704	-0.46085125	0.078733265	0.5836485	-0.74410003	0.13871188	-0.59121156	-0.11044087	-0.021760087	-0.23302318948779602	0.13716134626604942
603	-0.50487846	-9.41	-0.50487846	0.0	-0.6935677	-0.46365795	0.08654748	0.5851816999999999	-0.7450653	0.14312027	-0.5890411	-0.111918695	-0.034671452	-0.23279512015944212	0.1372431962840183
604	-0.50387174	-9.41	-0.50387174	0.0	-0.6900598	-0.46646297	0.09431980599999999	0.58667684	-0.74598545	0.14750479999999996	-0.5867964	-0.113508284	-0.047487628	-0.2325670805985199	0.1373393842422316
605	-0.5028719	-9.41	-0.5028719	0.0	-0.68654716	-0.46926606	0.10204886	0.5881334	-0.7468603	0.15186459	-0.5844778	-0.11520913	-0.060205765	-0.2323391236143189	0.13744951707999678
606	-0.5018796	-9.4	-0.5018796	0.0	-0.68303025	-0.4720669	0.10973325	0.58955085	-0.7476898	0.15619874	-0.5820854999999999	-0.11702074	-0.07282302	-0.23211129405566408	0.13757318473164007
607	-0.5008956	-9.4	-0.5008956	0.0	-0.6795096	-0.4748652	0.11737162599999999	0.5909287	-0.74847347	0.16050635	-0.57962	-0.11894259	-0.08533655	-0.23188363335277412	0.13770996561469143
608	-0.4999207	-9.4	-0.4999207	0.0	-0.6759856	-0.47766066	0.12496265	0.5922663	-0.7492114000000001	0.16478655	-0.5770816999999999	-0.12097416	-0.09774352	-0.23165622107424158	0.13785943132834377
609	-0.49895546	-9.4	-0.49895546	0.0	-0.6724588	-0.48045292	0.13250501	0.59356344	-0.7499031999999999	0.16903841	-0.5744708000000001	-0.12311492	-0.110041104	-0.2314290369898208	0.13802114964408574
610	-0.49800065	-9.4	-0.49800065	0.0	-0.6689297	-0.48324170000000005	0.13999742	0.59481937	-0.7505489000000001	0.17326105	-0.57178783	-0.12536433	-0.12222647	-0.23120217376810456	0.13819466653862678
611	-0.49705693	-9.4	-0.49705693	0.0	-0.6653988	-0.48602667	0.14743862	0.59603375	-0.75114834	0.17745356	-0.5690331999999999	-0.12772183	-0.1342968	-0.2309756617788467	0.13837953994674967
612	-0.49612498	-9.4	-0.49612498	0.0	-0.6618666	-0.48880753	0.15482736	0.5972061	-0.75170135	0.18161502	-0.5662073000000001	-0.13018684	-0.1462493	-0.2307495428115692	0.13857530796897166
613	-0.49520552	-9.4	-0.49520552	0.0	-0.6583336	-0.49158388	0.1621624	0.5983359	-0.752208	0.18574454	-0.56331056	-0.13275877	-0.15808117	-0.23052386611509706	0.13878150518991073
614	-0.4942992	-9.4	-0.4942992	0.0	-0.6548004	-0.49435544	0.16944255	0.59942275	-0.7526681	0.18984117	-0.56034344	-0.13543704	-0.16978975	-0.23029869181964874	0.13899766519259207
615	-0.49340668	-9.4	-0.49340668	0.0	-0.6512676	-0.49712184	0.17666663	0.60046613	-0.7530816	0.19390401	-0.5573064	-0.13822103	-0.18137237	-0.23007407413451383	0.13922330984226583
616	-0.4925286	-9.39	-0.4925286	0.0	-0.6477357	-0.49988273	0.18383351	0.60146564	-0.7534485	0.19793212	-0.55419993	-0.14111008	-0.19282646	-0.2298500732492142	0.13945796859935
617	-0.49166563	-9.39	-0.49166563	0.0	-0.64420533	-0.50263774	0.19094206	0.6024208000000001	-0.75376874	0.20192456	-0.5510245	-0.14410356	-0.20414956	-0.2296267643335037	0.13970115730761234
618	-0.49081844	-9.39	-0.49081844	0.0	-0.6406772	-0.5053866	0.19799119	0.6033313	-0.7540424	0.20588037	-0.54778063	-0.1472008	-0.21533918	-0.22940424045829771	0.13995241601289723
619	-0.48998767	-9.39	-0.48998767	0.0	-0.63715184	-0.50812876	0.20497984	0.6041966	-0.75426936	0.20979863	-0.5444688	-0.15040112	-0.22639298	-0.22918254587242126	0.14021124446337038
620	-0.48917392	-9.39	-0.48917392	0.0	-0.63363	-0.510864	0.21190697	0.60501635	-0.7544498000000001	0.21367839	-0.54108965	-0.15370382	-0.23730864	-0.22896180966655733	0.14047718526858474
621	-0.48837787	-9.39	-0.48837787	0.0	-0.63011223	-0.5135919	0.21877159999999998	0.60579014	-0.75458354	0.21751872	-0.5376436	-0.15710819	-0.24808389	-0.22874207599069218	0.1407497500464278
622	-0.48760012	-9.39	-0.48760012	0.0	-0.6265994	-0.516312	0.22557278	0.6065176	-0.7546708000000001	0.22131877	-0.5341313	-0.16061345	-0.25871658	-0.22852344693550872	0.14102848246090036
623	-0.4868413	-9.39	-0.4868413	0.0	-0.6230921	-0.51902395	0.23230954	0.6071983	-0.75471157	0.22507764	-0.53055334	-0.16421884	-0.26920453	-0.22830601561145786	0.14131291001434912
624	-0.48610198	-9.39	-0.48610198	0.0	-0.6195911	-0.5217273	0.23898095	0.6078319000000001	-0.75470597	0.22879454	-0.52691036	-0.16792361	-0.27954572	-0.22808986718829347	0.1416025746792657
625	-0.48538285	-9.39	-0.48538285	0.0	-0.6160971	-0.52442175	0.24558614	0.6084179	-0.75465393	0.23246863	-0.52320296	-0.17172697	-0.28973812	-0.22787510075669865	0.141897007986471
626	-0.4846845	-9.38	-0.4846845	0.0	-0.61261094	-0.5271069	0.25212428	0.6089561	-0.75455564	0.23609911	-0.5194319000000001	-0.17562809999999998	-0.2997798	-0.22766182832828524	0.14219578321344795
627	-0.48400748	-9.38	-0.48400748	0.0	-0.6091333	-0.52978224	0.25859448	0.60944587	-0.75441116	0.23968521	-0.5155978	-0.17962618	-0.30966893	-0.22745015309257507	0.1424984286010664
628	-0.48335245	-9.38	-0.48335245	0.0	-0.605665	-0.53244746	0.26499596	0.60988694	-0.7542204	0.24322617	-0.5117014	-0.18372037	-0.3194037	-0.2272401740611801	0.14280451248841236
629	-0.48271996	-9.38	-0.48271996	0.0	-0.6022069	-0.5351022	0.27132797	0.61027884	-0.7539836	0.24672127	-0.50774354	-0.18790981	-0.32898244	-0.22703203536431885	0.1431136080790563
630	-0.4821106	-9.38	-0.4821106	0.0	-0.59875965	-0.53774595	0.2775897	0.61062115	-0.7537008000000001	0.2501698	-0.50372493	-0.19219364	-0.3384035	-0.22682584109267429	0.14342528096514642
631	-0.48152494	-9.38	-0.48152494	0.0	-0.5953242	-0.5403784	0.28378043	0.61091346	-0.75337195	0.25357106	-0.49964634	-0.19657096	-0.34766528	-0.2266217142578583	0.14373911236799136
632	-0.4809636	-9.38	-0.4809636	0.0	-0.5919013	-0.542999	0.28989947	0.6111553000000001	-0.7529971999999999	0.2569244	-0.49550867	-0.20104086	-0.35676628	-0.22641977300985716	0.14405468808333513
633	-0.48042712	-9.38	-0.48042712	0.0	-0.58849186	-0.5456076	0.2959461	0.61134624	-0.75257665	0.26022914	-0.49131274	-0.20560242	-0.36570507	-0.22622019732074733	0.1443716137338679
634	-0.47991604	-9.38	-0.47991604	0.0	-0.58509666	-0.5482036	0.3019197	0.6114858	-0.7521103	0.26348475	-0.48705938	-0.21025473	-0.37448028	-0.22602307334051513	0.14468948619026106
635	-0.47943094	-9.38	-0.47943094	0.0	-0.5817166	-0.5507866	0.30781959999999997	0.6115735	-0.7515983	0.26669055	-0.48274958	-0.2149968	-0.38309053	-0.22582857008077237	0.14500792003117297
636	-0.47897238	-9.37	-0.47897238	0.0	-0.57835245	-0.55335623	0.3136452	0.6116090000000001	-0.75104064	0.26984602	-0.4783842	-0.21982768	-0.39153463	-0.22563679867173764	0.14532654336098125
637	-0.47854078	-9.37	-0.47854078	0.0	-0.5750052	-0.5559121	0.31939593	0.61159164	-0.7504374	0.27295065	-0.47396418	-0.22474639	-0.39981133	-0.22544791318432617	0.14564497930353046
638	-0.47813666	-9.37	-0.47813666	0.0	-0.57167566	-0.55845374	0.3250712	0.6115210999999999	-0.7497887	0.27600387	-0.4694905	-0.22975193	-0.4079195	-0.2252620516894531	0.14596287778076963
639	-0.47776052	-9.37	-0.47776052	0.0	-0.56836474	-0.56098074	0.33067045	0.6113969	-0.74909455	0.2790052	-0.46496415	-0.23484328	-0.4158581	-0.22507935329756928	0.14627988702437644
640	-0.47741276	-9.37	-0.47741276	0.0	-0.5650733	-0.56349266	0.33619323	0.6112186	-0.74835503	0.28195417	-0.46038616	-0.2400194	-0.42362604	-0.22489993615866086	0.14659567130632695
641	-0.47709385	-9.37	-0.47709385	0.0	-0.5618023	-0.5659890999999999	0.34163898	0.6109856	-0.7475702	0.28485033	-0.45575756	-0.24527927	-0.43122238	-0.22472397732387545	0.1469098937602616
642	-0.4768042	-9.37	-0.4768042	0.0	-0.5585526	-0.56846964	0.34700722	0.61069757	-0.7467402	0.28769320000000004	-0.45107937	-0.25062183	-0.4386462	-0.2245516069629669	0.14722224277527818
643	-0.47654417	-9.37	-0.47654417	0.0	-0.55532515	-0.5709339	0.35229746	0.610354	-0.74586505	0.29048243	-0.44635272	-0.25604594	-0.44589663	-0.22438296720615386	0.14753240803852943
644	-0.47631416	-9.37	-0.47631416	0.0	-0.55212086	-0.57338136	0.35750923	0.60995466	-0.7449448000000001	0.29321757	-0.44157866	-0.26155058	-0.45297286	-0.22421818216388703	0.14784009917303287
645	-0.4761145	-9.37	-0.4761145	0.0	-0.5489406	-0.5758116	0.36264205	0.60949904	-0.7439795	0.29589826	-0.43675834	-0.26713458	-0.45987415	-0.22405739304545597	0.14814502025096168
646	-0.4759456	-9.36	-0.4759456	0.0	-0.5457854	-0.5782243	0.36769545	0.6089868	-0.74296933	0.29852408	-0.43189287	-0.2727968	-0.46659976	-0.22390077490200805	0.14844690444210246
647	-0.4758077	-9.36	-0.4758077	0.0	-0.5426562	-0.5806189	0.37266898	0.60841775	-0.7419143	0.30109477	-0.42698345	-0.2785362	-0.47314903	-0.2237484259823685	0.14874549200220472
648	-0.47570115	-9.36	-0.47570115	0.0	-0.5395538	-0.58299506	0.3775622	0.60779154	-0.74081445	0.30360990000000004	-0.42203122	-0.28435153	-0.4795214	-0.2236004994365234	0.14904052497293774
649	-0.47562626	-9.36	-0.47562626	0.0	-0.5364793	-0.5853523	0.38237464	0.60710794	-0.73966986	0.30606925	-0.4170374	-0.29024163	-0.48571622	-0.223457113434227	0.14933176409127924
650	-0.47558326	-9.36	-0.47558326	0.0	-0.5334336	-0.5876901	0.38710588	0.60636675	-0.7384805999999999	0.30847242	-0.4120032	-0.29620534	-0.49173304	-0.22331841014523318	0.14961897671157728
651	-0.47557244	-9.36	-0.47557244	0.0	-0.5304176	-0.5900082	0.3917555	0.60556775	-0.73724693	0.31081918	-0.40692982	-0.30224147	-0.49757135	-0.22318453981836703	0.14990195264547293
652	-0.475594	-9.36	-0.475594	0.0	-0.52743244	-0.592306	0.39632303	0.6047108	-0.7359689	0.31310925	-0.4018185	-0.3083488	-0.50323075	-0.22305563256407926	0.15018047991232097
653	-0.47564828	-9.36	-0.47564828	0.0	-0.524479	-0.59458315	0.40080809999999994	0.60379577	-0.7346465999999999	0.31534234	-0.3966705	-0.31452596	-0.5087108	-0.2229318055916596	0.15045436115623567
654	-0.47573543	-9.36	-0.47573543	0.0	-0.5215583	-0.59683913	0.4052103	0.60282254	-0.7332804	0.31751823	-0.39148694	-0.32077163	-0.51401126	-0.22281320007086175	0.1507234176791709
655	-0.47585568	-9.36	-0.47585568	0.0	-0.51867133	-0.5990734999999999	0.40952918	0.60179096	-0.7318704	0.3196367	-0.3862691	-0.32708436	-0.5191317	-0.22269992321097565	0.1509874611723215
656	-0.4760092	-9.36	-0.4760092	0.0	-0.51581913	-0.60128593	0.41376442	0.60070115	-0.7304169	0.3216975	-0.38101816	-0.33346266	-0.52407205	-0.22259209524105833	0.15124634728125555
657	-0.47619623	-9.35	-0.47619623	0.0	-0.5130026	-0.60347575	0.41791558	0.59955287	-0.7289201	0.32370043	-0.37573537	-0.33990496	-0.52883196	-0.2224898063901672	0.1514998929305024
658	-0.4764169	-9.35	-0.4764169	0.0	-0.5102227	-0.6056427	0.42198230000000003	0.5983463000000001	-0.72738034	0.32564527	-0.37042195	-0.34640965	-0.5334114000000001	-0.22239317292689514	0.15174797152024172
659	-0.47667137	-9.35	-0.47667137	0.0	-0.5074802	-0.6077861999999999	0.42596415	0.5970813	-0.7257979	0.32753187	-0.3650791	-0.3529751	-0.5378101	-0.22230226519890595	0.15199042264591608
660	-0.47695982	-9.35	-0.47695982	0.0	-0.50477624	-0.6099058	0.42986080000000004	0.5957581000000001	-0.724173	0.32936007	-0.35970807	-0.3595995	-0.54202807	-0.2222171533957214	0.15222712978265235
661	-0.47728238	-9.35	-0.47728238	0.0	-0.5021116	-0.61200106	0.43367186	0.59437656	-0.7225060999999999	0.33112976	-0.35431004	-0.36628115	-0.54606533	-0.22213794888477323	0.15245796294868594
662	-0.47763914	-9.35	-0.47763914	0.0	-0.49948728	-0.6140715	0.43739697	0.59293693	-0.7207975000000001	0.33284086	-0.34888625	-0.37301812	-0.5499218000000001	-0.22206468295442203	0.1526828146233046
663	-0.47803023	-9.35	-0.47803023	0.0	-0.4969042	-0.6161167	0.44103580000000003	0.5914393	-0.7190475000000001	0.3344933	-0.34343794	-0.3798086	-0.55359757	-0.22199743389302826	0.152901581390204
664	-0.47845578	-9.35	-0.47845578	0.0	-0.4943633	-0.61813617	0.444588	0.5898838000000001	-0.7172566	0.33608705	-0.3379663	-0.3866506	-0.5570927	-0.22193626098895264	0.1531141696846749
665	-0.4789158	-9.35	-0.4789158	0.0	-0.49186558	-0.6201293999999999	0.44805320000000004	0.58827066	-0.71542513	0.33762208	-0.33247256	-0.39354223	-0.56040746	-0.22188122258985898	0.15332049356848718
666	-0.47941047	-9.35	-0.47941047	0.0	-0.48941195	-0.622096	0.4514311	0.58659995	-0.71355355	0.33909842	-0.32695794	-0.40048155	-0.5635418000000001	-0.22183237896434022	0.1535204697959399
667	-0.47993976	-9.34	-0.47993976	0.0	-0.48700336	-0.6240354	0.45472136	0.5848720000000001	-0.71164227	0.34051612	-0.32142365	-0.40746665	-0.5664961	-0.22178977049959564	0.15371403404105022
668	-0.48050377	-9.34	-0.48050377	0.0	-0.48464084	-0.6259471999999999	0.45792377	0.58308697	-0.7096916999999999	0.34187517	-0.3158709	-0.41449565	-0.5692705	-0.22175346444445038	0.15390112355387084
669	-0.48110253	-9.34	-0.48110253	0.0	-0.4823253	-0.62783086	0.46103805	0.5812451999999999	-0.70770246	0.34317568	-0.31030092	-0.42156664	-0.5718654000000001	-0.22172351618610384	0.15408169724418386
670	-0.48173603	-9.34	-0.48173603	0.0	-0.48005772	-0.6296859	0.46406394	0.57934695	-0.70567495	0.34441778	-0.3047149	-0.4286777	-0.57428104	-0.2216999570524521	0.15425570637817093
671	-0.48240432	-9.34	-0.48240432	0.0	-0.47783908	-0.6315118000000001	0.46700126	0.5773925	-0.7036097	0.34560153	-0.29911402	-0.43582696	-0.5765178000000001	-0.2216828393911591	0.15442311542302253
672	-0.4831074	-9.34	-0.4831074	0.0	-0.4756704	-0.6333082	0.4698498	0.5753822	-0.7015071999999999	0.34672707	-0.2934995	-0.44301254	-0.5785762	-0.2216722355301209	0.1545839060550266
673	-0.4838452	-9.34	-0.4838452	0.0	-0.47355255	-0.63507444	0.4726093	0.5733164000000001	-0.69936806	0.34779456	-0.28787258	-0.45023254	-0.5804564999999999	-0.22166816189607239	0.15473804757846732
674	-0.48461777	-9.34	-0.48461777	0.0	-0.4714866	-0.6368100999999999	0.47527972	0.5711955	-0.6971927	0.34880415	-0.2822344	-0.45748514	-0.5821593	-0.221670663797142	0.15488553962104115
675	-0.48542506	-9.34	-0.48542506	0.0	-0.46947345	-0.6385148	0.47786084	0.56901985	-0.6949819	0.34975603	-0.27658617	-0.46476847	-0.58368504	-0.22167981664029696	0.15502638142396655
676	-0.486267	-9.34	-0.486267	0.0	-0.46751407	-0.64018804	0.48035255	0.5667898	-0.6927361	0.35065034	-0.2709291	-0.4720807	-0.5850343000000001	-0.22169566183250425	0.15516056818554103
677	-0.48714355	-9.33	-0.48714355	0.0	-0.46560946	-0.64182943	0.48275470000000004	0.56450576	-0.6904558000000001	0.35148734	-0.26526436	-0.47941995	-0.58620775	-0.22171824974119572	0.15528811252332597
678	-0.4880546	-9.33	-0.4880546	0.0	-0.46376055	-0.64343846	0.48506725	0.5621681	-0.68814176	0.35226718	-0.25959313	-0.48678443	-0.5872059000000001	-0.22174763081287385	0.1554090295955532
679	-0.4890001	-9.33	-0.4890001	0.0	-0.46196833	-0.6450148	0.48729008	0.55977726	-0.6857945	0.3529901	-0.25391656	-0.4941723	-0.5880295	-0.22178386643473816	0.15552334558362685
680	-0.48997995	-9.33	-0.48997995	0.0	-0.46023372	-0.64655805	0.48942316	0.5573335	-0.6834145	0.35365635	-0.24823582	-0.5015818	-0.58867925	-0.22182700807305905	0.15563107953108857
681	-0.49099404	-9.33	-0.49099404	0.0	-0.4585577	-0.64806783	0.49146637	0.5548373999999999	-0.68100244	0.35426617	-0.2425521	-0.5090110999999999	-0.5891559000000001	-0.2218771161348038	0.15573227526808883
682	-0.49204227	-9.33	-0.49204227	0.0	-0.45694122	-0.6495437	0.49341974	0.55228925	-0.6785589	0.3548198	-0.23686655	-0.5164584	-0.5894602	-0.22193424504670714	0.15582696590115294
683	-0.49312449	-9.33	-0.49312449	0.0	-0.4553852	-0.65098536	0.49528322	0.5496894	-0.6760843000000001	0.3553175	-0.2311803	-0.52392185	-0.589593	-0.22199843831457522	0.1559151860240429
684	-0.49424052	-9.33	-0.49424052	0.0	-0.45389065	-0.6523923	0.49705678	0.5470383000000001	-0.6735791999999999	0.35575956	-0.22549452	-0.5313996999999999	-0.58955514	-0.22206973938491054	0.15599698249481125
685	-0.4953903	-9.33	-0.4953903	0.0	-0.45245844	-0.65376437	0.49874043	0.54433644	-0.6710441999999999	0.35614625	-0.21981034	-0.5388903	-0.5893475	-0.22214823272398374	0.15607242363754142
686	-0.4965736	-9.33	-0.4965736	0.0	-0.45108953	-0.65510106	0.50033426	0.54158413	-0.6684797	0.35647783	-0.2141289	-0.5463918000000001	-0.58897096	-0.2222339328376007	0.15614155127737656
687	-0.49779025	-9.32	-0.49779025	0.0	-0.44978485	-0.6564021	0.5018382	0.5387818	-0.6658863	0.3567546	-0.20845132	-0.5539023	-0.5884265000000001	-0.2223269012315674	0.15620442505725426
688	-0.4990401	-9.32	-0.4990401	0.0	-0.44854528	-0.65766716	0.5032523	0.5359299	-0.66326433	0.35697687	-0.20277873	-0.5614201999999999	-0.5877150999999999	-0.22242718241168974	0.15626111153504166
689	-0.50032294	-9.32	-0.50032294	0.0	-0.44737175	-0.6588958	0.50457674	0.53302884	-0.6606145	0.35714492	-0.19711222	-0.5689436999999999	-0.5868379	-0.2225348309035416	0.15631169060377764
690	-0.5016385	-9.32	-0.5016385	0.0	-0.4462651	-0.6600879	0.50581145	0.53007907	-0.6579371	0.35725906	-0.19145292	-0.5764710999999999	-0.5857958000000001	-0.22264988135130306	0.156356224778114
691	-0.5029866	-9.32	-0.5029866	0.0	-0.4452262	-0.6612429	0.5069567	0.527081	-0.65523267	0.35731962	-0.18580191	-0.5840006	-0.5845902	-0.22277237624101254	0.15639480455578644
692	-0.504367	-9.32	-0.504367	0.0	-0.4442559	-0.6623607	0.5080125	0.52403504	-0.65250164	0.35732687	-0.18016027	-0.59153044	-0.5832221	-0.22290236223661805	0.15642750300816144
693	-0.5057794	-9.32	-0.5057794	0.0	-0.44335502	-0.66344094	0.5089791	0.5209417000000001	-0.64974445	0.35728115	-0.17452910000000002	-0.599059	-0.5816928000000001	-0.2230398749427643	0.15645442155098102
694	-0.50722355	-9.32	-0.50722355	0.0	-0.44252437	-0.66448325	0.5098566	0.51780134	-0.6469616	0.3571828	-0.16890948	-0.60658437	-0.5800036	-0.2231849480036316	0.15647564090902094
695	-0.5086991	-9.32	-0.5086991	0.0	-0.44176477	-0.66548747	0.5106453	0.5146145000000001	-0.6441534999999999	0.3570321	-0.16330248	-0.6141049	-0.5781558000000001	-0.2233376141029358	0.15649127049674175
696	-0.5102058	-9.32	-0.5102058	0.0	-0.44107702	-0.6664532	0.51134527	0.51138157	-0.6413205	0.3568294	-0.15770920000000002	-0.6216188	-0.5761508000000001	-0.2234979089046249	0.15650139466585197
697	-0.51174325	-9.31	-0.51174325	0.0	-0.44046187	-0.66738015	0.5119569	0.508103	-0.6384632	0.35657504	-0.15213071	-0.62912434	-0.57398987	-0.22366584515171817	0.1565061261671236
698	-0.51331115	-9.31	-0.51331115	0.0	-0.4399201	-0.66826814	0.5124801999999999	0.5047792999999999	-0.63558185	0.35626933	-0.14656812	-0.6366196999999999	-0.5716746	-0.2238414825279312	0.15650556133902904
699	-0.51490915	-9.31	-0.51490915	0.0	-0.4394524	-0.66911685	0.5129155	0.5014108	-0.6326769	0.35591263	-0.1410225	-0.6441031999999999	-0.56920636	-0.22402484379605098	0.15649980555285217
700	-0.51653683	-9.31	-0.51653683	0.0	-0.43905953	-0.66992605	0.513263	0.49799812	-0.6297488	0.35550523	-0.13549493	-0.651573	-0.56658673	-0.22421595175839998	0.15648897282356744
701	-0.51819384	-9.31	-0.51819384	0.0	-0.43874213	-0.6706955	0.5135229	0.49454165	-0.626798	0.35504752	-0.1299865	-0.6590274	-0.56381726	-0.22441485619753268	0.15647317429716784
702	-0.5198797	-9.31	-0.5198797	0.0	-0.43850097	-0.6714248	0.5136955	0.49104187	-0.6238248000000001	0.3545398	-0.12449829	-0.6664645	-0.5608996	-0.2246215489355393	0.1564525136665933
703	-0.5215941	-9.31	-0.5215941	0.0	-0.4383367	-0.67211396	0.5137809	0.48749927	-0.6208296	0.35398242	-0.11903138	-0.67388254	-0.55783546	-0.22483611573520657	0.1564271113945288
704	-0.5233365	-9.31	-0.5233365	0.0	-0.43824998	-0.67276263	0.5137794	0.48391435	-0.6178129	0.3533757	-0.11358683	-0.6812798000000001	-0.55462664	-0.2250585855174637	0.15639708827543305
705	-0.52510655	-9.31	-0.52510655	0.0	-0.43824142	-0.67337066	0.5136913	0.48028752	-0.61477494	0.35272002	-0.10816574	-0.68865436	-0.551275	-0.22528898314393614	0.15636255917594583
706	-0.5269037	-9.31	-0.5269037	0.0	-0.43831173	-0.67393786	0.5135167	0.47661933	-0.6117163000000001	0.35201570000000004	-0.102769166	-0.6960044	-0.5477824	-0.2255273810762497	0.1563236445145055
707	-0.52872753	-9.3	-0.52872753	0.0	-0.43846145	-0.6744641	0.51325595	0.47291026	-0.6086372	0.35126308	-0.097398184	-0.7033282	-0.5441509	-0.2257738278155655	0.156280474322217
708	-0.53057754	-9.3	-0.53057754	0.0	-0.4386913	-0.6749493000000001	0.5129092000000001	0.46916080000000004	-0.60553813	0.3504625	-0.09205386	-0.7106238	-0.54038244	-0.22602838586304475	0.15623316593323106
709	-0.5324533	-9.3	-0.5324533	0.0	-0.43900174	-0.6753933000000001	0.51247674	0.4653714	-0.60241956	0.34961426	-0.08673725	-0.71788937	-0.53647923	-0.22629113475938417	0.15618184712289232
710	-0.53435415	-9.3	-0.53435415	0.0	-0.43939346	-0.6757959	0.5119589	0.46154264	-0.5992818	0.34871873	-0.08144943	-0.725123	-0.5324434	-0.22656208710458375	0.15612664296384576
711	-0.53627974	-9.3	-0.53627974	0.0	-0.43986702	-0.6761571	0.51135576	0.457675	-0.5961253000000001	0.34777623	-0.07619143	-0.7323229	-0.5282773000000001	-0.22684137976026916	0.15606768219828893
712	-0.5382294	-9.3	-0.5382294	0.0	-0.4404229	-0.6764769	0.5106677	0.45376903	-0.59295046	0.34678712	-0.07096432	-0.73948705	-0.523983	-0.22712901784504697	0.15600508928868764
713	-0.5402027	-9.3	-0.5402027	0.0	-0.4410617	-0.6767550999999999	0.5098949	0.44982526	-0.58975774	0.3457518	-0.06576913599999999	-0.7466136999999999	-0.5195630999999999	-0.22742511986007843	0.15593900011827996
714	-0.542199	-9.3	-0.542199	0.0	-0.4417839	-0.67699164	0.5090377	0.4458443	-0.58654755	0.34467056	-0.0606069	-0.7537009	-0.5150199000000001	-0.22772972506466674	0.15586954227169553
715	-0.5442179	-9.3	-0.5442179	0.0	-0.44259003	-0.67718667	0.5080962	0.44182667	-0.5833203	0.34354386	-0.055478662000000005	-0.7607468000000001	-0.5103558	-0.22804294145881196	0.15579684501403557
716	-0.5462587	-9.3	-0.5462587	0.0	-0.44348055	-0.6773399999999999	0.5070709	0.43777299999999997	-0.58007646	0.3423721	-0.050385445	-0.7677494	-0.5055732	-0.2283647744215851	0.15572104237447007
717	-0.54832083	-9.3	-0.54832083	0.0	-0.44445598	-0.67745167	0.50596184	0.43368387	-0.57681644	0.3411557	-0.045328267	-0.7747069999999999	-0.5006748	-0.2286953578122894	0.15564226406880463
718	-0.5504038	-9.29	-0.5504038	0.0	-0.44551677	-0.6775217	0.5047694	0.4295599	-0.5735406999999999	0.33989516	-0.040308148	-0.7816175999999999	-0.49566293	-0.2290347156902283	0.15556064251847734
719	-0.55250686	-9.29	-0.55250686	0.0	-0.44666338	-0.67755014	0.5034937	0.42540166	-0.57024956	0.33859092	-0.035326105	-0.78847927	-0.4905402	-0.22938292387400816	0.15547629240264013
720	-0.5546296	-9.29	-0.5546296	0.0	-0.44789624	-0.6775371	0.5021351	0.42120984	-0.56694365	0.33724347	-0.030383142	-0.7952902	-0.48530918	-0.22974007280316472	0.15538936259907576
721	-0.55677134	-9.29	-0.55677134	0.0	-0.4492158	-0.6774826	0.50069386	0.41698503	-0.56362325	0.33585328	-0.025480239	-0.8020484	-0.47997248	-0.2301061936556076	0.15529996556823938
722	-0.5589314	-9.29	-0.5589314	0.0	-0.45062244	-0.6773868000000001	0.49917012	0.41272795	-0.5602889	0.3344208	-0.020618342	-0.80875206	-0.47453272	-0.2304813801697113	0.15520823003505538
723	-0.56110924	-9.29	-0.56110924	0.0	-0.4521166	-0.67724985	0.49756419999999996	0.4084392	-0.55694103	0.3329466	-0.015798358000000002	-0.8153993	-0.46899256	-0.23086569514431457	0.15511428654938073
724	-0.5633042	-9.29	-0.5633042	0.0	-0.45369866	-0.677072	0.49587628	0.40411946	-0.5535800999999999	0.33143106	-0.011021166	-0.8219882	-0.46335465	-0.23125921667709498	0.1550182505719844
725	-0.56551564	-9.29	-0.56551564	0.0	-0.45536897	-0.6768533	0.49410668	0.39976946	-0.55020654	0.32987472	-0.006287609	-0.82851684	-0.45762166	-0.2316619692261947	0.15492024517623265
726	-0.56774294	-9.29	-0.56774294	0.0	-0.4571279	-0.6765939999999999	0.49225554	0.39538983	-0.5468208000000001	0.3282781	-0.0015984920000000002	-0.83498347	-0.45179635	-0.23207404846952362	0.15482039027654304
727	-0.56998545	-9.29	-0.56998545	0.0	-0.45897582	-0.67629445	0.49032316	0.39098138	-0.5434234	0.32664165	0.003045418	-0.8413860000000001	-0.44588137	-0.23249548830475925	0.15471880411633862
728	-0.57224244	-9.28	-0.57224244	0.0	-0.4609131	-0.67595476	0.48830974	0.38654479999999997	-0.5400148	0.32496586	0.0076433859999999985	-0.8477226999999999	-0.43987948	-0.2329263484691147	0.1546155993220465
729	-0.5745133	-9.28	-0.5745133	0.0	-0.46293998	-0.6755753999999999	0.48621553	0.38208085	-0.53659546	0.32325122	0.012194709	-0.8539916	-0.43379334	-0.23336667848003545	0.15451089175125815
730	-0.57679737	-9.28	-0.57679737	0.0	-0.46505684	-0.6751564	0.48404077	0.3775903	-0.5331658	0.32149822	0.016698718	-0.8601909	-0.42762572	-0.23381650147473448	0.15440478652497783
731	-0.579094	-9.28	-0.579094	0.0	-0.46726397	-0.67469835	0.48178566	0.37307394	-0.5297263000000001	0.31970733	0.021154778	-0.8663187	-0.42137936	-0.2342758961508896	0.15429739940464468
732	-0.58140236	-9.28	-0.58140236	0.0	-0.46956167	-0.6742014000000001	0.4794505	0.36853254	-0.5262776	0.31787905	0.02556229	-0.8723731	-0.41505697	-0.2347448717643204	0.15418883105931813
733	-0.58372194	-9.28	-0.58372194	0.0	-0.47195023	-0.673666	0.47703543	0.36396690000000004	-0.5228201	0.3160138	0.029920684	-0.8783521999999999	-0.40866134	-0.23522349947316892	0.15407918105494964
734	-0.5860519	-9.28	-0.5860519	0.0	-0.47442988	-0.6730925	0.47454077	0.35937790000000003	-0.5193542999999999	0.31411216	0.034229424	-0.8842542	-0.4021952	-0.23571177029255833	0.15396855809811344
735	-0.58839154	-9.28	-0.58839154	0.0	-0.47700077	-0.67248124	0.47196668	0.35476628	-0.51588076	0.3121745	0.038488004	-0.89007723	-0.3956613	-0.23620973813877258	0.15385704629154534
736	-0.5907402	-9.28	-0.5907402	0.0	-0.47966316	-0.6718327	0.46931344	0.35013297	-0.5124001	0.31020135	0.042695954	-0.8958193000000001	-0.38906243	-0.236717418328096	0.15374474636135405
737	-0.59309715	-9.28	-0.59309715	0.0	-0.48241714	-0.67114717	0.46658128	0.3454788	-0.5089127	0.30819312	0.046852827	-0.90147865	-0.38240138	-0.23723481597565158	0.15363174059699847
738	-0.5954617	-9.27	-0.5954617	0.0	-0.48526287	-0.6704251	0.46377045	0.34080464	-0.50541925	0.30615035	0.050958216	-0.9070534	-0.3756809	-0.2377619590977234	0.15351812345997065
739	-0.5978332	-9.27	-0.5978332	0.0	-0.48820043	-0.66966707	0.4608811	0.3361113	-0.5019202	0.30407342	0.055011745999999986	-0.9125417	-0.3689037	-0.23829887462920235	0.1534039681917314
740	-0.60021085	-9.27	-0.60021085	0.0	-0.49122986	-0.6688734000000001	0.45791355	0.33139974	-0.49841627	0.30196288	0.059013058	-0.9179417	-0.3620726	-0.23884554494451446	0.15328936171950538
741	-0.60259396	-9.27	-0.60259396	0.0	-0.49435127	-0.6680446	0.45486796	0.32667077	-0.49490792	0.2998191	0.06296183	-0.92325145	-0.35519034	-0.23940198761924741	0.15317436433670997
742	-0.60498184	-9.27	-0.60498184	0.0	-0.49756464	-0.6671812	0.45174465	0.32192522	-0.4913958	0.2976426	0.06685779	-0.92846924	-0.34825972	-0.23996821832782747	0.15305906080145915
743	-0.60737383	-9.27	-0.60737383	0.0	-0.50087	-0.66628355	0.44854385	0.31716394	-0.48788047	0.29543376	0.070700675	-0.93359315	-0.34128344	-0.24054422080514523	0.15294350514033414
744	-0.60976917	-9.27	-0.60976917	0.0	-0.5042673	-0.6653523	0.44526592	0.31238773	-0.4843625	0.2931931	0.07449025	-0.93862134	-0.3342643	-0.2411299880849304	0.15282776761686276
745	-0.6121671	-9.27	-0.6121671	0.0	-0.5077565	-0.6643878000000001	0.4419112	0.30759737	-0.4808426	0.29092106	0.07822631	-0.9435521	-0.3272051	-0.24172552516137694	0.15271191066162726
746	-0.61456704	-9.27	-0.61456704	0.0	-0.51133746	-0.66339076	0.43848008	0.30279368	-0.47732127	0.28861806	0.081908695	-0.9483834	-0.3201085	-0.24233079154844664	0.15259598628068158
747	-0.6169682	-9.27	-0.6169682	0.0	-0.51501024	-0.66236156	0.43497290000000005	0.29797740000000006	-0.4737992	0.28628457	0.08553726	-0.95311356	-0.3129773	-0.24294579422056578	0.15248005088184713
748	-0.6193699	-9.26	-0.6193699	0.0	-0.5187747	-0.66130084	0.43139014	0.29314926	-0.47027698	0.283921	0.089111894	-0.95774066	-0.3058143	-0.24357050983123169	0.15236415259480615
749	-0.6217715	-9.26	-0.6217715	0.0	-0.52263063	-0.66020906	0.42773223	0.28831	-0.46675524	0.28152785	0.0926325	-0.9622629	-0.29862216	-0.24420489263394166	0.1522483375167725
750	-0.6241723	-9.26	-0.6241723	0.0	-0.52657795	-0.6590869	0.42399960000000003	0.2834603	-0.4632346	0.27910548	0.09609903	-0.96667856	-0.29140368	-0.244848954982193	0.15213265143194657
751	-0.6265715	-9.26	-0.6265715	0.0	-0.5306165	-0.6579347	0.42019284	0.27860087	-0.4597157	0.27665442	0.09951141	-0.9709857	-0.2841616	-0.245502615829483	0.15201712841187964
752	-0.62896836	-9.26	-0.62896836	0.0	-0.53474605	-0.6567533	0.41631237	0.27373242	-0.45619908	0.27417508	0.102869585	-0.9751826	-0.2768986	-0.24616585338745117	0.15190180488367033
753	-0.6313624	-9.26	-0.6313624	0.0	-0.5389663	-0.65554315	0.41235876	0.26885557	-0.45268542	0.27166784	0.10617354	-0.9792676	-0.2696174000000001	-0.24683865367005922	0.1517867180649254
754	-0.63375264	-9.26	-0.63375264	0.0	-0.54327697	-0.65430486	0.40833262	0.26397097	-0.4491752000000001	0.2691332	0.10942323	-0.98323923	-0.2623208	-0.24752096796801756	0.15167190830472063
755	-0.6361386	-9.26	-0.6361386	0.0	-0.54767764	-0.65303904	0.4042345	0.25907925	-0.44566908	0.26657155	0.112618655	-0.987096	-0.2550114	-0.24821278191389462	0.1515574137214583
756	-0.6385195	-9.26	-0.6385195	0.0	-0.552168	-0.6517463000000001	0.400065	0.25418103	-0.4421676	0.26398337	0.11575984	-0.9908366	-0.24769196	-0.24891407571932983	0.15144327827447168
757	-0.64089465	-9.26	-0.64089465	0.0	-0.55674756	-0.6504273	0.39582480000000003	0.24927692	-0.4386713	0.26136905	0.11884684	-0.99445987	-0.24036515	-0.24962482171456907	0.15132954863414777
758	-0.64326334	-9.25	-0.64326334	0.0	-0.5614159	-0.64908266	0.3915145	0.24436748	-0.43518072	0.2587291	0.121879704	-0.99796456	-0.23303366	-0.2503450066717163	0.151216265749358
759	-0.6456249	-9.25	-0.6456249	0.0	-0.5661726	-0.64771307	0.38713485	0.23945329	-0.4316964	0.25606388	0.12485852	-1.0013497	-0.22570015	-0.2510746255814819	0.1511034829454199
760	-0.6479785	-9.25	-0.6479785	0.0	-0.57101697	-0.64631915	0.3826865	0.23453489	-0.4282188	0.25337386	0.1277834	-1.0046144	-0.21836731	-0.2518136461927185	0.15099124369926664
761	-0.6503236	-9.25	-0.6503236	0.0	-0.57594854	-0.64490163	0.3781702	0.22961284	-0.4247485	0.25065944	0.13065447	-1.0077575	-0.21103776	-0.25256206057752995	0.15087959189396505
762	-0.6526594	-9.25	-0.6526594	0.0	-0.58096665	-0.64346117	0.37358668	0.22468764	-0.42128593	0.24792103	0.13347186	-1.0107788	-0.20371415	-0.25331989076383976	0.15076859974424228
763	-0.6549853	-9.25	-0.6549853	0.0	-0.5860706	-0.6419984999999999	0.36893672	0.2197598	-0.41783157	0.24515904	0.13623573	-1.0136771	-0.1963991	-0.2540870885818939	0.15065829549353493
764	-0.6573006	-9.25	-0.6573006	0.0	-0.5912598	-0.6405144	0.36422107	0.21482983	-0.41438589	0.24237385	0.13894628	-1.0164521	-0.18909521	-0.254863693901474	0.1505487516260692
765	-0.6596045	-9.25	-0.6596045	0.0	-0.5965334	-0.6390094	0.3594406	0.20989819	-0.41094932	0.23956585	0.1416037	-1.0191032	-0.18180515	-0.2556496637505036	0.15044001007390376
766	-0.66189635	-9.25	-0.66189635	0.0	-0.6018907	-0.6374844	0.35459605	0.20496534	-0.40752235	0.23673542	0.14420821	-1.0216299	-0.17453146	-0.2564450121173706	0.1503321231612686
767	-0.6641755	-9.25	-0.6641755	0.0	-0.60733086	-0.63594	0.3496882	0.20003176	-0.40410534	0.23388295	0.14676003	-1.024032	-0.16727675	-0.25724975191139227	0.15022515222316649
768	-0.66644126	-9.25	-0.66644126	0.0	-0.612853	-0.6343771	0.3447179	0.19509785	-0.40069875	0.2310088	0.14925945	-1.026309	-0.16004358	-0.25806386823956295	0.15011914148374464
769	-0.6686929	-9.24	-0.6686929	0.0	-0.6184563	-0.63279647	0.3396858	0.19016404	-0.397303	0.22811332	0.15170671	-1.0284606	-0.1528345	-0.25888738909027104	0.15001413372270989
770	-0.6709298	-9.24	-0.6709298	0.0	-0.6241398	-0.63119876	0.33459273	0.18523078	-0.39391842	0.2251969	0.15410212	-1.0304867	-0.14565206	-0.25972029853097534	0.14991018502457992
771	-0.6731512	-9.24	-0.6731512	0.0	-0.62990254	-0.6295848	0.32943943	0.18029842	-0.39054543	0.22225988	0.15644598	-1.0323870000000002	-0.13849878	-0.2605626036686707	0.14980733105396138
772	-0.67535645	-9.24	-0.67535645	0.0	-0.63574356	-0.6279554	0.32422662	0.17536736	-0.3871844	0.21930262	0.15873858	-1.0341614	-0.13137720000000006	-0.2614143226103516	0.14970561574691138
773	-0.67754495	-9.24	-0.67754495	0.0	-0.6416619	-0.62631136	0.31895506	0.17043798	-0.38383567	0.21632552	0.1609803	-1.0358099	-0.124289826	-0.26227547298394166	0.1496050938373934
774	-0.67971593	-9.24	-0.67971593	0.0	-0.64765644	-0.6246534	0.31362545	0.16551064	-0.38049963	0.21332891	0.16317149	-1.0373322	-0.11723915	-0.26314602621504213	0.1495057823244667
775	-0.6818688	-9.24	-0.6818688	0.0	-0.6537262	-0.6229824	0.30823854	0.16058570000000003	-0.37717658	0.21031316	0.16531248	-1.0387284	-0.110227644	-0.2640260155711121	0.14940773155702697
776	-0.6840028	-9.24	-0.6840028	0.0	-0.6598701	-0.6212991	0.302795	0.15566352	-0.37386686	0.2072786	0.16740367	-1.0399985	-0.10325776	-0.2649154334777527	0.14931096980409606
777	-0.68611735	-9.24	-0.68611735	0.0	-0.6660869	-0.6196043000000001	0.29729554	0.1507445	-0.3705708	0.2042256	0.16944547	-1.0411427	-0.096331954	-0.2658142907210297	0.1492155413914521
778	-0.6882118	-9.24	-0.6882118	0.0	-0.6723756	-0.61789876	0.29174086	0.14582899	-0.3672887	0.20115454	0.17143826	-1.0421609	-0.089452654	-0.2667225782079376	0.149121469926435
779	-0.69028544	-9.23	-0.69028544	0.0	-0.678735	-0.6161833000000001	0.28613168	0.14091739	-0.3640209	0.19806574	0.17338249	-1.0430533000000002	-0.08262226	-0.2676402922036133	0.14902879037409406
780	-0.6923377	-9.23	-0.6923377	0.0	-0.6851639	-0.6144586999999999	0.28046864	0.13601010000000002	-0.3607677	0.1949596	0.17527857	-1.04382	-0.07584318	-0.2685674276941223	0.14893752880155828
781	-0.6943678	-9.23	-0.6943678	0.0	-0.6916611	-0.6127258000000001	0.27475244	0.13110751	-0.35752934	0.1918364	0.17712696	-1.0444611	-0.069117785	-0.2695039660446014	0.14884770532141786
782	-0.69637525	-9.23	-0.69637525	0.0	-0.6982254	-0.6109853	0.26898375	0.12621005	-0.35430622	0.18869656	0.17892812	-1.0449771	-0.062448453	-0.27044992228065184	0.1487593637284467
783	-0.6983593	-9.23	-0.6983593	0.0	-0.70485544	-0.6092380000000001	0.26316327	0.1213181	-0.35109863	0.18554041	0.18068251	-1.045368	-0.05583752	-0.27140526126741027	0.1486725124564323
784	-0.70031935	-9.23	-0.70031935	0.0	-0.71155006	-0.6074848	0.25729164	0.11643211	-0.34790686	0.18236831	0.18239063	-1.045634	-0.04928733	-0.2723699706700134	0.1485871723538233
785	-0.7022548	-9.23	-0.7022548	0.0	-0.71830785	-0.6057265000000001	0.25136957	0.11155250000000001	-0.3447312	0.1791806	0.18405297	-1.0457757	-0.042800218	-0.2733440602931336	0.14850338020790776
786	-0.704165	-9.23	-0.704165	0.0	-0.7251276	-0.60396385	0.24539766	0.106679685	-0.34157205	0.17597769	0.18567003	-1.0457932	-0.0363785	-0.2743275094623718	0.14842114199703918
787	-0.7060493	-9.23	-0.7060493	0.0	-0.73200786	-0.6021976	0.2393766	0.101814106	-0.33842966	0.17275992	0.18724234	-1.045687	-0.030024476	-0.2753202954219361	0.14834047970335731
788	-0.70790714	-9.23	-0.70790714	0.0	-0.73894733	-0.60042864	0.23330706	0.09695621	-0.33530435	0.16952768	0.18877041	-1.0454575000000002	-0.023740422	-0.2763224024160339	0.14826141033359758
789	-0.70973784	-9.22	-0.70973784	0.0	-0.7459446	-0.5986578	0.22718967	0.09210644	-0.3321964000000001	0.16628131	0.19025481	-1.0451052	-0.017528592	-0.2773338218493378	0.1481839522983418
790	-0.7115409	-9.22	-0.7115409	0.0	-0.7529982	-0.59688574	0.22102510000000003	0.08726524	-0.3291062	0.16302125	0.19169606	-1.0446304	-0.011391203	-0.27835449440559085	0.14810810458973375
791	-0.7133156	-9.22	-0.7133156	0.0	-0.7601066	-0.5951134	0.21481395	0.08243307	-0.32603407	0.15974784	0.19309473	-1.0440336	-0.005330458000000001	-0.27938441672900083	0.14803387923287148
792	-0.71506155	-9.22	-0.71506155	0.0	-0.7672685	-0.5933415	0.20855692	0.07761038	-0.32298025	0.15646149	0.19445139	-1.0433156	0.00065145	-0.2804235744242401	0.147961303702525
793	-0.7167781	-9.22	-0.7167781	0.0	-0.7744821	-0.591571	0.20225464	0.072797656	-0.3199451	0.1531626	0.19576663	-1.0424767	0.006552356999999999	-0.28147190879365847	0.14789036782386084
794	-0.7184648	-9.22	-0.7184648	0.0	-0.781746	-0.5898025	0.19590779	0.06799536	-0.31692895	0.14985156	0.197041	-1.0415174	0.012370114	-0.2825293788023926	0.14782107275777076
795	-0.7201211	-9.22	-0.7201211	0.0	-0.78905857	-0.588037	0.18951705	0.06320399	-0.31393212	0.14652875	0.19827515	-1.0404384	0.018102596	-0.2835959635737213	0.14775343263359886
796	-0.7217465	-9.22	-0.7217465	0.0	-0.7964182	-0.5862752	0.18308310000000003	0.058424033	-0.31095493	0.14319459	0.19946966	-1.0392405	0.023747686	-0.2846716255309235	0.147687454484198
797	-0.7233406	-9.22	-0.7233406	0.0	-0.80382323	-0.584518	0.17660668	0.053655975	-0.30799770000000004	0.13984948	0.20062514	-1.0379239	0.029303309	-0.2857562819577423	0.14762311745656245
798	-0.7249028	-9.22	-0.7249028	0.0	-0.811272	-0.5827661999999999	0.17008848	0.04890032	-0.3050607	0.13649385	0.20174222	-1.0364896	0.034767393	-0.28684990707745667	0.147560437811705
799	-0.7264328	-9.21	-0.7264328	0.0	-0.81876284	-0.58102053	0.16352928	0.044157576	-0.30214432	0.1331281	0.20282152	-1.0349383	0.04013791	-0.2879524403133453	0.14749941170201109
800	-0.72793007	-9.21	-0.72793007	0.0	-0.826294	-0.5792819	0.15692984	0.039428252999999996	-0.29924884	0.12975268	0.2038637	-1.0332705	0.04541282	-0.2890638020886871	0.14744002612565693
801	-0.72939426	-9.21	-0.72939426	0.0	-0.8338638	-0.5775511	0.15029097	0.03471287	-0.29637456	0.12636799	0.20486939	-1.031487	0.050590172	-0.29018393198722536	0.14738228112838295
802	-0.7308249	-9.21	-0.7308249	0.0	-0.8414705	-0.575829	0.14361347	0.030011958	-0.29352182	0.12297448	0.20583925	-1.0295887	0.055668093	-0.29131276367177433	0.14732618052749633
803	-0.73222166	-9.21	-0.73222166	0.0	-0.84911215	-0.5741163	0.13689820000000003	0.025326038	-0.29069093	0.11957258	0.20677392	-1.0275761	0.060644783	-0.2924501625051484	0.14727169871001758
804	-0.73358417	-9.21	-0.73358417	0.0	-0.85678715	-0.57241374	0.13014604	0.02065565	-0.28788224	0.11616274	0.20767409	-1.0254503	0.06551854	-0.2935960530710907	0.14721885237035556
805	-0.7349121	-9.21	-0.7349121	0.0	-0.86449355	-0.57072204	0.12335787	0.016001334	-0.28509602	0.112745404	0.2085404	-1.023212	0.070287734	-0.29475029643241585	0.14716762536285793
806	-0.736205	-9.21	-0.736205	0.0	-0.8722295	-0.56904197	0.1165346	0.011363638999999998	-0.28233257	0.10932102	0.20937355	-1.0208619	0.0749508	-0.2959127329310089	0.1471180005879248
807	-0.7374626	-9.21	-0.7374626	0.0	-0.87999326	-0.56737417	0.10967716	0.006743115	-0.27959216	0.10589004	0.21017423	-1.0184011	0.07950628	-0.2970832445110779	0.14706999026542034
808	-0.7386846	-9.21	-0.7386846	0.0	-0.8877828	-0.5657193	0.10278651	0.0021403232	-0.2768751	0.102452956	0.2109431	-1.0158304	0.083952785	-0.2982616532549725	0.1470235801243645
809	-0.73987067	-9.2	-0.73987067	0.0	-0.8955963	-0.564078	0.09586364	-0.0024441732	-0.27418163	0.09901021	0.21168089	-1.0131507	0.08828903	-0.29944777260550715	0.1469787656553008
810	-0.7410205	-9.2	-0.7410205	0.0	-0.9034319	-0.5624508	0.08890955	-0.0070098243	-0.271512	0.09556229	0.21238828	-1.010363	0.09251381	-0.3006414087354962	0.1469355430858412
811	-0.7421339	-9.2	-0.7421339	0.0	-0.91128755	-0.5608385	0.081925265	-0.011556093	-0.26886645	0.09210968	0.21306597	-1.0074682	0.09662599	-0.3018423799582183	0.14689390944344413
812	-0.7432105	-9.2	-0.7432105	0.0	-0.9191613	-0.55924153	0.074911825	-0.01608246	-0.2662452	0.08865287	0.21371466	-1.0044674999999998	0.10062456	-0.3030504589250945	0.1468538629099448
813	-0.74425006	-9.2	-0.74425006	0.0	-0.9270513	-0.5576605	0.067870304	-0.020588417	-0.26364845	0.08519234	0.21433505	-1.0013616	0.10450856	-0.30426540778986816	0.1468153879051346
814	-0.7452524	-9.2	-0.7452524	0.0	-0.93495554	-0.556096	0.06080179	-0.02507347	-0.26107642	0.08172852	0.2149279	-0.9981517	0.10827713	-0.30548701581535337	0.1467784909240645
815	-0.74621725	-9.2	-0.74621725	0.0	-0.9428719	-0.5545485	0.05370740000000001	-0.029537137999999998	-0.2585293	0.07826186	0.21549389	-0.9948389	0.11192953	-0.3067150337039002	0.14674316552653485
816	-0.74714434	-9.2	-0.74714434	0.0	-0.9507985	-0.55301857	0.046588257	-0.033978954	-0.25600728	0.07479277	0.21603379	-0.99142414	0.115465075	-0.3079491904973938	0.14670939923527712
817	-0.7480335	-9.2	-0.7480335	0.0	-0.9587333	-0.55150664	0.039445522999999996	-0.03839847	-0.25351053	0.07132167	0.21654835	-0.98790854	0.118883185	-0.3091892295795776	0.146677194810312
818	-0.7488846	-9.2	-0.7488846	0.0	-0.96667427	-0.55001324	0.03228036	-0.042795237	-0.2510392	0.067848936	0.21703836	-0.98429316	0.12218335	-0.31043487175280154	0.14664654551819514
819	-0.7496974	-9.19	-0.7496974	0.0	-0.9746193	-0.5485388000000001	0.025093965	-0.04716882	-0.2485935	0.06437495	0.21750462	-0.9805792	0.12536514	-0.3116858361194153	0.146617451294048
820	-0.75047165	-9.19	-0.75047165	0.0	-0.9825664	-0.5470838000000001	0.01788756	-0.05151881	-0.24617353	0.06090009	0.21794794	-0.9767677	0.12842818	-0.31294181378176883	0.14658990341161887
821	-0.7512073	-9.19	-0.7512073	0.0	-0.99051344	-0.54564863	0.010662383000000001	-0.055844784	-0.24377947	0.057424687	0.21836917	-0.97285986	0.13137220000000002	-0.3142025040026764	0.14656390256051613
822	-0.75190413	-9.19	-0.75190413	0.0	-0.9984584	-0.5442336	0.0034196928999999997	-0.06014634	-0.24141145	0.05394909	0.21876913	-0.96885675	0.13419701	-0.31546757325495245	0.14653944188746187
823	-0.752562	-9.19	-0.752562	0.0	-1.0063992	-0.5428393	-0.0038392383	-0.06442309	-0.23906961	0.050473634	0.21914865	-0.9647596	0.13690245	-0.31673672454094665	0.14651652234025753
824	-0.75318074	-9.19	-0.75318074	0.0	-1.0143335	-0.5414658	-0.01111311	-0.06867465	-0.23675406	0.046998642	0.21950857	-0.9605695	0.13948846	-0.3180095676820801	0.14649512266487943
825	-0.7537603	-9.19	-0.7537603	0.0	-1.0222595	-0.5401136	-0.018400602	-0.07290064	-0.23446491	0.043524414	0.21984975	-0.95628774	0.14195502	-0.31928580600256035	0.14647525640936973
826	-0.75430053	-9.19	-0.75430053	0.0	-1.0301749	-0.5387831	-0.02570038	-0.0771007	-0.23220229	0.040051244	0.22017299	-0.95191544	0.14430220000000002	-0.3205650862142731	0.14645690733266623
827	-0.75480133	-9.19	-0.75480133	0.0	-1.0380776	-0.53747433	-0.033011083	-0.08127447	-0.22996631	0.036579423	0.22047916	-0.9474539	0.14653010000000002	-0.3218470335800323	0.14644007185304073
828	-0.75526255	-9.19	-0.75526255	0.0	-1.0459654	-0.5361878000000001	-0.040331333999999996	-0.08542161	-0.22775705	0.03310922	0.22076909	-0.94290435	0.14863893	-0.3231312890812591	0.14642473862853314
829	-0.7556842	-9.19	-0.7556842	0.0	-1.0538363	-0.53492373	-0.047659744000000004	-0.08954175	-0.22557461	0.029640926	0.22104362	-0.938268	0.15062888	-0.3244174950621612	0.1464109050845467
830	-0.7560661	-9.18	-0.7560661	0.0	-1.0616881	-0.53368235	-0.05499489	-0.093634576	-0.22341906	0.026174806	0.2213036	-0.93354607	0.15250026	-0.32570524294369496	0.14639855098283544
831	-0.7564082	-9.18	-0.7564082	0.0	-1.0695184	-0.5324639	-0.062335342	-0.09769975	-0.22129044	0.022711119	0.22154987	-0.9287399	0.15425336	-0.32699416444913937	0.14638767024332866
832	-0.7567105	-9.18	-0.7567105	0.0	-1.0773252	-0.5312686	-0.069679655	-0.10173692599999999	-0.21918878	0.019250121	0.22178327	-0.9238508	0.15588863	-0.3282838494203796	0.14637824907252112
833	-0.75697297	-9.18	-0.75697297	0.0	-1.0851064	-0.5300967	-0.077026345	-0.10574581	-0.21711409	0.015792059	0.22200464	-0.91888	0.15740646	-0.3295739127411591	0.14637027805721659
834	-0.7571955	-9.18	-0.7571955	0.0	-1.0928599	-0.52894837	-0.08437393	-0.10972606	-0.21506634	0.012337182	0.2222148	-0.91382873	0.15880737	-0.3308639414952209	0.1463637484683467
835	-0.7573781	-9.18	-0.7573781	0.0	-1.1005834	-0.5278238000000001	-0.09172092	-0.11367738	-0.2130455	0.00888573	0.22241463	-0.9086985	0.16009185	-0.3321535425453797	0.1463586514375217
836	-0.7575208	-9.18	-0.7575208	0.0	-1.108275	-0.5267232	-0.09906577	-0.11759946	-0.21105146	0.005437939	0.22260493	-0.9034905	0.1612605	-0.3334422871753785	0.14635497303337558
837	-0.75762355	-9.18	-0.75762355	0.0	-1.1159328	-0.52564675	-0.10640695	-0.12149199	-0.20908412	0.001994044	0.22278656	-0.8982061	0.16231392	-0.33472977615035404	0.14635271449791928
838	-0.7576865	-9.18	-0.7576865	0.0	-1.1235548	-0.5245946	-0.11374289999999998	-0.12535468	-0.20714337	-0.0014457329999999998	0.22296034	-0.89284664	0.16325279	-0.33601561145637204	0.14635187709178107
839	-0.7577095	-9.18	-0.7577095	0.0	-1.1311389	-0.52356684	-0.12107204	-0.12918723	-0.20522901	-0.0048811670000000005	0.2231271	-0.88741356	0.16407774	-0.33729934309578247	0.1463524399949551
840	-0.75769275	-9.17	-0.75769275	0.0	-1.1386832	-0.52256364	-0.12839276	-0.13298929999999998	-0.20334087	-0.008312038	0.22328769	-0.8819081	0.16478956	-0.3385805412151154	0.14635440285218754
841	-0.7576362	-9.17	-0.7576362	0.0	-1.1461859	-0.5215852	-0.13570344	-0.13676062	-0.20147875	-0.011738131	0.22344291	-0.87633175	0.16538899	-0.33985880553997194	0.1463577674608352
842	-0.7575399	-9.17	-0.7575399	0.0	-1.1536449	-0.52063155	-0.1430025	-0.14050086	-0.1996424	-0.015159224	0.22359362	-0.87068576	0.16587682	-0.34113367013548895	0.14636251645053064
843	-0.7574041	-9.17	-0.7574041	0.0	-1.1610585	-0.5197028	-0.15028828	-0.14420968	-0.1978316	-0.018575113	0.22374062	-0.86497164	0.1662539	-0.3424047227086609	0.1463686554244871
844	-0.7572286	-9.17	-0.7572286	0.0	-1.1684248	-0.518799	-0.15755917	-0.14788679999999998	-0.19604602	-0.02198559	0.22388475	-0.85919076	0.1665211	-0.3436714947641601	0.1463761689452791
845	-0.75701374	-9.17	-0.75701374	0.0	-1.175742	-0.5179203	-0.16481355	-0.15153183	-0.19428541	-0.025390452	0.22402678	-0.85334444	0.16667934	-0.3449335630299103	0.14638505390035092
846	-0.7567595	-9.17	-0.7567595	0.0	-1.1830084	-0.5170667999999999	-0.17204978	-0.15514445	-0.19254942	-0.028789494	0.22416759	-0.8474341999999999	0.16672955	-0.3461904960733704	0.1463953181016122
847	-0.75646603	-9.17	-0.75646603	0.0	-1.190222	-0.51623845	-0.17926623	-0.15872431	-0.19083774	-0.032182522000000005	0.22430794	-0.8414613999999999	0.16667275	-0.34744180179921264	0.14640693275994338
848	-0.75613344	-9.17	-0.75613344	0.0	-1.1973813	-0.51543546	-0.18646125	-0.16227101	-0.18914999	-0.035569336	0.22444867	-0.8354275999999999	0.16650997	-0.34868707011675415	0.14641991598806925
849	-0.7557618	-9.17	-0.7557618	0.0	-1.2044842	-0.5146579000000001	-0.19363321	-0.16578417	-0.18748581	-0.038949743	0.22459055	-0.829334	0.16624229	-0.3499258019515961	0.1464342383221844
850	-0.75535136	-9.16	-0.75535136	0.0	-1.2115293	-0.5139059	-0.20078045	-0.16926338	-0.18584482	-0.042323552	0.22473438	-0.8231823	0.16587079999999998	-0.3511575841525909	0.14644990908819963
851	-0.7549022	-9.16	-0.7549022	0.0	-1.2185147	-0.5131795	-0.20790131	-0.17270823	-0.1842266	-0.045690574000000005	0.22488096	-0.81697375	0.16539672	-0.3523819148871979	0.14646691625604666
852	-0.7544144	-9.16	-0.7544144	0.0	-1.2254388	-0.51247877	-0.21499415	-0.1761183	-0.18263075	-0.049050633	0.22503108	-0.8107099	0.16482127	-0.35359833658334044	0.14648525595291623
853	-0.75388825	-9.16	-0.75388825	0.0	-1.2323	-0.51180387	-0.22205728	-0.17949313	-0.18105683	-0.052403532	0.2251855	-0.80439204	0.1641457	-0.3548063774503357	0.1465049197050026
854	-0.7533238	-9.16	-0.7533238	0.0	-1.2390966	-0.5111549	-0.22908904	-0.18283227	-0.17950439999999998	-0.055749055	0.22534503	-0.79802173	0.16337134	-0.3560055459951782	0.14652589993212858
855	-0.7527213	-9.16	-0.7527213	0.0	-1.2458272	-0.5105319	-0.23608777	-0.18613526	-0.17797302	-0.059086997	0.22551042	-0.7916003	0.16249955	-0.35719537846904303	0.14654819994906745
856	-0.7520809	-9.16	-0.7520809	0.0	-1.2524902	-0.5099349	-0.24305175	-0.18940163	-0.1764623	-0.06241714	0.22568244	-0.7851292	0.16153175	-0.3583753810207825	0.1465718133921684
857	-0.75140285	-9.16	-0.75140285	0.0	-1.2590839	-0.50936407	-0.24997933	-0.19263087	-0.17497179	-0.06573924	0.22586185	-0.7786098000000001	0.16046938	-0.35954505919924934	0.14659672593360054
858	-0.75068724	-9.16	-0.75068724	0.0	-1.265607	-0.5088194	-0.2568688	-0.19582249	-0.17350109	-0.06905305	0.2260494	-0.77204365	0.15931395	-0.3607039370951538	0.14662294554293012
859	-0.7499344	-9.16	-0.7499344	0.0	-1.272058	-0.508301	-0.26371849999999997	-0.19897595	-0.17204979	-0.072358325	0.2262458	-0.765432	0.15806694	-0.3618515210387421	0.1466504544690566
860	-0.7491443	-9.15	-0.7491443	0.0	-1.2784356	-0.50780886	-0.27052668	-0.20209076	-0.17061754	-0.07565479	0.22645181	-0.7587764	0.15672995	-0.36298731736026	0.14667925504849338
861	-0.7483174	-9.15	-0.7483174	0.0	-1.2847384	-0.50734305	-0.27729166	-0.20516634	-0.1692039	-0.07894218	0.22666815	-0.7520783000000001	0.15530454	-0.36411085819227595	0.1467093503118489
862	-0.74745387	-9.15	-0.74745387	0.0	-1.290965	-0.50690365	-0.28401172	-0.20820215	-0.16780853	-0.082220204	0.22689551	-0.7453390000000001	0.15379232	-0.36522162534410707	0.1467407124581696
863	-0.7465538	-9.15	-0.7465538	0.0	-1.297114	-0.5064906	-0.29068518	-0.21119764	-0.16643105	-0.085488565	0.22713463	-0.7385599	0.15219498	-0.36631911182739263	0.1467733402402021
864	-0.7456175	-9.15	-0.7456175	0.0	-1.3031843	-0.50610393	-0.29731023	-0.21415222	-0.1650711	-0.08874698	0.22738619	-0.7317424	0.15051416	-0.3674028289747009	0.14680722379965602
865	-0.7446452	-9.15	-0.7446452	0.0	-1.3091744	-0.5057437	-0.30388525	-0.2170653	-0.16372833	-0.09199513	0.22765091	-0.72488785	0.14875162	-0.36847226267674255	0.14684234712995772
866	-0.74363714	-9.15	-0.74363714	0.0	-1.3150831	-0.50540996	-0.31040838	-0.21993629999999997	-0.16240239	-0.09523268	0.22792944	-0.71799767	0.1469091	-0.36952691306608587	0.14687869606673387
867	-0.7425936	-9.15	-0.7425936	0.0	-1.3209094	-0.50510263	-0.31687793	-0.2227646	-0.16109294	-0.098459326	0.22822249	-0.7110732	0.14498839	-0.3705662713357636	0.14691626402636154
868	-0.74151474	-9.15	-0.74151474	0.0	-1.3266518	-0.50482184	-0.32329208	-0.22554956	-0.15979964	-0.10167472	0.22853070000000006	-0.70411575	0.14299132	-0.3715898123974152	0.1469550263863441
869	-0.74040085	-9.15	-0.74040085	0.0	-1.3323092	-0.5045675000000001	-0.32964903	-0.22829057	-0.15852216	-0.10487852	0.22885476	-0.6971268	0.14091973	-0.37259701868360906	0.1469949666169014
870	-0.7392522	-9.14	-0.7392522	0.0	-1.3378805	-0.50433964	-0.33594695	-0.230987	-0.15726016	-0.10807038	0.22919533	-0.6901076	0.13877553	-0.3735873571873779	0.14703606276618647
871	-0.73806906	-9.14	-0.73806906	0.0	-1.3433645	-0.50413823	-0.34218398	-0.23363817	-0.15601335	-0.11124996	0.22955303	-0.6830596	0.13656063	-0.3745603164622192	0.14707829760476715
872	-0.73685163	-9.14	-0.73685163	0.0	-1.34876	-0.50396323	-0.34835827	-0.23624343	-0.1547814	-0.114416905	0.22992852	-0.67598414	0.13427697	-0.3755153526407013	0.14712164148064538
873	-0.73560023	-9.14	-0.73560023	0.0	-1.354066	-0.5038147	-0.354468	-0.23880213	-0.153564	-0.11757086	0.23032244	-0.6688826	0.13192654	-0.37645195573678586	0.14716607310394342
874	-0.73431516	-9.14	-0.73431516	0.0	-1.3592814	-0.5036925	-0.36051118	-0.2413136	-0.15236086	-0.12071147	0.2307354	-0.6617564	0.12951128	-0.3773695907644348	0.14721156238964125
875	-0.73299664	-9.14	-0.73299664	0.0	-1.3644052	-0.50359666	-0.36648592	-0.24377719	-0.15117165	-0.12383836	0.23116803	-0.65460694	0.12703325	-0.37826772377714535	0.14725808027902626
876	-0.73164505	-9.14	-0.73164505	0.0	-1.369436	-0.5035271	-0.37239033	-0.2461922	-0.1499961	-0.12695114	0.23162097	-0.64743555	0.12449447	-0.3791458053284149	0.14730558354352347
877	-0.7302606	-9.14	-0.7302606	0.0	-1.3743732	-0.5034837999999999	-0.37822244	-0.24855801	-0.14883389	-0.13004945	0.23209481	-0.6402436	0.121897005	-0.3800033183135986	0.14735404815929107
878	-0.72884357	-9.14	-0.72884357	0.0	-1.3792156	-0.50346655	-0.38398024	-0.25087398	-0.14768474	-0.13313292	0.23259017	-0.63303256	0.11924293	-0.3808397057861938	0.14740342933194472
879	-0.72739434	-9.14	-0.72739434	0.0	-1.3839622	-0.5034754	-0.3896618	-0.25313939999999996	-0.14654836	-0.1362011	0.23310763	-0.6258039000000001	0.11653434	-0.38165444868109133	0.1474536856508715
880	-0.7259132	-9.13	-0.7259132	0.0	-1.3886119	-0.50351036	-0.39526507	-0.2553537	-0.14542447	-0.13925363	0.23364781	-0.61855894	0.11377334	-0.38244701593318176	0.14750477247526717
881	-0.72440046	-9.13	-0.72440046	0.0	-1.3931639	-0.50357115	-0.40078807	-0.25751618	-0.14431277	-0.14229007	0.23421128	-0.6112991999999999	0.110962085	-0.3832168455168915	0.14755664259711324
882	-0.72285646	-9.13	-0.72285646	0.0	-1.3976172	-0.50365776	-0.40622875	-0.25962620000000003	-0.14321299	-0.14531001	0.23479861	-0.60402614	0.108102724	-0.3839634198880401	0.14760924791875346
883	-0.7212814	-9.13	-0.7212814	0.0	-1.4019712	-0.50377005	-0.4115851	-0.26168323	-0.14212485	-0.14831303	0.2354104	-0.5967411	0.105197415	-0.38468621752337645	0.14766255478740933
884	-0.7196758	-9.13	-0.7196758	0.0	-1.4062247	-0.503908	-0.41685498	-0.2636865	-0.14104806	-0.1512987	0.23604722	-0.58944553	0.10224833	-0.3853846726973266	0.14771649141796353
885	-0.7180398	-9.13	-0.7180398	0.0	-1.4103771	-0.5040714	-0.42203638	-0.26563552	-0.13998234	-0.1542666	0.23670964	-0.58214086	0.099257685	-0.3860582730471039	0.14777101776498375
886	-0.71637386	-9.13	-0.71637386	0.0	-1.4144278	-0.5042601999999999	-0.42712718	-0.26752955	-0.13892744	-0.15721628	0.2373982	-0.5748286	0.0962277	-0.3867064968099213	0.1478260865134033
887	-0.7146783	-9.13	-0.7146783	0.0	-1.4183756	-0.50447416	-0.43212527	-0.26936805	-0.13788307	-0.16014732	0.23811346	-0.5675101	0.09316059	-0.38732878188113407	0.14788162248321562
888	-0.7129534	-9.13	-0.7129534	0.0	-1.4222202	-0.5047133	-0.4370286	-0.27115038	-0.13684896	-0.16305931	0.23885599	-0.56018686	0.090058625	-0.3879246413793488	0.14793758890146302
889	-0.7111995	-9.13	-0.7111995	0.0	-1.425961	-0.5049774	-0.44183493	-0.27287593	-0.13582483	-0.16595185	0.2396263	-0.55286026	0.08692405	-0.3884935389627076	0.14799392858881355
890	-0.7094171	-9.13	-0.7094171	0.0	-1.4295974	-0.50526637	-0.44654223	-0.27454412	-0.13481045	-0.1688245	0.24042495	-0.54553175	0.08375911400000001	-0.3890349838498169	0.1480505863746397
891	-0.7076063	-9.12	-0.7076063	0.0	-1.4331291	-0.50558	-0.4511483	-0.27615428	-0.13380551	-0.17167687	0.24125245	-0.53820276	0.08056611	-0.38954845478021244	0.14810752386809953
892	-0.7057676	-9.12	-0.7057676	0.0	-1.4365554	-0.50591815	-0.45565102	-0.27770588	-0.13280976	-0.17450859	0.24210934	-0.5308746999999999	0.07734732	-0.3900334397515716	0.14816466629242583
893	-0.70390123	-9.12	-0.70390123	0.0	-1.4398763	-0.5062807	-0.4600482	-0.27919829999999995	-0.13182294	-0.17731924	0.24299614	-0.5235491	0.07410507	-0.3904894819266816	0.14822199303441322
894	-0.70200753	-9.12	-0.70200753	0.0	-1.4430914	-0.5066675	-0.46433779999999997	-0.28063095	-0.13084476	-0.18010843	0.24391334	-0.5162274	0.070841655	-0.390916076963684	0.1482794363500653
895	-0.7000869	-9.12	-0.7000869	0.0	-1.4462005	-0.5070783	-0.46851766	-0.28200322	-0.12987497	-0.18287578	0.24486147	-0.508911	0.067559406	-0.39131274356490164	0.14833695778402656
896	-0.69813955	-9.12	-0.69813955	0.0	-1.4492034	-0.507513	-0.4725857	-0.28331459999999997	-0.1289133	-0.18562093	0.24584101	-0.50160146	0.06426066	-0.39167902403033444	0.1483945021115256
897	-0.69616586	-9.12	-0.69616586	0.0	-1.4521002	-0.5079714	-0.4765399	-0.28456440000000005	-0.12795949	-0.18834348	0.24685247	-0.4943002	0.060947753	-0.3920144664436981	0.148452043373503
898	-0.69416606	-9.12	-0.69416606	0.0	-1.4548906	-0.50845337	-0.48037820000000003	-0.28575212	-0.12701328	-0.19104308	0.24789634	-0.48700857	0.057623036	-0.39231859170499267	0.14850951864558312
899	-0.6921406	-9.12	-0.6921406	0.0	-1.4575748	-0.50895864	-0.48409864	-0.2868772	-0.1260744	-0.19371934	0.24897310000000006	-0.47972816	0.05428886	-0.3925909843583984	0.1485668964941606
900	-0.6900896	-9.12	-0.6900896	0.0	-1.4601529	-0.50948715	-0.48769927	-0.28793904	-0.12514259	-0.1963719	0.25008324	-0.47246036	0.05094759	-0.39283119278530887	0.1486241288822073
901	-0.6880135	-9.11	-0.6880135	0.0	-1.4626249	-0.51003855	-0.4911782	-0.28893709999999995	-0.12421759	-0.19900042	0.25122723	-0.46520662	0.047601573	-0.39303880785083317	0.14868118556008333
902	-0.6859125	-9.11	-0.6859125	0.0	-1.464991	-0.5106128	-0.49453357	-0.2898708	-0.12329914	-0.20160453	0.2524055	-0.45796838	0.04425313	-0.3932134053363648	0.14873801039718118
903	-0.683787	-9.11	-0.683787	0.0	-1.4672514	-0.51120967	-0.49776357	-0.2907396	-0.12238696	-0.20418386	0.25361857	-0.4507471	0.040904563	-0.39335460352794194	0.1487945815236502
904	-0.68163717	-9.11	-0.68163717	0.0	-1.4694065	-0.511829	-0.5008664	-0.29154298	-0.121480815	-0.20673805	0.25486687	-0.4435442	0.037558146	-0.39346200824881594	0.14885085440233456
905	-0.6794633	-9.11	-0.6794633	0.0	-1.4714565	-0.5124707000000001	-0.5038403	-0.29228035	-0.12058043	-0.20926678	0.25615084	-0.43636113	0.03421613	-0.39353525746409607	0.14890679648842572
906	-0.6772658	-9.11	-0.6772658	0.0	-1.4734018	-0.5131346	-0.50668365	-0.29295123	-0.11968556	-0.21176966	0.25747097	-0.42919937	0.03088075	-0.3935739957784271	0.14896236726854317
907	-0.67504483	-9.11	-0.67504483	0.0	-1.4752427	-0.51382047	-0.50939476	-0.29355508	-0.11879595	-0.21424635	0.25882763	-0.4220603	0.027554221	-0.3935778627569183	0.14901753231718606
908	-0.6728007	-9.11	-0.6728007	0.0	-1.4769797	-0.51452833	-0.511972	-0.2940913	-0.11791136	-0.21669652	0.2602213	-0.4149454000000001	0.02423873	-0.39354653322514344	0.14907225768720456
909	-0.6705337	-9.11	-0.6705337	0.0	-1.4786135	-0.515258	-0.5144138	-0.2945595	-0.11703156	-0.21911977	0.2616524	-0.40785605	0.020936431	-0.39347970615053407	0.14912652855458047
910	-0.66824406	-9.11	-0.66824406	0.0	-1.4801444	-0.5160094	-0.5167185999999999	-0.29495904	-0.116156295	-0.2215158	0.26312137	-0.40079373	0.017649451	-0.393377048937735	0.14918030282065778
911	-0.6659321	-9.1	-0.6659321	0.0	-1.4815729	-0.5167824000000001	-0.51888496	-0.29528943	-0.11528533	-0.22388427	0.26462856	-0.39375985	0.014379899	-0.39323827663324884	0.1492335444486624
912	-0.66359806	-9.1	-0.66359806	0.0	-1.4828998	-0.51757693	-0.5209114	-0.29555014	-0.11441846	-0.22622482	0.2661745	-0.3867558	0.011129838	-0.39306310576497194	0.14928624992522743
913	-0.66124225	-9.1	-0.66124225	0.0	-1.4841257	-0.51839286	-0.5227965	-0.29574063	-0.11355545	-0.22853714	0.26775947	-0.379783	0.007901309	-0.39285127810033565	0.14933838712497244
914	-0.65886486	-9.1	-0.65886486	0.0	-1.4852512	-0.5192300999999999	-0.5245389	-0.29586035	-0.112696104	-0.2308209	0.269384	-0.37284288	0.004696319	-0.3926024959044494	0.14938992236468834
915	-0.65646625	-9.1	-0.65646625	0.0	-1.4862771	-0.5200885999999999	-0.5261372	-0.29590875	-0.11184019	-0.23307575	0.27104834	-0.36593685	0.00151684	-0.3923165509075317	0.1494408506930714
916	-0.65404665	-9.1	-0.65404665	0.0	-1.4872042	-0.5209683	-0.52759016	-0.29588526	-0.11098751	-0.23530136	0.2727529	-0.35906628	-0.001635178	-0.3919931996770141	0.14949115388778636
917	-0.6516063	-9.1	-0.6516063	0.0	-1.4880332	-0.52186906	-0.5288965	-0.29578940000000004	-0.11013785	-0.23749740000000005	0.274498	-0.35223259999999995	-0.004757819	-0.3916322125803284	0.14954080739978867
918	-0.6491456	-9.1	-0.6491456	0.0	-1.4887649	-0.5227909000000001	-0.53005505	-0.29562053	-0.10929102	-0.23966354	0.27628386	-0.3454372000000001	-0.007849191	-0.39123340562676395	0.14958979726389401
919	-0.6466647	-9.1	-0.6466647	0.0	-1.4894003	-0.52373374	-0.53106457	-0.29537812	-0.10844681	-0.24179943	0.27811074	-0.3386815	-0.010907425	-0.3907965801651458	0.14963811621840237
920	-0.6441639	-9.1	-0.6441639	0.0	-1.48994	-0.5246975	-0.5319239	-0.29506162	-0.107605025	-0.24390475	0.27997884	-0.33196685	-0.013930682	-0.39032154408383485	0.14968573892712708
921	-0.6416435	-9.09	-0.6416435	0.0	-1.4903853	-0.52568215	-0.532632	-0.29467043	-0.106765464	-0.24597916	0.28188834	-0.32529464	-0.016917147	-0.3898081469130493	0.14973266902104915
922	-0.63910383	-9.09	-0.63910383	0.0	-1.490737	-0.5266876	-0.53318775	-0.29420403	-0.10592794	-0.24802232	0.28383934	-0.3186663	-0.019865016	-0.3892562407225432	0.14977889630897134
923	-0.63654506	-9.09	-0.63654506	0.0	-1.4909959	-0.5277139	-0.53359014	-0.29366186	-0.105092265	-0.2500339	0.28583193	-0.31208318	-0.022772519	-0.38866567800067753	0.1498244032033035
924	-0.63396746	-9.09	-0.63396746	0.0	-1.4911634	-0.52876097	-0.53383815	-0.29304332	-0.10425825	-0.2520135	0.28786615	-0.30554673	-0.0256379	-0.38803635021952815	0.14986920919684021
925	-0.6313714	-9.09	-0.6313714	0.0	-1.4912401	-0.52982885	-0.53393096	-0.29234788	-0.103425704	-0.25396088	0.28994203	-0.29905826	-0.028459428	-0.387368145467456	0.14991329027314101
926	-0.6287571	-9.09	-0.6287571	0.0	-1.4912275	-0.5309174	-0.53386754	-0.29157498	-0.10259445	-0.25587562	0.29205957	-0.2926192	-0.031235388	-0.38666096347700185	0.14995666724377757
927	-0.62612486	-9.09	-0.62612486	0.0	-1.4911265	-0.5320267	-0.53364706	-0.29072404	-0.10176432	-0.2577574	0.29421872	-0.28623086	-0.033964075	-0.3859147131179199	0.14999934317102
928	-0.6234749	-9.09	-0.6234749	0.0	-1.4909382	-0.5331566999999999	-0.5332687	-0.2897945	-0.100935124	-0.2596059	0.2964194000000001	-0.27989465	-0.036643818	-0.385129307459964	0.15004131211791974
929	-0.6208076	-9.09	-0.6208076	0.0	-1.4906639	-0.53430736	-0.53273165	-0.28878585	-0.100106694	-0.26142076	0.29866153	-0.27361193	-0.039272945	-0.3843047133170685	0.15008261113333324
930	-0.6181232	-9.09	-0.6181232	0.0	-1.4903046	-0.5354787	-0.53203523	-0.2876975	-0.099278875	-0.26320162	0.30094492	-0.26738405	-0.041849803	-0.38344086209852296	0.15012323544746875
931	-0.6154219	-9.08	-0.6154219	0.0	-1.4898616	-0.5366707	-0.53117865	-0.28652890000000003	-0.09845152	-0.2649482	0.30326945	-0.2612124	-0.044372752	-0.3825377170764038	0.1501632127527174
932	-0.61270404	-9.08	-0.61270404	0.0	-1.4893363	-0.5378834	-0.53016126	-0.28527945	-0.097624525	-0.26666006	0.30563490000000004	-0.25509834	-0.046840172	-0.3815952597832519	0.1502025727979203
933	-0.6099699	-9.08	-0.6099699	0.0	-1.4887296	-0.53911674	-0.52898246	-0.28394872	-0.09679779	-0.26833692	0.30804104	-0.2490432	-0.049250457	-0.38061347570975035	0.1502413253346883
934	-0.60721976	-9.08	-0.60721976	0.0	-1.4880431	-0.54037076	-0.5276416	-0.2825361	-0.09597125	-0.26997846	0.3104876	-0.24304834	-0.051601995	-0.3795923730489044	0.15027951134118964
935	-0.60445386	-9.08	-0.60445386	0.0	-1.4872777	-0.54164547	-0.5261382	-0.28104106	-0.09514488	-0.27158427	0.31297433	-0.23711513	-0.053893205	-0.3785319492913971	0.15031714822621595
936	-0.60167253	-9.08	-0.60167253	0.0	-1.4864349	-0.5429408	-0.52447164	-0.27946308	-0.09431871	-0.27315405	0.31550092	-0.23124489	-0.056122500000000006	-0.3774322216697693	0.15035426978586414
937	-0.598876	-9.08	-0.598876	0.0	-1.485516	-0.5442568	-0.5226416	-0.27780163	-0.09349279	-0.27468744	0.31806704	-0.22543895	-0.058288306	-0.37629324275609743	0.15039091629942333
938	-0.5960645	-9.08	-0.5960645	0.0	-1.484522	-0.5455935000000001	-0.5206475	-0.27605617	-0.0926672	-0.27618408	0.3206723	-0.21969867	-0.06038905	-0.3751150363015289	0.15042711544896545
939	-0.5932384	-9.08	-0.5932384	0.0	-1.4834542	-0.5469509	-0.51848906	-0.27422622	-0.09184208	-0.27764368	0.32331634	-0.21402541	-0.062423173	-0.3738976823781403	0.15046290307883786
940	-0.5903979	-9.08	-0.5903979	0.0	-1.482314	-0.548329	-0.51616585	-0.27231124	-0.091017574	-0.27906582	0.32599875	-0.20842047	-0.06438913	-0.37264122189754334	0.15049832388329687
941	-0.58754325	-9.07	-0.58754325	0.0	-1.4811026	-0.54972774	-0.51367766	-0.27031076	-0.0901939	-0.28045017	0.3287191	-0.20288523	-0.06628537	-0.3713457564922791	0.15053342615347196
942	-0.5846747	-9.07	-0.5846747	0.0	-1.4798213	-0.5511473000000001	-0.5110241	-0.26822424	-0.08937127	-0.2817964000000001	0.33147693	-0.19742098	-0.068110354	-0.37001137543442386	0.15056826321037006
943	-0.58179265	-9.07	-0.58179265	0.0	-1.4784714	-0.5525876999999999	-0.508205	-0.26605120000000004	-0.08854996	-0.28310415	0.3342718	-0.19202909	-0.06986256	-0.36863819109605417	0.15060288385919274
944	-0.5788973	-9.07	-0.5788973	0.0	-1.4770542	-0.55404896	-0.5052202	-0.26379117	-0.08773024	-0.2843731	0.33710313	-0.18671085	-0.07154046	-0.36722633857017517	0.15063735343853715
945	-0.5759888	-9.07	-0.5759888	0.0	-1.4755712	-0.55553114	-0.5020694	-0.2614437	-0.08691242	-0.28560287	0.33997047	-0.1814676	-0.07314258	-0.3657759224683991	0.15067173536562037
946	-0.5730676	-9.07	-0.5730676	0.0	-1.4740232	-0.5570343000000001	-0.4987527	-0.2590083	-0.086096875	-0.2867931	0.34287325	-0.17630063	-0.07466745400000001	-0.36428709374187324	0.15070607901188424
947	-0.57013386	-9.07	-0.57013386	0.0	-1.472412	-0.5585584	-0.49526990000000004	-0.25648454	-0.08528396	-0.2879435	0.34581086	-0.17121127	-0.07611365	-0.36276002150453185	0.15074046830279045
948	-0.5671879	-9.07	-0.5671879	0.0	-1.4707386	-0.5601035	-0.49162100000000003	-0.2538721	-0.08447409	-0.28905368	0.3487828	-0.16620083	-0.07747975	-0.3611948704679871	0.15077497223038694
949	-0.56422997	-9.07	-0.56422997	0.0	-1.4690045	-0.5616696	-0.487806	-0.25117052	-0.08366767	-0.29012328	0.3517884	-0.1612706	-0.07876438	-0.35959181270431523	0.15080966532765266
950	-0.56126034	-9.07	-0.56126034	0.0	-1.4672109	-0.56325656	-0.48382494	-0.24837953	-0.08286518	-0.29115194	0.35482709999999995	-0.1564219	-0.07996621	-0.3579510391460571	0.15084462877937269
951	-0.5582793	-9.07	-0.5582793	0.0	-1.4653591	-0.5648645	-0.47967792	-0.24549878	-0.08206708	-0.29213935	0.35789829999999995	-0.15165603	-0.081083976	-0.3562727703652893	0.15087995121629824
952	-0.55528706	-9.06	-0.55528706	0.0	-1.4634506	-0.56649333	-0.47536507	-0.24252798	-0.08127386	-0.29308516	0.36100134	-0.1469743	-0.08211647	-0.3545572444154816	0.15091573013612705
953	-0.552284	-9.06	-0.552284	0.0	-1.4614865	-0.5681429	-0.4708866	-0.23946686	-0.08048604	-0.293989	0.36413562	-0.14237791	-0.083062515	-0.3528046666082458	0.15095205337637718
954	-0.54927033	-9.06	-0.54927033	0.0	-1.459468	-0.56981325	-0.46624264	-0.23631518	-0.07970413	-0.29485056	0.36730054	-0.13786806	-0.08392101	-0.3510152628947297	0.150989015144758
955	-0.5462463	-9.06	-0.5462463	0.0	-1.4573969	-0.57150424	-0.46143347	-0.23307271	-0.07892866	-0.29566962	0.37049547	-0.13344577	-0.08469088	-0.3491893035097961	0.15102675391247017
956	-0.54321223	-9.06	-0.54321223	0.0	-1.455274	-0.5732158	-0.4564594	-0.22973928	-0.07816014	-0.29644588	0.37371975	-0.12911198	-0.08537111	-0.3473270060836639	0.15106535882019423
957	-0.5401684	-9.06	-0.5401684	0.0	-1.453101	-0.57494783	-0.45132077	-0.22631469999999998	-0.07739909	-0.29717913	0.37697276	-0.124867566	-0.08596071599999999	-0.34542864855119626	0.15110498485422913
958	-0.53711516	-9.06	-0.53711516	0.0	-1.4508791	-0.5767002	-0.4460179	-0.22279881	-0.07664603	-0.29786918	0.38025382	-0.1207133	-0.08645877	-0.34349446236354064	0.15114574408699652
959	-0.53405267	-9.06	-0.53405267	0.0	-1.4486096	-0.57847285	-0.4405512	-0.21919152	-0.07590145	-0.29851586	0.38356233	-0.11664988	-0.08686436	-0.34152470505323784	0.15118778978715489
960	-0.5309813	-9.06	-0.5309813	0.0	-1.446294	-0.58026564	-0.43492112	-0.21549273	-0.075165845	-0.29911897	0.3868976	-0.112677895	-0.08717663	-0.3395196482342223	0.15123128043879902
961	-0.5279013	-9.06	-0.5279013	0.0	-1.4439334	-0.5820784000000001	-0.42912814	-0.21170235	-0.07443968	-0.29967844	0.39025897	-0.108797915	-0.08739472	-0.3374795334576416	0.151276362956706
962	-0.524813	-9.05	-0.524813	0.0	-1.4415293	-0.58391106	-0.4231728	-0.20782033	-0.07372341	-0.30019417	0.39364576	-0.105010435	-0.08751786	-0.3354046575374299	0.15132321378425187
963	-0.52171665	-9.05	-0.52171665	0.0	-1.439083	-0.5857634	-0.41705567	-0.20384668	-0.07301747	-0.30066609999999994	0.39705732	-0.101315916	-0.08754526	-0.3332952810456634	0.1513720055743926
964	-0.51861256	-9.05	-0.51861256	0.0	-1.4365959	-0.5876352	-0.41077733	-0.19978136	-0.072322264	-0.3010941	0.40049294	-0.097714745	-0.08747619	-0.3311516729358124	0.15142292745508057
965	-0.5155011	-9.05	-0.5155011	0.0	-1.4340694	-0.5895265000000001	-0.40433845	-0.19562443	-0.0716382	-0.30147824	0.40395185	-0.09420725	-0.087309964	-0.328974166100882	0.15147616840322817
966	-0.5123825	-9.05	-0.5123825	0.0	-1.4315047	-0.5914369	-0.39773968	-0.19137591	-0.07096565	-0.30181843	0.40743336	-0.090793744	-0.08704594	-0.3267630127734131	0.15153192108386976
967	-0.50925714	-9.05	-0.50925714	0.0	-1.4289035	-0.5933664000000001	-0.39098173	-0.18703589	-0.07030498	-0.30211473	0.4109367	-0.08747447	-0.08668352	-0.32451856182780453	0.1515904083501402
968	-0.5061252	-9.05	-0.5061252	0.0	-1.4262668	-0.59531456	-0.38406536	-0.18260446	-0.06965654	-0.30236715	0.41446114	-0.08424965	-0.086222135	-0.3222410716152039	0.15165182494271562
969	-0.5029871	-9.05	-0.5029871	0.0	-1.4235961	-0.5972814000000001	-0.37699140000000003	-0.17808174	-0.06902068	-0.30257577	0.41800585	-0.08111945	-0.08566127	-0.31993090904954535	0.1517163975848042
970	-0.49984315	-9.05	-0.49984315	0.0	-1.420893	-0.5992665	-0.3697606	-0.17346786	-0.06839772	-0.3027406	0.42157003	-0.07808398	-0.08500044	-0.31758837742499546	0.1517843542037291
971	-0.49669367	-9.05	-0.49669367	0.0	-1.4181587	-0.60126984	-0.3623739	-0.16876301	-0.067787975	-0.30286175	0.4251529000000001	-0.075143315	-0.084239215	-0.3152138426147919	0.15185593730830402
972	-0.49353895	-9.04	-0.49353895	0.0	-1.4153945	-0.6032911	-0.3548321	-0.16396736	-0.06719175	-0.30293933	0.42875358	-0.072297506	-0.08337716	-0.3128076216514755	0.15193137608577034
973	-0.4903793	-9.04	-0.4903793	0.0	-1.412602	-0.60533005	-0.34713626	-0.1590811	-0.06660932	-0.30297342	0.43237126	-0.06954654	-0.08241389999999997	-0.31037005814781954	0.15201091395745445
974	-0.48721504	-9.04	-0.48721504	0.0	-1.4097825	-0.6073866	-0.33928725	-0.15410444	-0.066040985	-0.3029642	0.4360050999999999	-0.06689039599999999	-0.08134908	-0.30790154219915156	0.15209482936294622
975	-0.48404652	-9.04	-0.48404652	0.0	-1.4069375	-0.6094604	-0.3312861	-0.1490376	-0.065487	-0.30291182	0.43965414	-0.06432898	-0.08018237	-0.3054024128775482	0.15218335955348353
976	-0.480874	-9.04	-0.480874	0.0	-1.4040682	-0.61155134	-0.32313390000000003	-0.14388081	-0.06494763	-0.30281642	0.44331756	-0.061862208	-0.078913495	-0.302873047656247	0.15227677766216316
977	-0.4776978	-9.04	-0.4776978	0.0	-1.4011763	-0.61365926	-0.31483164	-0.13863434	-0.06442312	-0.3026782	0.44699445	-0.059489917	-0.077542156	-0.30031383060964656	0.15237536844807764
978	-0.47451824	-9.04	-0.47451824	0.0	-1.3982631	-0.61578393	-0.3063805	-0.13329846	-0.06391372	-0.30249736	0.45068386	-0.057211905999999986	-0.07606812	-0.2977251472307526	0.152479400152892
979	-0.47133562	-9.04	-0.47133562	0.0	-1.3953298	-0.61792517	-0.29778165	-0.12787342	-0.06341964	-0.3022741	0.4543849	-0.055027936	-0.07449114	-0.2951073608718735	0.1525891515933766
980	-0.46815026	-9.04	-0.46815026	0.0	-1.3923782	-0.6200828	-0.2890362	-0.122359544	-0.06294113	-0.30200872	0.4580966	-0.052937746	-0.072811045	-0.2924609054085693	0.1527049296105203
981	-0.46496242	-9.04	-0.46496242	0.0	-1.3894095	-0.6222565999999999	-0.28014547	-0.11675713	-0.062478386	-0.30170143	0.461818	-0.050941035	-0.07102764	-0.2897861655931488	0.15282701848127966
982	-0.46177247	-9.03	-0.46177247	0.0	-1.386425	-0.6244464	-0.27111068	-0.111066505	-0.062031634	-0.3013525	0.4655482	-0.04903749	-0.06914076	-0.28708352589768826	0.15295570215293508
983	-0.45858064	-9.03	-0.45858064	0.0	-1.3834262	-0.62665206	-0.26193320000000003	-0.10528801	-0.06160107	-0.30096224	0.4692861	-0.047226745999999986	-0.06715028	-0.28435343383612216	0.1530912863459305
984	-0.45538726	-9.03	-0.45538726	0.0	-1.3804142	-0.62887335	-0.25261447	-0.09942199	-0.061186884	-0.30053097	0.47303084	-0.04550842	-0.065056056	-0.28159628120029456	0.15323406473010992
985	-0.45219266	-9.03	-0.45219266	0.0	-1.3773907	-0.6311101	-0.24315588	-0.09346884	-0.06078927200000001	-0.30005902	0.4767813	-0.04388211	-0.062858	-0.2788125328448364	0.15338434908462698
986	-0.44899714	-9.03	-0.44899714	0.0	-1.3743567	-0.6333621	-0.23355895	-0.08742893	-0.060408417	-0.29954666	0.48053658	-0.042347383	-0.060556024000000014	-0.27600257706043096	0.15354242772185767
987	-0.44580096	-9.03	-0.44580096	0.0	-1.3713138	-0.63562924	-0.22382523	-0.08130266	-0.060044500000000015	-0.2989943	0.48429558	-0.04090377	-0.058150053	-0.2731668943412445	0.1537086210602193
988	-0.44260445	-9.03	-0.44260445	0.0	-1.3682629	-0.6379113000000001	-0.21395631	-0.07509045	-0.059697695	-0.29840225	0.48805732	-0.039550778	-0.055640027	-0.27030588293726343	0.1538832086890817
989	-0.43940794	-9.03	-0.43940794	0.0	-1.3652055	-0.6402081000000001	-0.20395383	-0.06879274	-0.05936816	-0.29777086	0.4918207000000001	-0.038287893	-0.053025912	-0.2674200266031189	0.15406651364582705
990	-0.43621168	-9.03	-0.43621168	0.0	-1.3621427	-0.6425195	-0.1938195	-0.062409975	-0.05905606	-0.29710045	0.4955847	-0.037114583	-0.050307687	-0.2645097412481003	0.15425881705433006
991	-0.433016	-9.03	-0.433016	0.0	-1.3590757	-0.64484525	-0.18355504	-0.05594262	-0.05876156	-0.29639137	0.49934822	-0.036030304	-0.047485337	-0.26157549286521303	0.15446042333218002
992	-0.42982122	-9.02	-0.42982122	0.0	-1.3560057	-0.64718527	-0.17316225	-0.049391165	-0.05848481	-0.29564396	0.5031102	-0.035034462999999995	-0.04455887	-0.258617747966069	0.15467163394126215
993	-0.42662764	-9.02	-0.42662764	0.0	-1.3529335	-0.6495394	-0.16264293	-0.0427561	-0.05822597	-0.29485855	0.5068695	-0.034126442	-0.04152831	-0.25563693639949336	0.15489271572927488
994	-0.42343557	-9.02	-0.42343557	0.0	-1.3498607	-0.65190756	-0.15199892	-0.036037944	-0.057985183	-0.29403552	0.510625	-0.0333056	-0.03839368	-0.2526335643991882	0.15512398605459624
995	-0.4202453	-9.02	-0.4202453	0.0	-1.3467879	-0.6542895000000001	-0.14123213	-0.029237227999999997	-0.057762586	-0.29317522	0.51437557	-0.03257129	-0.035155036	-0.24960806393374635	0.1553657074008522
996	-0.41705713	-9.02	-0.41705713	0.0	-1.3437165	-0.6566850999999999	-0.13034445	-0.022354491	-0.057558324	-0.29227800000000004	0.5181201	-0.031922832000000005	-0.031812422	-0.24656091479501185	0.15561817528220637
997	-0.41387138	-9.02	-0.41387138	0.0	-1.3406472	-0.6590942	-0.11933781	-0.015390303999999999	-0.057372525	-0.29134417	0.52185744	-0.03135954	-0.028365914	-0.24349256213181003	0.15588165074956467
998	-0.41068837	-9.02	-0.41068837	0.0	-1.3375813	-0.66151667	-0.10821420000000001	-0.008345242	-0.05720533	-0.29037416	0.52558637	-0.030880691	-0.0248156	-0.24040351703598478	0.1561564182592182
999	-0.40750843	-9.02	-0.40750843	0.0	-1.3345194	-0.66395235	-0.09697558	-0.0012199073	-0.057056874	-0.28936827	0.52930576	-0.03048556	-0.02116157	-0.23729421704566467	0.15644272600211612
1000	-0.40433183	-9.02	-0.40433183	0.0	-1.3314627	-0.666401	-0.08562395	0.005985066999999999	-0.05692729	-0.28832695	0.53301436	-0.030173402	-0.017403929	-0.23416516680222926	0.15674084655982293
1001	-0.40115893	-9.02	-0.40115893	0.0	-1.328412	-0.6688626	-0.07416131	0.013269023000000001	-0.056816705	-0.28725052	0.5367109999999999	-0.029943459	-0.013542796	-0.23101683518403932	0.1570510233654703
1002	-0.39799002	-9.01	-0.39799002	0.0	-1.3253684	-0.67133677	-0.06258973	0.020631273999999998	-0.056725245	-0.28613937	0.5403945	-0.029794956	-0.009578305	-0.2278497024517776	0.15737351064601873
1003	-0.39482546	-9.01	-0.39482546	0.0	-1.3223326	-0.6738234000000001	-0.05091129	0.028071105	-0.05665303	-0.28499392	0.5440636	-0.029727109	-0.005510607	-0.2246642730147339	0.1577085439885198
1004	-0.3916655	-9.01	-0.3916655	0.0	-1.3193054	-0.6763224	-0.039128106	0.035587772999999996	-0.056600187	-0.28381452	0.5477171	-0.029739114	-0.001339849	-0.22146102114033966	0.15805634679955874
1005	-0.38851053	-9.01	-0.38851053	0.0	-1.3162878	-0.67883337	-0.027242335	0.043180502999999995	-0.05656683	-0.28260162	0.55135375	-0.029830156	0.002933808	-0.21824045311927795	0.15841714486270833
1006	-0.3853608	-9.01	-0.3853608	0.0	-1.3132805	-0.68135625	-0.015256157	0.05084849	-0.05655308	-0.2813556	0.55497235	-0.029999407	0.0073101680000000014	-0.21500307563990936	0.15879115903398547
1007	-0.38221675	-9.01	-0.38221675	0.0	-1.3102844	-0.6838908	-0.0031717848	0.058590915	-0.056559056	-0.2800769	0.5585716	-0.030246029	0.011789016	-0.211749416651988	0.1591785947054708
1008	-0.3790786	-9.01	-0.3790786	0.0	-1.3073002	-0.68643683	0.0090085445	0.06640691	-0.05658487	-0.2787659	0.56215024	-0.030569162	0.016370118	-0.20847997563294518	0.15957964203445746
1009	-0.37594673	-9.01	-0.37594673	0.0	-1.3043287	-0.6889940999999999	0.02128256	0.07429561	-0.056630637	-0.27742305	0.565707	-0.030967938	0.021053206	-0.2051952759413742	0.15999448358749294
1010	-0.37282145	-9.01	-0.37282145	0.0	-1.3013706	-0.69156235	0.033647966	0.08225608	-0.056696482	-0.27604884	0.5692406999999999	-0.031441487000000004	0.025837995	-0.20189584889609985	0.16042330522180723
1011	-0.36970305	-9.01	-0.36970305	0.0	-1.2984267	-0.69414145	0.046102437999999996	0.090287395	-0.056782518	-0.27464363	0.5727499	-0.031988915	0.030724159	-0.1985822422750183	0.16086626566698894
1012	-0.3665919	-9.01	-0.3665919	0.0	-1.2954978	-0.6967310999999999	0.05864363	0.09838859	-0.05688886	-0.27320796	0.5762335	-0.032609336	0.035711374	-0.1952549837664902	0.16132352879950143
1013	-0.36348826	-9.0	-0.36348826	0.0	-1.2925844	-0.69933105	0.07126917	0.10655868	-0.057015628	-0.2717422	0.57969016	-0.033301827	0.040799286	-0.19191460851817932	0.1617952364590881
1014	-0.36039245	-9.0	-0.36039245	0.0	-1.2896874	-0.7019411999999999	0.083976656	0.11479663	-0.057162937	-0.27024683	0.5831185000000001	-0.03406548	0.04598751	-0.18856169973821413	0.1622815244751713
1015	-0.35730478	-9.0	-0.35730478	0.0	-1.2868073	-0.7045611999999999	0.09676368	0.12310142	-0.0573309	-0.26872233	0.58651733	-0.034899373	0.05127565	-0.18519678033356174	0.16278251236943012
1016	-0.35422552	-9.0	-0.35422552	0.0	-1.2839448	-0.7071908	0.10962777	0.13147195	-0.057519626	-0.26716912	0.58988535	-0.035802566	0.056663256	-0.18182041475188607	0.1632983132331563
1017	-0.35115492	-9.0	-0.35115492	0.0	-1.2811006	-0.7098299	0.122566454	0.1399071	-0.05772923	-0.2655877	0.59322125	-0.036774125	0.06214986	-0.1784331845199219	0.16382902657709153
1018	-0.34809336	-9.0	-0.34809336	0.0	-1.2782753	-0.71247816	0.13557726	0.14840575	-0.05795982	-0.26397848	0.5965239	-0.037813086	0.06773497	-0.175035627805101	0.16437474400893087
1019	-0.34504104	-9.0	-0.34504104	0.0	-1.2754695	-0.71513534	0.14865765	0.15696670000000001	-0.058211517	-0.26234195	0.59979194	-0.038918417	0.07341805	-0.17162834621555179	0.1649355522763448
1020	-0.34199825	-9.0	-0.34199825	0.0	-1.2726839	-0.7178011999999999	0.16180512	0.16558877	-0.058484424000000014	-0.2606786	0.60302424	-0.040089045	0.07919854	-0.16821187071638338	0.16551150707310708
1021	-0.33896527	-9.0	-0.33896527	0.0	-1.2699189	-0.7204755	0.1750171	0.17427069	-0.058778655	-0.25898892	0.60621953	-0.041323837	0.08507583	-0.16478679475525976	0.1661026692353374
1022	-0.33594236	-9.0	-0.33594236	0.0	-1.2671753	-0.723158	0.18829104	0.1830112	-0.05909432	-0.2572734	0.6093765999999999	-0.042621598	0.091049306	-0.16135368465891567	0.16670908467407283
1023	-0.33292976	-8.99	-0.33292976	0.0	-1.2644536	-0.7258484000000001	0.20162433	0.19180904	-0.059431534	-0.25553262	0.6124943	-0.04398107	0.09711829	-0.1579131073738541	0.1673307878856141
1024	-0.3299278	-8.99	-0.3299278	0.0	-1.2617543	-0.7285465	0.21501439999999997	0.20066285	-0.059790403	-0.25376716	0.6155715	-0.045400973	0.10328211	-0.15446562524541624	0.16796778996396347
1025	-0.3269367	-8.99	-0.3269367	0.0	-1.259078	-0.731252	0.22845861	0.20957129999999996	-0.06017103400000001	-0.2519776	0.618607	-0.046879977	0.109540045	-0.15101183738173068	0.16862011602465837
1026	-0.32395673	-8.99	-0.32395673	0.0	-1.2564253	-0.7339647	0.24195434	0.21853301	-0.060573544000000014	-0.25016457	0.6215996	-0.048416708	0.11589136	-0.14755232014790648	0.16928774981755612
1027	-0.32098815	-8.99	-0.32098815	0.0	-1.2537965	-0.7366843000000001	0.25549892	0.22754656	-0.06099804	-0.24832866	0.62454826	-0.050009735	0.122335255	-0.14408763466951754	0.1699706732874754
1028	-0.31803128	-8.99	-0.31803128	0.0	-1.2511923	-0.7394105	0.26908973	0.23661053	-0.06144464	-0.24647057	0.6274518	-0.051657572	0.12887093	-0.14061839045469207	0.1706688707532739
1029	-0.31508636	-8.99	-0.31508636	0.0	-1.2486132	-0.7421431	0.28272405	0.24572347	-0.06191345	-0.24459098	0.6303091	-0.053358693	0.13549756	-0.13714516460807497	0.17138229166561625
1030	-0.31215367	-8.99	-0.31215367	0.0	-1.2460595	-0.7448818	0.29639924	0.2548839	-0.06240457	-0.2426906	0.63311917	-0.05511152	0.14221424	-0.13366851441454317	0.1721108777892538
1031	-0.30923352	-8.99	-0.30923352	0.0	-1.2435317	-0.74762636	0.31011257	0.2640903	-0.062918074	-0.24077013	0.6358808000000001	-0.056914415	0.14902012	-0.13018904094036704	0.1728545582451948
1032	-0.30632615	-8.99	-0.30632615	0.0	-1.2410303	-0.7503765	0.32386133	0.27334112	-0.063454024	-0.23883034	0.6385930999999999	-0.058765683	0.15591426	-0.12670732233204954	0.17361327148939845
1033	-0.30343187	-8.98	-0.30343187	0.0	-1.2385556	-0.7531319000000001	0.33764285	0.28263485	-0.06401244	-0.23687199	0.6412548	-0.060663622	0.16289574	-0.12322391311284182	0.17438689369276142
1034	-0.3005509	-8.98	-0.3005509	0.0	-1.2361078	-0.75589246	0.35145435	0.29196993	-0.06459332	-0.23489586	0.6438649999999999	-0.06260646	0.16996357	-0.11973939840831757	0.1751753364944401
1035	-0.29768363	-8.98	-0.29768363	0.0	-1.2336875	-0.75865763	0.3652931	0.3013447	-0.06519663	-0.23290274	0.64642256	-0.06459241	0.17711674	-0.1162543456440506	0.1759784620134165
1036	-0.29483026	-8.98	-0.29483026	0.0	-1.231295	-0.7614274000000001	0.37915635	0.31075755	-0.06582231	-0.2308935	0.6489265999999999	-0.06661964	0.18435422	-0.11276933822468571	0.17679615533498397
1037	-0.29199114	-8.98	-0.29199114	0.0	-1.2289306	-0.76420134	0.39304137	0.32020688	-0.066470265	-0.22886895	0.65137607	-0.06868628	0.19167493	-0.1092849321955643	0.17762826598931858
1038	-0.2891665	-8.98	-0.2891665	0.0	-1.2265946	-0.7669792	0.4069454	0.329691	-0.067140356	-0.22682998	0.65376997	-0.07079039	0.19907779	-0.10580168434040216	0.17847463040965655
1039	-0.28635666	-8.98	-0.28635666	0.0	-1.2242872	-0.76976085	0.42086563	0.3392082	-0.06783243	-0.22477746	0.6561073000000001	-0.07292999	0.20656167	-0.10232017400337982	0.1793350766775014
1040	-0.2835619	-8.98	-0.2835619	0.0	-1.2220087	-0.7725458000000001	0.43479929999999994	0.34875682	-0.06854629	-0.22271231	0.65838706	-0.0751031	0.21412541	-0.09884095004960633	0.1802094183807527
1041	-0.2807825	-8.98	-0.2807825	0.0	-1.2197596	-0.775334	0.44874364	0.35833509999999996	-0.06928171	-0.22063544	0.66060835	-0.077307664	0.22176786	-0.09536459384419096	0.1810974784922768
1042	-0.27801874	-8.98	-0.27801874	0.0	-1.2175398	-0.778125	0.46269587	0.36794132	-0.07003846	-0.2185478	0.66277015	-0.07954163	0.22948776	-0.09189163200922397	0.18199902120452
1043	-0.2752709	-8.97	-0.2752709	0.0	-1.2153496	-0.78091854	0.47665316	0.3775737	-0.07081625	-0.21645035	0.6648715999999999	-0.08180293	0.23728393	-0.08842261440865326	0.1829138306359538
1044	-0.27253926	-8.97	-0.27253926	0.0	-1.2131894	-0.7837143	0.49061270000000007	0.38723046	-0.07161479	-0.21434404	0.66691166	-0.08408942	0.24515507	-0.08495812814828488	0.18384168445168234
1045	-0.26982412	-8.97	-0.26982412	0.0	-1.2110592	-0.7865121	0.50457174	0.3969098	-0.07243375	-0.21222986	0.66888946	-0.086398974	0.25309995	-0.08149870641067354	0.18478233536923958
1046	-0.2671257	-8.97	-0.2671257	0.0	-1.2089595	-0.7893116	0.5185274000000001	0.40660995	-0.073272765	-0.21010883	0.67080414	-0.088729404	0.26111728	-0.07804489852023164	0.18573553850810443
1047	-0.2644443	-8.97	-0.2644443	0.0	-1.2068901	-0.7921123999999999	0.5324769	0.41632903	-0.07413148	-0.20798197	0.6726548000000001	-0.091078505	0.26920578	-0.07459722427928157	0.18670101230998581
1048	-0.26178017	-8.97	-0.26178017	0.0	-1.2048516	-0.7949144	0.5464175	0.42606527	-0.07500947	-0.20585032	0.6744405	-0.09344404	0.27736409999999995	-0.07115626599362945	0.18767851230150523
1049	-0.25913358	-8.97	-0.25913358	0.0	-1.202844	-0.79771733	0.56034625	0.43581682	-0.07590633	-0.20371492	0.67616045	-0.095823765	0.285591	-0.06772254260513307	0.18866774424003718
1050	-0.25650477	-8.97	-0.25650477	0.0	-1.2008675	-0.8005208	0.5742604	0.44558185	-0.07682159	-0.20157686	0.6778137	-0.09821538	0.29388509999999995	-0.06429658877774051	0.18966841459505338
1051	-0.25389403	-8.97	-0.25389403	0.0	-1.1989225	-0.8033246	0.5881571	0.4553585	-0.07775479	-0.19943722	0.6793994000000001	-0.100616574	0.30224514	-0.060878958996328704	0.19068023921630164
1052	-0.25130156	-8.97	-0.25130156	0.0	-1.197009	-0.8061285	0.6020336	0.46514493	-0.07870542	-0.19729707	0.68091667	-0.10302502	0.31066975	-0.057470158422523475	0.19170290110004906
1053	-0.24872765	-8.96	-0.24872765	0.0	-1.1951274	-0.80893224	0.615887	0.4749393	-0.07967299	-0.19515753	0.68236464	-0.105438344	0.31915763	-0.05407075514236297	0.19273610323082901
1054	-0.24617252	-8.96	-0.24617252	0.0	-1.1932777	-0.8117356	0.6297144	0.4847397	-0.08065696	-0.19301969	0.68374246	-0.10785422	0.32770747	-0.05068126741747283	0.19377950847891304
1055	-0.2436364	-8.96	-0.2436364	0.0	-1.1914604	-0.8145383	0.6435131	0.49454430000000005	-0.0816568	-0.19088465	0.6850493000000001	-0.11027034	0.336318	-0.04730221605249789	0.19483280587799517
1056	-0.24111956	-8.96	-0.24111956	0.0	-1.1896755	-0.81734014	0.6572802	0.5043512	-0.08267194	-0.18875352	0.6862843000000001	-0.11268443	0.34498778	-0.04393415639045713	0.19589565105756637
1057	-0.2386222	-8.96	-0.2386222	0.0	-1.1879232	-0.82014096	0.6710129	0.5141585	-0.08370183	-0.18662739	0.6874465999999999	-0.11509422	0.35371557	-0.04057762264471817	0.19696771010046063
1058	-0.23614459	-8.96	-0.23614459	0.0	-1.1862037	-0.8229404	0.6847083	0.5239643	-0.08474587	-0.18450734	0.68853533	-0.11749747	0.3625	-0.03723314555830003	0.19804861997719775
1059	-0.23368691	-8.96	-0.23368691	0.0	-1.1845175	-0.8257384	0.69836366	0.5337668000000001	-0.085803516	-0.18239449	0.68954974	-0.11989195	0.37133977	-0.03390127978642807	0.19913806387432118
1060	-0.2312494	-8.96	-0.2312494	0.0	-1.1828645	-0.82853466	0.71197605	0.54356396	-0.086874194	-0.18028992	0.6904889	-0.122275464	0.38023347	-0.030582581170960226	0.200235653429376
1061	-0.2288323	-8.96	-0.2288323	0.0	-1.1812452	-0.8313290000000001	0.7255427	0.55335397	-0.08795738	-0.17819473	0.6913520000000001	-0.12464581	0.38917977	-0.02727759922642518	0.20134104411014786
1062	-0.22643583	-8.96	-0.22643583	0.0	-1.1796596	-0.83412117	0.7390608	0.5631349	-0.08905256	-0.17610995	0.6921383000000001	-0.12700081	0.39817733	-0.023986859025493624	0.2024538650239011
1063	-0.22406015	-8.96	-0.22406015	0.0	-1.178108	-0.8369110999999999	0.7525275	0.5729048000000001	-0.09015924	-0.17403664	0.6928469	-0.12933828	0.40722477	-0.02071094149141691	0.20357374675399825
1064	-0.22170553	-8.95	-0.22170553	0.0	-1.1765906	-0.8396985	0.76593995	0.58266175	-0.091276936	-0.17197584	0.6934771	-0.13165610000000005	0.41632068	-0.017450398398027055	0.20470031518834117
1065	-0.21937212	-8.95	-0.21937212	0.0	-1.1751077	-0.84248316	0.7792953	0.5924038	-0.09240521	-0.16992857	0.69402814	-0.13395208	0.42546377	-0.014205785099388125	0.20583320148245468
1066	-0.21706018	-8.95	-0.21706018	0.0	-1.1736596	-0.84526503	0.79259086	0.60212916	-0.09354362	-0.16789588	0.6944993	-0.1362241	0.43465257	-0.010977648158287057	0.2069720363879511
1067	-0.21476987	-8.95	-0.21476987	0.0	-1.1722463	-0.8480438	0.8058236	0.61183566	-0.094691746	-0.16587879999999994	0.6948899000000001	-0.13847001	0.4438858	-0.0077665602979751554	0.20811642137455802
1068	-0.21250138	-8.95	-0.21250138	0.0	-1.1708683	-0.85081935	0.81899095	0.62152153	-0.095849186	-0.16387832	0.6951993000000001	-0.14068767	0.453162	-0.004573040041703813	0.20926599346917943
1069	-0.21025492	-8.95	-0.21025492	0.0	-1.1695256	-0.85359156	0.8320898999999999	0.6311846999999999	-0.097015545	-0.16189545	0.6954269000000001	-0.14287499	0.46247986	-0.0013976730830726537	0.21042036417247445
1070	-0.20803069	-8.95	-0.20803069	0.0	-1.1682187	-0.8563601999999999	0.8451177	0.6408233	-0.09819046	-0.15993123	0.69557196	-0.14502978	0.471838	0.0017589872337379186	0.21157915523866436
1071	-0.20582883	-8.95	-0.20582883	0.0	-1.1669476	-0.8591251	0.8580715	0.6504353	-0.09937356	-0.15798661	0.69563407	-0.14714998	0.48123503	0.004896421617450708	0.21274196906650195
1072	-0.20364957	-8.95	-0.20364957	0.0	-1.1657128	-0.8618860999999999	0.8709485	0.6600188	-0.100564495	-0.15606263	0.69561255	-0.14923345	0.49066955	0.008014032601795196	0.21390844031626013
1073	-0.20149307	-8.95	-0.20149307	0.0	-1.1645144	-0.8646429	0.88374597	0.6695718	-0.10176294	-0.15416023	0.69550693	-0.15127808	0.5001402	0.011111325805378002	0.21507816667264407
1074	-0.1993595	-8.94	-0.1993595	0.0	-1.1633526	-0.86739546	0.8964610000000001	0.6790923000000001	-0.10296857	-0.15228039999999998	0.6953168000000001	-0.1532818	0.5096456	0.014187735495063792	0.21625076477174368
1075	-0.19724908	-8.94	-0.19724908	0.0	-1.1622279	-0.87014353	0.9090908999999999	0.6885783000000001	-0.10418107	-0.15042414	0.69504154	-0.15524249	0.5191842999999999	0.017242685625511144	0.21742585579230708
1076	-0.19516198	-8.94	-0.19516198	0.0	-1.1611404	-0.87288684	0.9216327	0.6980278	-0.10540015	-0.1485924	0.69468075	-0.15715808	0.52875495	0.020275630473468764	0.21860304178552925
1077	-0.19309837	-8.94	-0.19309837	0.0	-1.1600904	-0.8756252	0.9340838	0.7074388	-0.10662551	-0.14678614	0.694234	-0.15902646	0.5383561	0.02328605772673036	0.21978193315367736
1078	-0.19105844	-8.94	-0.19105844	0.0	-1.1590782	-0.8783584000000001	0.94644135	0.7168094	-0.10785688	-0.14500633	0.6937009	-0.16084558	0.54798645	0.02627342276088331	0.2209621516836652
1079	-0.18904236	-8.94	-0.18904236	0.0	-1.1581042	-0.8810861999999999	0.9587025	0.72613734	-0.10909398	-0.14325394	0.69308114	-0.16261336	0.5576444	0.029237135911979673	0.2221432984779345
1080	-0.18705033	-8.94	-0.18705033	0.0	-1.1571685	-0.8838084	0.97086465	0.73542076	-0.11033656	-0.1415299	0.6923744000000001	-0.16432774	0.56732875	0.032176712476535814	0.22332500526925395
1081	-0.1850825	-8.94	-0.1850825	0.0	-1.1562713	-0.8865245999999999	0.982925	0.7446576	-0.11158435	-0.13983520000000002	0.6915803	-0.16598663	0.5770378	0.03509160863246156	0.22450685555303843
1082	-0.18313909	-8.94	-0.18313909	0.0	-1.1554132	-0.8892346999999999	0.9948809999999999	0.75384575	-0.11283711	-0.13817073	0.6906986999999999	-0.167588	0.58677024	0.03798129134429932	0.2256884964813838
1083	-0.18122023	-8.94	-0.18122023	0.0	-1.1545941	-0.8919385	1.00673	0.7629832	-0.11409461	-0.13653746	0.6897291999999999	-0.16912976	0.5965245	0.04084522728007504	0.22686953239176177
1084	-0.17932613	-8.93	-0.17932613	0.0	-1.1538143	-0.8946356	1.0184693	0.77206784	-0.11535661	-0.13493633	0.68867177	-0.17060988	0.6062989000000001	0.043682894226421375	0.2280495696738503
1085	-0.17745697	-8.93	-0.17745697	0.0	-1.1530741	-0.8973258	1.0300969000000002	0.78109765	-0.11662287	-0.13336824	0.6875260999999999	-0.17202629	0.61609197	0.046493829969970715	0.2292282567724799
1086	-0.17561293	-8.93	-0.17561293	0.0	-1.1523737	-0.9000087999999999	1.0416099	0.7900706000000001	-0.11789319	-0.13183413	0.6862921	-0.17337696	0.62590206	0.049277498198516845	0.23040519103225432
1087	-0.17379415	-8.93	-0.17379415	0.0	-1.1517131	-0.9026844	1.0530063	0.79898447	-0.119167335	-0.13033491	0.6849696999999999	-0.17465985	0.6357275	0.052033419178924546	0.23158001753645832
1088	-0.17200086	-8.93	-0.17200086	0.0	-1.1510925	-0.90535223	1.0642835	0.8078373000000001	-0.12044512	-0.1288715	0.68355876	-0.1758729	0.6455666999999999	0.05476111254956817	0.23275234221635946
1089	-0.17023319	-8.93	-0.17023319	0.0	-1.1505123	-0.9080120999999999	1.0754395	0.8166269	-0.12172632	-0.12744482	0.68205917	-0.17701408	0.6554178	0.05746005222557075	0.23392182111496643
1090	-0.16849133	-8.93	-0.16849133	0.0	-1.1499724	-0.9106636	1.0864718999999998	0.8253513000000001	-0.12301075	-0.12605578	0.680471	-0.17808138	0.66527915	0.0601298067464676	0.2350880677697797
1091	-0.16677548	-8.93	-0.16677548	0.0	-1.149473	-0.9133065	1.0973787	0.83400834	-0.124298215	-0.124705285	0.6787941999999999	-0.17907271	0.67514896	0.06276990581982039	0.23625072313522286
1092	-0.16508578	-8.93	-0.16508578	0.0	-1.1490141	-0.9159404000000001	1.1081576000000002	0.8425959000000001	-0.12558852	-0.12339421	0.6770289	-0.17998607	0.68502545	0.06537987570261003	0.23740942119813446
1093	-0.1634224	-8.93	-0.1634224	0.0	-1.148596	-0.918565	1.1188068000000002	0.8511119	-0.12688148	-0.12212347	0.67517513	-0.18081944	0.6949068	0.06795927859251405	0.23856381744429156
1094	-0.16178554	-8.92	-0.16178554	0.0	-1.1482186	-0.9211798000000001	1.1293242000000001	0.8595541999999999	-0.1281769	-0.12089394	0.6732331	-0.18157078	0.7047911	0.070507700529068	0.23971353128674974
1095	-0.16017537	-8.92	-0.16017537	0.0	-1.1478822	-0.9237844999999999	1.1397078	0.8679207	-0.12947462	-0.11970648	0.6712029	-0.18223806	0.7146766	0.07302467486809158	0.24085822785547714
1096	-0.15859203	-8.92	-0.15859203	0.0	-1.1475866	-0.9263787	1.1499556	0.8762093000000001	-0.13077447	-0.11856198	0.6690848	-0.18281926	0.72456133	0.07550980055028154	0.2419975342608345
1097	-0.15703574	-8.92	-0.15703574	0.0	-1.147332	-0.9289622	1.1600661	0.88441783	-0.13207626	-0.11746129	0.666879	-0.18331239	0.73444337	0.07796264687215425	0.24313113753976653
1098	-0.15550664	-8.92	-0.15550664	0.0	-1.1471183	-0.93153435	1.1700371999999999	0.8925441999999999	-0.13337982	-0.11640524	0.66458577	-0.18371543	0.74432087	0.08038282293254853	0.24425866886396533
1099	-0.15400492	-8.92	-0.15400492	0.0	-1.1469457	-0.93409497	1.1798673000000002	0.9005863000000002	-0.13468498	-0.11539471	0.66220546	-0.18402636	0.75419176	0.082769916850071	0.24537980322035435
1100	-0.15253071	-8.92	-0.15253071	0.0	-1.1468142	-0.93664366	1.1895546000000001	0.90854204	-0.13599156	-0.114430524	0.65973836	-0.18424317	0.7640541000000001	0.08512352440263139	0.2464942064528706
1101	-0.15108423	-8.92	-0.15108423	0.0	-1.1467236	-0.93918014	1.1990975	0.9164093000000001	-0.13729942	-0.113513514	0.65718484	-0.18436386	0.77390593	0.08744327786057816	0.24760154356744205
1102	-0.14966562	-8.92	-0.14966562	0.0	-1.146674	-0.9417040000000001	1.2084945	0.92418605	-0.13860837	-0.1126445	0.65454525	-0.1843864	0.7837451999999999	0.089728806911705	0.24870149944292572
1103	-0.14827506	-8.92	-0.14827506	0.0	-1.1466655	-0.94421494	1.2177441999999998	0.9318704	-0.13991825	-0.111824304	0.65182006	-0.1843088	0.79357	0.09197978496473462	0.24979377809585374
1104	-0.14691271	-8.91	-0.14691271	0.0	-1.1466979	-0.9467126	1.226845	0.93946016	-0.14122891	-0.11105372	0.64900976	-0.18412903	0.80337805	0.09419581222838971	0.2508780501764285
1105	-0.14557873	-8.91	-0.14557873	0.0	-1.1467711	-0.94919676	1.2357957	0.94695354	-0.14254019	-0.11033357	0.6461147	-0.18384512	0.81316745	0.09637659495325088	0.25195402636251485
1106	-0.14427328	-8.91	-0.14427328	0.0	-1.1468852	-0.951667	1.2445950000000001	0.9543485	-0.14385192	-0.10966464	0.64313555	-0.18345502	0.82293606	0.09852180922711182	0.25302141482956564
1107	-0.14299653	-8.91	-0.14299653	0.0	-1.1470399	-0.9541229999999999	1.2532419	0.96164316	-0.14516397	-0.10904772	0.6400726999999999	-0.18295676	0.83268183	0.10063117150055312	0.25407992987874123
1108	-0.14174865	-8.91	-0.14174865	0.0	-1.1472353	-0.95656455	1.2617352	0.96883565	-0.14647616	-0.10848358	0.6369268	-0.18234833	0.8424027000000001	0.10270438038229752	0.2551293016610271
1109	-0.14052975	-8.91	-0.14052975	0.0	-1.1474713	-0.9589912	1.2700738999999999	0.9759241	-0.14778835	-0.107973	0.6336983	-0.18162774	0.8520966	0.10474115495141603	0.25616925729233847
1110	-0.13934003	-8.91	-0.13934003	0.0	-1.1477476	-0.96140283	1.2782571000000003	0.9829065999999999	-0.14910041	-0.10751674	0.63038796	-0.18079297	0.8617615	0.10674125459918596	0.2571995348814244
1111	-0.1381796	-8.91	-0.1381796	0.0	-1.1480644	-0.96379894	1.286284	0.9897814	-0.15041217	-0.10711555	0.62699634	-0.17984207	0.8713953999999999	0.10870444348374937	0.2582198908195931
1112	-0.13704866	-8.91	-0.13704866	0.0	-1.1484213	-0.96617943	1.2941536	0.99654675	-0.15172352	-0.10677017	0.62352407	-0.17877302	0.8809962	0.11063045307545472	0.259230072261796
1113	-0.13594736	-8.91	-0.13594736	0.0	-1.1488181	-0.9685438	1.3018655000000001	1.0032008	-0.15303429999999998	-0.10648135	0.61997193	-0.17758384	0.8905620000000001	0.11251914431499863	0.26022984706514907
1114	-0.13487583	-8.9	-0.13487583	0.0	-1.1492549	-0.970892	1.3094187	1.0097419	-0.15434441	-0.106249824	0.61634046	-0.17627253	0.9000906999999999	0.11437022439133604	0.26121898529296833
1115	-0.13383427	-8.9	-0.13383427	0.0	-1.1497314	-0.97322357	1.3168129	1.0161681999999999	-0.1556537	-0.106076315	0.61263055	-0.17483711	0.90958035	0.11618356347481536	0.2621972691265185
1116	-0.13282283	-8.9	-0.13282283	0.0	-1.1502475	-0.97553825	1.3240476	1.0224782	-0.15696205	-0.105961554	0.6088428000000001	-0.17327559	0.91902894	0.11795898148520431	0.2631644944939545
1117	-0.13184166	-8.9	-0.13184166	0.0	-1.1508027	-0.97783583	1.331122	1.0286703000000001	-0.15826938	-0.10590624	0.604978	-0.17158598	0.9284346	0.11969630789401245	0.2641204402886722
1118	-0.13089092	-8.9	-0.13089092	0.0	-1.1513972	-0.980116	1.3380362	1.0347428	-0.15957552	-0.105911106	0.601037	-0.16976632	0.9377954	0.12139543050007862	0.26506494409624565
1119	-0.12997079	-8.9	-0.12997079	0.0	-1.1520306	-0.9823784999999999	1.3447896000000001	1.0406942	-0.16088039999999998	-0.10597684	0.5970206	-0.16781482	0.94710946	0.12305619238479615	0.26599780600593453
1120	-0.12908144	-8.9	-0.12908144	0.0	-1.1527027	-0.98462296	1.3513819999999999	1.0465231	-0.1621839	-0.106104136	0.5929296	-0.16572969	0.9563749	0.12467847818770061	0.26691886109141094
1121	-0.12822302	-8.9	-0.12822302	0.0	-1.1534132	-0.98684925	1.3578132	1.0522278999999999	-0.16348593	-0.10629365	0.5887648	-0.1635093	0.9655899	0.1262621476605339	0.2678279423980562
1122	-0.12739569	-8.9	-0.12739569	0.0	-1.1541619	-0.989057	1.364083	1.0578072	-0.16478635	-0.10654598	0.58452713	-0.16115206	0.97475266	0.12780709804283144	0.26872489896815616
1123	-0.12659964	-8.9	-0.12659964	0.0	-1.1549487	-0.9912459000000001	1.3701916	1.0632596	-0.16608511	-0.106861666	0.58021736	-0.15865654	0.9838614	0.1293132392950577	0.26960960056426386
1124	-0.125835	-8.9	-0.125835	0.0	-1.1557732	-0.9934159	1.3761386999999998	1.068584	-0.16738209	-0.107241236	0.57583654	-0.15602134	0.9929144	0.13078049096895444	0.2704819187269505
1125	-0.12510191	-8.89	-0.12510191	0.0	-1.1566349	-0.9955665000000001	1.3819245	1.0737787	-0.16867718	-0.10768515	0.57138544	-0.15324517	1.0019099	0.13220877041626355	0.27134170465075735
1126	-0.12440049	-8.89	-0.12440049	0.0	-1.157534	-0.9976976000000001	1.387549	1.0788428999999997	-0.1699703	-0.10819382	0.5668651	-0.15032682	1.0108461	0.13359800677099795	0.27218887938397834
1127	-0.12373086	-8.89	-0.12373086	0.0	-1.15847	-0.9998087999999999	1.3930124	1.0837753	-0.17126136	-0.10876766	0.56227636	-0.14726515	1.0197215	0.13494816947501564	0.273023333776297
1128	-0.12309311	-8.89	-0.12309311	0.0	-1.1594427	-1.0019	1.3983151000000003	1.0885746	-0.17255025	-0.10940699	0.5576201999999999	-0.14405917	1.0285344	0.1362592113504067	0.2738449822593757
1129	-0.122487344	-8.89	-0.122487344	0.0	-1.1604518	-1.0039707	1.403457	1.09324	-0.17383687	-0.11011213	0.55289775	-0.14070791	1.0372831	0.1375311126323452	0.27465373373621677
1130	-0.12191362	-8.89	-0.12191362	0.0	-1.1614972	-1.0060209	1.4084388	1.0977703	-0.17512117	-0.11088333	0.5481098000000001	-0.13721055	1.045966	0.13876380953623774	0.2754495485980319
1131	-0.121372014	-8.89	-0.121372014	0.0	-1.1625787	-1.0080501	1.4132606	1.1021646	-0.17640306	-0.11172083	0.54325753	-0.13356629999999994	1.0545815	0.13995732237429048	0.2762323426304413
1132	-0.12086257	-8.89	-0.12086257	0.0	-1.1636962	-1.010058	1.417923	1.1064221	-0.17768247	-0.11262481	0.5383419	-0.12977453	1.0631281	0.1411116546761551	0.27700209389698155
1133	-0.12038534	-8.89	-0.12038534	0.0	-1.1648495	-1.0120445	1.4224265	1.1105416000000001	-0.17895938	-0.113595426	0.53336394	-0.12583464	1.0716041	0.1422267332924122	0.27775876098512553
1134	-0.119940355	-8.89	-0.119940355	0.0	-1.1660385	-1.0140091999999998	1.4267715	1.1145226000000001	-0.18023376	-0.114632785	0.5283248	-0.1217461	1.080008	0.14330261863962943	0.2785023172787786
1135	-0.11952762	-8.88	-0.11952762	0.0	-1.167263	-1.0159518	1.4309587	1.118364	-0.18150559	-0.11573697	0.5232255	-0.117508456	1.0883383999999998	0.1443393129936775	0.27923274482487687
1136	-0.11914717	-8.88	-0.11914717	0.0	-1.1685231	-1.0178719	1.4349887	1.1220653	-0.18277489	-0.11690802	0.51806724	-0.11312133	1.0965936	0.14533684601938246	0.2799500414314881
1137	-0.11879897	-8.88	-0.11879897	0.0	-1.1698184	-1.0197691	1.4388622	1.1256257	-0.18404163	-0.11814594	0.5128511	-0.10858441	1.1047723	0.14629528474871828	0.2806542018825645
1138	-0.11848304	-8.88	-0.11848304	0.0	-1.1711491	-1.0216433	1.44258	1.1290447	-0.1853059	-0.11945072	0.5075784000000001	-0.10389748	1.1128731	0.14721466286075593	0.28134527592468395
1139	-0.11819933	-8.88	-0.11819933	0.0	-1.172515	-1.0234939	1.4461428	1.1323215	-0.18656768	-0.12082228	0.5022502000000001	-0.09906038	1.1208942	0.1480950091775856	0.2820232371177605
1140	-0.11794783	-8.88	-0.11794783	0.0	-1.1739161	-1.0253206	1.4495514999999999	1.1354556	-0.18782705	-0.12226053	0.49686778	-0.09407301	1.1288345	0.14893642567943957	0.28268814201338444
1141	-0.1177285	-8.88	-0.1177285	0.0	-1.1753522	-1.0271232	1.452807	1.1384466	-0.18908407	-0.123765364	0.4914324000000001	-0.08893536	1.1366923999999998	0.14973896886747892	0.2833400335794206
1142	-0.117541306	-8.88	-0.117541306	0.0	-1.1768235	-1.0289011000000001	1.4559101	1.141294	-0.1903388	-0.12533662	0.48594528	-0.08364745	1.1444668	0.15050274074606512	0.28397896113855
1143	-0.1173862	-8.88	-0.1173862	0.0	-1.1783298	-1.0306541	1.4588618	1.1439972	-0.19159137	-0.12697412	0.48040774	-0.07820938	1.1521559	0.15122776450647543	0.28460496502528393
1144	-0.11726314	-8.88	-0.11726314	0.0	-1.1798711	-1.0323817	1.4616633999999997	1.146556	-0.19284184	-0.12867768	0.47482106	-0.07262129	1.1597587	0.15191424293998715	0.2852181353612573
1145	-0.11717208	-8.87	-0.11717208	0.0	-1.1814474	-1.0340834	1.4643155	1.1489701	-0.19409032	-0.13044703	0.46918654	-0.066883415	1.1672736	0.15256221109601975	0.2858185152798787
1146	-0.11711297	-8.87	-0.11711297	0.0	-1.1830585	-1.0357589	1.4668198000000001	1.1512392	-0.19533695	-0.13228193	0.46350557	-0.06099601	1.1746995	0.1531718807867794	0.28640621904830826
1147	-0.11708576	-8.87	-0.11708576	0.0	-1.1847045	-1.0374079	1.4691769	1.1533628	-0.19658184	-0.13418207	0.45777947	-0.054959400000000005	1.1820349	0.1537432555518017	0.2869813008992329
1148	-0.11709039	-8.87	-0.11709039	0.0	-1.1863855	-1.0390297	1.4713882999999999	1.1553409	-0.19782515	-0.13614713	0.45200962	-0.048773985	1.1892785	0.15427654535155103	0.2875438679670156
1149	-0.1171268	-8.87	-0.1171268	0.0	-1.1881013	-1.0406241	1.4734552	1.1571733999999998	-0.19906703	-0.13817677	0.4461974	-0.04244018	1.1964289	0.15477187282236288	0.2880940233393952
1150	-0.11719492	-8.87	-0.11719492	0.0	-1.1898518	-1.0421907	1.4753789	1.1588602	-0.20030762	-0.14027059	0.4403442	-0.035958488	1.203485	0.15522942203574674	0.2886318800847874
1151	-0.11729469	-8.87	-0.11729469	0.0	-1.1916369	-1.0437290000000001	1.4771606000000002	1.160401	-0.20154713	-0.14242822	0.43445152	-0.029329443	1.2104454	0.15564931155216716	0.28915753310402464
1152	-0.11742604	-8.87	-0.11742604	0.0	-1.1934568	-1.0452384	1.4788018	1.1617959	-0.20278573	-0.14464921	0.42852074	-0.022553643	1.2173089	0.15603175502220462	0.28967111108033444
1153	-0.117588885	-8.87	-0.117588885	0.0	-1.1953113	-1.0467186	1.4803038999999998	1.1630448999999998	-0.20402361	-0.14693312	0.42255333	-0.015631732	1.224074	0.1563768874964397	0.29017273903369595
1154	-0.11778316	-8.87	-0.11778316	0.0	-1.1972003	-1.0481691	1.4816684	1.1641481000000002	-0.20526099	-0.14927948	0.41655076	-0.008564401	1.2307398	0.15668496316731112	0.2906625560789161
1155	-0.11800876	-8.86	-0.11800876	0.0	-1.1991239	-1.0495896	1.4828966000000001	1.1651055000000001	-0.20649809	-0.15168779	0.4105145000000001	-0.0013523970000000002	1.2373048999999998	0.1569561000996445	0.29114069625776806
1156	-0.11826562	-8.86	-0.11826562	0.0	-1.2010819	-1.0509795	1.4839902	1.1659171999999998	-0.20773509	-0.15415753	0.40444607	0.006003491999999999	1.2437681	0.1571905448649494	0.29160730158780623
1157	-0.11855364	-8.86	-0.11855364	0.0	-1.2030745	-1.0523382	1.4849508	1.1665834	-0.20897229	-0.15668815	0.39834696	0.013502434	1.250128	0.15738848602805175	0.29206251949605744
1158	-0.11887271	-8.86	-0.11887271	0.0	-1.2051015	-1.0536653999999999	1.4857798999999998	1.1671045	-0.2102099	-0.15927911	0.3922187	0.021143552000000003	1.2563838	0.15755018424069328	0.2925065272846947
1159	-0.119222745	-8.86	-0.119222745	0.0	-1.207163	-1.0549606000000002	1.4864792	1.1674805	-0.21144818	-0.16192979999999998	0.38606286	0.028925939	1.2625339	0.15767580974357068	0.29293946256227843
1160	-0.11960364	-8.86	-0.11960364	0.0	-1.2092589	-1.0562233	1.4870503000000002	1.1677117	-0.21268736	-0.16463964	0.37988093	0.036848653	1.2685773	0.15776560276749688	0.29336149487698154
1161	-0.12001527	-8.86	-0.12001527	0.0	-1.2113894	-1.057453	1.487495	1.1677986	-0.21392769	-0.16740803	0.37367454	0.044910733	1.2745129	0.15781983595752985	0.29377281580053843
1162	-0.12045754	-8.86	-0.12045754	0.0	-1.2135543	-1.0586492	1.4878149999999999	1.1677415	-0.21516937	-0.17023441	0.3674452	0.05311118	1.2803395	0.15783875994128224	0.29417358178853625
1163	-0.120930314	-8.86	-0.120930314	0.0	-1.2157537	-1.0598113999999998	1.4880121000000002	1.1675408	-0.21641266	-0.17311816	0.3611945	0.061448988	1.2860558000000002	0.15782259794288334	0.29456398001686823
1164	-0.121433474	-8.86	-0.121433474	0.0	-1.2179877	-1.0609392	1.4880881000000001	1.1671969	-0.21765774	-0.1760587	0.35492402	0.06992312	1.2916608	0.15777161692831995	0.29494420290709633
1165	-0.12196689	-8.85	-0.12196689	0.0	-1.220256	-1.0620319	1.488045	1.1667104	-0.21890487	-0.17905544	0.34863532	0.0785325	1.2971534	0.15768615480543707	0.2953144319540176
1166	-0.12253043	-8.85	-0.12253043	0.0	-1.2225589	-1.0630893	1.4878844	1.1660816999999999	-0.2201542	-0.18210778	0.34232998	0.087276064	1.3025323	0.15756638774342197	0.29567485915709
1167	-0.12312395	-8.85	-0.12312395	0.0	-1.2248962	-1.0641105	1.4876083999999998	1.1653115	-0.22140595	-0.18521512	0.3360096	0.09615268	1.3077965	0.15741269661930657	0.2960256769882022
1168	-0.12374732	-8.85	-0.12374732	0.0	-1.2272681	-1.0650954	1.487219	1.1644003	-0.22266035	-0.18837684	0.32967567	0.105161175	1.3129448	0.1572252936232071	0.2963671055958417
1169	-0.12440037	-8.85	-0.12440037	0.0	-1.2296745	-1.0660435	1.486718	1.1633489	-0.22391754	-0.19159234	0.32332984	0.11430038	1.3179762	0.15700451116732977	0.29669934454337954
1170	-0.12508297	-8.85	-0.12508297	0.0	-1.2321153	-1.0669540000000002	1.4861077	1.1621579	-0.22517776	-0.19486098	0.31697363	0.12356905	1.3228896	0.15675069016271975	0.2970225996977966
1171	-0.12579493	-8.85	-0.12579493	0.0	-1.2345906	-1.0678266	1.4853898	1.160828	-0.22644119	-0.19818217	0.31060863	0.13296592	1.3276837	0.15646405081489942	0.29733707108046936
1172	-0.12653613	-8.85	-0.12653613	0.0	-1.2371005	-1.068661	1.4845666000000002	1.1593598999999999	-0.22770798	-0.20155525	0.30423638	0.14248970000000002	1.3323576	0.15614493371078492	0.2976429926935889
1173	-0.12730636	-8.85	-0.12730636	0.0	-1.2396448	-1.0694563	1.4836401000000001	1.1577547	-0.22897835	-0.20497964	0.29785848	0.15213908	1.3369102	0.15579371471200182	0.2979405701764993
1174	-0.12810546	-8.85	-0.12810546	0.0	-1.2422236	-1.0702126	1.4826125	1.1560129	-0.23025246	-0.20845467	0.29147643	0.16191266	1.3413403	0.15541059779878236	0.29823004201726605
1175	-0.12893324	-8.84	-0.12893324	0.0	-1.2448368	-1.0709289	1.4814858	1.1541356000000003	-0.23153049	-0.21197972	0.28509182	0.17180905	1.345647	0.15499601167461013	0.2985116041094471
1176	-0.12978952	-8.84	-0.12978952	0.0	-1.2474844	-1.0716051000000002	1.4802625	1.1521236000000001	-0.2328126	-0.21555412	0.27870622	0.18182671	1.3498291	0.15455023480983351	0.2987855111899778
1177	-0.1306741	-8.84	-0.1306741	0.0	-1.2501665	-1.0722406999999998	1.4789444999999999	1.1499778999999999	-0.23409899	-0.21917723	0.27232116	0.19196405	1.3538855	0.15407355606607814	0.2990519753150143
1178	-0.13158679	-8.84	-0.13158679	0.0	-1.252883	-1.0728351	1.4775343	1.1476995	-0.23538981	-0.22284839	0.26593816	0.20221941	1.3578153	0.15356636224566653	0.2993112346197945
1179	-0.13252738	-8.84	-0.13252738	0.0	-1.2556336	-1.073388	1.4760339	1.1452893	-0.23668525	-0.22656688	0.2595587	0.21259102	1.3616172	0.1530289016212692	0.299563492621862
1180	-0.13349564	-8.84	-0.13349564	0.0	-1.2584187	-1.0738988999999999	1.4744457	1.1427486	-0.23798548	-0.230332	0.25318426	0.22307703	1.3652903	0.15246151870277028	0.2998090132398016
1181	-0.1344914	-8.84	-0.1344914	0.0	-1.261238	-1.0743675	1.4727718	1.1400784	-0.23929065	-0.23414299	0.24681634	0.23367554	1.3688334999999998	0.15186450621342082	0.30004800765599043
1182	-0.1355144	-8.84	-0.1355144	0.0	-1.2640915	-1.0747933	1.4710143999999998	1.1372799	-0.24060096	-0.23799911	0.24045633	0.24438456	1.3722461	0.15123820348519512	0.3002807186440069
1183	-0.1365644	-8.84	-0.1365644	0.0	-1.2669795	-1.0751758999999999	1.4691758	1.1343541000000001	-0.24191657	-0.24189955	0.23410566	0.25520203	1.375527	0.15058287102797702	0.30050738245978015
1184	-0.1376412	-8.84	-0.1376412	0.0	-1.2699015	-1.0755149	1.4672581	1.1313024999999999	-0.24323764	-0.2458435	0.22776577	0.26612583	1.3786753	0.14989887395629503	0.3007282193796317
1185	-0.13874453	-8.84	-0.13874453	0.0	-1.272858	-1.07581	1.4652635	1.128126	-0.24456435	-0.24983016	0.22143802	0.27715376	1.3816905000000002	0.14918647132945256	0.30094349017805794
1186	-0.13987416	-8.83	-0.13987416	0.0	-1.275849	-1.0760604999999999	1.463194	1.1248261999999998	-0.2458969	-0.25385866	0.21512377	0.28828356	1.3845718	0.14844601249919132	0.30115341806653706
1187	-0.14102982	-8.83	-0.14102982	0.0	-1.2788743	-1.0762663000000001	1.461052	1.1214044	-0.24723545	-0.25792813	0.20882438	0.2995129	1.3873183	0.1476778002085304	0.3013582470978797
1188	-0.14221126	-8.83	-0.14221126	0.0	-1.2819343	-1.076427	1.4588393	1.1178618999999999	-0.24858016	-0.2620377	0.20254117	0.31083938	1.3899295	0.14688208702665712	0.30155821894772467
1189	-0.14341818	-8.83	-0.14341818	0.0	-1.2850287	-1.0765421	1.4565583	1.1142	-0.2499312	-0.26618648	0.19627547	0.32226056	1.3924048	0.1460592475977516	0.30175356027242833
1190	-0.14465034	-8.83	-0.14465034	0.0	-1.2881579	-1.0766114	1.4542110000000001	1.1104205	-0.25128877	-0.27037355	0.19002855	0.3337739	1.3947437	0.14520956500088503	0.3019445424541891
1191	-0.14590745	-8.83	-0.14590745	0.0	-1.2913219	-1.0766343999999999	1.4517995000000001	1.1065246000000002	-0.25265303	-0.274598	0.1838017	0.34537682	1.3969457	0.14433335695930868	0.30213137708277965
1192	-0.1471892	-8.83	-0.1471892	0.0	-1.2945207	-1.0766108	1.4493258999999998	1.1025141	-0.25402418	-0.2788589	0.17759612	0.35706672	1.3990102	0.14343092243348693	0.30231431683542975
1193	-0.14849532	-8.83	-0.14849532	0.0	-1.2977546	-1.0765403999999998	1.4467922	1.0983906	-0.25540236	-0.28315526	0.17141306	0.36884084	1.400937	0.1425025718146973	0.3024936125846727
1194	-0.1498255	-8.83	-0.1498255	0.0	-1.3010237	-1.0764227	1.4442008	1.0941557	-0.25678778	-0.2874862	0.16525371	0.38069648	1.4027254999999998	0.14154862898433299	0.30266950149954397
1195	-0.15117942	-8.83	-0.15117942	0.0	-1.3043281	-1.0762575	1.4415532	1.0898111000000001	-0.25818062	-0.29185066	0.15911925	0.39263082	1.4043753	0.14056933880401995	0.30284219516440475
1196	-0.15255678	-8.82	-0.15255678	0.0	-1.3076677	-1.0760444	1.438852	1.0853586000000002	-0.2595811	-0.2962477000000001	0.15301082	0.40464097	1.4058864	0.13956510807608033	0.30301196228808375
1197	-0.15395725	-8.82	-0.15395725	0.0	-1.3110428	-1.0757834	1.4360988000000001	1.0808002	-0.26098934	-0.30067635	0.14692956	0.4167241	1.4072583	0.13853618366213996	0.30317902548687137
1198	-0.15538049	-8.82	-0.15538049	0.0	-1.3144534	-1.0754739	1.4332958	1.0761374	-0.26240557	-0.30513555	0.14087656	0.42887717	1.4084908	0.13748288591394042	0.3033435990511163
1199	-0.1568262	-8.82	-0.1568262	0.0	-1.3178995	-1.0751157	1.4304451999999999	1.0713725	-0.26383	-0.3096243	0.13485295	0.4410973	1.4095836000000002	0.1364055886338043	0.30350592949740324
1200	-0.158294	-8.82	-0.158294	0.0	-1.3213813	-1.0747086000000001	1.4275486000000002	1.0665071000000002	-0.2652628	-0.31414163	0.12885974	0.4533813	1.4105365	0.13530448723277666	0.30366621872686284
1201	-0.15978356	-8.82	-0.15978356	0.0	-1.324899	-1.0742521999999999	1.4246082	1.0615433	-0.2667042	-0.31868637	0.12289804	0.4657261	1.4113494	0.13417997547364427	0.3038246909892911
1202	-0.16129452	-8.82	-0.16129452	0.0	-1.3284523	-1.0737466	1.421626	1.0564831000000001	-0.26815438	-0.32325748	0.11696888	0.47812855	1.4120222	0.13303234013896184	0.3039815748725779
1203	-0.16282652	-8.82	-0.16282652	0.0	-1.3320416	-1.073191	1.4186037	1.0513284	-0.26961356	-0.32785392	0.111073256	0.49058545	1.4125546999999998	0.13186188816070327	0.3041370371615958
1204	-0.1643792	-8.82	-0.1643792	0.0	-1.3356668	-1.0725857	1.4155433000000002	1.0460813	-0.27108192	-0.3324745	0.10521219	0.50309354	1.4129469	0.13066891399177166	0.30429130718019554
1205	-0.16595216	-8.82	-0.16595216	0.0	-1.3393279	-1.0719302	1.4124466999999998	1.0407440000000001	-0.27255973	-0.33711815	0.09938665	0.51564956	1.4131988000000002	0.12945375376414112	0.30444458113099254
1206	-0.16754505	-8.81	-0.16754505	0.0	-1.3430251	-1.0712243000000001	1.4093156999999998	1.0353184000000002	-0.27404714	-0.34178373	0.09359760000000003	0.5282501000000001	1.4133103	0.12821667913071444	0.30459703128737975
1207	-0.16915749	-8.81	-0.16915749	0.0	-1.3467584	-1.0704678	1.406152	1.0298066	-0.27554438	-0.34647006	0.08784598	0.5408919	1.4132813999999998	0.12695797842346565	0.3047488391638863
1208	-0.17078912	-8.81	-0.17078912	0.0	-1.3505276	-1.0696607	1.4029573999999998	1.0242109000000001	-0.2770517	-0.35117602	0.08213273	0.55357146	1.4131123	0.12567796032611084	0.3049001940981355
1209	-0.17243956	-8.81	-0.17243956	0.0	-1.3543332	-1.0688024999999999	1.3997338	1.0185335	-0.27856925	-0.35590038	0.07645874	0.5662853	1.4128029	0.12437693873981095	0.30505125971375857
1210	-0.17410843	-8.81	-0.17410843	0.0	-1.3581747	-1.0678933000000002	1.3964826000000001	1.0127763	-0.2800973	-0.360642	0.07082491	0.5790301	1.4123533	0.12305514975932694	0.3052021755621597
1211	-0.17579535	-8.81	-0.17579535	0.0	-1.3620526	-1.0669328000000002	1.3932056000000002	1.0069417999999999	-0.28163606	-0.36539966	0.06523211	0.5918021	1.4117636999999998	0.12171288836489103	0.30535312199488956
1212	-0.17749992	-8.81	-0.17749992	0.0	-1.3659664	-1.065921	1.3899044	1.0010321	-0.2831857	-0.37017214	0.0596812	0.6045979	1.411034	0.12035044006230926	0.3055042153658065
1213	-0.17922176	-8.81	-0.17922176	0.0	-1.3699167	-1.0648576	1.3865806999999999	0.9950495999999999	-0.28474638	-0.3749582	0.054173015	0.6174138000000001	1.4101645	0.11896809933181382	0.3056556176750577
1214	-0.18096048	-8.81	-0.18096048	0.0	-1.373903	-1.0637428	1.3832358999999999	0.9889965000000001	-0.28631836	-0.3797566	0.048708387	0.6302462	1.4091553999999995	0.11756611144839776	0.30580745062353115
1215	-0.18271564	-8.81	-0.18271564	0.0	-1.3779256	-1.0625763000000001	1.3798718	0.9828751	-0.28790182	-0.3845661	0.04328812	0.64309144	1.4080066999999998	0.1161447666143837	0.3059598358290096
1216	-0.18448684	-8.8	-0.18448684	0.0	-1.3819845	-1.0613581	1.3764898	0.9766877	-0.2894969	-0.38938537	0.037913006	0.65594566	1.4067186	0.11470430875302276	0.3061128783291493
1217	-0.18627363	-8.8	-0.18627363	0.0	-1.3860795	-1.0600882999999999	1.3730912	0.9704367	-0.2911038	-0.39421317	0.03258383	0.66880524	1.4052913	0.11324498157768251	0.3062666848314109
1218	-0.18807562	-8.8	-0.18807562	0.0	-1.3902107	-1.0587665000000002	1.3696777	0.9641244000000001	-0.29272273	-0.39904818	0.027301345	0.6816664000000001	1.4037251	0.1117671170325432	0.3064213418310946
1219	-0.18989232	-8.8	-0.18989232	0.0	-1.3943783	-1.0573931	1.3662504999999998	0.9577530999999999	-0.29435384	-0.40388912	0.022066308	0.69452536	1.4020201	0.11027086816934659	0.30657694822161485
1220	-0.1917233	-8.8	-0.1917233	0.0	-1.398582	-1.0559677	1.3628113000000002	0.9513253	-0.29599732	-0.40873468	0.016879445	0.7073784000000001	1.4001765	0.10875659613343432	0.3067335698920221
1221	-0.1935681	-8.8	-0.1935681	0.0	-1.4028219	-1.0544906	1.3593613000000002	0.9448433	-0.29765335	-0.41358358	0.011741476	0.7202218	1.3981946	0.10722449519747697	0.30689128967460677
1222	-0.19542624	-8.8	-0.19542624	0.0	-1.4070979	-1.0529617	1.3559018	0.9383094999999999	-0.29932204	-0.41843456	0.0066531030000000005	0.73305184	1.3960743999999998	0.10567481667600323	0.3070501453231261
1223	-0.19729726	-8.8	-0.19729726	0.0	-1.4114102	-1.051381	1.3524343	0.9317263000000001	-0.30100363	-0.42328638	0.001615017	0.74586487	1.3938164	0.1041078404318001	0.30721021987876806
1224	-0.19918069	-8.8	-0.19918069	0.0	-1.4157585	-1.0497485	1.3489598	0.9250959999999999	-0.30269825	-0.42813784	-0.003372105	0.75865716	1.3914206	0.10252376820032505	0.3073715173327852
1225	-0.20107605	-8.8	-0.20107605	0.0	-1.4201429	-1.0480644000000001	1.3454798000000001	0.91842103	-0.30440608	-0.43298766	-0.008307605	0.7714251	1.3888874	0.10092286503448103	0.3075341084596431
1226	-0.20298287	-8.79	-0.20298287	0.0	-1.4245633	-1.0463287000000001	1.3419955	0.91170365	-0.30612728	-0.4378347	-0.013190835	0.7841651	1.386217	0.09930535735868068	0.30769801023702437
1227	-0.2049007	-8.79	-0.2049007	0.0	-1.4290196	-1.0445412	1.338508	0.9049461999999999	-0.30786204	-0.44267774	-0.018021164	0.7968734000000001	1.3834097	0.0976714888775688	0.30786322058997356
1228	-0.20682904	-8.79	-0.20682904	0.0	-1.4335116	-1.0427024	1.3350184999999999	0.89815104	-0.30961055	-0.44751555	-0.022797974	0.8095465000000001	1.3804659	0.09602148099579008	0.3080297745241867
1229	-0.20876741	-8.79	-0.20876741	0.0	-1.4380394	-1.0408121	1.3315283000000002	0.8913204	-0.3113729	-0.452347	-0.027520658	0.82218075	1.3773857	0.09435556558717653	0.3081976604518669
1230	-0.21071537	-8.79	-0.21071537	0.0	-1.4426026	-1.0388706	1.3280383	0.88445646	-0.31314936	-0.45717093	-0.032188628	0.83477265	1.3741697	0.09267395891799851	0.30836687043620425
1231	-0.21267243	-8.79	-0.21267243	0.0	-1.4472013	-1.0368779000000001	1.3245498	0.8775616	-0.31494	-0.46198618	-0.03680131	0.84731865	1.370818	0.09097689807197186	0.3085373925388556
1232	-0.21463811	-8.79	-0.21463811	0.0	-1.451835	-1.0348341	1.3210638000000001	0.8706379999999999	-0.31674507	-0.46679157	-0.04135816	0.8598152	1.3673311	0.08926460497467038	0.3087092001387617
1233	-0.21661197	-8.79	-0.21661197	0.0	-1.4565037	-1.0327398	1.3175813	0.8636878000000001	-0.3185647	-0.47158602	-0.045858677	0.8722586999999999	1.3637093	0.0875372187615517	0.30888226839507593
1234	-0.21859348	-8.79	-0.21859348	0.0	-1.4612073	-1.0305950000000001	1.3141031	0.85671335	-0.3203991	-0.47636834	-0.05030238	0.8846458	1.3599532	0.0857949881174927	0.30905656400318404
1235	-0.22058222	-8.79	-0.22058222	0.0	-1.4659452	-1.0283997	1.3106306	0.8497167	-0.32224837	-0.48113748	-0.054688834000000006	0.89697295	1.3560629	0.08403813051864775	0.3092320254080382
1236	-0.2225777	-8.78	-0.2225777	0.0	-1.4707174	-1.0261546	1.3071641999999999	0.8427001000000001	-0.32411274	-0.48589227	-0.059017617	0.9092366	1.352039	0.08226675369059065	0.3094086020478828
1237	-0.22457945	-8.78	-0.22457945	0.0	-1.4755237	-1.0238597	1.303705	0.83566564	-0.32599235	-0.49063167	-0.06328836	0.92143327	1.3478819	0.08048105662808226	0.30958623590646583
1238	-0.22658701	-8.78	-0.22658701	0.0	-1.4803636	-1.0215155999999999	1.3002539	0.82861555	-0.32788736	-0.49535453	-0.06750072	0.93355954	1.3435921999999998	0.07868123601832198	0.30976487075036657
1239	-0.2285999	-8.78	-0.2285999	0.0	-1.485237	-1.0191224	1.2968115	0.8215518	-0.32979798	-0.5000597999999999	-0.07165437	0.9456119	1.3391702	0.07686739416595459	0.30994440989173255
1240	-0.23061767	-8.78	-0.23061767	0.0	-1.4901434	-1.0166806000000002	1.2933786	0.8144766	-0.33172435	-0.5047463	-0.07574904	0.95758694	1.3346163999999998	0.07503971594829559	0.3101247701793758
1241	-0.23263982	-8.78	-0.23263982	0.0	-1.4950827	-1.0141905999999998	1.2899561000000002	0.80739206	-0.33366668	-0.5094131	-0.07978446	0.9694812	1.3299313999999998	0.07319833646010589	0.3103058886146945
1242	-0.2346659	-8.78	-0.2346659	0.0	-1.5000544	-1.0116528	1.2865446000000003	0.8003001000000001	-0.33562509999999995	-0.51405907	-0.0837604	0.98129135	1.3251156000000002	0.0713434020095139	0.3104876416999487
1243	-0.23669541	-8.78	-0.23669541	0.0	-1.5050582	-1.0090677	1.2831445	0.79320294	-0.3375998	-0.518683	-0.08767666	0.99301386	1.3201697	0.06947502618139645	0.3106699354494737
1244	-0.23872791	-8.78	-0.23872791	0.0	-1.5100938	-1.0064355999999999	1.2797566999999999	0.78610253	-0.339591	-0.52328396	-0.09153306	1.0046453000000002	1.315094	0.06759331895190816	0.31085265592382894
1245	-0.24076289	-8.78	-0.24076289	0.0	-1.5151608	-1.0037571	1.2763817	0.7790009	-0.3415988	-0.5278608	-0.09532946	1.0161825	1.3098893	0.0656984551588287	0.3110356969446856
1246	-0.24279988	-8.78	-0.24279988	0.0	-1.5202588	-1.0010328000000002	1.27302	0.7719	-0.34362343	-0.5324126	-0.09906574	1.027622	1.3045561	0.06379048675854496	0.31121893578426885
1247	-0.24483842	-8.77	-0.24483842	0.0	-1.5253873	-0.9982631999999999	1.2696722	0.76480186	-0.34566504	-0.5369381	-0.1027418	1.0389603	1.2990952	0.061869571628372214	0.3114022434135198
1248	-0.24687801	-8.77	-0.24687801	0.0	-1.5305462	-0.9954487	1.2663387	0.7577085	-0.3477238	-0.5414363	-0.10635758	1.0501941	1.293507	0.05993577186307142	0.3115854877971587
1249	-0.24891822	-8.77	-0.24891822	0.0	-1.5357349	-0.99258995	1.2630199	0.7506218000000001	-0.34979996	-0.54590625	-0.10991303	1.0613202	1.2877921	0.057989169770771024	0.31176852602006144
1250	-0.25095853	-8.77	-0.25095853	0.0	-1.540953	-0.98968756	1.2597163	0.74354374	-0.3518936	-0.5503468	-0.113408126	1.0723351	1.2819514	0.05602988817820589	0.3119512240521752
1251	-0.2529985	-8.77	-0.2529985	0.0	-1.5462002	-0.9867421000000001	1.2564284	0.7364762	-0.35400498	-0.55475694	-0.11684289	1.0832355	1.2759855	0.05405800327257537	0.3121334324859878
1252	-0.25503767	-8.77	-0.25503767	0.0	-1.551476	-0.9837541	1.2531562	0.7294210999999999	-0.35613424	-0.5591356	-0.12021733	1.0940181	1.2698951	0.052073556289337145	0.31231498994027496
1253	-0.25707555	-8.77	-0.25707555	0.0	-1.55678	-0.98072433	1.2499002000000001	0.7223801999999999	-0.35828152	-0.56348175	-0.12353151	1.1046796	1.2636808000000002	0.05007661611685181	0.3124957331737723
1254	-0.2591117	-8.77	-0.2591117	0.0	-1.5621117	-0.9776533000000002	1.2466608000000001	0.7153556	-0.36044708	-0.5677943	-0.12678552	1.1152167	1.2573436000000002	0.04806730622138979	0.3126755204427201
1255	-0.26114568	-8.77	-0.26114568	0.0	-1.5674707	-0.97454184	1.2434379999999998	0.708349	-0.36263105	-0.57207227	-0.12997942	1.1256261	1.2508843	0.046045646911079395	0.3128541686187928
1256	-0.263177	-8.77	-0.263177	0.0	-1.5728563	-0.97139055	1.2402322000000001	0.7013621999999999	-0.36483362	-0.5763146	-0.13311335	1.1359044	1.2443035	0.04401168655335239	0.3130314950228938
1257	-0.26520523	-8.76	-0.26520523	0.0	-1.5782679	-0.96820015	1.2370436000000002	0.6943971	-0.36705497	-0.5805203	-0.13618748	1.1460485	1.237602	0.04196551337726597	0.31320731940462504
1258	-0.26722988	-8.76	-0.26722988	0.0	-1.5837052	-0.96497136	1.2338723	0.6874555	-0.36929527	-0.5846882	-0.13920197	1.1560551	1.2307807	0.03990717282932281	0.313381463509455
1259	-0.26925057	-8.76	-0.26925057	0.0	-1.5891674	-0.96170485	1.2307184	0.6805391	-0.3715547	-0.58881736	-0.142157	1.1659209	1.2238406000000002	0.03783671617811581	0.3135537310340869
1260	-0.27126682	-8.76	-0.27126682	0.0	-1.5946537	-0.95840144	1.2275821000000002	0.67364967	-0.37383348	-0.5929066999999999	-0.14505282	1.1756425	1.2167823	0.03575415863293456	0.31372390909866515
1261	-0.2732782	-8.76	-0.2732782	0.0	-1.6001637	-0.9550619	1.2244635	0.66678894	-0.37613174	-0.5969552	-0.14788963	1.1852167	1.209607	0.0336595765216751	0.31389181459340815
1262	-0.27528426	-8.76	-0.27528426	0.0	-1.6056966	-0.9516870000000001	1.2213624	0.6599586999999999	-0.3784497000000001	-0.60096174	-0.15066771	1.1946403	1.2023156000000002	0.031553003053627	0.3140572290895422
1263	-0.2772846	-8.76	-0.2772846	0.0	-1.6112516	-0.9482775	1.2182791000000002	0.6531607	-0.3807875	-0.6049253000000001	-0.15338732	1.20391	1.1949087	0.029434469497383153	0.31421993607874504
1264	-0.27927873	-8.76	-0.27927873	0.0	-1.6168282	-0.9448341999999998	1.2152135	0.64639646	-0.38314533	-0.6088446999999999	-0.15604879	1.2130225	1.1873877	0.027304021141304015	0.3143797318545527
1265	-0.28126627	-8.76	-0.28126627	0.0	-1.6224256	-0.94135785	1.2121656	0.6396677	-0.38552338	-0.61271894	-0.1586524	1.2219744	1.1797534	0.02516167017491149	0.3145363782838993
1266	-0.28324682	-8.76	-0.28324682	0.0	-1.6280428	-0.93784934	1.2091353	0.6329762	-0.3879218	-0.6165469	-0.1611985	1.2307626	1.1720068	0.023007472767959624	0.31468965379820796
1267	-0.2852199	-8.75	-0.2852199	0.0	-1.6336793	-0.93430954	1.2061225	0.62632334	-0.3903408	-0.6203274999999999	-0.16368744	1.2393838	1.1641489	0.020841408149505636	0.31483932464326503
1268	-0.28718516	-8.75	-0.28718516	0.0	-1.6393342	-0.9307393	1.2031273	0.619711	-0.3927805	-0.6240595	-0.16611959	1.2478347	1.156181	0.018663574588142363	0.31498518065309605
1269	-0.28914216	-8.75	-0.28914216	0.0	-1.6450068	-0.92713934	1.2001493	0.6131405	-0.39524114	-0.6277419	-0.16849536	1.2561121000000002	1.148104	0.016473922253623964	0.3151269601742844
1270	-0.2910905	-8.75	-0.2910905	0.0	-1.650696	-0.9235107	1.1971884	0.60661364	-0.39772284	-0.63137347	-0.17081514	1.2642128	1.1399188999999998	0.014272506236633209	0.31526442267966426
1271	-0.29302976	-8.75	-0.29302976	0.0	-1.6564014	-0.9198540999999999	1.1942445	0.60013187	-0.4002258	-0.63495314	-0.17307937	1.2721337	1.1316271	0.012059360884834303	0.3153973540641832
1272	-0.29495955	-8.75	-0.29495955	0.0	-1.6621218	-0.9161705	1.1913174	0.5936968	-0.40275013	-0.63847977	-0.17528848	1.2798715	1.1232296	0.009834510209838877	0.3155254892638218
1273	-0.2968795	-8.75	-0.2968795	0.0	-1.6678565	-0.9124607	1.1884068	0.5873098000000001	-0.40529606	-0.64195216	-0.17744294	1.287423	1.1147276000000002	0.00759793850000765	0.3156485814859984
1274	-0.29878917	-8.75	-0.29878917	0.0	-1.6736046	-0.9087257	1.1855124	0.58097243	-0.40786374	-0.6453691999999999	-0.17954321	1.2947854	1.1061223999999998	0.005349699905326877	0.31576640746269957
1275	-0.30068824	-8.75	-0.30068824	0.0	-1.6793653	-0.90496635	1.1826341	0.5746861999999999	-0.41045332	-0.6487295999999999	-0.1815898	1.3019555	1.0974152	0.003089841575782781	0.31587871334907647
1276	-0.30257627	-8.75	-0.30257627	0.0	-1.6851376	-0.90118355	1.1797714	0.5684526	-0.41306496	-0.6520323	-0.1835832	1.3089303999999995	1.0886072	0.0008183686811294111	0.31598525353575
1277	-0.30445293	-8.74	-0.30445293	0.0	-1.6909207	-0.8973781999999999	1.1769242	0.5622729999999999	-0.41569883	-0.6552760999999999	-0.18552393	1.3157073	1.0796998	-0.0014646396484145896	0.31608579857061475
1278	-0.3063178	-8.74	-0.3063178	0.0	-1.6967138	-0.8935513	1.1740919	0.5561488	-0.41835508	-0.65845984	-0.1874125	1.3222836000000002	1.0706942	-0.003759183144256584	0.31618011729369494
1279	-0.30817056	-8.74	-0.30817056	0.0	-1.7025158	-0.8897037	1.1712743	0.55008155	-0.42103386	-0.66158235	-0.18924946	1.328657	1.0615919	-0.006065101755249058	0.3162679974179198
1280	-0.31001082	-8.74	-0.31001082	0.0	-1.708326	-0.8858363000000001	1.1684709999999998	0.5440724	-0.42373535	-0.6646426	-0.1910353	1.3348249	1.052394	-0.008382405272102345	0.31634920035405
1281	-0.31183824	-8.74	-0.31183824	0.0	-1.7141434	-0.8819502	1.1656816	0.53812283	-0.42645964	-0.66763943	-0.19277059	1.3407851	1.043102	-0.010710996485527025	0.31642353019349617
1282	-0.31365246	-8.74	-0.31365246	0.0	-1.719967	-0.8780463	1.1629056999999998	0.5322342	-0.42920694	-0.67057186	-0.19445586	1.3465356000000002	1.0337174999999998	-0.01305074234437562	0.3164907872531706
1283	-0.3154531	-8.74	-0.3154531	0.0	-1.7257961	-0.8741254	1.1601428999999999	0.5264078000000001	-0.43197733	-0.6734389000000001	-0.19609168	1.3520741000000005	1.0242416	-0.015401612560287426	0.31655075483813216
1284	-0.31723988	-8.74	-0.31723988	0.0	-1.7316295	-0.8701886999999999	1.1573928999999998	0.5206449000000001	-0.43477097	-0.6762395	-0.19767858	1.357399	1.0146756	-0.01776347214141847	0.31660324511566973
1285	-0.31901243	-8.74	-0.31901243	0.0	-1.7374666	-0.86623716	1.154655	0.5149468	-0.43758804	-0.6789727	-0.19921711	1.3625082	1.0050211	-0.020136291700569166	0.31664807316786103
1286	-0.32077038	-8.74	-0.32077038	0.0	-1.7433063	-0.8622716999999999	1.151929	0.5093148000000001	-0.44042858	-0.68163764	-0.20070787	1.3674002	0.9952793	-0.022519915206359854	0.3166850604187173
1287	-0.32251346	-8.73	-0.32251346	0.0	-1.7491475	-0.8582934000000001	1.1492143	0.5037501	-0.44329283	-0.6842333	-0.2021514	1.3720732	0.98545176	-0.024914256548339887	0.31671401447403424
1288	-0.32424134	-8.73	-0.32424134	0.0	-1.7549896	-0.8543033000000001	1.1465101	0.49825382	-0.44618082	-0.6867588000000001	-0.2035483	1.3765258	0.9755397	-0.027319276418380778	0.3167347623921333
1289	-0.32595363	-8.73	-0.32595363	0.0	-1.7608316	-0.8503023999999999	1.1438162	0.49282712	-0.44909272	-0.68921334	-0.20489912	1.3807566	0.9655446	-0.02973482870603178	0.3167471551556684
1290	-0.3276501	-8.73	-0.3276501	0.0	-1.7666724	-0.8462917	1.1411318000000001	0.48747109999999994	-0.45202866	-0.69159603	-0.20620447	1.3847643	0.95546776	-0.032160837281074516	0.3167510104294645
1291	-0.32933038	-8.73	-0.32933038	0.0	-1.7725112	-0.8422724	1.1384563	0.48218673	-0.45498872	-0.693906	-0.20746493	1.3885477	0.94531065	-0.03459722985514831	0.3167461904280453
1292	-0.33099422	-8.73	-0.33099422	0.0	-1.7783471	-0.83824545	1.135789	0.476975	-0.45797306	-0.6961425	-0.20868114	1.3921057	0.9350746	-0.03704392031780247	0.31673253228747955
1293	-0.33264127	-8.73	-0.33264127	0.0	-1.7841791	-0.8342120000000001	1.1331295	0.47183679999999995	-0.46098173	-0.6983047	-0.20985370000000006	1.3954371	0.9247612	-0.039500789519050616	0.3167098983843626
1294	-0.33427125	-8.73	-0.33427125	0.0	-1.7900063	-0.83017313	1.1304766000000002	0.46677297	-0.46401486	-0.70039195	-0.21098325	1.3985412	0.9143716	-0.04196783521006773	0.316678141046035
1295	-0.3358839	-8.73	-0.3358839	0.0	-1.7958277	-0.8261299999999999	1.1278299999999999	0.46178436	-0.46707255	-0.70240337	-0.21207044	1.4014171	0.90390736	-0.044444917201332104	0.31663714581567787
1296	-0.33747888	-8.73	-0.33747888	0.0	-1.8016428	-0.8220835999999999	1.1251888	0.45687170000000005	-0.47015488	-0.70433825	-0.21311593	1.4040639	0.8933700000000001	-0.04693199116494747	0.31658678587596606
1297	-0.33905593	-8.72	-0.33905593	0.0	-1.8074504	-0.8180352	1.1225523000000002	0.4520357	-0.47326198	-0.70619595	-0.21412043	1.4064811000000002	0.88276076	-0.04942900393115992	0.316526951761826
1298	-0.3406148	-8.72	-0.3406148	0.0	-1.8132501	-0.8139857	1.1199195	0.44727700000000004	-0.4763939	-0.7079758	-0.21508458	1.4086678999999998	0.8720812	-0.05193592405346681	0.3164575289292168
1299	-0.34215516	-8.72	-0.34215516	0.0	-1.8190408	-0.8099364	1.1172898999999998	0.44259626	-0.47955072	-0.7096771	-0.21600911	1.410624	0.86133283	-0.05445262738188168	0.31637843863180876
1300	-0.34367678	-8.72	-0.34367678	0.0	-1.8248221	-0.80588824	1.1146624	0.43799399999999994	-0.48273253	-0.71129924	-0.21689472	1.412349	0.8505171	-0.056979107390830966	0.31628959382336197
1301	-0.3451794	-8.72	-0.3451794	0.0	-1.8305931	-0.80184233	1.1120363000000002	0.43347076	-0.4859394	-0.7128416999999999	-0.21774212	1.4138423	0.8396355	-0.059515320791953985	0.3161909025768869
1302	-0.34666276	-8.72	-0.34666276	0.0	-1.8363532	-0.7977996999999999	1.1094106000000001	0.42902702	-0.4891714	-0.7143038	-0.21855207	1.4151039	0.82868946	-0.06206119325735467	0.31608229311671515
1303	-0.3481266	-8.72	-0.3481266	0.0	-1.8421018	-0.7937615	1.1067847	0.4246632000000001	-0.49242857	-0.7156852	-0.21932529	1.4161335	0.81768054	-0.06461670226145935	0.31596372668940614
1304	-0.34957066	-8.72	-0.34957066	0.0	-1.8478383	-0.78972864	1.1041573	0.42037967	-0.49571097	-0.7169852	-0.22006254	1.4169312	0.8066104000000001	-0.06718177243683618	0.31583513320240536
1305	-0.35099474	-8.72	-0.35099474	0.0	-1.853562	-0.7857022	1.1015277	0.4161768	-0.49901867	-0.71820354	-0.22076458	1.4174966999999998	0.7954805	-0.0697564023369827	0.31569646557899356
1306	-0.3523985	-8.72	-0.3523985	0.0	-1.8592726	-0.7816833000000001	1.0988950000000002	0.41205487	-0.5023517	-0.71933967	-0.22143218	1.4178302	0.78429246	-0.07234054339678951	0.31554770951378897
1307	-0.35378182	-8.72	-0.35378182	0.0	-1.8649694	-0.7776729	1.096258	0.40801415	-0.50571007	-0.7203932	-0.2220661	1.417932	0.7730479	-0.07493414120928955	0.315388824802994
1308	-0.35514438	-8.71	-0.35514438	0.0	-1.870652	-0.77367187	1.093616	0.40405482	-0.5090939	-0.7213636999999999	-0.22266716	1.4178021	0.76174855	-0.07753715018960573	0.31521980173380015
1309	-0.35648593	-8.71	-0.35648593	0.0	-1.8763198	-0.76968133	1.0909678	0.40017709999999995	-0.51250315	-0.7222509	-0.2232361	1.4174409	0.7503960999999999	-0.08014952791100313	0.3150406257395572
1310	-0.35780627	-8.71	-0.35780627	0.0	-1.8819723	-0.7657022	1.0883126	0.39638108	-0.5159378	-0.72305435	-0.22377373	1.4168488	0.73899215	-0.08277120282814023	0.31485129706197545
1311	-0.35910517	-8.71	-0.35910517	0.0	-1.8876094	-0.7617353	1.0856493	0.39266685	-0.51939803	-0.7237738	-0.22428086	1.4160261	0.7275385999999999	-0.08540216723753355	0.3146518307531187
1312	-0.36038238	-8.71	-0.36038238	0.0	-1.8932304	-0.7577815999999999	1.0829768	0.38903448	-0.5228838	-0.7244089	-0.2247583	1.4149733999999998	0.71603703	-0.08804237063337711	0.31444223381963277
1313	-0.36163768	-8.71	-0.36163768	0.0	-1.8988351	-0.753842	1.0802941000000001	0.38548395	-0.5263951	-0.72495955	-0.22520685	1.4136913	0.70448935	-0.09069175447032929	0.31422253361467073
1314	-0.3628709	-8.71	-0.3628709	0.0	-1.9044231	-0.7499172	1.0776004	0.38201526	-0.52993196	-0.7254254	-0.22562735	1.4121803	0.6928974	-0.09335025694606783	0.31399277568423073
1315	-0.3640819	-8.71	-0.3640819	0.0	-1.909994	-0.74600816	1.0748943000000002	0.37862834	-0.5334944	-0.72580624	-0.22602059	1.4104413	0.6812629	-0.09601784455478667	0.31375297947127045
1316	-0.36527047	-8.71	-0.36527047	0.0	-1.9155476	-0.7421156	1.072175	0.37532309999999997	-0.5370825	-0.72610193	-0.22638743	1.4084749	0.66958785	-0.09869446849416351	0.3135032114870018
1317	-0.36643645	-8.71	-0.36643645	0.0	-1.9210836	-0.7382403000000001	1.0694413	0.37209934	-0.5406962	-0.72631234	-0.22672868	1.4062821	0.6578741	-0.10138007012001796	0.3132435241515547
1318	-0.3675798	-8.7	-0.3675798	0.0	-1.9266016	-0.7343829000000001	1.0666921	0.36895692	-0.5443356	-0.7264371999999999	-0.22704520000000006	1.4038635	0.6461235	-0.1040746316300278	0.3129739621565006
1319	-0.36870036	-8.7	-0.36870036	0.0	-1.9321015	-0.7305441999999999	1.0639265	0.36589566	-0.54800063	-0.7264765000000001	-0.22733782	1.4012202	0.6343380999999999	-0.10677805334047696	0.3126946113863877
1320	-0.369798	-8.7	-0.369798	0.0	-1.9375831	-0.7267248000000001	1.0611433000000001	0.36291525	-0.55169135	-0.72642994	-0.2276074	1.3983533	0.6225198000000001	-0.10949029335020447	0.31240555637458434
1321	-0.37087274	-8.7	-0.37087274	0.0	-1.943046	-0.7229253000000001	1.0583414	0.36001542	-0.5554077	-0.72629756	-0.2278548	1.3952638000000002	0.61067057	-0.11221128797549432	0.31210686217321076
1322	-0.37192443	-8.7	-0.37192443	0.0	-1.9484901	-0.7191464	1.0555197	0.35719588	-0.5591498	-0.72607905	-0.22808085	1.3919529	0.5987925000000001	-0.11494096929541782	0.31179863741219493
1323	-0.3729531	-8.7	-0.3729531	0.0	-1.9539152	-0.71538854	1.052677	0.35445628	-0.56291753	-0.7257744	-0.22828645	1.3884215	0.5868876000000001	-0.11767928654718784	0.3114809455251867
1324	-0.37395865	-8.7	-0.37395865	0.0	-1.9593214	-0.7116524000000001	1.0498126	0.35179627	-0.5667109	-0.7253835	-0.22847243	1.3846712	0.5749579	-0.12042612869126892	0.31115394723995743
1325	-0.37494108	-8.7	-0.37494108	0.0	-1.9647082	-0.7079384	1.046925	0.34921542	-0.57052994	-0.7249062	-0.22863966	1.3807031	0.5630054	-0.12318145698464197	0.31081770696759914
1326	-0.37590042	-8.7	-0.37590042	0.0	-1.9700757	-0.70424706	1.0440131	0.3467134	-0.5743746	-0.7243424	-0.22878902	1.3765186000000005	0.5510322	-0.12594519240753935	0.31047235490188935
1327	-0.37683666	-8.7	-0.37683666	0.0	-1.9754239	-0.7005789000000001	1.0410760000000001	0.34428978	-0.5782449000000001	-0.723692	-0.22892138	1.3721192	0.5390403	-0.1287172489599609	0.3101180345015582
1328	-0.37774983	-8.69	-0.37774983	0.0	-1.9807525	-0.69693434	1.0381124	0.3419441	-0.5821408	-0.722955	-0.2290376	1.3675061000000002	0.5270319	-0.13149755385935208	0.30975483902398065
1329	-0.37863994	-8.69	-0.37863994	0.0	-1.9860616	-0.6933138000000001	1.0351213	0.33967593	-0.5860622	-0.7221313	-0.22913855	1.362681	0.51500887	-0.13428602594757083	0.3093829326226154
1330	-0.3795071	-8.69	-0.3795071	0.0	-1.9913511	-0.68971765	1.0321016	0.3374848	-0.59000915	-0.7212208999999999	-0.22922513	1.3576454	0.50297344	-0.13708258122461697	0.3090024560253583
1331	-0.3803513	-8.69	-0.3803513	0.0	-1.996621	-0.68614626	1.0290521000000001	0.3353702	-0.5939816	-0.72022367	-0.22929819	1.3524009	0.49092764	-0.13988711976956175	0.3086135426633178
1332	-0.3811727	-8.69	-0.3811727	0.0	-2.0018713	-0.6825998999999999	1.0259718	0.33333164	-0.5979795	-0.7191397	-0.2293586	1.3469492	0.47887358	-0.14269955142426297	0.30821636412125003
1333	-0.38197127	-8.69	-0.38197127	0.0	-2.007102	-0.679079	1.0228595999999999	0.33136863	-0.60200274	-0.71796894	-0.22940722	1.341292	0.46681336	-0.14551975924802402	0.3078110724308439
1334	-0.38274723	-8.69	-0.38274723	0.0	-2.0123131	-0.6755838000000001	1.0197142	0.32948056	-0.6060514	-0.7167114	-0.2294449	1.335431	0.45474905	-0.1483477050431671	0.30739782870256166
1335	-0.38350064	-8.69	-0.38350064	0.0	-2.017505	-0.67211443	1.0165349	0.32766694	-0.61012524	-0.71536714	-0.22947249	1.329368	0.4426827999999999	-0.15118322261201483	0.30697683165548567
1336	-0.3842316	-8.69	-0.3842316	0.0	-2.022677	-0.6686711999999999	1.0133207	0.32592714	-0.6142243000000001	-0.71393615	-0.2294908	1.323105	0.43061674	-0.1540261411917801	0.30654823616694576
1337	-0.38494027	-8.69	-0.38494027	0.0	-2.0278296	-0.6652543000000001	1.0100704	0.32426062	-0.61834854	-0.71241856	-0.22950067	1.3166438	0.418553	-0.15687641636734012	0.3061122455992799
1338	-0.38562676	-8.68	-0.38562676	0.0	-2.032963	-0.66186386	1.0067832	0.32266673	-0.6224978	-0.71081436	-0.22950287	1.3099866000000002	0.40649366	-0.15973385005962373	0.3056690622194154
1339	-0.38629127	-8.68	-0.38629127	0.0	-2.038077	-0.6585001	1.0034583000000001	0.32114488	-0.626672	-0.7091236999999999	-0.22949825	1.3031351999999998	0.39444092	-0.16259831315002432	0.30521887932708247
1340	-0.38693392	-8.68	-0.38693392	0.0	-2.043172	-0.65516305	1.0000944999999999	0.31969440000000005	-0.6308712	-0.7073465999999999	-0.22948758	1.2960916999999998	0.38239688	-0.16546967553970343	0.30476188353948913
1341	-0.38755488	-8.68	-0.38755488	0.0	-2.0482478	-0.65185285	0.99669117	0.3183147	-0.6350951	-0.7054833	-0.22947165	1.2888583	0.37036368	-0.16834777481353752	0.3042983280686325
1342	-0.3881544	-8.68	-0.3881544	0.0	-2.0533047	-0.64856964	0.9932474	0.31700504	-0.63934374	-0.7035339	-0.22945125	1.2814371999999998	0.3583435	-0.17123244497152712	0.3038284087800696
1343	-0.38873258	-8.68	-0.38873258	0.0	-2.058343	-0.6453133000000001	0.98976237	0.31576478	-0.643617	-0.70149845	-0.22942713	1.2738305	0.34633854	-0.1741235205985489	0.3033523639156676
1344	-0.38928968	-8.68	-0.38928968	0.0	-2.0633624	-0.64208406	0.98623526	0.31459323	-0.6479147	-0.6993773	-0.22940007	1.2660408	0.33435088	-0.17702079971437076	0.3028704187746578
1345	-0.3898259	-8.68	-0.3898259	0.0	-2.0683632	-0.63888174	0.9826653000000001	0.31348965	-0.6522368000000001	-0.6971705	-0.22937082	1.2580701	0.32238275	-0.17992411600270844	0.30238279485659547
1346	-0.39034143	-8.68	-0.39034143	0.0	-2.073346	-0.6357064	0.97905177	0.31245333	-0.6565831999999999	-0.69487834	-0.2293401	1.2499209999999998	0.31043628	-0.18283329904843912	0.3018897711992202
1347	-0.39083648	-8.68	-0.39083648	0.0	-2.0783103	-0.632558	0.9753939	0.31148353	-0.6609537	-0.692501	-0.2293087	1.2415957	0.29851365	-0.1857481348515625	0.3013915507787574
1348	-0.3913113	-8.67	-0.3913113	0.0	-2.0832567	-0.62943643	0.971691	0.3105795	-0.6653482	-0.6900388000000001	-0.2292773	1.233097	0.2866171	-0.1886684139376526	0.30088842632524154
1349	-0.39176607	-8.67	-0.39176607	0.0	-2.0881853	-0.6263416	0.9679424999999999	0.30974048	-0.66976655	-0.6874918999999999	-0.22924665	1.2244271	0.27474874	-0.19159392616833493	0.3003806257937938
1350	-0.39220104	-8.67	-0.39220104	0.0	-2.0930963	-0.6232733	0.96414757	0.30896574	-0.67420864	-0.68486065	-0.22921745	1.2155886	0.26291075	-0.19452446724709324	0.2998684086464944
1351	-0.3926164	-8.67	-0.3926164	0.0	-2.09799	-0.62023145	0.9603056999999999	0.30825442	-0.67867434	-0.68214536	-0.22919042	1.2065841	0.25110537	-0.19745984071926892	0.2993520652844669
1352	-0.3930124	-8.67	-0.3930124	0.0	-2.1028662	-0.61721593	0.9564163	0.30760577	-0.68316346	-0.67934626	-0.22916627	1.1974163	0.23933473	-0.20039973972323608	0.29883181871041903
1353	-0.39338925	-8.67	-0.39338925	0.0	-2.1077256	-0.61422646	0.9524788000000001	0.30701897	-0.6876759	-0.6764637	-0.22914569	1.1880878	0.22760105	-0.20334400050782012	0.2983079898703229
1354	-0.3937472	-8.67	-0.3937472	0.0	-2.1125681	-0.61126286	0.9484927	0.3064932	-0.69221145	-0.67349815	-0.22912936	1.1786013000000002	0.21590649	-0.20629234805325317	0.2977808254586291
1355	-0.39408648	-8.67	-0.39408648	0.0	-2.1173942	-0.6083249	0.9444575000000001	0.30602762	-0.6967699	-0.67044985	-0.22911796	1.1689595	0.20425324	-0.20924454390487676	0.2972506179579227
1356	-0.39440727	-8.67	-0.39440727	0.0	-2.122204	-0.60541224	0.94037265	0.30562140000000004	-0.7013511	-0.6673193000000001	-0.22911215	1.1591653999999998	0.1926435	-0.21220031776617435	0.29671766074174144
1357	-0.39470986	-8.67	-0.39470986	0.0	-2.126998	-0.60252476	0.93623775	0.30527365	-0.7059548000000001	-0.6641066999999999	-0.22911260000000006	1.1492214	0.18107942	-0.21515944430109407	0.2961822175930436
1358	-0.39499447	-8.67	-0.39499447	0.0	-2.131776	-0.599662	0.9320523999999999	0.3049835	-0.7105808000000001	-0.66081274	-0.22911991	1.1391307	0.16956319	-0.2181216221933518	0.29564459824185546
1359	-0.39526132	-8.66	-0.39526132	0.0	-2.136539	-0.5968238	0.92781615	0.30475009999999997	-0.7152289000000001	-0.6574376999999999	-0.22913474	1.1288961000000002	0.15809698	-0.22108661098828888	0.2951051039550549
1360	-0.39551067	-8.66	-0.39551067	0.0	-2.141287	-0.5940097	0.9235286	0.30457258	-0.71989876	-0.6539821	-0.22915767	1.1185204	0.14668298	-0.22405414319171144	0.29456403536050696
1361	-0.39574274	-8.66	-0.39574274	0.0	-2.1460204	-0.5912194000000001	0.9191895	0.30444998	-0.7245902	-0.6504464	-0.22918935	1.1080066000000002	0.13532333	-0.22702390966524502	0.294021676174538
1362	-0.3959578	-8.66	-0.3959578	0.0	-2.1507394	-0.58845264	0.91479844	0.30438146	-0.7293028	-0.6468311	-0.22923034	1.0973576	0.12402022	-0.2299956389146957	0.29347833197871964
1363	-0.39615604	-8.66	-0.39615604	0.0	-2.1554446	-0.5857089	0.91035515	0.30436605	-0.7340363	-0.64313674	-0.22928125	1.0865766	0.1127758	-0.23296902548540502	0.2929343252910671
1364	-0.39633775	-8.66	-0.39633775	0.0	-2.1601365	-0.5829879	0.90585935	0.30440286	-0.7387905	-0.6393639	-0.22934265	1.0756663999999998	0.10159226	-0.23594382888317872	0.2923899647585525
1365	-0.39650315	-8.66	-0.39650315	0.0	-2.164815	-0.5802892	0.9013108	0.30449095	-0.74356496	-0.635513	-0.22941513	1.0646302	0.09047173	-0.23891967094987487	0.2918455336143027
1366	-0.3966525	-8.66	-0.3966525	0.0	-2.1694808	-0.57761234	0.8967093	0.30462940000000005	-0.7483594	-0.63158476	-0.22949924	1.0534708000000002	0.07941638	-0.24189631505292505	0.29130135626773834
1367	-0.39678603	-8.66	-0.39678603	0.0	-2.1741343	-0.5749569999999999	0.8920546	0.3048172	-0.75317335	-0.6275795999999999	-0.22959554	1.0421917	0.06842834	-0.2448733938562774	0.29075774468441345
1368	-0.396904	-8.66	-0.396904	0.0	-2.1787758	-0.57232267	0.8873466	0.30505347	-0.7580064999999999	-0.6234983000000001	-0.22970460000000004	1.0307958000000002	0.057509758	-0.24785062210527348	0.29021501203725725
1369	-0.39700663	-8.65	-0.39700663	0.0	-2.1834059	-0.5697088	0.8825851	0.30533722	-0.76285857	-0.61934143	-0.22982696	1.0192864	0.046662774	-0.250827677305719	0.28967348011622773
1370	-0.3970942	-8.65	-0.3970942	0.0	-2.188025	-0.5671151	0.87777007	0.30566746	-0.76772904	-0.6151095999999999	-0.22996314	1.0076666	0.03588953	-0.25380424078318786	0.289133465304891
1371	-0.39716697	-8.65	-0.39716697	0.0	-2.1926332	-0.56454104	0.8729013000000001	0.30604327	-0.7726175999999999	-0.61080354	-0.23011369	0.9959398000000002	0.025192147	-0.2567799472400024	0.28859525742716824
1372	-0.39722514	-8.65	-0.39722514	0.0	-2.197231	-0.561986	0.8679789000000001	0.30646357	-0.77752376	-0.6064238000000001	-0.23027909	0.9841093	0.014572747	-0.2597544328831298	0.28805919493867094
1373	-0.39726904	-8.65	-0.39726904	0.0	-2.201819	-0.5594496999999999	0.86300266	0.30692744	-0.7824471	-0.6019711999999999	-0.2304599	0.9721785	0.004033429	-0.26272738543698265	0.2875255820301458
1374	-0.39729884	-8.65	-0.39729884	0.0	-2.2063975	-0.5569314000000001	0.8579726999999999	0.3074338	-0.7873872	-0.59744644	-0.2306566	0.9601509	-0.006423707	-0.2656984323085282	0.2869947635889579
1375	-0.39731488	-8.65	-0.39731488	0.0	-2.2109668	-0.5544306999999999	0.85288894	0.30798167	-0.7923435999999999	-0.59285027	-0.2308697	0.94802994	-0.016796555	-0.2686671976803207	0.28646702292765513
1376	-0.39731735	-8.65	-0.39731735	0.0	-2.2155273	-0.5519470999999999	0.84775156	0.30856994	-0.79731584	-0.5881834	-0.23109968	0.93581903	-0.027083036	-0.271633317197702	0.2859426802153173
1377	-0.39730653	-8.65	-0.39730653	0.0	-2.2200797	-0.54948	0.84256047	0.30919755	-0.80230343	-0.5834465999999999	-0.23134704	0.92352164	-0.03728105	-0.27459646520833586	0.2854220619553526
1378	-0.3972827	-8.65	-0.3972827	0.0	-2.224624	-0.54702884	0.8373159	0.30986345	-0.8073060000000001	-0.57864076	-0.23161225	0.91114116	-0.04738853	-0.27755624783431243	0.2849054513847251
1379	-0.39724606	-8.64	-0.39724606	0.0	-2.2291605	-0.5445930999999999	0.83201796	0.31056648	-0.81232285	-0.57376647	-0.2318958	0.89868104	-0.05740341	-0.28051227600120554	0.2843931488215391
1380	-0.3971969	-8.64	-0.3971969	0.0	-2.2336898	-0.5421720999999999	0.8266667	0.31130558	-0.8173537	-0.56882465	-0.23219812	0.88614464	-0.06732363	-0.28346419539273077	0.2838854389634084
1381	-0.39713547	-8.64	-0.39713547	0.0	-2.2382123	-0.53976536	0.8212624	0.31207959999999996	-0.8223978999999999	-0.563816	-0.23251969	0.87353534	-0.07714718	-0.2864116603367844	0.2833826392222157
1382	-0.39706203	-8.64	-0.39706203	0.0	-2.2427282	-0.5373722	0.81580526	0.31288743	-0.8274549999999999	-0.5587413	-0.2328609	0.86085653	-0.086872004	-0.28935424507522434	0.28288500941015143
1383	-0.39697686	-8.64	-0.39697686	0.0	-2.2472374	-0.534992	0.81029546	0.31372786	-0.8325245000000001	-0.5536013000000001	-0.23322217	0.84811145	-0.0964961	-0.29229156023014063	0.2823927935876618
1384	-0.39688018	-8.64	-0.39688018	0.0	-2.2517407	-0.53262407	0.8047333000000001	0.31459975	-0.8376056999999999	-0.5483969	-0.2336039	0.8353036	-0.10601746	-0.29522322536896506	0.2819063013310097
1385	-0.3967723	-8.64	-0.3967723	0.0	-2.2562377	-0.53026783	0.7991191	0.3155019	-0.8426983	-0.5431288000000001	-0.23400645	0.8224362	-0.1154341	-0.2981488320521622	0.28142575860871233
1386	-0.3966534	-8.64	-0.3966534	0.0	-2.260729	-0.5279225000000001	0.7934532	0.31643316	-0.84780157	-0.5377978	-0.2344302	0.8095126	-0.12474404	-0.30106796382507317	0.2809514390878929
1387	-0.39652383	-8.64	-0.39652383	0.0	-2.2652144	-0.5255875	0.787736	0.31739229999999996	-0.852915	-0.5324048000000001	-0.23487546	0.7965361	-0.13394532	-0.3039801956481628	0.2804835623210497
1388	-0.39638382	-8.64	-0.39638382	0.0	-2.2696943	-0.5232619000000001	0.7819679	0.31837812	-0.85803807	-0.52695054	-0.23534258	0.78350997	-0.14303595	-0.30688512002723695	0.280022392685198
1389	-0.39623365	-8.63	-0.39623365	0.0	-2.2741685	-0.5209451	0.7761493	0.3193895	-0.86317015	-0.52143586	-0.23583184	0.7704375	-0.15201403	-0.30978228194252777	0.2795681376327974
1390	-0.39607352	-8.63	-0.39607352	0.0	-2.2786372	-0.5186362	0.7702808000000001	0.32042527	-0.8683107	-0.51586163	-0.23634356	0.75732183	-0.16087759	-0.3126712470975189	0.2791210370449692
1391	-0.39590377	-8.63	-0.39590377	0.0	-2.2831001	-0.5163344	0.7643629	0.32148427	-0.8734591	-0.51022875	-0.23687801	0.7441664000000001	-0.16962469	-0.31555152743290704	0.2786812964404468
1392	-0.3957246	-8.63	-0.3957246	0.0	-2.2875578	-0.5140389	0.7583960999999999	0.32256538	-0.8786148000000001	-0.5045382	-0.23743539	0.7309741999999999	-0.17825339999999998	-0.3184227444940339	0.2782491554806383
1393	-0.3955363	-8.63	-0.3955363	0.0	-2.29201	-0.51174873	0.7523811	0.32366747	-0.88377714	-0.49879074	-0.2380159	0.7177486	-0.18676183	-0.32128435424136353	0.27782481114773017
1394	-0.39533916	-8.63	-0.39533916	0.0	-2.296457	-0.50946313	0.7463185	0.3247895	-0.8889454999999999	-0.49298745	-0.23861971	0.70449275	-0.19514808	-0.32413593333884433	0.27740848576325294
1395	-0.3951334	-8.63	-0.3951334	0.0	-2.3008983	-0.507181	0.7402089	0.32593036	-0.89411944	-0.4871293	-0.23924696	0.69120985	-0.20341025	-0.32697695594461823	0.2770003402473743
1396	-0.39491934	-8.63	-0.39491934	0.0	-2.305334	-0.5049015	0.7340532	0.32708895	-0.89929813	-0.4812173	-0.23989776	0.6779029999999999	-0.21154651	-0.32980694770286556	0.2766005882459109
1397	-0.39469722	-8.63	-0.39469722	0.0	-2.3097644	-0.5026237	0.72785187	0.32826427	-0.90448105	-0.47525248	-0.24057214	0.66457534	-0.21955499	-0.3326254484356766	0.2762094113019628
1398	-0.3944673	-8.63	-0.3944673	0.0	-2.314189	-0.5003465	0.7216059	0.32945523	-0.9096676	-0.46923584	-0.24127015	0.65123004	-0.22743386	-0.3354319031430512	0.27582698341075634
1399	-0.39422983	-8.62	-0.39422983	0.0	-2.3186078	-0.49806902	0.71531594	0.33066082	-0.91485703	-0.46316853	-0.24199185	0.63787013	-0.23518129	-0.33822584664707944	0.27545347215141974
1400	-0.39398512	-8.62	-0.39398512	0.0	-2.3230205	-0.49579024	0.70898294	0.33188003	-0.92004883	-0.45705155	-0.24273716	0.62449867	-0.24279547	-0.34100671906636804	0.27508901900639565
1401	-0.39373344	-8.62	-0.39373344	0.0	-2.3274267	-0.49350914	0.70260775	0.33311182	-0.9252423	-0.45088604	-0.24350609	0.61111873	-0.2502746	-0.34377399838114925	0.2747337691392301
1402	-0.39347503	-8.62	-0.39347503	0.0	-2.3318267	-0.49122483	0.69619125	0.33435526	-0.93043673	-0.4446731	-0.24429856	0.59773326	-0.25761688	-0.34652720427513883	0.27438789976524924
1403	-0.39321017	-8.62	-0.39321017	0.0	-2.33622	-0.48893625	0.6897344	0.33560932	-0.9356316	-0.43841383	-0.24511446	0.58434534	-0.2648206	-0.3492657878669434	0.2740515332964337
1404	-0.39293918	-8.62	-0.39293918	0.0	-2.3406062	-0.48664242	0.68323815	0.33687302	-0.9408261	-0.43210942	-0.24595368	0.57095784	-0.27188408	-0.35198920827516933	0.2737247722028987
1405	-0.39266226	-8.62	-0.39266226	0.0	-2.344985	-0.48434243	0.6767035	0.33814543	-0.94601977	-0.42576092	-0.24681608	0.5575737	-0.27880573	-0.35469695651958466	0.2734077456655797
1406	-0.3923797	-8.62	-0.3923797	0.0	-2.3493564	-0.48203525	0.67013156	0.3394256	-0.95121175	-0.4193696	-0.24770151	0.5441957	-0.28558403	-0.35738853940251164	0.27310058428783535
1407	-0.3920918	-8.62	-0.3920918	0.0	-2.3537195	-0.47971990000000003	0.6635233	0.34071258	-0.95640147	-0.4129366	-0.24860977	0.5308269	-0.29221755	-0.3600633793588409	0.2728033460866004
1408	-0.39179882	-8.62	-0.39179882	0.0	-2.3580742	-0.47739547	0.65687984	0.34200543	-0.9615882	-0.40646312	-0.24954066	0.51747	-0.29870492	-0.36272101123043066	0.2725161494586879
1409	-0.39150104	-8.61	-0.39150104	0.0	-2.36242	-0.47506094	0.65020233	0.34330326	-0.9667713	-0.39995033	-0.25049394	0.50412786	-0.30504486	-0.36536090413588723	0.27223907779490164
1410	-0.39119872	-8.61	-0.39119872	0.0	-2.3667567	-0.47271540000000006	0.64349186	0.34460515	-0.9719502	-0.39339948	-0.2514694	0.49080324	-0.3112361	-0.3679825732135849	0.27197220314606046
1411	-0.39089218	-8.61	-0.39089218	0.0	-2.3710835	-0.47035792	0.6367496	0.34591022	-0.977124	-0.38681182	-0.25246674	0.47749883	-0.31727755	-0.37058550558213044	0.27171558481178976
1412	-0.3905816	-8.61	-0.3905816	0.0	-2.3754	-0.46798754	0.6299768	0.34721753	-0.9822921	-0.38018855	-0.25348568	0.46421742	-0.32316807	-0.3731691864194336	0.27146928776126833
1413	-0.39026734	-8.61	-0.39026734	0.0	-2.379706	-0.46560335	0.6231746	0.34852624	-0.98745394	-0.37353095	-0.25452593	0.45096168	-0.32890666	-0.3757331558243332	0.2712333658177104
1414	-0.38994962	-8.61	-0.38994962	0.0	-2.3840003	-0.46320444	0.61634433	0.3498355	-0.99260867	-0.36684027	-0.25558713	0.4377343	-0.33449236	-0.3782768661131134	0.27100784787065185
1415	-0.38962868	-8.61	-0.38962868	0.0	-2.3882825	-0.46078995	0.6094871000000001	0.3511444	-0.99775565	-0.3601178	-0.256669	0.42453802	-0.33992425	-0.3807998346020584	0.270792751975301
1416	-0.38930476	-8.61	-0.38930476	0.0	-2.3925524	-0.45835894	0.6026044	0.3524521	-1.0028941999999998	-0.3533648	-0.25777116	0.41137546	-0.34520158	-0.3833015852911682	0.270588141414204
1417	-0.3889781	-8.61	-0.3889781	0.0	-2.396809	-0.45591062	0.5956973000000001	0.35375777	-1.0080235999999998	-0.34658253	-0.25889325	0.39824927	-0.35032353	-0.3857816384967269	0.2703940175415539
1418	-0.3886489	-8.61	-0.3886489	0.0	-2.401052	-0.45344412	0.5887673000000001	0.35506058	-1.0131431999999998	-0.33977240000000003	-0.26003486	0.38516203	-0.35528943	-0.3882394995547867	0.2702103916170398
1419	-0.38831735	-8.61	-0.38831735	0.0	-2.4052804	-0.45095873	0.5818156	0.35635972	-1.0182523	-0.33293566	-0.26119557	0.37211633	-0.36009866	-0.390674696821167	0.2700372566229416
1420	-0.38798368	-8.6	-0.38798368	0.0	-2.4094934	-0.44845366	0.57484365	0.3576543	-1.02335	-0.3260737	-0.26237503	0.35911474	-0.36475062	-0.3930867446121521	0.26987459987662793
1421	-0.38764805	-8.6	-0.38764805	0.0	-2.4136906	-0.4459282	0.5678528	0.35894358	-1.028436	-0.31918788	-0.26357275	0.34615982	-0.36924484	-0.3954752083033295	0.2697224188130513
1422	-0.38731062	-8.6	-0.38731062	0.0	-2.417871	-0.44338164	0.5608445	0.36022672	-1.0335091	-0.3122796	-0.2647883	0.33325407	-0.37358087	-0.3978395842505188	0.26958067957189846
1423	-0.38697162	-8.6	-0.38697162	0.0	-2.4220343	-0.44081336	0.55382	0.36150295	-1.0385689	-0.30535024	-0.26602122	0.32039997	-0.3777583	-0.40017949863162994	0.26944937652444745
1424	-0.38663116	-8.6	-0.38663116	0.0	-2.426179	-0.43822269999999997	0.5467808000000001	0.36277142	-1.0436146000000002	-0.29840124	-0.26727104	0.30760002	-0.3817768	-0.40249442331644436	0.2693284153502067
1425	-0.3862894	-8.6	-0.3862894	0.0	-2.4303048	-0.43560907	0.5397284000000001	0.3640314	-1.0486456	-0.291434	-0.26853725	0.29485664	-0.3856361	-0.40478397336426547	0.26921780169570086
1426	-0.38594648	-8.6	-0.38594648	0.0	-2.4344106	-0.43297186	0.53266424	0.3652821	-1.0536611	-0.28445	-0.26981940000000004	0.28217226	-0.3893359	-0.407047671447197	0.2691174452647431
1427	-0.38560253	-8.6	-0.38560253	0.0	-2.4384956	-0.43031055	0.52558964	0.36652273	-1.0586605	-0.27745065	-0.27111694	0.26954925	-0.39287603	-0.40928512198036204	0.2690272891262134
1428	-0.3852577	-8.6	-0.3852577	0.0	-2.442559	-0.42762458	0.5185063	0.36775252	-1.0636428999999998	-0.27043742	-0.27242935	0.25699	-0.39625633	-0.41149584549748985	0.2689472574161367
1429	-0.38491204	-8.6	-0.38491204	0.0	-2.4465997	-0.42491347	0.5114155	0.36897075	-1.0686076	-0.26341185	-0.27375612	0.2444968	-0.3994767	-0.41367944557184594	0.26887725548614844
1430	-0.38456574	-8.59	-0.38456574	0.0	-2.4506168	-0.42217669999999996	0.50431883	0.37017664	-1.073554	-0.25637537	-0.27509668	0.232072	-0.40253714	-0.4158354997371597	0.26881719770044415
1431	-0.38421887	-8.59	-0.38421887	0.0	-2.4546096	-0.4194138	0.4972178	0.37136945	-1.0784813999999998	-0.2493295	-0.2764505	0.21971788	-0.4054376	-0.4179636174085541	0.2687670052925117
1432	-0.38387153	-8.59	-0.38387153	0.0	-2.458577	-0.41662440000000006	0.49011388	0.37254843	-1.083389	-0.24227577	-0.277817	0.20743670000000006	-0.40817812	-0.4200633723174362	0.268726548349557
1433	-0.38352382	-8.59	-0.38352382	0.0	-2.4625177	-0.41380805	0.48300856	0.37371284	-1.0882763	-0.23521568	-0.2791956	0.19523068	-0.41075885	-0.42213439601730346	0.2686957193596415
1434	-0.3831758	-8.59	-0.3831758	0.0	-2.466431	-0.4109643	0.4759032999999999	0.374862	-1.0931423	-0.22815074	-0.28058574	0.18310206	-0.41317996	-0.42417623727909853	0.26867437241979
1435	-0.38282752	-8.59	-0.38282752	0.0	-2.4703157	-0.40809286	0.46879953	0.37599507	-1.0979863	-0.22108251	-0.28198683	0.171053	-0.41544163	-0.4261885745179443	0.268662395468669
1436	-0.3824791	-8.59	-0.3824791	0.0	-2.474171	-0.40519340000000004	0.4616987	0.37711143	-1.1028079	-0.21401252	-0.28339824	0.15908568	-0.41754413	-0.4281710404652482	0.26865964781191837
1437	-0.3821306	-8.59	-0.3821306	0.0	-2.4779956	-0.40226558	0.45460227	0.3782103	-1.107606	-0.20694232	-0.28481936	0.14720213	-0.41948777	-0.4301232557140426	0.26866597503023837
1438	-0.38178205	-8.59	-0.38178205	0.0	-2.4817884	-0.39930920000000003	0.4475116	0.37929097	-1.1123801000000002	-0.19987349	-0.28624959999999994	0.13540445	-0.42127296	-0.43204487817364495	0.2686811933645285
1439	-0.38143352	-8.59	-0.38143352	0.0	-2.4855483	-0.39632398	0.44042814	0.38035268	-1.1171296	-0.19280757	-0.28768834	0.123694636	-0.42290002	-0.43393558285685574	0.26870515123270844
1440	-0.38108507	-8.58	-0.38108507	0.0	-2.4892743	-0.39330970000000004	0.43335333	0.38139468	-1.1218535	-0.18574618	-0.28913495	0.11207466	-0.42436942	-0.43579504113693995	0.26873767902414075
1441	-0.3807367	-8.58	-0.3807367	0.0	-2.492965	-0.3902663	0.42628857	0.38241628	-1.1265513	-0.17869087	-0.29058874	0.10054647	-0.42568168	-0.4376229261627502	0.2687785766386993
1442	-0.3803885	-8.58	-0.3803885	0.0	-2.4966195	-0.38719353	0.41923530000000003	0.3834167	-1.1312222	-0.17164323	-0.29204908	0.08911199	-0.42683733	-0.43941893412731925	0.26882766826933907
1443	-0.3800405	-8.58	-0.3800405	0.0	-2.5002365	-0.38409135	0.41219490000000003	0.38439527	-1.1358656	-0.16460487	-0.29351532	0.07777309	-0.42783692	-0.44118278078182216	0.2688847585881558
1444	-0.37969267	-8.58	-0.37969267	0.0	-2.503815	-0.38095963	0.40516883	0.3853512	-1.1404806	-0.15757741	-0.2949868	0.06653159	-0.42868108	-0.442914150936737	0.2689496369118082
1445	-0.37934506	-8.58	-0.37934506	0.0	-2.5073533	-0.37779838	0.3981585	0.38628376	-1.1450667	-0.15056242	-0.29646283	0.055389326	-0.4293705	-0.44461276092114865	0.26902207996684835
1446	-0.3789977	-8.58	-0.3789977	0.0	-2.5108504	-0.37460759999999993	0.3911653	0.3871922	-1.1496232	-0.14356153	-0.29794276	0.044348054000000005	-0.42990586	-0.446278353886232	0.2691018704637546
1447	-0.3786506	-8.58	-0.3786506	0.0	-2.5143054	-0.37138736	0.38419065	0.38807574	-1.1541493	-0.13657635	-0.29942584	0.033409517	-0.4302879	-0.44791068018432306	0.26918880476628876
1448	-0.3783038	-8.58	-0.3783038	0.0	-2.5177164	-0.36813772	0.37723592	0.38893372	-1.1586442	-0.12960851	-0.30091146	0.02257544	-0.43051744	-0.4495094453828813	0.269282614602381
1449	-0.37795725	-8.58	-0.37795725	0.0	-2.5210829	-0.3648588	0.37030256	0.38976532	-1.1631074	-0.12265965	-0.30239886	0.011847502	-0.43059528	-0.4510744740761002	0.26938311483509436
1450	-0.37761104	-8.57	-0.37761104	0.0	-2.5244029	-0.3615508	0.36339188	0.39056979999999997	-1.1675382	-0.11573138	-0.30388737	0.001227372	-0.43052232	-0.45260549158958135	0.2694900057661648
1451	-0.37726516	-8.57	-0.37726516	0.0	-2.5276754	-0.35821393	0.35650529999999997	0.39134642	-1.1719357	-0.108825356	-0.30537626	-0.009283328	-0.4302994000000001	-0.4541022799558929	0.26960306203547146
1452	-0.3769196	-8.57	-0.3769196	0.0	-2.530899	-0.35484836	0.34964412	0.39209443	-1.1762995	-0.1019432	-0.3068648	-0.019682977	-0.42992753	-0.4555646462238876	0.26972202463406453
1453	-0.37657437	-8.57	-0.37657437	0.0	-2.5340724	-0.35145440000000006	0.34280974	0.39281309999999997	-1.1806287	-0.09508658	-0.3083523	-0.029969992	-0.42940763	-0.45699235284241785	0.26984661808473476
1454	-0.37622947	-8.57	-0.37622947	0.0	-2.5371943	-0.34803233	0.33600345	0.39350159999999995	-1.1849226000000002	-0.08825713	-0.30983797	-0.04014282	-0.42874077	-0.4583852287021942	0.2699765830320157
1455	-0.37588495	-8.57	-0.37588495	0.0	-2.5402634	-0.34458247	0.32922652	0.39415926	-1.1891807	-0.081456505	-0.31132117	-0.05019991	-0.42792794	-0.45974312795439143	0.2701116661820846
1456	-0.3755408	-8.57	-0.3755408	0.0	-2.5432782	-0.3411052	0.32248032	0.39478526	-1.1934023	-0.074686356	-0.3128011	-0.06013976	-0.42697027	-0.4610658416257721	0.27025156227811387
1457	-0.37519702	-8.57	-0.37519702	0.0	-2.5462372	-0.3376009	0.31576607	0.39537890000000003	-1.1975868	-0.06794834	-0.31427705	-0.06996088	-0.42586887	-0.4623532123454209	0.2703959846526865
1458	-0.3748536	-8.57	-0.3748536	0.0	-2.5491395	-0.33406994	0.30908504	0.3959394	-1.2017336	-0.06124412	-0.31574827	-0.07966179400000001	-0.42462483	-0.46360512246567376	0.27054468357949985
1459	-0.3745106	-8.57	-0.3745106	0.0	-2.551983	-0.3305128	0.30243853	0.39646602	-1.2058421	-0.05457535	-0.31721404	-0.089241065	-0.42323935	-0.4648213859319001	0.27069732559294907
1460	-0.37416792	-8.56	-0.37416792	0.0	-2.554767	-0.32692990000000005	0.29582775	0.39695796	-1.209912	-0.04794369	-0.31867364	-0.09869727	-0.42171365	-0.4660019252545776	0.27085364015649815
1461	-0.37382567	-8.56	-0.37382567	0.0	-2.5574896	-0.32332176	0.28925395	0.3974145	-1.2139423	-0.041350804	-0.32012627	-0.108029	-0.42004898	-0.46714659668488157	0.27101333623682816
1462	-0.37348378	-8.56	-0.37348378	0.0	-2.5601494	-0.3196889	0.2827183	0.3978349	-1.2179329	-0.034798358	-0.32157123	-0.11723487	-0.41824657	-0.46825528362748414	0.2711760828467336
1463	-0.3731423	-8.56	-0.3731423	0.0	-2.5627453	-0.31603178	0.27622205	0.39821833	-1.2218833	-0.028288027	-0.32300773	-0.12631351	-0.41630775	-0.469327935175418	0.2713416154806626
1464	-0.37280118	-8.56	-0.37280118	0.0	-2.5652757	-0.31235100000000005	0.2697664	0.39856407	-1.2257928	-0.021821491	-0.32443506	-0.13526355	-0.41423383	-0.47036441147521363	0.2715096014185122
1465	-0.37246048	-8.56	-0.37246048	0.0	-2.567739	-0.30864713	0.26335245	0.39887136	-1.229661	-0.01540043	-0.32585245	-0.14408366	-0.4120262	-0.4713646554361876	0.2716797304593764
1466	-0.37212014	-8.56	-0.37212014	0.0	-2.570134	-0.30492076	0.25698143	0.39913937	-1.2334875	-0.009026527	-0.32725915	-0.15277253	-0.4096862	-0.47232859334672855	0.27185169202977855
1467	-0.37178022	-8.56	-0.37178022	0.0	-2.572459	-0.30117252	0.25065443	0.39936742	-1.2372718	-0.002701471	-0.32865438	-0.16132885	-0.4072153	-0.4732561670161529	0.27202517083217936
1468	-0.37144065	-8.56	-0.37144065	0.0	-2.5747125	-0.29740304	0.24437259	0.39955467	-1.2410133999999995	0.003573057	-0.33003740000000004	-0.16975136	-0.40461487	-0.47414729169099107	0.27219982532171705
1469	-0.37110147	-8.56	-0.37110147	0.0	-2.5768936	-0.293613	0.23813702	0.39970037	-1.244712	0.009795363	-0.3314074	-0.1780389	-0.40188637	-0.47500199538404386	0.2723753803925858
1470	-0.3707627	-8.55	-0.3707627	0.0	-2.5790002	-0.28980300000000003	0.23194881	0.39980376	-1.2483671	0.015963765	-0.33276367	-0.1861904	-0.39903134	-0.4758202115406799	0.2725514696826631
1471	-0.3704243	-8.55	-0.3704243	0.0	-2.5810316	-0.2859738	0.22580905	0.39986405	-1.2519783000000002	0.022076575	-0.3341054	-0.19420491	-0.39605126	-0.47660198563300327	0.27272780810418873
1472	-0.37008628	-8.55	-0.37008628	0.0	-2.5829859	-0.28212607	0.21971878	0.39988049999999997	-1.2555453	0.028132107000000003	-0.3354318	-0.20208159	-0.3929477	-0.4773473233482406	0.2729040506895563
1473	-0.36974865	-8.55	-0.36974865	0.0	-2.5848615	-0.27826053	0.21367906	0.39985234	-1.2590675	0.034128677	-0.33674216	-0.20981963	-0.38972217	-0.47805620819338684	0.27307984115309303
1474	-0.36941144	-8.55	-0.36941144	0.0	-2.5866578	-0.27437794	0.20769091	0.39977884	-1.2625449	0.040064592	-0.33803567	-0.21741834	-0.38637623	-0.47872879392310025	0.2732549223926426
1475	-0.3690746	-8.55	-0.3690746	0.0	-2.5883727	-0.27047905	0.20175534	0.39965934	-1.2659768	0.04593816	-0.33931157	-0.22487716	-0.38291156	-0.47936506202228546	0.27342891318843465
1476	-0.3687382	-8.55	-0.3687382	0.0	-2.5900052	-0.2665646	0.19587335	0.39949313	-1.269363	0.051747687	-0.34056905	-0.23219554	-0.3793297	-0.47996510866188513	0.27360150800568855
1477	-0.36840224	-8.55	-0.36840224	0.0	-2.5915537	-0.26263538	0.1900459	0.39927953	-1.2727032	0.05749149200000001	-0.34180734	-0.23937303	-0.37563235	-0.4805290308709839	0.2737723758451581
1478	-0.36806673	-8.55	-0.36806673	0.0	-2.5930169	-0.2586922	0.18427397	0.39901793	-1.2759968000000002	0.06316787	-0.34302565	-0.2464093	-0.3718211	-0.4810568870984345	0.2739411782673106
1479	-0.36773163	-8.55	-0.36773163	0.0	-2.5943935	-0.25473592	0.17855848	0.3987077	-1.2792438	0.06877513	-0.34422323	-0.253304	-0.36789775	-0.48154885125471497	0.27410761373954623
1480	-0.36739704	-8.55	-0.36739704	0.0	-2.5956821	-0.25076729999999997	0.17290039999999998	0.3983482	-1.2824439	0.07431158	-0.34539926	-0.26005694	-0.3638639	-0.48200503042937476	0.27427135238859596
1481	-0.3670629	-8.54	-0.3670629	0.0	-2.5968819	-0.24678720000000004	0.16730058	0.39793885	-1.2855965	0.07977552	-0.346553	-0.26666793	-0.3597213	-0.4824255742945175	0.2744320936090293
1482	-0.3667293	-8.54	-0.3667293	0.0	-2.5979915	-0.24279651	0.16175994	0.3974791	-1.2887015	0.08516528	-0.34768373	-0.27313688	-0.3554717	-0.48281067558155055	0.27458953503223976
1483	-0.3663962	-8.54	-0.3663962	0.0	-2.5990095	-0.23879609	0.15627934	0.39696833	-1.2917587	0.090479195	-0.3487907	-0.27946374	-0.35111684	-0.4831604907590942	0.27474334842060155
1484	-0.36606365	-8.54	-0.36606365	0.0	-2.5999353	-0.23478682	0.15085962	0.39640608	-1.2947676	0.09571563	-0.34987327	-0.28564855	-0.34665847	-0.4834752327620393	0.2748932619288709
1485	-0.3657317	-8.54	-0.3657317	0.0	-2.6007679	-0.23076966	0.14550163	0.39579177	-1.2977282	0.10087293	-0.35093072	-0.29169140000000005	-0.34209836	-0.4837551547229538	0.2750389957992124
1486	-0.3654003	-8.54	-0.3654003	0.0	-2.601506	-0.22674552	0.14020617	0.3951249	-1.30064	0.10594948	-0.3519624	-0.29759240000000003	-0.33743832	-0.48400043991278086	0.2751802368778483
1487	-0.36506954	-8.54	-0.36506954	0.0	-2.6021492	-0.22271533	0.13497405	0.394405	-1.3035028999999998	0.110943645	-0.3529677	-0.30335176	-0.33268017	-0.48421139514780426	0.2753167474336929
1488	-0.36473945	-8.54	-0.36473945	0.0	-2.6026967	-0.21868011	0.12980603	0.39363158	-1.3063167	0.11585384	-0.353946	-0.30896974	-0.32782573	-0.48438829350128937	0.27544824469186385
1489	-0.36441	-8.54	-0.36441	0.0	-2.6031475	-0.21464084	0.12470288	0.39280415	-1.3090811000000002	0.12067849	-0.35489666	-0.3144466	-0.3228768	-0.48453139996743017	0.27557446620712434
1490	-0.3640813	-8.54	-0.3640813	0.0	-2.6035008	-0.2105986	0.119665325	0.39192224	-1.3117958	0.12541607	-0.35581917	-0.31978273	-0.3178353	-0.48464101013925925	0.27569512769134397
1491	-0.36375332	-8.53	-0.36375332	0.0	-2.6037564	-0.20655446	0.11469409	0.39098540000000004	-1.3144608999999998	0.13006511	-0.35671294	-0.3249785	-0.31270307	-0.4847175016551515	0.27581002434583235
1492	-0.36342615	-8.53	-0.36342615	0.0	-2.6039133	-0.20250957	0.10978988	0.38999320000000004	-1.317076	0.13462420000000005	-0.35757747	-0.33003435	-0.30748197	-0.484761153608139	0.2759188750023471
1493	-0.36309978	-8.53	-0.36309978	0.0	-2.6039708	-0.1984651	0.10495337	0.38894522	-1.3196409	0.13909194	-0.35841224	-0.33495075	-0.30217397	-0.4847722979726486	0.2760214263853541
1494	-0.36277428	-8.53	-0.36277428	0.0	-2.603928	-0.19442226	0.100185215	0.38784096	-1.3221555	0.14346704	-0.35921679999999995	-0.33972824	-0.2967809	-0.48475128568357084	0.2761174293954614
1495	-0.36244968	-8.53	-0.36244968	0.0	-2.603785	-0.19038232	0.09548607	0.38668007	-1.3246198	0.14774819	-0.3599907	-0.34436738	-0.29130474	-0.48469853237927996	0.2762066839398168
1496	-0.362126	-8.53	-0.362126	0.0	-2.6035407	-0.18634655	0.09085654	0.3854621	-1.3270334	0.15193416	-0.3607335	-0.34886882	-0.28574738	-0.4846143501725769	0.27628891484726664
1497	-0.36180332	-8.53	-0.36180332	0.0	-2.6031945	-0.18231629	0.08629724400000001	0.38418669	-1.3293962	0.15602379	-0.36144483	-0.35323316	-0.28011084	-0.4844991394204422	0.2763639027843606
1498	-0.36148167	-8.53	-0.36148167	0.0	-2.6027462	-0.17829292	0.08180875	0.38285342	-1.3317084	0.16001588	-0.36212435	-0.3574611	-0.27439709999999995	-0.48435337348101803	0.27643145620055765
1499	-0.36116108	-8.53	-0.36116108	0.0	-2.602195	-0.17427778	0.07739165	0.3814619	-1.3339697	0.16390938	-0.36277166	-0.3615533	-0.26860827	-0.4841773887473373	0.27649131276221367
1500	-0.3608416	-8.53	-0.3608416	0.0	-2.6015408	-0.17027232	0.07304647	0.38001174	-1.33618	0.16770321	-0.36338645	-0.36551055	-0.26274640000000005	-0.4839716705996323	0.27654329604782274
1501	-0.3605233	-8.52	-0.3605233	0.0	-2.6007826	-0.16627793	0.06877372400000001	0.37850259999999997	-1.3383392	0.17139636	-0.36396846	-0.3693336	-0.25681365	-0.4837366102111679	0.27658715324561917
1502	-0.36020625	-8.52	-0.36020625	0.0	-2.5999205	-0.16229603	0.06457387	0.3769341	-1.3404472	0.17498784	-0.36451736	-0.37302327	-0.25081217	-0.4834726977621765	0.2766227126159828
1503	-0.35989043	-8.52	-0.35989043	0.0	-2.5989537	-0.15832803	0.060447343	0.37530592	-1.3425041000000002	0.17847672	-0.3650329	-0.37658036	-0.24474417	-0.48318037320731666	0.2766497529638013
1504	-0.35957593	-8.52	-0.35957593	0.0	-2.5978823	-0.15437539	0.056394525	0.3736177	-1.3445097	0.1818621	-0.3655149	-0.38000572	-0.23861177	-0.48286013530705263	0.27666810340929743
1505	-0.35926282	-8.52	-0.35926282	0.0	-2.5967054	-0.15043955	0.052415773	0.37186912	-1.3464642	0.18514313	-0.3659631	-0.38330022	-0.2324172	-0.4825124507765075	0.27667754975861164
1506	-0.35895115	-8.52	-0.35895115	0.0	-2.595423	-0.14652194	0.04851141	0.37005982	-1.3483671999999998	0.18831897	-0.36637732	-0.3864647	-0.2261626	-0.48213776945405584	0.2766778988998442
1507	-0.35864094	-8.52	-0.35864094	0.0	-2.5940347	-0.14262407	0.044681717	0.36818954	-1.3502188999999998	0.19138888	-0.3667574	-0.3895001	-0.21985012	-0.48173660637807164	0.2766689842424895
1508	-0.35833228	-8.52	-0.35833228	0.0	-2.5925403	-0.1387474	0.040926944	0.36625794	-1.3520192	0.19435208	-0.36710313	-0.3924074	-0.21348193	-0.4813094636473938	0.2766506267647392
1509	-0.35802522	-8.52	-0.35802522	0.0	-2.5909395	-0.13489339	0.037247300000000004	0.36426476	-1.3537682	0.19720788	-0.3674144	-0.3951875	-0.20706016	-0.4808568454806289	0.2766226613485607
1510	-0.35771984	-8.52	-0.35771984	0.0	-2.5892322	-0.13106355	0.03364297	0.36220968	-1.3554659	0.19995561	-0.36769116	-0.3978414	-0.20058694	-0.4803792734963837	0.2765849183312516
1511	-0.35741618	-8.51	-0.35741618	0.0	-2.587418	-0.1272594	0.030114096	0.36009240000000003	-1.3571123	0.20259467	-0.36793318	-0.40037012	-0.19406441	-0.47987725061326436	0.27653723251646195
1512	-0.3571143	-8.51	-0.3571143	0.0	-2.5854971	-0.123482436	0.026660800000000002	0.35791275	-1.3587072	0.20512442	-0.36814043	-0.40277466	-0.1874947	-0.4793512882115037	0.2764794567109337
1513	-0.35681427	-8.51	-0.35681427	0.0	-2.583469	-0.11973419	0.023283172	0.3556704	-1.360251	0.20754433	-0.36831278	-0.40505606	-0.18087989	-0.4788019197283141	0.27641142371205435
1514	-0.35651615	-8.51	-0.35651615	0.0	-2.5813339	-0.11601622	0.019981265	0.3533651	-1.3617433	0.20985386	-0.36845016	-0.40721545	-0.17422214	-0.47822970732764436	0.2763330212699289
1515	-0.35622004	-8.51	-0.35622004	0.0	-2.5790913	-0.11233007	0.016755104	0.3509966	-1.3631845	0.21205252	-0.3685525	-0.4092539	-0.16752355	-0.4776351643246171	0.27624406849015426
1516	-0.35592598	-8.51	-0.35592598	0.0	-2.5767417	-0.108677305	0.013604685	0.34856474	-1.3645746	0.21413985	-0.36861974	-0.41117257	-0.16078618	-0.47701887926341247	0.27614447670761927
1517	-0.35563406	-8.51	-0.35563406	0.0	-2.5742848	-0.105059475	0.010529978	0.34606925	-1.3659133999999995	0.21611543	-0.36865178	-0.41297257	-0.15401214	-0.4763813562428695	0.27603408855585726
1518	-0.35534433	-8.51	-0.35534433	0.0	-2.5717206	-0.10147813	0.0075309240000000005	0.34350990000000003	-1.3672011999999998	0.21797888	-0.36864862	-0.41465512	-0.14720355	-0.47572318414322046	0.2759127882447351
1519	-0.3550569	-8.51	-0.3550569	0.0	-2.5690491	-0.097934835	0.004607432	0.34088656	-1.3684379999999998	0.21972983	-0.36861017	-0.41622135	-0.14036246	-0.47504490246562653	0.27578045520624334
1520	-0.35477185	-8.51	-0.35477185	0.0	-2.5662704	-0.09443114	0.0017593825	0.33819896	-1.369624	0.22136796	-0.36853647	-0.41767254	-0.13349093	-0.47434709814031983	0.2756369743128763
1521	-0.35448927	-8.5	-0.35448927	0.0	-2.5633848	-0.090968594	-0.0010133696	0.33544698	-1.3707592	0.22289295	-0.36842743	-0.4190099	-0.12659106	-0.4736303661819452	0.27548226989730273
1522	-0.35420924	-8.5	-0.35420924	0.0	-2.5603921	-0.08754875	-0.0037109957	0.33263043	-1.3718438999999998	0.22430457	-0.36828306	-0.4202347	-0.11966487	-0.47289526612934135	0.2753162193940964
1523	-0.35393184	-8.5	-0.35393184	0.0	-2.5572927	-0.08417315	-0.0063336930000000005	0.3297491	-1.3728781	0.22560258	-0.36810338	-0.42134824	-0.11271444	-0.4721423867048311	0.27513872980967047
1524	-0.35365722	-8.5	-0.35365722	0.0	-2.5540867	-0.08084336	-0.00888168	0.32680294	-1.373862	0.22678678	-0.36788833	-0.42235184	-0.105741784	-0.4713723175014328	0.27494972394889977
1525	-0.35338542	-8.5	-0.35338542	0.0	-2.5507743	-0.07756093	-0.011355204499999999	0.32379174	-1.3747958	0.227857	-0.367638	-0.42324677	-0.09874897	-0.4705856689014694	0.2747491212978913
1526	-0.3531166	-8.5	-0.3531166	0.0	-2.547356	-0.07432742	-0.013754533999999999	0.32071537	-1.3756796999999998	0.22881308	-0.3673523	-0.42403442	-0.09173803	-0.4697830445979599	0.274536846498887
1527	-0.3528508	-8.5	-0.3528508	0.0	-2.5438313	-0.071144365	-0.016079962	0.31757376	-1.376514	0.22965495	-0.36703137	-0.4247161	-0.084711045	-0.46896502752113645	0.27431281338120683
1528	-0.35258815	-8.5	-0.35258815	0.0	-2.5402017	-0.06801335	-0.018331802	0.31436673	-1.3772986	0.23038252	-0.36667517	-0.42529312	-0.07767007	-0.4681322672895919	0.2740769986490146
1529	-0.35232878	-8.5	-0.35232878	0.0	-2.5364666	-0.06493591	-0.02051039	0.31109422	-1.378034	0.23099571	-0.3662837	-0.42576692	-0.07061715	-0.4672853515823975	0.27382930735511196
1530	-0.3520728	-8.5	-0.3520728	0.0	-2.5326269	-0.061913605999999996	-0.022616081	0.30775616	-1.3787205	0.23149455	-0.36585712	-0.42613882	-0.06355435400000001	-0.46642494434605564	0.2735697206202162
1531	-0.3518203	-8.49	-0.3518203	0.0	-2.5286827	-0.058947995	-0.024649244	0.30435246	-1.3793582	0.23187901	-0.3653954	-0.42641023	-0.05648371	-0.46555163078288875	0.27329817317105387
1532	-0.3515714	-8.49	-0.3515714	0.0	-2.5246346	-0.056040633	-0.026610246	0.30088308	-1.3799473	0.23214914	-0.3648986	-0.42658252	-0.049407266	-0.4646660355580063	0.273014628118694
1533	-0.35132623	-8.49	-0.35132623	0.0	-2.520483	-0.05319308	-0.028499456	0.29734805	-1.3804883	0.23230502	-0.3643668	-0.42665714	-0.042327054	-0.4637688004155883	0.27271906522289924
1534	-0.35108492	-8.49	-0.35108492	0.0	-2.5162284	-0.05040689	-0.03031724	0.29374734	-1.3809812	0.23234673	-0.36380005	-0.42663544	-0.035245083	-0.4628605188207443	0.2724114459158638
1535	-0.35084757	-8.49	-0.35084757	0.0	-2.5118713	-0.047683578	-0.03206396	0.290081	-1.3814266000000002	0.23227438	-0.36319843	-0.42651892	-0.028163347	-0.4619418364978866	0.2720917603221309
1536	-0.3506143	-8.49	-0.3506143	0.0	-2.5074127	-0.045024645	-0.033739988	0.2863491	-1.3818246	0.23208815	-0.362562	-0.42630896	-0.02108383	-0.4610133754353759	0.2717600245860958
1537	-0.35038525	-8.49	-0.35038525	0.0	-2.5028524	-0.042431555999999995	-0.03534569	0.2825518	-1.3821757	0.23178817	-0.36189085	-0.42600697	-0.014008514	-0.4600756998541412	0.27141619378630866
1538	-0.35016054	-8.49	-0.35016054	0.0	-2.4981916	-0.039905752999999995	-0.036881473	0.2786892	-1.38248	0.23137468	-0.3611851	-0.4256144	-0.0069393630000000005	-0.45912943432277525	0.27106029051161107
1539	-0.3499403	-8.49	-0.3499403	0.0	-2.4934306	-0.03744865	-0.038347777	0.27476156	-1.3827381	0.2308479	-0.36044484	-0.4251326	0.000121648	-0.4581751773459228	0.2706923224870753
1540	-0.34972462	-8.49	-0.34972462	0.0	-2.4885705	-0.03506163	-0.039745055	0.27076903	-1.3829501	0.23020808	-0.35967022	-0.42456308	0.007172563000000002	-0.45721354843171236	0.27031231793785926
1541	-0.34951368	-8.49	-0.34951368	0.0	-2.4836116	-0.032746065	-0.041073803	0.26671192	-1.3831163999999998	0.22945552	-0.35886133	-0.42390722	0.014211424	-0.456245121745253	0.2699202839472349
1542	-0.3493076	-8.48	-0.3493076	0.0	-2.4785547	-0.030503287999999996	-0.04233453	0.26259053	-1.3832374	0.22859053	-0.35801837	-0.42316648	0.021236291	-0.45527050393304747	0.26951624967174415
1543	-0.34910646	-8.48	-0.34910646	0.0	-2.4734008	-0.028334618	-0.043527782	0.25840515	-1.3833135	0.22761345	-0.3571415	-0.42234233	0.028245227	-0.4542903195032242	0.2691002662854512
1544	-0.34891045	-8.48	-0.34891045	0.0	-2.4681506	-0.026241338	-0.044654123	0.25415617	-1.383345	0.22652464	-0.35623088	-0.42143616	0.035236300000000005	-0.4533051457627503	0.2686723664665129
1545	-0.3487197	-8.48	-0.3487197	0.0	-2.4628053	-0.024224699	-0.045714144000000005	0.24984397	-1.3833323	0.22532448	-0.35528675	-0.4204495	0.042207584000000006	-0.4523156316418442	0.268232628218624
1546	-0.3485343	-8.48	-0.3485343	0.0	-2.4573655	-0.022285929	-0.04670847	0.245469	-1.3832757	0.22401339	-0.3543093	-0.41938373	0.04915716	-0.45132233778700864	0.26778109095798325
1547	-0.34835443	-8.48	-0.34835443	0.0	-2.4518325	-0.02042622	-0.04763773	0.24103174	-1.3831758	0.22259182	-0.3532987	-0.41824034	0.05608312	-0.4503259071889267	0.2673178490099195
1548	-0.3481802	-8.48	-0.3481802	0.0	-2.4462073	-0.01864674	-0.048502594	0.23653264	-1.3830329	0.22106023	-0.35225525	-0.41702077	0.062983565	-0.44932693085572656	0.2668429659123805
1549	-0.34801176	-8.48	-0.34801176	0.0	-2.4404907	-0.016948627	-0.049303755	0.23197228	-1.3828473	0.21941914	-0.35117915	-0.41572654	0.0698566	-0.4483259836560013	0.26635651218746365
1550	-0.34784925	-8.48	-0.34784925	0.0	-2.4346843	-0.015332995	-0.050041918	0.22735117	-1.3826195	0.21766903	-0.35007071	-0.41435912	0.07670034	-0.4473237229420593	0.26585860397867767
1551	-0.34769282	-8.48	-0.34769282	0.0	-2.4287891	-0.013800933999999999	-0.050717805	0.22266994	-1.3823498	0.21581046	-0.34893015	-0.41292	0.08351288	-0.4463207365243515	0.26534933667246025
1552	-0.34754258	-8.47	-0.34754258	0.0	-2.4228067	-0.012353501999999999	-0.051332157	0.21792921	-1.3820388	0.213844	-0.34775773	-0.41141063	0.09029236	-0.4453176572749541	0.26482883956314124
1553	-0.3473987	-8.47	-0.3473987	0.0	-2.416738	-0.01099174	-0.051885724	0.21312964	-1.3816868999999998	0.21177024	-0.34655377	-0.4098325	0.0970369	-0.44431505856246034	0.2642971966129298
1554	-0.3472613	-8.47	-0.3472613	0.0	-2.4105844	-0.009716655	-0.052379258	0.20827188	-1.3812944	0.2095898	-0.3453186	-0.4081871	0.103744626	-0.4433135466391785	0.2637545296422103
1555	-0.34713054	-8.47	-0.34713054	0.0	-2.4043477	-0.008529243	-0.05281353	0.20335668	-1.3808616000000002	0.20730332	-0.34405240000000004	-0.4064759	0.11041368	-0.442313718819043	0.26320098542337944
1556	-0.34700653	-8.47	-0.34700653	0.0	-2.398029	-0.00743047	-0.053189296	0.19838476	-1.3803893	0.20491147	-0.34275559999999994	-0.40470043	0.11704218	-0.44131623045436247	0.2626367106006856
1557	-0.34688944	-8.47	-0.34688944	0.0	-2.3916302	-0.006421274499999999	-0.053507328	0.19335692	-1.3798776	0.20241493	-0.3414284	-0.40286207	0.123628266	-0.44032161654744567	0.262061829267674
1558	-0.34677938	-8.47	-0.34677938	0.0	-2.3851526	-0.005502563	-0.053768399999999994	0.18827392	-1.3793269	0.19981441	-0.34007126	-0.40096235	0.13017009	-0.4393305007622269	0.26147649719444815
1559	-0.34667653	-8.47	-0.34667653	0.0	-2.378598	-0.004675213	-0.05397329	0.18313663	-1.3787377	0.19711062	-0.3386844	-0.39900276	0.13666579	-0.43834348262310485	0.26088087868426607
1560	-0.34658098	-8.47	-0.34658098	0.0	-2.3719678	-0.0039400634999999995	-0.05412279	0.17794587	-1.3781103	0.19430433	-0.33726826	-0.39698476	0.14311354	-0.4373611208219238	0.2602751120310427
1561	-0.34649292	-8.47	-0.34649292	0.0	-2.365264	-0.0032979296999999996	-0.05421769	0.17270255	-1.3774451	0.1913963	-0.33582312	-0.3949098	0.14951146	-0.43638401849494046	0.25965938099975555
1562	-0.34641248	-8.46	-0.34641248	0.0	-2.358488	-0.0027495841	-0.054258782	0.16740759	-1.3767425	0.18838733	-0.33434936	-0.39277938	0.15585773	-0.4354127518863214	0.25903385322300826
1563	-0.34633976	-8.46	-0.34633976	0.0	-2.351642	-0.0022957745999999998	-0.054246865	0.16206191	-1.3760028999999998	0.18527824	-0.33284736	-0.39059493	0.16215049	-0.4344478845197687	0.258398696901455
1564	-0.34627494	-8.46	-0.34627494	0.0	-2.3447275	-0.0019372236999999999	-0.054182746	0.1566665	-1.3752265	0.18206987	-0.33131750000000004	-0.38835797	0.16838789999999998	-0.43349001280339705	0.2577541143348965
1565	-0.34621817	-8.46	-0.34621817	0.0	-2.3377469	-0.0016746157	-0.05406723	0.15122236	-1.374414	0.17876308	-0.3297602000000001	-0.38606995	0.17456816	-0.43253974230323067	0.2571003111808443
1566	-0.34616956	-8.46	-0.34616956	0.0	-2.3307014	-0.0015086170999999999	-0.053901132000000004	0.1457305	-1.3735656	0.17535877	-0.3281758	-0.38373238	0.18068941	-0.4315975761413461	0.2564374339209923
1567	-0.3461293	-8.46	-0.3461293	0.0	-2.3235936	-0.0014398657	-0.053685255	0.14019197	-1.3726816000000002	0.17185783	-0.32656476	-0.38134673	0.18674983	-0.43066414953957394	0.25576573299293476
1568	-0.34609747	-8.46	-0.34609747	0.0	-2.316425	-0.0014689695999999999	-0.053420424	0.13460785	-1.3717628000000002	0.16826122	-0.32492748	-0.37891448	0.1927476	-0.42974000379975835	0.25508538445307194
1569	-0.34607422	-8.46	-0.34607422	0.0	-2.3091981	-0.0015965182999999998	-0.053107467	0.12897924	-1.3708091999999998	0.16456987	-0.32326442	-0.376437	0.19868086	-0.4288256999916394	0.254396608529712
1570	-0.34605974	-8.46	-0.34605974	0.0	-2.3019147	-0.0018230720999999998	-0.05274721	0.12330726	-1.3698214	0.16078481	-0.32157594	-0.37391573	0.20454784	-0.42792178736147407	0.25369961686135706
1571	-0.34605408	-8.46	-0.34605408	0.0	-2.294577	-0.0021491766000000002	-0.052340474000000005	0.11759307	-1.3687998	0.15690702	-0.31986257	-0.37135202	0.21034667	-0.42702882410644777	0.2529946292645398
1572	-0.34605742	-8.45	-0.34605742	0.0	-2.2871866	-0.0025753584	-0.051888112	0.11183784	-1.3677449	0.15293758	-0.31812470000000004	-0.36874717	0.21607554	-0.42614733180281733	0.25228185433076655
1573	-0.34606984	-8.45	-0.34606984	0.0	-2.2797465	-0.0031021041999999997	-0.051390942	0.10604274	-1.366657	0.14887753	-0.31636286	-0.36610258	0.22173265	-0.42527789412171657	0.25156155048547524
1574	-0.34609148	-8.45	-0.34609148	0.0	-2.2722583	-0.0037298894	-0.05084981400000001	0.10020898	-1.3655367	0.14472799	-0.31457743	-0.3634195	0.22731616	-0.4244209964170798	0.2508339123621983
1575	-0.34612247	-8.45	-0.34612247	0.0	-2.2647243	-0.004459173	-0.05026556	0.09433776	-1.3643842	0.14049008	-0.3127689	-0.36069936	0.23282425	-0.42357718310864706	0.25009917569614365
1576	-0.3461629	-8.45	-0.3461629	0.0	-2.257147	-0.0052903886	-0.049639035	0.0884303	-1.3632002	0.13616495	-0.31093782	-0.35794356	0.2382551	-0.4227470612773202	0.2493576171142787
1577	-0.34621286	-8.45	-0.34621286	0.0	-2.2495284	-0.0062239477	-0.048971083	0.082487844	-1.361985	0.13175376	-0.30908459999999993	-0.35515347	0.24360687	-0.42193108986726563	0.2486094189359245
1578	-0.3462725	-8.45	-0.3462725	0.0	-2.2418709	-0.007260241999999999	-0.04826255	0.07651164	-1.3607391000000002	0.12725776	-0.30720976	-0.35233059999999994	0.24887775	-0.421129848049617	0.24785485159971976
1579	-0.34634188	-8.45	-0.34634188	0.0	-2.2341766	-0.008399639	-0.0475143	0.07050294	-1.359463	0.12267822	-0.3053138	-0.3494763	0.25406593	-0.4203438462917923	0.24709414678663863
1580	-0.3464211	-8.45	-0.3464211	0.0	-2.2264478	-0.009642497	-0.046727187999999996	0.06446302	-1.358157	0.11801645	-0.30339720000000003	-0.34659216	0.2591696	-0.4195735888412095	0.24632752773778085
1581	-0.34651023	-8.45	-0.34651023	0.0	-2.218687	-0.010989148999999998	-0.045902062	0.058393177000000004	-1.3568219	0.11327381	-0.30146047	-0.34367955	0.26418695	-0.4188196482990021	0.2455552791891244
1582	-0.3466094	-8.44	-0.3466094	0.0	-2.2108963	-0.012439913	-0.045039788	0.052294694	-1.3554578000000002	0.10845168	-0.2995041	-0.34074005	0.26911616	-0.4180824784209626	0.24477759566832627
1583	-0.34671873	-8.44	-0.34671873	0.0	-2.2030778	-0.013995077	-0.044141217999999996	0.046168897	-1.3540654	0.103551485	-0.29752856	-0.33777517	0.27395537	-0.4173626194663666	0.24399473642100425
1584	-0.3468382	-8.44	-0.3468382	0.0	-2.1952336	-0.015654916	-0.04320722	0.04001711	-1.3526452	0.098574676	-0.2955343	-0.33478647	0.27870283	-0.4166605279503098	0.24320691590972207
1585	-0.34696794	-8.44	-0.34696794	0.0	-2.187366	-0.017419694	-0.042238656	0.03384067	-1.3511975	0.093522735	-0.29352188	-0.33177546	0.28335667	-0.41597670593206787	0.24241437399727006
1586	-0.347108	-8.44	-0.347108	0.0	-2.1794772	-0.019289656000000002	-0.04123641	0.027640948	-1.3497229	0.08839719	-0.2914917	-0.32874380000000003	0.2879151	-0.41531164492905887	0.24161734669739887
1587	-0.34725848	-8.44	-0.34725848	0.0	-2.171569	-0.021265026	-0.040201355	0.02141932	-1.3482219	0.083199605	-0.28944424	-0.32569298	0.2923763	-0.4146657863366105	0.24081604532624393
1588	-0.3474194	-8.44	-0.3474194	0.0	-2.163644	-0.023346014	-0.03913436	0.015177188999999999	-1.3466951	0.07793155	-0.28737992	-0.32262468	0.2967385	-0.41403963213376604	0.24001072435938245
1589	-0.34759086	-8.44	-0.34759086	0.0	-2.1557038	-0.025532792999999998	-0.038036297999999996	0.0089159785	-1.3451427	0.07259463	-0.28529924	-0.31954047	0.30099982	-0.4134335719239958	0.23920155904737028
1590	-0.3477729	-8.44	-0.3477729	0.0	-2.1477506	-0.027825482000000002	-0.036908045	0.0026371246	-1.3435655	0.06719047	-0.28320262	-0.316442	0.30515847	-0.41284810947634343	0.23838881088856026
1591	-0.3479655	-8.44	-0.3479655	0.0	-2.1397867	-0.030224143	-0.035750486	-0.003657922	-1.3419638	0.06172069	-0.2810905	-0.31333095	0.30921268	-0.41228366599752964	0.2375726996677473
1592	-0.34816882	-8.43	-0.34816882	0.0	-2.1318138	-0.032728784	-0.034564495	-0.009967689	-1.3403381	0.056186937	-0.27896333	-0.31020895	0.31316063	-0.411740636571489	0.2367534130943572
1593	-0.34838283	-8.43	-0.34838283	0.0	-2.1238341	-0.03533935	-0.033350952	-0.01629069	-1.338689	0.05059084	-0.2768215	-0.3070777	0.31700048	-0.41121948357680055	0.235931199013973
1594	-0.34860757	-8.43	-0.34860757	0.0	-2.1158497	-0.038055755	-0.03211074	-0.022625417999999998	-1.3370168	0.044934046	-0.27466547	-0.30393887	0.32073048	-0.4107205830285599	0.23510625489675263
1595	-0.3488431	-8.43	-0.3488431	0.0	-2.1078627	-0.04087783	-0.030844742	-0.028970357000000002	-1.335322	0.039218232	-0.2724957	-0.30079412	0.32434878	-0.4102443545639526	0.23427880211477126
1596	-0.3490894	-8.43	-0.3490894	0.0	-2.099875	-0.043805372	-0.029553846	-0.03532397	-1.3336053	0.033445083	-0.27031252	-0.29764515	0.32785365	-0.40979118121784214	0.23344905470837382
1597	-0.34934658	-8.43	-0.34934658	0.0	-2.0918884	-0.04683812	-0.028238937000000002	-0.041684706	-1.3318669	0.027616302	-0.26811638	-0.29449373	0.33124337	-0.409361410685556	0.23261720252060183
1598	-0.3496146	-8.43	-0.3496146	0.0	-2.083905	-0.04997576	-0.026900907999999998	-0.048050999999999996	-1.3301072	0.021733595	-0.26590773	-0.2913416	0.3345163	-0.4089553875019577	0.23178344526642616
1599	-0.3498935	-8.43	-0.3498935	0.0	-2.075927	-0.053217932999999995	-0.025540652	-0.054421276	-1.328327	0.015798697	-0.26368693	-0.28819045	0.33767083	-0.4085735243460906	0.23094803883159495
1600	-0.35018328	-8.43	-0.35018328	0.0	-2.0679562	-0.056564245	-0.024159053	-0.06079393599999999	-1.3265263	0.009813347	-0.26145437	-0.28504205	0.34070542	-0.40821606745049593	0.23011114652667358
1601	-0.35048395	-8.43	-0.35048395	0.0	-2.0599947	-0.060014255	-0.022756963999999998	-0.06716737	-1.324706	0.003779294	-0.25921047	-0.28189817	0.3436186	-0.40788339865235895	0.22927301024990301
1602	-0.35079554	-8.43	-0.35079554	0.0	-2.0520442	-0.06356748	-0.021335201	-0.07353996	-1.3228663	-0.002301691	-0.25695562	-0.27876055	0.34640893	-0.4075757562446854	0.22843380303116076
1603	-0.35111803	-8.42	-0.35111803	0.0	-2.0441067	-0.067223415	-0.019894546000000003	-0.07991005	-1.3210077	-0.008427828	-0.25469023	-0.27563098	0.34907502	-0.4072934479041962	0.2275937492153991
1604	-0.35145143	-8.42	-0.35145143	0.0	-2.0361845	-0.07098149	-0.018435745	-0.086275995	-1.3191307	-0.014597318	-0.25241464	-0.2725112	0.35161555	-0.40703675140761264	0.22675307508025128
1605	-0.35179573	-8.42	-0.35179573	0.0	-2.028279	-0.07484112	-0.016959514	-0.09263614	-1.3172356	-0.020808363	-0.25012925	-0.26940313	0.35402924	-0.4068058676060821	0.2259119382531979
1606	-0.35215095	-8.42	-0.35215095	0.0	-2.0203924	-0.07880167	-0.015466538	-0.098988794	-1.315323	-0.027059147	-0.24783443	-0.2663085	0.35631484	-0.40660106037632604	0.22507056833812142
1607	-0.35251704	-8.42	-0.35251704	0.0	-2.0125268	-0.08286247	-0.0139574725	-0.10533227	-1.3133932	-0.03334784	-0.24553056	-0.26322913	0.35847118	-0.4064225551648331	0.2242291816607672
1608	-0.35289398	-8.42	-0.35289398	0.0	-2.0046835	-0.08702280000000001	-0.012432928000000001	-0.111664884	-1.3114469	-0.039672606	-0.24321802	-0.26016682	0.3604971	-0.4062705330925186	0.22338795427274602
1609	-0.35328177	-8.42	-0.35328177	0.0	-1.9968649	-0.09128195	-0.010893491000000002	-0.117984906	-1.3094844	-0.046031594	-0.24089720000000006	-0.2571234	0.36239144	-0.40614521820703287	0.22254710796141966
1610	-0.3536804	-8.42	-0.3536804	0.0	-1.9890726	-0.09563911	-0.009339718	-0.124290615	-1.307506	-0.05242296	-0.23856844	-0.25410068	0.36415324	-0.4060467246304519	0.2217068140764826
1611	-0.35408983	-8.42	-0.35408983	0.0	-1.9813086	-0.10009349	-0.007772134	-0.13058028	-1.3055123	-0.058844842	-0.23623215	-0.25110048	0.3657814	-0.40597526817903284	0.2208672961033932
1612	-0.35451	-8.42	-0.35451	0.0	-1.9735746	-0.10464422	-0.006191235	-0.13685216	-1.3035039	-0.065295376	-0.23388873	-0.2481246	0.36727497	-0.40593098986554865	0.22002874394551536
1613	-0.35494092	-8.41	-0.35494092	0.0	-1.9658726	-0.10929041	-0.0045974874	-0.14310446	-1.301481	-0.07177267	-0.23153861	-0.24517488	0.36863306	-0.4059140023846305	0.21919134845062935
1614	-0.35538256	-8.41	-0.35538256	0.0	-1.9582045	-0.11403114	-0.0029913164	-0.14933543	-1.2994442	-0.07827485	-0.22918218	-0.24225315	0.36985472	-0.4059244615911413	0.2183553131236364
1615	-0.35583487	-8.41	-0.35583487	0.0	-1.9505719	-0.11886544	-0.0013731285	-0.15554324	-1.2973938	-0.08480002	-0.22681992	-0.23936123	0.37093917	-0.4059624374676224	0.2175208138571499
1616	-0.35629782	-8.41	-0.35629782	0.0	-1.9429767	-0.1237923	0.00025670178	-0.16172607	-1.2953305	-0.09134627	-0.22445226	-0.23650092	0.3718855	-0.40602806522070445	0.2166880564139443
1617	-0.3567714	-8.41	-0.3567714	0.0	-1.9354206	-0.12881069	0.0018978220000000002	-0.16788211	-1.2932545	-0.09791171	-0.22207965	-0.23367403	0.372693	-0.4061213909873932	0.21585720895750266
1618	-0.3572556	-8.41	-0.3572556	0.0	-1.9279056	-0.13391954	0.0035499108	-0.1740095	-1.2911663999999998	-0.10449441	-0.21970259	-0.2308824	0.37336096	-0.4062425136583193	0.21502847458214702
1619	-0.35775033	-8.41	-0.35775033	0.0	-1.9204333	-0.13911773	0.0052126785999999994	-0.18010639	-1.2890666000000002	-0.111092456	-0.21732153	-0.2281278	0.37388864	-0.4063914796647209	0.21420203489254896
1620	-0.3582556	-8.41	-0.3582556	0.0	-1.9130055	-0.14440413	0.006885863000000001	-0.18617089999999997	-1.2869555	-0.11770392	-0.214937	-0.22541204	0.37427545	-0.4065683243198349	0.2133780640276697
1621	-0.35877135	-8.41	-0.35877135	0.0	-1.905624	-0.14977756	0.008569229	-0.19220117	-1.2848333	-0.12432688	-0.21254948	-0.2227369	0.3745207	-0.4067730746980606	0.2125567395213669
1622	-0.35929754	-8.41	-0.35929754	0.0	-1.8982904	-0.15523679999999998	0.010262571	-0.19819528	-1.2827004	-0.13095939	-0.2101595	-0.2201041	0.37462384	-0.40700569985008084	0.21173821461657538
1623	-0.35983416	-8.4	-0.35983416	0.0	-1.8910066	-0.1607806	0.011965703999999999	-0.20415132	-1.2805574	-0.13759951	-0.20776756	-0.21751541	0.37458432	-0.40726625293168783	0.21092269472653888
1624	-0.36038116	-8.4	-0.36038116	0.0	-1.8837743	-0.16640769	0.013678458999999999	-0.21006738	-1.2784044	-0.14424531	-0.20537424	-0.21497253	0.37440163	-0.4075546897754226	0.21011033231108098
1625	-0.36093852	-8.4	-0.36093852	0.0	-1.876595	-0.17211674	0.015400703	-0.21594152	-1.2762418	-0.15089484	-0.20298006	-0.21247719	0.3740753	-0.4078709686533615	0.209301284276101
1626	-0.36150616	-8.4	-0.36150616	0.0	-1.8694707	-0.17790641	0.017132328999999998	-0.22177179	-1.2740698	-0.15754615	-0.20058556	-0.21003108	0.37360495	-0.4082150390596711	0.20849572712739955
1627	-0.36208406	-8.4	-0.36208406	0.0	-1.8624028	-0.1837753	0.018873263	-0.22755624	-1.2718887	-0.16419728	-0.19819134	-0.20763591	0.37299028	-0.4085868084652664	0.2076938047161667
1628	-0.3626722	-8.4	-0.3626722	0.0	-1.855393	-0.18972202	0.020623462	-0.23329294	-1.2696989	-0.17084628	-0.19579798	-0.20529333	0.37223092	-0.40898623298408204	0.20689568750886111
1629	-0.36327052	-8.4	-0.36327052	0.0	-1.8484432	-0.19574507	0.022382926	-0.23897988	-1.2675005	-0.17749120000000002	-0.19340603	-0.20300505	0.37132668	-0.4094131795684265	0.2061015293674119
1630	-0.363879	-8.4	-0.363879	0.0	-1.8415548	-0.20184301	0.02415168	-0.24461509999999997	-1.2652938	-0.18413006	-0.19101612	-0.20077267	0.37027735	-0.4098675486113053	0.20531148846023498
1631	-0.36449757	-8.4	-0.36449757	0.0	-1.8347293	-0.20801432	0.025929771	-0.25019664	-1.263079	-0.19076091	-0.18862885	-0.19859786	0.36908275	-0.4103491945034012	0.20452569804229084
1632	-0.3651262	-8.4	-0.3651262	0.0	-1.8279687	-0.21425748	0.027717287	-0.25572258	-1.2608565	-0.19738178	-0.18624483	-0.19648226	0.36774284	-0.41085802121911313	0.20374434076226428
1633	-0.36576477	-8.39	-0.36576477	0.0	-1.8212743	-0.22057089	0.029514323999999998	-0.26119098	-1.2586262	-0.20399071	-0.18386468	-0.19442749	0.36625752	-0.411393815347963	0.20296752501563042
1634	-0.3664133	-8.39	-0.3664133	0.0	-1.8146478	-0.22695297	0.03132102	-0.26659998	-1.2563885	-0.21058574	-0.18148905	-0.19243515	0.36462677	-0.4119564689038849	0.20219541873965433
1635	-0.36707166	-8.39	-0.36707166	0.0	-1.8080906	-0.23340212	0.03313752	-0.27194765	-1.2541436	-0.21716487	-0.17911859	-0.19050683	0.36285058	-0.4125457785961686	0.20142814249341998
1636	-0.3677398	-8.39	-0.3677398	0.0	-1.8016045	-0.23991669999999998	0.034963995	-0.2772322	-1.2518915000000002	-0.22372618	-0.17675395	-0.18864411	0.360929	-0.4131615950992128	0.20066585159349548
1637	-0.36841762	-8.39	-0.36841762	0.0	-1.7951908	-0.24649508	0.036800652999999996	-0.28245178	-1.2496325	-0.23026767	-0.1743958	-0.1868486	0.35886216	-0.4138037048816101	0.19990866191147746
1638	-0.36910507	-8.39	-0.36910507	0.0	-1.7888513	-0.25313562	0.038647722	-0.28760457	-1.2473667	-0.23678738	-0.17204478	-0.18512183	0.35665014	-0.41447193499683077	0.19915672176648327
1639	-0.369802	-8.39	-0.369802	0.0	-1.7825873	-0.25983667	0.04050548	-0.29268885	-1.2450943	-0.24328335	-0.16970156	-0.1834654	0.35429314	-0.4151660797948608	0.1984101583194956
1640	-0.37050834	-8.39	-0.37050834	0.0	-1.7764003	-0.26659656	0.04237424	-0.29770288	-1.2428155	-0.24975362	-0.16736677	-0.18188085	0.35179132	-0.41588592906638333	0.19766909647473765
1641	-0.371224	-8.39	-0.371224	0.0	-1.7702919	-0.27341357	0.044254348	-0.3026449	-1.2405303	-0.25619623	-0.16504106	-0.18036968	0.349145	-0.4166312302625458	0.19693366694820935
1642	-0.3719488	-8.39	-0.3719488	0.0	-1.7642635	-0.28028600000000004	0.04614618400000001	-0.3075133	-1.2382389	-0.2626092	-0.16272502	-0.17893346	0.3463544	-0.4174017615135666	0.19620399358713375
1643	-0.37268272	-8.38	-0.37268272	0.0	-1.7583164	-0.28721220000000003	0.04805017	-0.31230637	-1.2359414	-0.26899064	-0.16041927	-0.17757367	0.34341982	-0.4181972678089676	0.19548018892690058
1644	-0.37342557	-8.38	-0.37342557	0.0	-1.7524518	-0.29419035	0.04996675	-0.31702247	-1.2336382	-0.27533847	-0.15812442	-0.17629184	0.3403417	-0.4190174650568772	0.19476237700612975
1645	-0.37417725	-8.38	-0.37417725	0.0	-1.7466711	-0.30121875	0.05189641	-0.32166004	-1.231329	-0.28165084	-0.15584104	-0.17508943	0.33712038	-0.4198620637875138	0.19405066047872338
1646	-0.37493762	-8.38	-0.37493762	0.0	-1.7409753	-0.30829564	0.05383967	-0.3262175	-1.2290142	-0.28792572	-0.15356974	-0.17396794	0.3337563	-0.42073076544738	0.1933451427508427
1647	-0.37570655	-8.38	-0.37570655	0.0	-1.7353655	-0.3154192	0.055797078	-0.33069327	-1.2266937	-0.29416123	-0.15131108	-0.17292884	0.33024990000000004	-0.42162324054460454	0.19264592184441046
1648	-0.37648386	-8.38	-0.37648386	0.0	-1.7298429	-0.32258764	0.057769217000000005	-0.33508584	-1.2243678999999998	-0.30035537	-0.14906564	-0.17197354	0.32660177	-0.42253917018615417	0.1919531171103078
1649	-0.37726945	-8.38	-0.37726945	0.0	-1.7244084	-0.3297991	0.05975671	-0.33939368	-1.2220365	-0.30650625	-0.14683399	-0.17110354	0.3228124	-0.423478178498764	0.19126680042315025
1650	-0.37806314	-8.38	-0.37806314	0.0	-1.7190628	-0.3370517	0.061760206	-0.34361535	-1.2196999	-0.3126119	-0.14461668	-0.17032026	0.31888252	-0.42443990114754343	0.19058707936445232
1651	-0.3788648	-8.38	-0.3788648	0.0	-1.7138071	-0.34434359999999997	0.06378038	-0.34774940000000004	-1.2173581	-0.31867042	-0.14241426	-0.16962512	0.31481279999999995	-0.4254239620987625	0.18991404878143942
1652	-0.37967423	-8.38	-0.37967423	0.0	-1.7086419	-0.3516729	0.06581796	-0.35179445	-1.2150111	-0.32467982	-0.14022727	-0.16901958	0.31060404	-0.4264299232756728	0.18924778354139238
1653	-0.3804913	-8.38	-0.3804913	0.0	-1.7035681	-0.35903764	0.06787365	-0.355749	-1.2126591999999998	-0.33063826	-0.13805628	-0.16850506	0.30625707	-0.4274574107445449	0.18858839963307364
1654	-0.3813158	-8.37	-0.3813158	0.0	-1.6985862	-0.36643592	0.06994819	-0.3596118	-1.2103022	-0.33654374	-0.13590181	-0.16808303	0.30177283	-0.42850595030770117	0.18793595954307094
1655	-0.3821476	-8.37	-0.3821476	0.0	-1.693697	-0.37386572	0.07204231	-0.36338145	-1.2079403	-0.34239444	-0.1337644	-0.16775492	0.29715228	-0.4295751225895539	0.18729056325368154
1656	-0.38298652	-8.37	-0.38298652	0.0	-1.6889006	-0.38132513	0.07415676	-0.36705664	-1.2055737	-0.3481884	-0.13164458	-0.16752219	0.29239646	-0.4306644525703353	0.18665227924050182
1657	-0.38383234	-8.37	-0.38383234	0.0	-1.6841978	-0.38881207	0.076292284	-0.37063609999999997	-1.2032022	-0.3539237	-0.12954287	-0.16738631	0.2875065	-0.43177345849422616	0.1860211976269241
1658	-0.3846849	-8.37	-0.3846849	0.0	-1.6795888	-0.39632457	0.07844962	-0.37411857	-1.200826	-0.3595985	-0.12745979999999998	-0.16734876	0.2824835	-0.4329016765216903	0.18539738942082162
1659	-0.385544	-8.37	-0.385544	0.0	-1.6750739	-0.40386063	0.08062954	-0.37750279999999997	-1.1984452	-0.36521086	-0.12539588	-0.16741098	0.27732870000000004	-0.43404859741319274	0.18478093057618436
1660	-0.38640946	-8.37	-0.38640946	0.0	-1.6706535	-0.4114183	0.08283281	-0.38078758	-1.19606	-0.37075886	-0.123351626	-0.16757448	0.27204340000000005	-0.43521375599082324	0.18417192148663775
1661	-0.38728106	-8.37	-0.38728106	0.0	-1.6663277	-0.41899556	0.0850602	-0.38397175	-1.1936703000000002	-0.37624067	-0.12132756	-0.16784072	0.26662892	-0.4363966215138856	0.18357042469670326
1662	-0.38815862	-8.37	-0.38815862	0.0	-1.6620967	-0.42659044	0.08731248	-0.38705415	-1.1912763000000002	-0.38165438	-0.11932416	-0.1682112	0.2610866	-0.4375966908219147	0.18297651934636672
1663	-0.38904196	-8.37	-0.38904196	0.0	-1.6579605	-0.43420097	0.08959044	-0.39003363	-1.1888782	-0.38699812	-0.11734194	-0.16868746	0.25541797	-0.4388134404335175	0.18239028467596782
1664	-0.3899308	-8.36	-0.3899308	0.0	-1.6539192	-0.44182515	0.09189485	-0.39290914	-1.186476	-0.39227003	-0.11538137	-0.16927098	0.24962448	-0.44004633744753263	0.18181179938008404
1665	-0.390825	-8.36	-0.390825	0.0	-1.6499728	-0.44946104	0.09422652	-0.39567956	-1.1840699	-0.3974682000000001	-0.113442905	-0.16996327	0.24370767	-0.44129484848256695	0.18124114965059474
1666	-0.39172432	-8.36	-0.39172432	0.0	-1.6461211	-0.45710662	0.09658623	-0.39834386	-1.18166	-0.4025908	-0.111527026	-0.17076583	0.23766918	-0.4425584188560653	0.18067841315057695
1667	-0.39262852	-8.36	-0.39262852	0.0	-1.642364	-0.46475998	0.098974794	-0.400901	-1.1792467	-0.40763605	-0.10963418	-0.17168018	0.23151064	-0.44383652018431247	0.1801236761299509
1668	-0.39353737	-8.36	-0.39353737	0.0	-1.6387014	-0.47241908	0.101393014	-0.40335	-1.1768297	-0.412602	-0.10776482	-0.17270784	0.22523376	-0.44512854772545013	0.17957701648637786
1669	-0.39445072	-8.36	-0.39445072	0.0	-1.635133	-0.48008199999999995	0.103841715	-0.40568987	-1.1744095	-0.41748697	-0.10591937	-0.1738503	0.2188403	-0.44643397471553026	0.1790385282837068
1670	-0.39536825	-8.36	-0.39536825	0.0	-1.6316584	-0.48774675	0.10632171	-0.40791965	-1.1719862	-0.42228907	-0.10409828	-0.17510909	0.21233205	-0.44775219630921176	0.17850829119181066
1671	-0.39628983	-8.36	-0.39628983	0.0	-1.6282773	-0.49541130000000005	0.10883382	-0.41003847	-1.1695598	-0.42700663	-0.10230197	-0.17648572	0.20571087	-0.44908263272277826	0.17798638658501306
1672	-0.39721513	-8.36	-0.39721513	0.0	-1.6249894	-0.50307375	0.11137888	-0.41204542	-1.1671306	-0.43163785	-0.10053086	-0.17798166	0.19897865	-0.4504247128318177	0.17747292556153213
1673	-0.398144	-8.36	-0.398144	0.0	-1.6217941	-0.510732	0.1139577	-0.41393959999999996	-1.1646987	-0.43618104	-0.09878537	-0.17959832	0.19213735	-0.4517778091305237	0.17696798937601038
1674	-0.39907616	-8.35	-0.39907616	0.0	-1.6186908	-0.51838416	0.11657115	-0.41572016	-1.1622645	-0.44063452	-0.0970659	-0.18133694	0.18518893	-0.4531413112119293	0.17647168335196714
1675	-0.40001142	-8.35	-0.40001142	0.0	-1.6156793	-0.52602816	0.11922005	-0.41738635	-1.1598277	-0.44499657	-0.09537286	-0.18319875	0.17813548	-0.4545145544318543	0.1759841054700713
1676	-0.40094948	-8.35	-0.40094948	0.0	-1.6127586	-0.5336621	0.121905245	-0.41893729999999996	-1.1573889	-0.44926557	-0.09370665	-0.18518478	0.17097908	-0.4558969089624023	0.1755053774937256
1677	-0.40189016	-8.35	-0.40189016	0.0	-1.6099284	-0.5412839	0.12462759	-0.4203723	-1.1549481	-0.4534399	-0.09206766	-0.187296	0.16372183	-0.45728769681753534	0.1750356086013898
1678	-0.4028332	-8.35	-0.4028332	0.0	-1.6071877	-0.5488916	0.12738793	-0.42169055	-1.1525055	-0.45751795	-0.09045626	-0.18953331	0.15636589999999995	-0.4586862281495895	0.1745749180352848
1679	-0.40377837	-8.35	-0.40377837	0.0	-1.6045362	-0.55648315	0.13018714	-0.4228914000000001	-1.1500611	-0.46149826	-0.088872865	-0.19189745	0.1489135	-0.46009181349229433	0.17412343309523123
1680	-0.4047254	-8.35	-0.4047254	0.0	-1.6019728	-0.56405663	0.13302606	-0.42397413	-1.1476153999999998	-0.46537936	-0.08731782	-0.19438913	0.1413669	-0.4615037730968246	0.17368129512553546
1681	-0.40567407	-8.35	-0.40567407	0.0	-1.5994972	-0.5716100000000001	0.13590558	-0.42493805	-1.1451683	-0.46915993	-0.08579149999999999	-0.19700894	0.13372837	-0.46292140391783904	0.17324865239564188
1682	-0.40662414	-8.35	-0.40662414	0.0	-1.5971085	-0.5791411999999999	0.13882655	-0.42578253	-1.1427201	-0.47283858	-0.08429428	-0.19975738	0.12600024	-0.46434399016697697	0.172825651882264
1683	-0.4075753	-8.35	-0.4075753	0.0	-1.594806	-0.5866482	0.14178985	-0.42650697	-1.1402709999999998	-0.47641405	-0.08282651	-0.20263489	0.11818489	-0.4657708145163421	0.1724124550413121
1684	-0.4085274	-8.34	-0.4085274	0.0	-1.5925891	-0.59412915	0.14479634	-0.42711076	-1.1378211	-0.4798851	-0.08138855	-0.20564178	0.110284686	-0.4672011958008254	0.17200924321867034
1685	-0.40948012	-8.34	-0.40948012	0.0	-1.590457	-0.6015818	0.14784694	-0.42759335	-1.1353705	-0.48325062	-0.07998074599999999	-0.20877835	0.10230208	-0.46863434332974396	0.17161616300288343
1686	-0.41043323	-8.34	-0.41043323	0.0	-1.5884091	-0.6090043	0.15094249	-0.42795423	-1.1329195	-0.48650947	-0.07860345	-0.21204476	0.09423954	-0.47006959789845276	0.17123342932098642
1687	-0.4113865	-8.34	-0.4113865	0.0	-1.5864445	-0.6163945	0.1540839	-0.4281929	-1.1304682	-0.48966056	-0.077257	-0.21544112	0.086099565	-0.4715061801976625	0.1708612128419998
1688	-0.41233963	-8.34	-0.41233963	0.0	-1.5845627	-0.62375045	0.15727204	-0.42830893	-1.128017	-0.49270287	-0.07594173	-0.21896745	0.07788469	-0.4729433987006379	0.1704997311760586
1689	-0.4132924	-8.34	-0.4132924	0.0	-1.5827627	-0.63107014	0.16050781	-0.42830196	-1.1255656	-0.49563548	-0.07465797	-0.2226237	0.06959747	-0.4743804696190185	0.17014916219904852
1690	-0.4142446	-8.34	-0.4142446	0.0	-1.581044	-0.63835144	0.16379209	-0.42817155	-1.1231146	-0.49845746	-0.073406056	-0.22640973	0.06124049400000001	-0.47581668028537305	0.1698097364077634
1691	-0.41519588	-8.34	-0.41519588	0.0	-1.5794058	-0.6455926	0.16712579	-0.4279174	-1.1206638999999998	-0.5011679	-0.07218630599999999	-0.23032533	0.052816387	-0.47725129259273374	0.16948167578154424
1692	-0.41614607	-8.34	-0.41614607	0.0	-1.5778472	-0.6527915	0.1705098	-0.4275392	-1.1182139	-0.50376606	-0.07099904	-0.23437020000000006	0.044327796	-0.47868356161204384	0.16916519963589285
1693	-0.41709486	-8.34	-0.41709486	0.0	-1.5763676	-0.6599463000000001	0.17394502	-0.4270367	-1.1157646	-0.5062511	-0.06984457	-0.23854399	0.035777405	-0.4801127308154068	0.16886053785274166
1694	-0.418042	-8.33	-0.418042	0.0	-1.5749663	-0.66705525	0.17743233	-0.42640966	-1.1133163	-0.5086223	-0.0687232	-0.24284627	0.027167909	-0.48153810565632016	0.16856794792546953
1695	-0.41898724	-8.33	-0.41898724	0.0	-1.5736425	-0.67411643	0.18097262	-0.4256579000000001	-1.1108692	-0.510879	-0.06763523	-0.24727653	0.01850205	-0.482958935666191	0.16828767142890444
1696	-0.41993034	-8.33	-0.41993034	0.0	-1.5723952	-0.6811281	0.18456681	-0.42478123	-1.1084232	-0.5130205	-0.06658096599999999	-0.25183412	0.009782557	-0.48437442933572983	0.16801993778242713
1697	-0.420871	-8.33	-0.420871	0.0	-1.571224	-0.6880884	0.18821579	-0.42377955	-1.105979	-0.5150463	-0.065560706	-0.25651827	0.001012177	-0.48578392227889855	0.16776504752897772
1698	-0.42180893	-8.33	-0.42180893	0.0	-1.570128	-0.69499564	0.19192047	-0.42265275	-1.1035362	-0.5169559	-0.064574726	-0.26132816	-0.00780636	-0.4871866158271042	0.16752323724068702
1699	-0.42274392	-8.33	-0.42274392	0.0	-1.5691062	-0.70184815	0.19568174	-0.42140076	-1.1010954	-0.5187489000000001	-0.06362332	-0.26626274	-0.016670328	-0.48858179957105713	0.16729478134042508
1700	-0.42367566	-8.33	-0.42367566	0.0	-1.5681581	-0.7086442	0.1995005	-0.42002356	-1.0986566999999998	-0.5204247999999999	-0.06270675	-0.27132097	-0.025576986	-0.48996872720379026	0.16707996272377204
1701	-0.4246039	-8.33	-0.4246039	0.0	-1.5672828	-0.71538216	0.20337762	-0.41852114	-1.0962201	-0.5219832	-0.061825305	-0.27650172	-0.034523614	-0.4913466324160142	0.1668790368358206
1702	-0.4255284	-8.33	-0.4255284	0.0	-1.5664796	-0.72206044	0.20731397	-0.41689354	-1.0937859	-0.52342397	-0.060979243	-0.28180370000000005	-0.043507487	-0.4927148280809937	0.1666923032875283
1703	-0.42644885	-8.33	-0.42644885	0.0	-1.5657475	-0.7286774	0.21131037	-0.4151407999999999	-1.0913544	-0.5247467	-0.060168833	-0.2872256	-0.052525893	-0.4940725607289749	0.16652003352861527
1704	-0.42736503	-8.32	-0.42736503	0.0	-1.5650858	-0.7352316	0.21536769	-0.41326302	-1.0889256	-0.5259513000000001	-0.059394334000000014	-0.29276603	-0.061576128	-0.4954191125518295	0.16636250324948318
1705	-0.4282766	-8.32	-0.4282766	0.0	-1.5644938	-0.7417213	0.2194867	-0.41126034	-1.0864996999999998	-0.52703756	-0.058656003	-0.29842344	-0.07065547	-0.4967537486821259	0.16622000730887082
1706	-0.42918333	-8.32	-0.42918333	0.0	-1.5639704	-0.74814516	0.2236682	-0.4091329	-1.084077	-0.52800536	-0.057954088	-0.30419627	-0.07976122	-0.49807575786987757	0.16609281747852586
1707	-0.43008494	-8.32	-0.43008494	0.0	-1.5635152	-0.7545016999999999	0.22791299	-0.40688090000000005	-1.0816576	-0.52885467	-0.057288826	-0.31008288	-0.088890694	-0.49938444100811774	0.16598123032174086
1708	-0.4309812	-8.32	-0.4309812	0.0	-1.563127	-0.7607894000000001	0.23222183	-0.40450448	-1.0792418	-0.5295854	-0.056660455	-0.31608155	-0.098041184	-0.5006790668875565	0.16588552280006752
1709	-0.43187174	-8.32	-0.43187174	0.0	-1.562805	-0.7670069	0.23659542	-0.402004	-1.0768296	-0.5301977	-0.056069203	-0.32219052	-0.10720999	-0.5019589291582077	0.16580595859102415
1710	-0.4327564	-8.32	-0.4327564	0.0	-1.5625486	-0.77315277	0.24103455	-0.3993797	-1.0744212	-0.5306915	-0.055515293	-0.32840794	-0.11639443	-0.5032233314538008	0.16574283634072398
1711	-0.43363482	-8.32	-0.43363482	0.0	-1.5623567	-0.77922565	0.24553989	-0.39663196	-1.0720168	-0.53106695	-0.054998934000000006	-0.33473185	-0.12559183	-0.5044715612034211	0.16569641499201293
1712	-0.43450674	-8.32	-0.43450674	0.0	-1.5622286	-0.7852241999999999	0.25011215	-0.39376116	-1.0696166	-0.5313241999999999	-0.054520324	-0.3411603	-0.1347995	-0.5057029438594041	0.16566697827606067
1713	-0.43537188	-8.32	-0.43537188	0.0	-1.5621631	-0.7911471	0.25475198	-0.3907677	-1.0672208	-0.53146344	-0.054079648	-0.34769124	-0.14401478	-0.5069167718310669	0.16565477888623903
1714	-0.43622997	-8.32	-0.43622997	0.0	-1.5621598	-0.7969931	0.25946006	-0.3876521	-1.0648293	-0.53148484	-0.053677097	-0.35432258	-0.15323499	-0.5081123697719069	0.16566008996664125
1715	-0.4370807	-8.31	-0.4370807	0.0	-1.5622176	-0.8027608	0.26423702	-0.38441488	-1.0624427	-0.53138876	-0.053312857000000005	-0.3610522	-0.16245745	-0.5092890931319382	0.16568317615101963
1716	-0.43792376	-8.31	-0.43792376	0.0	-1.5623355	-0.8084491	0.26908350000000003	-0.38105664	-1.0600607	-0.5311754	-0.052987106	-0.3678778	-0.17167951	-0.510446200640245	0.16572426111875785
1717	-0.43875882	-8.31	-0.43875882	0.0	-1.5625128	-0.81405663	0.27400008	-0.377578	-1.0576838	-0.53084517	-0.052700013	-0.37479722	-0.18089853	-0.5115830858689316	0.1657836073988513
1718	-0.43958563	-8.31	-0.43958563	0.0	-1.5627484	-0.8195824	0.27898735	-0.37397963	-1.0553119	-0.5303984	-0.05245175	-0.3818081	-0.19011189	-0.5126990778284759	0.16586144041146642
1719	-0.4404038	-8.31	-0.4404038	0.0	-1.5630417	-0.825025	0.2840459	-0.37026224	-1.0529454	-0.5298356	-0.052242484000000006	-0.38890812	-0.1993169	-0.5137935320293564	0.16595799788803384
1720	-0.44121307	-8.31	-0.44121307	0.0	-1.5633916	-0.83038354	0.2891763	-0.36642662	-1.0505842	-0.5291570999999999	-0.052072372	-0.39609486	-0.20851097	-0.5148657999622832	0.16607348976941266
1721	-0.44201306	-8.31	-0.44201306	0.0	-1.5637971	-0.83565664	0.29437903	-0.36247352	-1.0482287	-0.5283635	-0.051941566	-0.40336588	-0.21769144	-0.5159152387365739	0.16620812355590542
1722	-0.44280347	-8.31	-0.44280347	0.0	-1.5642574	-0.8408434000000001	0.29965466	-0.35840386	-1.045879	-0.5274554	-0.05185022	-0.41071874	-0.22685568	-0.516941249562706	0.16636209827258674
1723	-0.44358397	-8.31	-0.44358397	0.0	-1.5647714	-0.8459426	0.30500367	-0.35421848	-1.0435354	-0.52643335	-0.051798463	-0.41815096	-0.23600109	-0.5179432052104616	0.16653560012860447
1724	-0.4443542	-8.31	-0.4443542	0.0	-1.5653383	-0.8509533000000001	0.31042656	-0.34991834	-1.0411979	-0.5252981	-0.05178644	-0.42565992	-0.24512507	-0.5189204970298538	0.16672880054791273
1725	-0.44511384	-8.3	-0.44511384	0.0	-1.5659568	-0.85587436	0.31592384	-0.34550437	-1.0388668	-0.52405035	-0.051814288	-0.43324316	-0.25422502	-0.5198725176697357	0.16694185799613145
1726	-0.4458625	-8.3	-0.4458625	0.0	-1.566626	-0.86070484	0.32149592	-0.3409776	-1.0365423	-0.5226909000000001	-0.051882125	-0.440898	-0.26329836	-0.5207986659580307	0.1671749070037098
1727	-0.44659984	-8.3	-0.44659984	0.0	-1.5673448	-0.8654437	0.32714325	-0.33633909999999995	-1.0342246	-0.5212205	-0.051990077	-0.4486218	-0.27234253	-0.5216983682854492	0.16742809354544472
1728	-0.44732553	-8.3	-0.44732553	0.0	-1.568112	-0.8700899999999999	0.33286622	-0.33158988	-1.0319139000000002	-0.51964015	-0.05213825	-0.45641202	-0.28135496	-0.5225710483392181	0.16770151785271473
1729	-0.4480392	-8.3	-0.4480392	0.0	-1.5689267	-0.87464285	0.33866516	-0.32673112	-1.0296105	-0.5179507000000001	-0.05232676	-0.46426585	-0.29033306	-0.523416157589119	0.1679952925150146
1730	-0.44874048	-8.3	-0.44874048	0.0	-1.5697875	-0.87910134	0.34454036	-0.32176393	-1.0273145	-0.5161532	-0.052555714	-0.47218066	-0.2992743	-0.5242331268619141	0.16830948198386259
1731	-0.449429	-8.3	-0.449429	0.0	-1.5706935	-0.88346463	0.35049218	-0.31668952	-1.0250262	-0.51424867	-0.052825205	-0.4801537	-0.3081761	-0.525021434327385	0.16864417435784546
1732	-0.45010442	-8.3	-0.45010442	0.0	-1.5716432	-0.8877318000000001	0.35652077	-0.31150907	-1.0227457	-0.5122380999999999	-0.053135328	-0.48818225	-0.31703590000000004	-0.5257805026715973	0.16899939015891038
1733	-0.45076638	-8.3	-0.45076638	0.0	-1.5726357	-0.8919021	0.36262643	-0.30622378	-1.0204735	-0.51012266	-0.05348616	-0.4962634	-0.32585123	-0.526509843523636	0.16937518528236442
1734	-0.45141456	-8.3	-0.45141456	0.0	-1.5736696	-0.89597476	0.36880925	-0.3008349	-1.0182096	-0.5079035	-0.05387779	-0.5043945	-0.33461946	-0.5272089368114242	0.1697715644253599
1735	-0.45204863	-8.29	-0.45204863	0.0	-1.5747436	-0.89994895	0.37506938	-0.29534364	-1.0159543	-0.5055818	-0.054310285	-0.51257265	-0.34333807	-0.5278772573024215	0.17018852110308735
1736	-0.45266825	-8.29	-0.45266825	0.0	-1.5758567	-0.90382403	0.38140693	-0.28975132	-1.0137078000000002	-0.5031588	-0.054783713	-0.520795	-0.35200456	-0.5285143228245515	0.1706260392320026
1737	-0.45327315	-8.29	-0.45327315	0.0	-1.5770074	-0.90759933	0.387822	-0.2840592	-1.0114702	-0.5006358	-0.05529814	-0.52905864	-0.36061633	-0.529119620025505	0.1710840766719495
1738	-0.453863	-8.29	-0.453863	0.0	-1.5781947	-0.9112741	0.39431456	-0.27826858	-1.009242	-0.4980141	-0.05585362	-0.5373608	-0.3691709	-0.5296927272343674	0.17156259378467176
1739	-0.45443746	-8.29	-0.45443746	0.0	-1.5794172	-0.9148476999999999	0.40088463	-0.2723808	-1.0070233	-0.49529502	-0.05645022	-0.5456984	-0.37766576	-0.5302331263174362	0.17206150356830222
1740	-0.45499632	-8.29	-0.45499632	0.0	-1.5806738	-0.9183195	0.40753222	-0.26639718	-1.0048143	-0.49247998	-0.057087984	-0.55406857	-0.38609836	-0.5307403785444931	0.1725807315903061
1741	-0.45553926	-8.29	-0.45553926	0.0	-1.5819631	-0.921689	0.41425717	-0.26031908	-1.002615	-0.48957044	-0.05776696	-0.56246835	-0.39446622	-0.5312140198620681	0.17312014946712026
1742	-0.45606598	-8.29	-0.45606598	0.0	-1.583284	-0.9249554	0.42105946	-0.2541479	-1.0004257	-0.4865678	-0.05848717	-0.5708948	-0.40276682	-0.5316536133004075	0.1736796565389416
1743	-0.4565763	-8.29	-0.4565763	0.0	-1.5846353	-0.92811847	0.42793894	-0.24788494	-0.9982465	-0.4834736	-0.059248645	-0.5793448	-0.41099772	-0.5320587280467378	0.17425910470604056
1744	-0.45706984	-8.29	-0.45706984	0.0	-1.5860158	-0.9311775	0.43489543	-0.2415317	-0.99607754	-0.48028937	-0.060051393	-0.58781534	-0.41915637	-0.5324289447510726	0.17485834894520194
1745	-0.45754647	-8.28	-0.45754647	0.0	-1.5874245	-0.93413204	0.4419287	-0.23508959	-0.99391896	-0.4770167	-0.060895417	-0.59630346	-0.42724034	-0.5327638796227295	0.17547721673006192
1746	-0.45800585	-8.28	-0.45800585	0.0	-1.5888603	-0.9369816999999999	0.44903862	-0.22856005	-0.9917709	-0.47365713	-0.06178071	-0.6048060000000001	-0.43524718	-0.5330631168907929	0.17611553651314757
1747	-0.45844778	-8.28	-0.45844778	0.0	-1.5903219	-0.93972605	0.45622486	-0.22194454	-0.9896335	-0.47021237	-0.06270726	-0.61332005	-0.4431744000000001	-0.5333262992645798	0.17677310057020726
1748	-0.45887202	-8.28	-0.45887202	0.0	-1.5918086	-0.94236475	0.46348715	-0.21524459	-0.9875068	-0.466684	-0.06367502	-0.6218424	-0.4510196	-0.5335530587754975	0.1774497123543532
1749	-0.45927832	-8.28	-0.45927832	0.0	-1.5933189	-0.9448975000000001	0.4708251	-0.20846169	-0.98539096	-0.4630738	-0.06468398	-0.6303699	-0.4587804	-0.5337430384514694	0.17814512530540044
1750	-0.45966646	-8.28	-0.45966646	0.0	-1.5948523	-0.9473239999999999	0.4782384	-0.20159736	-0.983286	-0.4593834	-0.065734066	-0.6388995	-0.46645463	-0.5338959345052964	0.17885912102222917
1751	-0.46003625	-8.28	-0.46003625	0.0	-1.5964077	-0.94964397	0.48572659999999995	-0.19465315	-0.9811921	-0.45561463	-0.066825226	-0.647428	-0.47403997	-0.5340114345869919	0.17959143798111477
1752	-0.4603874	-8.28	-0.4603874	0.0	-1.5979838	-0.9518574000000001	0.49328923	-0.18763062	-0.9791093	-0.45176926	-0.06795739	-0.65595216	-0.48153436	-0.5340892505861055	0.18034180283277926
1753	-0.46071973	-8.28	-0.46071973	0.0	-1.5995802	-0.95396394	0.5009258	-0.18053135	-0.97703755	-0.44784912	-0.06913047	-0.66446894	-0.4889357	-0.5341291173154372	0.18110994192363272
1754	-0.46103305	-8.28	-0.46103305	0.0	-1.6011957	-0.9559636	0.5086358	-0.17335692	-0.974977	-0.4438561	-0.07034439	-0.672975	-0.49624196	-0.5341307909261627	0.1818955639590525
1755	-0.4613271	-8.27	-0.4613271	0.0	-1.6028296	-0.95785636	0.51641876	-0.16610894	-0.97292775	-0.43979207	-0.07159903	-0.6814671999999999	-0.5034512	-0.5340940471299209	0.18269837635549555
1756	-0.46160173	-8.27	-0.46160173	0.0	-1.6044809	-0.95964205	0.5242741	-0.15878902	-0.97088975	-0.43565896	-0.07289429	-0.6899422	-0.5105615	-0.5340186266778869	0.18351804967994625
1757	-0.46185672	-8.27	-0.46185672	0.0	-1.606149	-0.96132076	0.5322011999999999	-0.15139881	-0.96886307	-0.4314587	-0.07423006	-0.69839674	-0.5175711	-0.5339043721037903	0.18435427407982746
1758	-0.46209186	-8.27	-0.46209186	0.0	-1.6078329	-0.9628924999999999	0.54019946	-0.14393996	-0.9668477	-0.42719334	-0.075606205	-0.7068274999999999	-0.5244781	-0.5337510616785734	0.1852067026616028
1759	-0.46230698	-8.27	-0.46230698	0.0	-1.609532	-0.9643573000000001	0.5482684	-0.1364141	-0.96484363	-0.42286488	-0.077022575	-0.7152313	-0.5312809000000001	-0.5335585259952698	0.1860750044976429
1760	-0.46250188	-8.27	-0.46250188	0.0	-1.6112455	-0.9657154	0.55640715	-0.12882292	-0.9628508	-0.41847533	-0.07847903	-0.7236045999999999	-0.5379776999999999	-0.5333266026469116	0.18695881261606115
1761	-0.46267638	-8.27	-0.46267638	0.0	-1.6129729	-0.9669668	0.5646151999999999	-0.12116811	-0.9608691	-0.41402683	-0.079975404	-0.7319441999999999	-0.54456705	-0.5330551525672288	0.18785777790281574
1762	-0.4628303	-8.27	-0.4628303	0.0	-1.6147132	-0.9681117	0.57289183	-0.11345135	-0.9588985	-0.40952143	-0.08151153	-0.74024665	-0.55104727	-0.5327440097085571	0.18877151878302312
1763	-0.46296346	-8.27	-0.46296346	0.0	-1.6164659	-0.9691503	0.5812363	-0.10567435	-0.95693874	-0.4049613	-0.083087236	-0.74850845	-0.5574169	-0.5323930364046265	0.18969965177675033
1764	-0.4630757	-8.27	-0.4630757	0.0	-1.6182303	-0.9700828000000001	0.5896479	-0.09783883	-0.95498985	-0.40034854	-0.08470236	-0.75672626	-0.56367457	-0.5320021350287018	0.19064178914503752
1765	-0.46316683	-8.26	-0.46316683	0.0	-1.6200058	-0.9709095999999999	0.5981257	-0.08994651599999999	-0.9530515	-0.39568537	-0.08635671	-0.7648965	-0.56981885	-0.5315712024947448	0.1915975218971395
1766	-0.46323672	-8.26	-0.46323672	0.0	-1.621792	-0.97163093	0.6066689000000001	-0.08199913	-0.95112365	-0.39097396	-0.0880501	-0.77301586	-0.5758484	-0.5311001808178787	0.19256645679851506
1767	-0.4632852	-8.26	-0.4632852	0.0	-1.6235878	-0.9722470999999999	0.6152766	-0.07399844400000001	-0.949206	-0.38621655	-0.08978233	-0.78108066	-0.58176196	-0.5305889498504393	0.19354815440831635
1768	-0.46331212	-8.26	-0.46331212	0.0	-1.625393	-0.97275865	0.62394786	-0.06594619	-0.94729835	-0.38141537	-0.091553204	-0.78908753	-0.58755827	-0.5300374856273178	0.1945422028270401
1769	-0.46331733	-8.26	-0.46331733	0.0	-1.627207	-0.97316587	0.6326818000000001	-0.05784416	-0.9454004	-0.37657264	-0.0933625	-0.79703295	-0.59323615	-0.5294457245438691	0.19554817679205796
1770	-0.46330068	-8.26	-0.46330068	0.0	-1.6290294	-0.9734693000000001	0.6414773	-0.049694105999999995	-0.943512	-0.37169066	-0.095210016	-0.8049133	-0.5987945	-0.5288136650349838	0.1965656386445186
1771	-0.46326202	-8.26	-0.46326202	0.0	-1.6308593	-0.97366947	0.6503334	-0.041497815	-0.94163275	-0.36677167	-0.09709552	-0.81272507	-0.60423225	-0.5281412422332306	0.19759412994760636
1772	-0.46320125	-8.26	-0.46320125	0.0	-1.6326965	-0.97376686	0.65924895	-0.033257082	-0.9397624	-0.36181796	-0.09901878	-0.82046473	-0.6095484	-0.5274285025967513	0.19863322140707854
1773	-0.4631182	-8.26	-0.4631182	0.0	-1.6345403	-0.97376215	0.66822296	-0.024973702	-0.93790066	-0.3568318	-0.10097957	-0.8281287	-0.61474186	-0.5266753996976501	0.19968244903023252
1774	-0.46301278	-8.26	-0.46301278	0.0	-1.6363904	-0.97365594	0.67725414	-0.016649483	-0.93604714	-0.35181555	-0.10297763	-0.83571357	-0.6198118	-0.5258820205336044	0.20074136112292928
1775	-0.46288484	-8.26	-0.46288484	0.0	-1.6382462	-0.9734488000000001	0.68634146	-0.008286233	-0.93420154	-0.34677148	-0.10501272	-0.8432158000000002	-0.6247573000000001	-0.5250483434976471	0.20180949032856116
1776	-0.46273428	-8.25	-0.46273428	0.0	-1.6401074	-0.97314155	0.69548357	0.00011421968500000001	-0.93236345	-0.3417019	-0.10708459	-0.8506321	-0.62957746	-0.5241744935596525	0.20288638895801497
1777	-0.46256098	-8.25	-0.46256098	0.0	-1.6419734	-0.9727348	0.70467925	0.008550056	-0.9305325	-0.3366092	-0.10919297	-0.85795903	-0.6342715999999999	-0.5232605151786178	0.20397157356501902
1778	-0.46236485	-8.25	-0.46236485	0.0	-1.6438438	-0.9722294	0.7139273	0.017019447	-0.9287084	-0.33149567	-0.11133759	-0.86519325	-0.6388389	-0.5223065085455597	0.2050645913478286
1779	-0.46214578	-8.25	-0.46214578	0.0	-1.6457182	-0.97162616	0.7232263000000001	0.025520553999999997	-0.92689055	-0.32636362	-0.11351818	-0.87233144	-0.6432786	-0.5213125688452622	0.20616496569419865
1780	-0.46190363	-8.25	-0.46190363	0.0	-1.6475962	-0.97092587	0.732575	0.03405153	-0.92507875	-0.32121533	-0.11573447	-0.87937045	-0.64759004	-0.5202788251730804	0.20727223526366578
1781	-0.46163836	-8.25	-0.46163836	0.0	-1.6494772	-0.97012943	0.74197197	0.04261053	-0.92327243	-0.31605315	-0.11798618	-0.88630694	-0.6517727	-0.5192053934639054	0.20838591006521615
1782	-0.46134984	-8.25	-0.46134984	0.0	-1.6513609	-0.9692377000000001	0.75141585	0.051195685	-0.9214712	-0.3108793	-0.12027302	-0.8931377	-0.65582585	-0.518092394934021	0.20950552387487953
1783	-0.46103802	-8.25	-0.46103802	0.0	-1.6532468	-0.96825165	0.7609051	0.05980514	-0.91967463	-0.30569613	-0.12259469	-0.8998596	-0.659749	-0.516940024360176	0.21063060226842986
1784	-0.46070284	-8.25	-0.46070284	0.0	-1.6551343	-0.96717227	0.7704383	0.068437025	-0.9178822	-0.30050588	-0.1249509	-0.90646946	-0.6635416999999999	-0.5157484241772614	0.21176066326466964
1785	-0.46034414	-8.25	-0.46034414	0.0	-1.6570232	-0.96600056	0.780014	0.07708948	-0.9160935	-0.29531088	-0.12734134	-0.9129642	-0.6672033	-0.5145177627213287	0.21289524070404936
1786	-0.45996192	-8.24	-0.45996192	0.0	-1.6589128	-0.96473753	0.78963053	0.08576064	-0.914308	-0.29011336	-0.12976569	-0.91934067	-0.6707335999999999	-0.5132482378877334	0.21403384062792383
1787	-0.4595561	-8.24	-0.4595561	0.0	-1.6608026	-0.9633843000000001	0.7992865	0.09444863	-0.9125253	-0.28491563	-0.13222365	-0.9255959	-0.674132	-0.5119400355520629	0.2151760007194027
1788	-0.45912662	-8.24	-0.45912662	0.0	-1.6626922	-0.9619419	0.8089801999999999	0.10315160000000001	-0.9107448	-0.27971995	-0.13471487	-0.9317268	-0.67739826	-0.5105933590701371	0.21632123470961526
1789	-0.45867342	-8.24	-0.45867342	0.0	-1.6645811	-0.96041155	0.8187101	0.11186768	-0.908966	-0.27452862	-0.13723907	-0.9377305	-0.680532	-0.5092084437977753	0.21746907769193202
1790	-0.45819643	-8.24	-0.45819643	0.0	-1.6664687	-0.95879436	0.82847446	0.120595016	-0.9071884	-0.26934385	-0.13979587	-0.943604	-0.6835329000000001	-0.5077855074907973	0.21861905093744444
1791	-0.45769563	-8.24	-0.45769563	0.0	-1.6683546	-0.9570915000000001	0.8382716999999998	0.12933175	-0.9054115	-0.2641679	-0.14238496	-0.9493445	-0.6864008	-0.5063247973643266	0.21977068664622842
1792	-0.45717102	-8.24	-0.45717102	0.0	-1.6702384	-0.9553041999999999	0.84810007	0.13807604	-0.9036347	-0.25900307	-0.145006	-0.95494914	-0.6891353	-0.5048265698555755	0.22092351815168548
1793	-0.45662257	-8.24	-0.45662257	0.0	-1.6721195	-0.95343363	0.8579578000000001	0.14682601	-0.9018576	-0.25385156	-0.14765863	-0.9604151	-0.6917364	-0.5032911179005966	0.22207708054210085
1794	-0.45605028	-8.24	-0.45605028	0.0	-1.6739973	-0.9514809999999999	0.8678431999999999	0.15557986	-0.9000795	-0.24871567	-0.15034251	-0.96573967	-0.69420385	-0.501718669973816	0.2232308989724794
1795	-0.4554542	-8.24	-0.4554542	0.0	-1.6758715	-0.9494475	0.87775445	0.16433571	-0.8982998999999999	-0.24359761	-0.15305728	-0.9709201	-0.6965375	-0.50010954219384	0.22438452274665122
1796	-0.4548343	-8.23	-0.4548343	0.0	-1.6777414	-0.9473345	0.8876898000000001	0.17309172	-0.89651823	-0.23849963	-0.15580258	-0.97595394	-0.69873726	-0.498464034054863	0.2255374922640009
1797	-0.45419067	-8.23	-0.45419067	0.0	-1.6796066	-0.9451433000000001	0.89764744	0.18184605	-0.89473397	-0.23342393	-0.15857802	-0.98083884	-0.7008031	-0.4967824898336334	0.22668936434203205
1798	-0.45352334	-8.23	-0.45352334	0.0	-1.6814666	-0.942875	0.90762544	0.1905969	-0.8929465	-0.22837272	-0.16138327	-0.9855725	-0.70273495	-0.49506525172782895	0.22783969261896517
1799	-0.45283234	-8.23	-0.45283234	0.0	-1.6833208	-0.94053113	0.9176219999999999	0.19934237	-0.8911553	-0.22334819	-0.16421795	-0.9901529	-0.7045328000000001	-0.49331270019210816	0.22898803904543152
1800	-0.4521178	-8.23	-0.4521178	0.0	-1.6851687	-0.9381129	0.9276351999999999	0.20808068	-0.8893597	-0.21835251	-0.16708165	-0.99457794	-0.70619667	-0.49152520338461303	0.23013397493091284
1801	-0.45137978	-8.23	-0.45137978	0.0	-1.6870098	-0.93562174	0.93766314	0.21680996	-0.8875591999999999	-0.21338788	-0.16997403	-0.9988458	-0.7077266	-0.4897031737402345	0.23127706687723298
1802	-0.45061836	-8.23	-0.45061836	0.0	-1.6888437	-0.933059	0.94770384	0.22552842	-0.88575315	-0.20845641	-0.17289467	-1.0029546	-0.70912266	-0.48784703135781105	0.232416906846022
1803	-0.44983363	-8.23	-0.44983363	0.0	-1.6906697	-0.930426	0.9577554	0.23423421	-0.883941	-0.20356028	-0.1758432	-1.0069027	-0.71038496	-0.4859571817315369	0.23355306601099307
1804	-0.44902575	-8.23	-0.44902575	0.0	-1.6924874	-0.92772424	0.96781576	0.24292551	-0.8821220999999999	-0.1987016	-0.17881921	-1.0106885	-0.71151364	-0.4840341129207152	0.23468514873436014
1805	-0.44819483	-8.23	-0.44819483	0.0	-1.6942961	-0.9249550999999999	0.97788304	0.2516005	-0.8802958000000001	-0.19388254	-0.18182231	-1.0143105	-0.7125088	-0.4820782463207016	0.23581274716361705
1806	-0.44734102	-8.22	-0.44734102	0.0	-1.6960956	-0.9221200999999999	0.9879551	0.26025736	-0.8784615	-0.18910518	-0.18485208	-1.0177671999999998	-0.7133706	-0.48009008106987006	0.23693546648702818
1807	-0.44646442	-8.22	-0.44646442	0.0	-1.697885	-0.91922057	0.9980299000000001	0.26889428	-0.8766185	-0.18437167	-0.18790814	-1.0210572	-0.71409935	-0.47807007058334355	0.23805289995736725
1808	-0.44556525	-8.22	-0.44556525	0.0	-1.6996642	-0.9162581	1.0081054	0.27750948	-0.8747661	-0.17968409	-0.19099005	-1.0241795	-0.71469516	-0.47601876086112205	0.23916468840539365
1809	-0.44464362	-8.22	-0.44464362	0.0	-1.7014325	-0.91323423	1.0181795	0.28610122	-0.8729037000000001	-0.17504452	-0.1940974	-1.0271327	-0.71515834	-0.4739366253183289	0.2402704398919049
1810	-0.44369975	-8.22	-0.44369975	0.0	-1.7031891	-0.9101504	1.0282501	0.29466772	-0.8710305	-0.17045510000000005	-0.19722979	-1.0299158000000002	-0.7154891	-0.47182417519217684	0.24136977453755346
1811	-0.4427338	-8.22	-0.4427338	0.0	-1.704934	-0.90700835	1.0383149999999999	0.3032073	-0.86914593	-0.16591784	-0.20038676	-1.0325278	-0.7156876999999999	-0.46968198754196927	0.24246234740255662
1812	-0.44174597	-8.22	-0.44174597	0.0	-1.7066664	-0.9038096	1.0483721	0.3117183	-0.86724913	-0.16143486	-0.2035679	-1.0349678	-0.7157545	-0.46751057070375823	0.24354779028476536
1813	-0.4407365	-8.22	-0.4407365	0.0	-1.7083857	-0.9005558000000001	1.0584193000000002	0.3201991	-0.8653394	-0.1570082	-0.20677277	-1.0372348	-0.71568984	-0.4653104618356858	0.2446257586363212
1814	-0.43970558	-8.22	-0.43970558	0.0	-1.7100915	-0.89724857	1.0684544	0.328648	-0.863416	-0.15263991	-0.21000089	-1.0393282	-0.71549404	-0.46308222621450035	0.24569590507485164
1815	-0.43865347	-8.22	-0.43865347	0.0	-1.7117833	-0.8938896000000001	1.0784751000000001	0.3370635	-0.86147827	-0.14833203	-0.21325177	-1.0412471	-0.71516746	-0.4608264388995057	0.246757895929543
1816	-0.4375804	-8.21	-0.4375804	0.0	-1.7134606	-0.8904806999999999	1.0884793	0.34544400000000003	-0.8595254000000001	-0.14408657	-0.2165249	-1.042991	-0.7147104999999999	-0.4585436741279144	0.24781140989791628
1817	-0.43648663	-8.21	-0.43648663	0.0	-1.7151228	-0.8870235000000001	1.0984646	0.35378796	-0.8575565	-0.13990557	-0.21981975	-1.0445594	-0.71412355	-0.45623451605786897	0.2488561128528014
1818	-0.4353724	-8.21	-0.4353724	0.0	-1.7167693	-0.8835199	1.1084288	0.36209396	-0.85557103	-0.13579103	-0.22313577	-1.0459515	-0.71340704	-0.4538995259858856	0.24989168456844926
1819	-0.43423808	-8.21	-0.43423808	0.0	-1.7183999	-0.87997156	1.1183698	0.37036046	-0.853568	-0.13174497	-0.22647238	-1.0471672	-0.71256137	-0.45153931785266116	0.2509178438014977
1820	-0.43308386	-8.21	-0.43308386	0.0	-1.7200137	-0.8763804000000001	1.1282853000000002	0.37858608	-0.85154676	-0.1277693	-0.229829	-1.0482059	-0.711587	-0.4491544579744796	0.25193427884107267
1821	-0.43191007	-8.21	-0.43191007	0.0	-1.7216104	-0.8727482	1.1381729999999999	0.38676938	-0.8495064	-0.12386594	-0.23320504	-1.0490673	-0.71048445	-0.44674554446994785	0.2529406945098299
1822	-0.43071705	-8.21	-0.43071705	0.0	-1.7231896	-0.86907685	1.1480306	0.394909	-0.8474461999999999	-0.120036736	-0.23659985	-1.0497511999999998	-0.70925415	-0.44431320293906557	0.25393681791455625
1823	-0.4295051	-8.21	-0.4295051	0.0	-1.7247506	-0.8653683000000001	1.157856	0.40300354	-0.8453653	-0.116283484	-0.24001282	-1.0502573	-0.70789665	-0.44185800617951054	0.25492237701288106
1824	-0.42827457	-8.21	-0.42827457	0.0	-1.7262934	-0.8616245000000001	1.1676466	0.41105172	-0.84326285	-0.11260795	-0.2434433	-1.0505856000000002	-0.70641243	-0.43938063265290833	0.25589710800139626
1825	-0.42702577	-8.21	-0.42702577	0.0	-1.7278174	-0.8578471999999999	1.1774006000000001	0.41905224	-0.8411380999999999	-0.10901183	-0.24689059	-1.050736	-0.70480204	-0.43688161013716886	0.25686077701969195
1826	-0.42575908	-8.2	-0.42575908	0.0	-1.7293224	-0.85403866	1.1871153	0.42700379999999993	-0.83899015	-0.1054968	-0.25035402	-1.0507083000000002	-0.703066	-0.43436163405438233	0.25781312152408303
1827	-0.42447487	-8.2	-0.42447487	0.0	-1.7308081	-0.85020065	1.1967887	0.43490517	-0.8368181999999998	-0.10206445	-0.25383288	-1.0505027	-0.7012049	-0.4318212914045486	0.25875392663576813
1828	-0.42317346	-8.2	-0.42317346	0.0	-1.7322743	-0.8463353000000001	1.2064184	0.44275509999999996	-0.8346214	-0.09871636	-0.25732648	-1.0501192	-0.69921947	-0.4292612461283646	0.25968296107065236
1829	-0.42185527	-8.2	-0.42185527	0.0	-1.7337207	-0.8424446	1.2160022	0.4505524	-0.8323988999999999	-0.09545405	-0.26083404	-1.0495578	-0.69711024	-0.4266820961072235	0.26060000998734945
1830	-0.42052072	-8.2	-0.42052072	0.0	-1.7351471	-0.83853054	1.2255379	0.4582959	-0.8301499	-0.092278995	-0.26435485	-1.0488188	-0.69487804	-0.4240845166434479	0.26150488190661525
1831	-0.41917014	-8.2	-0.41917014	0.0	-1.7365537	-0.83459514	1.2350231000000003	0.46598443	-0.8278734000000001	-0.089192614	-0.26788813	-1.0479025	-0.69252366	-0.4214691724195923	0.2623973793473394
1832	-0.41780397	-8.2	-0.41780397	0.0	-1.73794	-0.83064055	1.2444556999999998	0.47361679999999995	-0.8255687	-0.08619632	-0.2714331	-1.046809	-0.6900478	-0.41883668967635346	0.2632773097158692
1833	-0.4164226	-8.2	-0.4164226	0.0	-1.7393061	-0.8266686	1.2538334	0.48119196	-0.8232348	-0.08329144	-0.27498898	-1.0455386999999998	-0.6874515	-0.4161877357776794	0.26414450387527755
1834	-0.41502643	-8.2	-0.41502643	0.0	-1.7406518	-0.82268155	1.263154	0.48870873	-0.82087094	-0.08047931	-0.27855498	-1.0440919	-0.6847356	-0.41352298222473144	0.2649987847376987
1835	-0.41361585	-8.2	-0.41361585	0.0	-1.7419773	-0.8186813000000001	1.2724152	0.49616605	-0.8184762	-0.07776117	-0.28213024	-1.0424691	-0.68190116	-0.41084311066168977	0.2658399963559953
1836	-0.4121913	-8.2	-0.4121913	0.0	-1.7432826	-0.8146699000000001	1.2816149	0.50356275	-0.81604975	-0.07513829	-0.28571397	-1.0406708	-0.6789491999999999	-0.4081488118118058	0.2666679919997087
1837	-0.41075316	-8.19	-0.41075316	0.0	-1.7445673	-0.8106495	1.2907507	0.5108979	-0.81359076	-0.072611846	-0.2893053	-1.0386974	-0.67588085	-0.4054407491762406	0.2674826047222746
1838	-0.40930188	-8.19	-0.40930188	0.0	-1.7458316	-0.80662215	1.2998207	0.5181703	-0.8110983	-0.07018299	-0.29290340000000004	-1.0365493	-0.67269725	-0.40271958757940673	0.2682837122423808
1839	-0.40783784	-8.19	-0.40783784	0.0	-1.7470754	-0.80258983	1.3088223	0.52537906	-0.8085715	-0.06785283	-0.29650740000000003	-1.0342274	-0.6693996	-0.39998604764339446	0.2690711588336074
1840	-0.4063615	-8.19	-0.4063615	0.0	-1.7482988	-0.7985547	1.3177536	0.53252304	-0.8060096999999999	-0.065622464	-0.30011642	-1.031732	-0.6659892	-0.3972408098716873	0.26984483012745225
1841	-0.40487322	-8.19	-0.40487322	0.0	-1.7495015	-0.7945189	1.3266122	0.53960127	-0.803412	-0.06349292	-0.30372968	-1.0290638	-0.6624673000000001	-0.3944845818863755	0.2706045851649365
1842	-0.40337348	-8.19	-0.40337348	0.0	-1.7506833	-0.7904844	1.3353959999999998	0.5466128	-0.80077773	-0.061465207	-0.30734634	-1.0262236999999998	-0.65883523	-0.3917180594490845	0.2713503087133033
1843	-0.40186265	-8.19	-0.40186265	0.0	-1.7518444	-0.7864534000000001	1.3441028999999998	0.5535566	-0.79810613	-0.059540294	-0.3109656	-1.0232122	-0.6550944000000001	-0.38894195812376253	0.2720818981317418
1844	-0.4003412	-8.19	-0.4003412	0.0	-1.7529845	-0.78242797	1.3527305	0.56043184	-0.79539645	-0.057719126	-0.31458667	-1.0200304	-0.6512462	-0.3861570212522675	0.27279923368260045
1845	-0.39880955	-8.19	-0.39880955	0.0	-1.7541037	-0.7784101999999999	1.3612767	0.5672376	-0.7926479999999999	-0.056002595	-0.31820875	-1.0166788	-0.64729214	-0.3833639397776184	0.273502217014325
1846	-0.39726812	-8.19	-0.39726812	0.0	-1.7552016	-0.7744022	1.3697393999999998	0.57397294	-0.7898602	-0.054391578	-0.3218311	-1.0131584	-0.6432336999999999	-0.3805634532614411	0.27419075307275725
1847	-0.39571735	-8.18	-0.39571735	0.0	-1.756278	-0.77040607	1.3781164	0.58063716	-0.7870323	-0.052886907	-0.32545298	-1.0094701	-0.6390725	-0.377756268765361	0.2748647479869958
1848	-0.3941577	-8.18	-0.3941577	0.0	-1.7573332	-0.7664239	1.3864055	0.5872293000000001	-0.7841637	-0.05148939	-0.32907364	-1.0056148	-0.63481	-0.37494314971379084	0.2755241211592608
1849	-0.3925896	-8.18	-0.3925896	0.0	-1.7583667	-0.7624578000000001	1.3946046	0.59374875	-0.78125393	-0.050199796	-0.33269233	-1.0015935	-0.63044775	-0.37212480588812413	0.27616880156785406
1850	-0.3910135	-8.18	-0.3910135	0.0	-1.7593784	-0.7585099000000001	1.4027115	0.6001946	-0.7783023	-0.049018856	-0.33630833	-0.9974072	-0.6259874	-0.3693019822302185	0.27679869996939926
1851	-0.38942993	-8.18	-0.38942993	0.0	-1.7603683	-0.7545821	1.4107243	0.60656613	-0.7753084	-0.047947265	-0.33992097	-0.99305695	-0.6214305	-0.3664754029040222	0.27741377311163173
1852	-0.3878393	-8.18	-0.3878393	0.0	-1.7613361	-0.7506767	1.4186406999999999	0.61286277	-0.7722715	-0.046985656	-0.34352958	-0.9885438	-0.6167788000000001	-0.3636457941699997	0.2780139412437949
1853	-0.3862421	-8.18	-0.3862421	0.0	-1.7622815	-0.74679565	1.426459	0.6190836999999999	-0.76919127	-0.04613463	-0.34713343	-0.983869	-0.6120336999999999	-0.36081386087117007	0.2785991761901089
1854	-0.3846388	-8.18	-0.3846388	0.0	-1.7632046	-0.7429411	1.4341768999999998	0.6252284	-0.76606715	-0.04539474	-0.35073188	-0.9790337	-0.6071970999999999	-0.3579803730900879	0.27916942326378985
1855	-0.38302994	-8.18	-0.38302994	0.0	-1.764105	-0.73911506	1.4417926	0.63129616	-0.76289874	-0.044766508	-0.35432428	-0.9740391	-0.6022705	-0.35514603280930784	0.27972464966628874
1856	-0.38141596	-8.18	-0.38141596	0.0	-1.7649826	-0.7353196	1.4493040000000001	0.63728637	-0.7596856	-0.044250395	-0.35791	-0.9688864	-0.59725565	-0.3523115819311523	0.28026481725072405
1857	-0.3797974	-8.17	-0.3797974	0.0	-1.7658372	-0.73155683	1.456709	0.6431985	-0.7564272	-0.043846842	-0.3614884	-0.963577	-0.59215426	-0.34947776235794376	0.2807898903686326
1858	-0.37817475	-8.17	-0.37817475	0.0	-1.7666686	-0.7278286999999999	1.464006	0.6490319999999999	-0.7531233	-0.043556232	-0.36505887	-0.9581122	-0.58696806	-0.3466452672117722	0.2812998709614676
1859	-0.3765485	-8.17	-0.3765485	0.0	-1.7674766	-0.72413737	1.4711927	0.6547863	-0.74977344	-0.043378916	-0.36862078	-0.95249337	-0.5816988000000001	-0.3438148733554245	0.2817947206128741
1860	-0.3749192	-8.17	-0.3749192	0.0	-1.7682608	-0.72048473	1.4782676000000001	0.66046095	-0.74637735	-0.04331522	-0.3721736	-0.946722	-0.5763482	-0.3409872592505264	0.28227445343712165
1861	-0.37328735	-8.17	-0.37328735	0.0	-1.7690214	-0.71687293	1.4852283000000002	0.66605544	-0.7429347	-0.043365415	-0.3757167	-0.9407995	-0.57091796	-0.33816322068079374	0.2827390399670602
1862	-0.37165347	-8.17	-0.37165347	0.0	-1.7697579	-0.7133039000000001	1.4920733	0.67156935	-0.7394451999999999	-0.043529753	-0.3792495	-0.9347274	-0.5654099	-0.33534343372762	0.283188502075076
1863	-0.3700181	-8.17	-0.3700181	0.0	-1.77047	-0.7097796999999999	1.4988006	0.67700225	-0.73590857	-0.043808445	-0.3827715	-0.92850727	-0.55982584	-0.3325286592933273	0.2836228374772327
1864	-0.36838174	-8.17	-0.36838174	0.0	-1.7711579	-0.70630205	1.5054086000000002	0.6823537	-0.7323246	-0.04420167	-0.3862821	-0.92214066	-0.55416757	-0.32971959494186404	0.2840420827886941
1865	-0.36674497	-8.17	-0.36674497	0.0	-1.7718209	-0.702873	1.5118955	0.6876233	-0.72869307	-0.044709574	-0.38978073	-0.9156292	-0.5484369	-0.3269169542139267	0.2844462439044831
1866	-0.3651083	-8.17	-0.3651083	0.0	-1.7724591	-0.6994943	1.5182598	0.6928107	-0.7250137	-0.045332287	-0.39326692	-0.90897465	-0.5426356	-0.32412144175369567	0.2848353763841103
1867	-0.36347228	-8.16	-0.36347228	0.0	-1.7730724	-0.69616795	1.5244997	0.6979156	-0.72128636	-0.046069887	-0.39674017	-0.9021785	-0.5367656	-0.3213337811832611	0.28520950607047296
1868	-0.36183745	-8.16	-0.36183745	0.0	-1.7736603	-0.6928956000000001	1.5306138	0.7029377	-0.71751094	-0.046922434000000006	-0.4001999000000001	-0.8952427	-0.53082854	-0.3185546362851776	0.28556869234350457
1869	-0.36020437	-8.16	-0.36020437	0.0	-1.7742229	-0.68967915	1.5366004999999998	0.7078766	-0.71368724	-0.047889955	-0.40364566	-0.8881688	-0.52482647	-0.3157847394629288	0.28591298183365027
1870	-0.3585736	-8.16	-0.3585736	0.0	-1.7747598	-0.6865201999999999	1.5424583	0.71273214	-0.70981514	-0.04897244	-0.40707698	-0.8809587999999999	-0.5187611	-0.31302475751883696	0.2862424370612027
1871	-0.35694563	-8.16	-0.35694563	0.0	-1.7752709	-0.6834206	1.5481861000000001	0.71750396	-0.7058946	-0.050169863	-0.41049334	-0.8736143	-0.5126344	-0.31027536157615354	0.28655714764880796
1872	-0.35532108	-8.16	-0.35532108	0.0	-1.7757562	-0.6803819999999999	1.5537822000000001	0.7221919	-0.7019255	-0.05148217	-0.4138943000000001	-0.8661373	-0.5064481	-0.30753725893836215	0.2868571727740433
1873	-0.3537005	-8.16	-0.3537005	0.0	-1.7762154	-0.6774061	1.5592456000000001	0.7267956999999999	-0.69790775	-0.05290928	-0.41727942	-0.8585296999999998	-0.50020415	-0.3048111022880172	0.2871426136077736
1874	-0.3520844	-8.16	-0.3520844	0.0	-1.7766484	-0.67449445	1.5645748	0.73131514	-0.69384134	-0.05445109	-0.42064822	-0.85079336	-0.4939044	-0.3020975720483704	0.2874135423456804
1875	-0.3504734	-8.16	-0.3504734	0.0	-1.777055	-0.67164874	1.5697689	0.73575014	-0.68972623	-0.056107454	-0.4240003	-0.8429302	-0.48755074	-0.29939730530313724	0.2876700853798882
1876	-0.34886804	-8.16	-0.34886804	0.0	-1.7774352	-0.6688705	1.5748266000000002	0.74010044	-0.6855625	-0.057878195999999986	-0.42733517	-0.8349423	-0.48114505	-0.2967109901755692	0.28791233678760997
1877	-0.34726888	-8.15	-0.34726888	0.0	-1.7777886	-0.66616136	1.5797466999999998	0.744366	-0.68135	-0.0597631	-0.4306525	-0.8268315999999999	-0.4746893	-0.2940392678482209	0.2881403978346561
1878	-0.3456765	-8.15	-0.3456765	0.0	-1.7781155	-0.6635228	1.5845283000000001	0.74854666	-0.67708886	-0.061761923	-0.43395185	-0.81860006	-0.46818534	-0.29138278954666597	0.28835440964696085
1879	-0.34409148	-8.15	-0.34409148	0.0	-1.7784154	-0.6609563	1.5891705	0.7526424	-0.6727791	-0.06387438	-0.43723282	-0.8102498	-0.4616351	-0.28874215165229794	0.2885544953709535
1880	-0.3425144	-8.15	-0.3425144	0.0	-1.7786884	-0.65846336	1.5936719	0.75665295	-0.66842073	-0.06610015	-0.440495	-0.8017828	-0.45504057	-0.2861180586499939	0.28874075154315504
1881	-0.34094578	-8.15	-0.34094578	0.0	-1.7789344	-0.6560455	1.598032	0.76057845	-0.66401386	-0.068438865	-0.44373807	-0.7932011999999999	-0.4484036	-0.28351107848277285	0.2889133550547338
1882	-0.33938622	-8.15	-0.33938622	0.0	-1.7791532	-0.65370405	1.6022499	0.7644188000000001	-0.6595585999999999	-0.07089012	-0.44696158	-0.78450704	-0.44172612	-0.2809218262552796	0.2890724475238378
1883	-0.33783635	-8.15	-0.33783635	0.0	-1.7793448	-0.65144044	1.6063243999999999	0.76817393	-0.655055	-0.07345347	-0.45016518	-0.7757024	-0.43501014	-0.27835094521053316	0.28921813997782175
1884	-0.33629668	-8.15	-0.33629668	0.0	-1.7795091	-0.64925605	1.6102551	0.77184385	-0.6505032	-0.07612842	-0.45334852	-0.76678956	-0.42825752	-0.2757990065124817	0.28935062264156985
1885	-0.33476782	-8.15	-0.33476782	0.0	-1.7796459	-0.64715225	1.6140411	0.77542865	-0.6459034	-0.07891443	-0.45651117	-0.7577704000000001	-0.42147028	-0.27326659182507324	0.28947004071102184
1886	-0.3332503	-8.15	-0.3332503	0.0	-1.7797554	-0.6451304	1.6176817	0.7789283	-0.6412557	-0.08181094	-0.4596528	-0.7486473000000001	-0.41465032	-0.2707543127924882	0.2895765642685751
1887	-0.3317448	-8.14	-0.3317448	0.0	-1.7798371	-0.6431916999999999	1.6211765	0.78234285	-0.6365602	-0.08481733	-0.46277303	-0.7394222	-0.40779963	-0.26826266615774536	0.2896703654344932
1888	-0.33025178	-8.14	-0.33025178	0.0	-1.7798915	-0.64133745	1.6245245000000001	0.78567237	-0.63181716	-0.08793297	-0.46587142	-0.7300974	-0.40092015	-0.26579229540688326	0.28975161118651377
1889	-0.3287719	-8.14	-0.3287719	0.0	-1.7799182	-0.6395689999999999	1.6277253999999999	0.788917	-0.62702674	-0.09115718	-0.46894768	-0.72067505	-0.39401382	-0.26334371530268863	0.2898204929710457
1890	-0.32730567	-8.14	-0.32730567	0.0	-1.7799174	-0.6378874	1.6307786	0.7920768	-0.6221892	-0.09448926	-0.47200137	-0.7111573	-0.38708264	-0.2609174803905029	0.28987719466939277
1891	-0.3258537	-8.14	-0.3258537	0.0	-1.7798887	-0.63629407	1.6336836000000001	0.7951519	-0.6173046999999999	-0.09792848	-0.47503218	-0.7015463000000001	-0.38012856	-0.25851412445288086	0.28992189462964146
1892	-0.3244165	-8.14	-0.3244165	0.0	-1.7798325	-0.63479	1.63644	0.7981425	-0.61237353	-0.10147405	-0.47803968	-0.6918443	-0.37315354	-0.25613415707469944	0.2899547988819234
1893	-0.3229946	-8.14	-0.3229946	0.0	-1.7797486	-0.6333765	1.6390474999999998	0.80104864	-0.607396	-0.105125144	-0.48102352	-0.6820535	-0.3661596	-0.2537781272803711	0.28997611269702844
1894	-0.32158846	-8.14	-0.32158846	0.0	-1.7796369	-0.63205457	1.6415057000000002	0.8038705	-0.60237235	-0.10888093	-0.48398334	-0.6721762	-0.3591487	-0.25144652065245054	0.2899860283095463
1895	-0.32019863	-8.14	-0.32019863	0.0	-1.7794974	-0.6308254	1.6438142	0.8066084	-0.5973029000000001	-0.11274053	-0.48691875	-0.66221464	-0.3521229	-0.2491398530351181	0.2899847539347698
1896	-0.31882557	-8.14	-0.31882557	0.0	-1.7793304	-0.62969	1.6459728	0.80926234	-0.59218806	-0.11670304	-0.48982942	-0.65217113	-0.34508422	-0.24685866755394748	0.2899725131359935
1897	-0.31746975	-8.14	-0.31746975	0.0	-1.7791355	-0.6286495	1.6479813	0.81183267	-0.58702815	-0.12076753	-0.49271497	-0.64204794	-0.3380347	-0.24460340314963527	0.2899495079004462
1898	-0.31613162	-8.13	-0.31613162	0.0	-1.778913	-0.62770486	1.6498395000000001	0.81431955	-0.58182347	-0.12493303	-0.495575	-0.6318474000000001	-0.33097637	-0.2423745722686844	0.28991597230392785
1899	-0.31481162	-8.13	-0.31481162	0.0	-1.7786628	-0.62685716	1.6515473000000003	0.8167232	-0.5765745	-0.12919855	-0.49840924	-0.62157166	-0.32391134	-0.24017263679248807	0.289872117430728
1900	-0.31351015	-8.13	-0.31351015	0.0	-1.7783849	-0.6261073	1.6531043999999997	0.819044	-0.5712816999999999	-0.13356304	-0.50121725	-0.611223	-0.31684166	-0.23799806236522678	0.28981816422743656
1901	-0.31222764	-8.13	-0.31222764	0.0	-1.7780795	-0.6254562	1.654511	0.8212821	-0.5659454	-0.13802542	-0.50399876	-0.6008036999999999	-0.30976945	-0.23585129763108062	0.2897543605189011
1902	-0.31096447	-8.13	-0.31096447	0.0	-1.7777466	-0.62490475	1.6557668	0.8234378000000001	-0.56056607	-0.14258453	-0.50675327	-0.59031594	-0.30269682	-0.2337327803330688	0.2896809138858876
1903	-0.30972102	-8.13	-0.30972102	0.0	-1.7773862	-0.62445384	1.6568721999999998	0.82551146	-0.5551441999999999	-0.14723922	-0.5094806	-0.579762	-0.29562584	-0.2316429251351395	0.2895980960236415
1904	-0.3084977	-8.13	-0.3084977	0.0	-1.7769983	-0.62410426	1.6578269	0.8275033000000002	-0.5496804	-0.15198824	-0.5121802	-0.56914407	-0.28855866	-0.2295821608593826	0.28950610245097297
1905	-0.30729482	-8.13	-0.30729482	0.0	-1.776583	-0.62385684	1.6586311000000002	0.8294138000000001	-0.5441751	-0.15683029999999998	-0.51485187	-0.55846447	-0.28149745	-0.2275508902092819	0.28940519214342864
1906	-0.30611277	-8.13	-0.30611277	0.0	-1.7761403	-0.62371224	1.6592851000000002	0.8312431	-0.538629	-0.16176407	-0.5174951	-0.5477254	-0.27444428	-0.2255494988487854	0.2892956120370548
1907	-0.30495182	-8.13	-0.30495182	0.0	-1.7756705	-0.62367123	1.6597887999999998	0.8329917	-0.5330425999999999	-0.1667882	-0.5201096	-0.536929	-0.26740137	-0.22357838452091222	0.28917759419501843
1908	-0.3038123	-8.12	-0.3038123	0.0	-1.7751737	-0.6237344	1.6601427	0.8346599	-0.5274167	-0.17190126	-0.5226949000000001	-0.52607757	-0.26037082	-0.22163790092914581	0.28905140532004026
1909	-0.30269456	-8.12	-0.30269456	0.0	-1.7746497	-0.6239024000000001	1.6603467	0.836248	-0.52175194	-0.17710178	-0.5252507	-0.5151734	-0.25335485	-0.2197284668362732	0.28891726085007574
1910	-0.30159882	-8.12	-0.30159882	0.0	-1.7740989	-0.6241758000000001	1.6604014999999999	0.8377564000000001	-0.516049	-0.18238828	-0.5277765	-0.50421846	-0.24635556	-0.21785033902484896	0.28877543598697264
1911	-0.30052543	-8.12	-0.30052543	0.0	-1.7735212	-0.624555	1.6603073	0.8391854999999999	-0.5103088	-0.1877592	-0.53027195	-0.49321514	-0.23937522	-0.21600391217858889	0.28862617511304645
1912	-0.2994746	-8.12	-0.2994746	0.0	-1.7729167	-0.6250405	1.6600643	0.8405355	-0.504532	-0.19321299	-0.53273666	-0.4821656	-0.23241596	-0.21418951815911863	0.2884696998863001
1913	-0.29844663	-8.12	-0.29844663	0.0	-1.7722857	-0.62563264	1.6596731	0.8418068999999999	-0.49871948	-0.19874802	-0.5351701999999999	-0.47107202	-0.22548	-0.21240746853154757	0.28830629229293636
1914	-0.2974417	-8.12	-0.2974417	0.0	-1.7716281	-0.6263318	1.6591341	0.843	-0.49287212	-0.20436263	-0.5375722	-0.45993653	-0.21856958	-0.21065805925634	0.2881361809898235
1915	-0.2964601	-8.12	-0.2964601	0.0	-1.7709442	-0.6271383	1.6584477	0.8441151	-0.48699078	-0.21005513	-0.53994226	-0.44876137	-0.21168686	-0.20894162297767638	0.28795961328761166
1916	-0.295502	-8.12	-0.295502	0.0	-1.770234	-0.6280523	1.6576147	0.8451526	-0.4810764	-0.21582378	-0.54228	-0.43754867	-0.20483412	-0.2072583965769501	0.2877768492051599
1917	-0.29456764	-8.12	-0.29456764	0.0	-1.7694975	-0.62907404	1.6566353999999999	0.84611285	-0.47512993	-0.22166683	-0.544585	-0.42630062	-0.19801354	-0.20560868683671568	0.2875881162645369
1918	-0.2936572	-8.11	-0.2936572	0.0	-1.7687349	-0.6302036	1.6555104999999999	0.8469962	-0.46915236	-0.22758247	-0.54685694	-0.41501933	-0.19122738	-0.2039927525395279	0.28739366592018173
1919	-0.2927709	-8.11	-0.2927709	0.0	-1.7679464	-0.6314411	1.6542404999999998	0.84780294	-0.4631447	-0.23356885	-0.54909545	-0.40370697	-0.18447785	-0.2024108734877091	0.28719372995930814
1920	-0.29190886	-8.11	-0.29190886	0.0	-1.7671319	-0.63278663	1.6528261000000002	0.8485334999999999	-0.45710796	-0.23962413	-0.55130017	-0.39236563	-0.1777672	-0.2008632904835815	0.2869885556537238
1921	-0.29107127	-8.11	-0.29107127	0.0	-1.7662916	-0.6342401	1.6512679	0.84918815	-0.45104322	-0.24574646	-0.5534707	-0.38099742	-0.17109768	-0.19935024142830657	0.2867783628568626
1922	-0.29025823	-8.11	-0.29025823	0.0	-1.7654256	-0.63580143	1.6495665000000002	0.8497673000000001	-0.44495156	-0.25193396	-0.55560666	-0.36960447	-0.16447155	-0.19787196216374206	0.2865633808177349
1923	-0.28946996	-8.11	-0.28946996	0.0	-1.7645338	-0.6374706	1.6477226000000003	0.8502713	-0.4388341	-0.25818473	-0.5577076999999999	-0.35818890000000003	-0.15789106	-0.19642869055151363	0.28634383424452453
1924	-0.2887065	-8.11	-0.2887065	0.0	-1.7636163	-0.6392474	1.6457368	0.8507004000000001	-0.432692	-0.26449686	-0.5597736	-0.34675276	-0.15135847	-0.19502067247301477	0.2861199376535626
1925	-0.28796807	-8.11	-0.28796807	0.0	-1.7626731	-0.64113164	1.6436099999999998	0.8510549999999999	-0.4265264	-0.27086848	-0.56180394	-0.33529818	-0.14487606	-0.1936480908887101	0.28589191260618835
1926	-0.2872547	-8.11	-0.2872547	0.0	-1.7617044	-0.6431231	1.6413425	0.85133547	-0.4203385	-0.27729762	-0.5637983	-0.3238272	-0.13844608	-0.19231119660092164	0.2856599527042675
1927	-0.28656647	-8.11	-0.28656647	0.0	-1.76071	-0.64522135	1.6389354	0.8515421000000001	-0.4141295	-0.28378233	-0.56575644	-0.3123419	-0.13207078	-0.19101012670848844	0.28542427099142004
1928	-0.2859035	-8.1	-0.2859035	0.0	-1.7596898	-0.64742625	1.6363893	0.8516753	-0.40790066	-0.29032072	-0.56767803	-0.30084429999999995	-0.12575239	-0.18974510713233947	0.2851850638956628
1929	-0.2852659	-8.1	-0.2852659	0.0	-1.7586439	-0.6497373000000001	1.6337049	0.85173523	-0.4016532	-0.29691076	-0.5695627	-0.28933644	-0.11949314	-0.18851631683293918	0.28494251208589993
1930	-0.28465366	-8.1	-0.28465366	0.0	-1.757572	-0.6521541000000001	1.630883	0.8517224	-0.39538845	-0.30355054	-0.5714102	-0.27782035	-0.11329524	-0.18732391984982302	0.2846968101711654
1931	-0.2840669	-8.1	-0.2840669	0.0	-1.7564744	-0.6546761999999999	1.6279243	0.8516372	-0.38910767	-0.31023806	-0.5732201	-0.26629803	-0.10716082	-0.1861680641434555	0.284448138580276
1932	-0.2835056	-8.1	-0.2835056	0.0	-1.7553508	-0.6573032	1.6248299	0.8514798000000001	-0.38281226	-0.31697127	-0.5749920999999999	-0.2547714	-0.101091966	-0.1850488912940689	0.28419669551847926
1933	-0.28296983	-8.1	-0.28296983	0.0	-1.754201	-0.66003454	1.6216003	0.8512508	-0.37650362	-0.32374826	-0.5767260000000001	-0.24324255	-0.09509071	-0.1839665466993408	0.2839426269590215
1934	-0.2824596	-8.1	-0.2824596	0.0	-1.7530252	-0.66286963	1.6182364	0.8509504999999999	-0.3701831	-0.33056690000000005	-0.5784214	-0.23171334	-0.08915901	-0.18292112409996794	0.2836861131005565
1935	-0.2819749	-8.1	-0.2819749	0.0	-1.7518231	-0.6658079	1.6147393	0.85057926	-0.36385223	-0.33742526	-0.58007807	-0.22018576	-0.08329881	-0.18191274493548587	0.2834273367009726
1936	-0.28151572	-8.1	-0.28151572	0.0	-1.7505946	-0.66884875	1.6111096	0.8501376	-0.35751244	-0.34432125	-0.58169556	-0.20866178	-0.07751197	-0.1809414883442688	0.28316644016931114
1937	-0.281082	-8.1	-0.281082	0.0	-1.7493397	-0.6719916	1.6073483	0.8496259	-0.35116524	-0.35125282	-0.5832736999999999	-0.19714335	-0.071800314	-0.18000745280538788	0.2829035887900051
1938	-0.2806737	-8.09	-0.2806737	0.0	-1.7480584	-0.67523557	1.6034563	0.8490446	-0.34481218	-0.35821792	-0.58481216	-0.18563241	-0.06616562	-0.17911071107930757	0.2826389440658666
1939	-0.28029078	-8.09	-0.28029078	0.0	-1.7467506	-0.6785800999999999	1.5994346000000002	0.8483941999999999	-0.3384548	-0.3652145	-0.5863107	-0.17413089	-0.06060961	-0.17825131756370544	0.2823726567861096
1940	-0.2799331	-8.09	-0.2799331	0.0	-1.7454162	-0.6820244000000001	1.5952841	0.84767526	-0.33209473	-0.37224042	-0.5877689	-0.16264072	-0.055133983	-0.1774293052376526	0.28210487429374453
1941	-0.27960056	-8.09	-0.27960056	0.0	-1.7440552	-0.6855677	1.5910058	0.84688824	-0.32573348	-0.37929368	-0.58918655	-0.15116379	-0.049740393	-0.17664472656045227	0.2818357452048654
1942	-0.2792931	-8.09	-0.2792931	0.0	-1.7426676	-0.68920904	1.5866007	0.84603363	-0.31937268	-0.38637212	-0.5905633000000001	-0.13970199	-0.04443045	-0.1758975895914078	0.28156540687153675
1943	-0.2790105	-8.09	-0.2790105	0.0	-1.7412535	-0.6929476999999999	1.5820698	0.84511197	-0.31301394	-0.39347365	-0.5918989	-0.1282572	-0.039205723	-0.17518793427005463	0.28129400648688446
1944	-0.27875265	-8.09	-0.27875265	0.0	-1.7398129	-0.6967826	1.5774139999999999	0.84412384	-0.30665883	-0.40059617	-0.59319305	-0.11683126	-0.03406773	-0.17451573057430272	0.2810216569466165
1945	-0.2785194	-8.09	-0.2785194	0.0	-1.7383457	-0.7007129	1.5726346000000002	0.8430697	-0.300309	-0.40773755	-0.5944454	-0.105426036	-0.02901797	-0.17388096902391964	0.2807485066774983
1946	-0.27831057	-8.09	-0.27831057	0.0	-1.7368522	-0.70473754	1.5677326	0.8419501	-0.293966	-0.41489565	-0.5956557	-0.09404336	-0.0240579	-0.17328361861774444	0.28047466985918135
1947	-0.2781259	-8.09	-0.2781259	0.0	-1.7353323	-0.70885545	1.562709	0.8407657	-0.28763142	-0.42206836	-0.5968236	-0.08268505	-0.019188931	-0.17272362735461583	0.2802002643889736
1948	-0.27796525	-8.09	-0.27796525	0.0	-1.7337861	-0.71306556	1.5575649999999999	0.83951694	-0.2813069	-0.42925355	-0.59794873	-0.07135292	-0.014412447	-0.1722009520740692	0.27992540673091537
1949	-0.2778283	-8.08	-0.2778283	0.0	-1.7322136	-0.71736676	1.5523015	0.83820444	-0.27499402	-0.43644902	-0.5990310000000001	-0.060048778	-0.009729795	-0.17171553553308563	0.27965018126017815
1950	-0.27771488	-8.08	-0.27771488	0.0	-1.730615	-0.72175777	1.54692	0.83682877	-0.26869434	-0.44365266	-0.6000699	-0.04877439	-0.005142273	-0.17126724611189725	0.2793747176939211
1951	-0.2776247	-8.08	-0.2776247	0.0	-1.7289904	-0.7262374	1.5414212999999999	0.8353905	-0.26240954	-0.4508623	-0.60106516	-0.03753152	-0.000651146	-0.17085603980934297	0.2790990894058216
1952	-0.27755743	-8.08	-0.27755743	0.0	-1.72734	-0.73080444	1.5358068	0.8338902	-0.25614113	-0.45807576	-0.60201657	-0.026321886	0.00374237	-0.17048178316379697	0.2788234041147088
1953	-0.27751282	-8.08	-0.27751282	0.0	-1.7256638	-0.73545754	1.5300775	0.83232856	-0.24989076	-0.46529096	-0.6029237	-0.015147172	0.008037099	-0.1701443572740982	0.278547735727711
1954	-0.27749056	-8.08	-0.27749056	0.0	-1.723962	-0.7401954000000001	1.5242345	0.8307061	-0.24366	-0.4725057	-0.6037863	-0.004009044	0.012231902	-0.16984364475885316	0.2782721541697215
1955	-0.27749026	-8.08	-0.27749026	0.0	-1.7222347	-0.7450166	1.5182791000000002	0.8290235	-0.23745045	-0.47971782	-0.60460395	0.0070908809999999985	0.016325688	-0.16957946351690062	0.27799674501705435
1956	-0.2775116	-8.08	-0.2775116	0.0	-1.7204821	-0.7499198	1.5122125	0.8272813	-0.23126373	-0.4869252000000001	-0.6053764	0.018151013	0.0203174	-0.16935166246568603	0.27772156581136437
1957	-0.27755424	-8.08	-0.27755424	0.0	-1.7187045	-0.7549035	1.5060358999999999	0.82548016	-0.2251014	-0.4941257000000001	-0.60610336	0.029169776	0.024206026	-0.1691600803854416	0.27744668992109234
1958	-0.27761778	-8.08	-0.27761778	0.0	-1.716902	-0.7599661999999999	1.4997505	0.82362074	-0.21896507	-0.50131714	-0.6067844	0.040145643	0.027990593	-0.16900451339477388	0.27717217387068266
1959	-0.27770182	-8.07	-0.27770182	0.0	-1.7150747	-0.7651064000000001	1.4933573999999998	0.8217036	-0.21285634	-0.5084973	-0.60741925	0.051077094	0.031670168	-0.16888475112973483	0.27689803717885797
1960	-0.277806	-8.07	-0.277806	0.0	-1.7132229	-0.77032256	1.486858	0.8197293999999999	-0.20677681	-0.51566416	-0.60800755	0.061962653	0.035243846	-0.16880060561125337	0.2766243544354691
1961	-0.27792987	-8.07	-0.27792987	0.0	-1.7113469	-0.7756130999999999	1.4802534999999999	0.8176988000000001	-0.20072806	-0.52281535	-0.60854894	0.07280088	0.03871076	-0.16875182469747163	0.2763511595018348
1962	-0.27807298	-8.07	-0.27807298	0.0	-1.7094467	-0.7809764	1.4735451000000002	0.8156123000000001	-0.19471171	-0.52994883	-0.60904306	0.083590366	0.04207009	-0.16873817956513823	0.2760784628901099
1963	-0.27823493	-8.07	-0.27823493	0.0	-1.7075227	-0.7864109	1.4667341999999999	0.8134708	-0.18872936	-0.53706235	-0.6094896	0.094329715	0.045321055	-0.1687594118747177	0.27580632678298533
1964	-0.2784152	-8.07	-0.2784152	0.0	-1.7055752	-0.7919148	1.4598218	0.8112746999999999	-0.1827826	-0.54415375	-0.6098882	0.10501756	0.04846291	-0.1688152810831909	0.27553473282052854
1965	-0.2786134	-8.07	-0.2786134	0.0	-1.7036043	-0.79748654	1.4528092	0.8090248000000001	-0.17687304	-0.5512208000000001	-0.6102385	0.11565257	0.05149493	-0.16890551090916445	0.27526370482881907
1966	-0.278829	-8.07	-0.278829	0.0	-1.7016104	-0.80312437	1.4456978	0.8067217	-0.17100228	-0.5582613000000001	-0.6105401	0.12623341	0.05441644	-0.16902981543170928	0.27499326092462095
1967	-0.27906153	-8.07	-0.27906153	0.0	-1.6995937	-0.8088265	1.4384885	0.804366	-0.16517192	-0.5652729999999999	-0.6107927	0.1367588	0.057226773	-0.16918792362757412	0.2747233654470611
1968	-0.27931046	-8.07	-0.27931046	0.0	-1.6975543	-0.81459117	1.4311825	0.8019583	-0.15938355	-0.5722537	-0.6109959	0.14722745	0.059925303	-0.16937955817583009	0.274454010796683
1969	-0.27957535	-8.06	-0.27957535	0.0	-1.6954927	-0.8204165999999999	1.423781	0.79949945	-0.15363878	-0.5792012	-0.6111493	0.15763815	0.06251143	-0.1696043942346191	0.27418518594312224
1970	-0.27985564	-8.06	-0.27985564	0.0	-1.6934091	-0.82630104	1.4162853000000002	0.79699	-0.1479392	-0.58611333	-0.6112526	0.16798967	0.0649846	-0.16986213240161893	0.27391687098979245
1971	-0.28015083	-8.06	-0.28015083	0.0	-1.6913037	-0.83224255	1.4086961999999998	0.7944305	-0.1422864	-0.5929878000000001	-0.6113054	0.17828082	0.06734427	-0.17015249207566838	0.2736490067160411
1972	-0.28046036	-8.06	-0.28046036	0.0	-1.6891769	-0.83823925	1.4010148999999998	0.7918217	-0.136682	-0.5998224	-0.61130726	0.18851039	0.06958994	-0.17047512547421267	0.27338155578453394
1973	-0.2807837	-8.06	-0.2807837	0.0	-1.6870289	-0.84428924	1.3932426000000002	0.7891643	-0.13112758	-0.6066148	-0.61125785	0.19867724	0.07172114	-0.1708296787751617	0.2731144733664111
1974	-0.2811204	-8.06	-0.2811204	0.0	-1.68486	-0.8503906999999999	1.3853803	0.7864589	-0.12562475	-0.6133629	-0.61115676	0.20878024	0.07373741	-0.17121586407735445	0.2728477040813647
1975	-0.2814698	-8.06	-0.2814698	0.0	-1.6826704	-0.8565415000000001	1.377429	0.7837062	-0.12017507	-0.6200644000000001	-0.61100364	0.21881828	0.07563836	-0.17163329169707492	0.27258116538010835
1976	-0.28183138	-8.06	-0.28183138	0.0	-1.6804605	-0.8627398000000001	1.3693898000000002	0.78090674	-0.114780165	-0.6267170999999999	-0.610798	0.22879025	0.07742362	-0.1720816491738586	0.27231479840220246
1977	-0.28220463	-8.06	-0.28220463	0.0	-1.6782305	-0.8689836	1.3612638000000001	0.7780613000000001	-0.109441616	-0.6333188	-0.6105395	0.23869507	0.07909282	-0.17256056780538326	0.27204853175255106
1978	-0.28258896	-8.06	-0.28258896	0.0	-1.6759807	-0.87527084	1.3530518	0.7751704	-0.10416101	-0.63986725	-0.6102276999999999	0.24853162	0.08064567	-0.17306969558816526	0.2717822474690693
1979	-0.28298378	-8.05	-0.28298378	0.0	-1.6737115	-0.88159955	1.3447548999999999	0.7722348000000001	-0.09893993	-0.64636046	-0.6098621999999999	0.25829878	0.08208185400000001	-0.17360871242220455	0.27151588708068997
1980	-0.28338856	-8.05	-0.28338856	0.0	-1.6714232	-0.8879676	1.3363743000000001	0.76925516	-0.09377997	-0.6527961999999999	-0.6094426	0.26799548	0.08340112	-0.17417720618424987	0.27124935191371885
1981	-0.28380272	-8.05	-0.28380272	0.0	-1.669116	-0.8943728999999999	1.3279106999999999	0.7662321	-0.08868272	-0.65917236	-0.60896844	0.27762058	0.08460323	-0.1747748548126755	0.2709825208435688
1982	-0.28422564	-8.05	-0.28422564	0.0	-1.6667902	-0.90081334	1.3193651000000002	0.76316625	-0.08364975	-0.6654869000000001	-0.6084394000000001	0.28717294	0.08568797	-0.1754013019644623	0.2707152822856697
1983	-0.2846568	-8.05	-0.2846568	0.0	-1.6644462	-0.9072868000000001	1.3107387	0.76005834	-0.07868264	-0.6717376	-0.607855	0.2966515	0.08665517	-0.17605613575821688	0.27044753812399885
1984	-0.28509557	-8.05	-0.28509557	0.0	-1.6620842	-0.9137912	1.3020322	0.75690895	-0.07378296599999999	-0.6779225999999999	-0.6072149	0.30605513	0.087504655	-0.17673905253115232	0.27017915053104385
1985	-0.28554136	-8.05	-0.28554136	0.0	-1.6597047	-0.92032427	1.2932466999999999	0.75371885	-0.06895230000000001	-0.6840398	-0.6065188	0.3153827	0.08823631	-0.17744966508210755	0.26991001343307164
1986	-0.28599358	-8.05	-0.28599358	0.0	-1.6573077	-0.9268839	1.2843832	0.7504885	-0.06419221	-0.6900871000000001	-0.6057663000000001	0.32463306	0.08885002	-0.1781876050075989	0.2696399785031663
1987	-0.28645164	-8.05	-0.28645164	0.0	-1.6548939	-0.93346786	1.2754425	0.7472188	-0.059504263	-0.6960625	-0.60495704	0.33380514	0.08934571	-0.17895250258669737	0.2693689200344707
1988	-0.28691489	-8.05	-0.28691489	0.0	-1.6524633	-0.94007385	1.2664256	0.74391013	-0.054890003	-0.7019641	-0.6040906999999999	0.34289777	0.0897233	-0.17974400549615172	0.26909668337656145
1989	-0.28738278	-8.04	-0.28738278	0.0	-1.6500163	-0.94669974	1.2573336000000002	0.7405634	-0.050350998	-0.7077899000000001	-0.603167	0.3519099	0.089982755	-0.18056170723363957	0.26882314252626793
1990	-0.2878547	-8.04	-0.2878547	0.0	-1.6475533	-0.95334315	1.2481673999999998	0.73717904	-0.045888785	-0.7135378000000001	-0.60218567	0.36084032	0.090124086	-0.18140525849799966	0.2685481377693793
1991	-0.28833	-8.04	-0.28833	0.0	-1.6450746	-0.9600018	1.2389278000000001	0.73375785	-0.041504897	-0.71920604	-0.60114634	0.36968797	0.090147294	-0.18227427576598054	0.26827151034854996
1992	-0.2888081	-8.04	-0.2888081	0.0	-1.6425805	-0.9666735000000001	1.229616	0.7303004	-0.037200823	-0.7247925999999999	-0.6000488	0.37845168	0.09005242	-0.183168383956189	0.2679931178552739
1993	-0.28928846	-8.04	-0.28928846	0.0	-1.6400713	-0.9733558000000001	1.220233	0.72680736	-0.032978047	-0.73029554	-0.5988928000000001	0.38713044	0.089839555	-0.18408715660583808	0.26771279478437904
1994	-0.28977042	-8.04	-0.28977042	0.0	-1.6375473	-0.98004645	1.2107794	0.7232794	-0.028838024	-0.73571295	-0.5976779999999999	0.39572325	0.08950886	-0.18503021929283747	0.2674303621516738
1995	-0.29025343	-8.04	-0.29025343	0.0	-1.6350089	-0.986743	1.2012565	0.7197172	-0.024782179	-0.741043	-0.59640425	0.40422922	0.08906059	-0.1859971280764908	0.267145688132418
1996	-0.29073688	-8.04	-0.29073688	0.0	-1.6324564	-0.99344313	1.1916652	0.7161214	-0.020811923	-0.7462837	-0.5950713000000001	0.41264755	0.088495046	-0.18698741627308196	0.2668585923963383
1997	-0.29122025	-8.04	-0.29122025	0.0	-1.6298901	-1.0001445	1.1820064	0.7124925999999999	-0.016928641	-0.7514333000000001	-0.59367895	0.42097747	0.08781263	-0.18800066230121776	0.2665689123316264
1998	-0.2917029	-8.04	-0.2917029	0.0	-1.6273104	-1.0068445	1.1722813	0.7088315	-0.013133705	-0.7564899	-0.59222686	0.42921835	0.08701379599999999	-0.18903633105973666	0.2662764990649133
[truncated: 28,520 more rows]
