# Supplementary material for: Highly sensitive in vivo detection of dynamic changes in enkephalins following acute stress in mice
Source: eLife. 2025 Jul 7;12:RP91609. doi: 10.7554/eLife.91609 (PMC12234004; doi:10.7554/eLife.91609)
Supplement: Figure 2—source data 1. [file elife-91609-fig2-data1.zip › Mikati_2025_Figure2/Figure2G&H/Figure2G&H_first_handling.csv]

	first_handling_3343	first_handling_3290	first_handling_3292	first_handling_3293	first_handling_3252	first_handling_3255	first_handling_3282	first_handling_285	first_handling_3283	first_handling_3345	timestamps	avg	sem
0	-0.48148066	-1.4418763	-0.95372504	-0.21563692	-0.35587102	-0.21296732	-0.10886812	0.12904656	-1.4968745	-0.32430294	-10.0	-0.5462556259615098	0.17730324757147992
1	-0.4767367	-1.4435145	-0.9547747	-0.22174439	-0.35261777	-0.21030058	-0.109490395	0.13393459	-1.4961842	-0.32477766	-10.0	-0.5456206302328415	0.17755432676542587
2	-0.47204107	-1.4451791	-0.9557443999999999	-0.22785038	-0.34942140000000005	-0.20769301	-0.110163204	0.1388733	-1.4953142	-0.32527572	-10.0	-0.5449809183627076	0.17779853829019404
3	-0.46739438	-1.4468706	-0.9566347	-0.23395348	-0.34628248	-0.20514557	-0.11088537	0.14386125	-1.4942641	-0.32579726	-10.0	-0.5443366691569137	0.17803585992810253
4	-0.46279716	-1.4485898000000001	-0.9574465	-0.24005228	-0.34320152	-0.20265919	-0.11165568	0.14889702	-1.4930333	-0.32634243	-10.0	-0.5436880848608017	0.17826629109963588
5	-0.45824996	-1.4503371999999999	-0.9581804	-0.24614541	-0.34017906	-0.2002348	-0.11247295	0.1539792	-1.4916214	-0.32691133	-10.0	-0.5430353306592484	0.17848982230108884
6	-0.4537533	-1.4521133999999998	-0.95883733	-0.2522315	-0.3372156	-0.19787328	-0.11333595	0.15910634	-1.4900281000000002	-0.32750404	-9.99	-0.5423786151371307	0.1787064696155574
7	-0.44930765	-1.453919	-0.9594179	-0.25830925	-0.33431175	-0.19557552	-0.11424345	0.16427705	-1.4882535	-0.32812065	-9.99	-0.5417181619188614	0.1789162688975415
8	-0.4449135	-1.4557548	-0.95992297	-0.2643773	-0.331468	-0.19334236	-0.11519422	0.16948989	-1.4862969	-0.32876125	-9.99	-0.5410541416288528	0.17911923272820482
9	-0.4405712	-1.4576212	-0.96035343	-0.27043435	-0.3286849	-0.19117467	-0.11618701	0.17474343	-1.4841584	-0.32942593	-9.99	-0.5403867649903564	0.17931540280423466
10	-0.43628109	-1.4595188000000001	-0.96071005	-0.27647915	-0.32596302	-0.18907325	-0.11722063	0.18003623	-1.4818381	-0.33011472	-9.99	-0.5397162577266236	0.17950483229795397
11	-0.43204346	-1.4614482	-0.96099377	-0.28251040000000005	-0.32330292	-0.18703891	-0.11829388	0.18536687	-1.4793357	-0.33082768	-9.99	-0.5390428056202088	0.17968756230132787
12	-0.42785856	-1.4634098999999998	-0.96120536	-0.28852690000000003	-0.32070512	-0.18507247	-0.11940557	0.1907339	-1.4766513	-0.33156487	-9.99	-0.5383666154734345	0.17986364911090183
13	-0.4237266	-1.4654046	-0.96134585	-0.29452738	-0.31817022	-0.18317465	-0.120554514	0.19613585	-1.4737853	-0.33232632	-9.99	-0.5376879575281586	0.18003319097638928
14	-0.4196477	-1.4674327	-0.9614159999999999	-0.30051067	-0.3156988	-0.18134625	-0.12173957	0.20157124	-1.4707375	-0.33311203	-9.99	-0.5370069974855423	0.1801962279731381
15	-0.41562203	-1.4694948	-0.9614169	-0.30647555	-0.3132914	-0.17958798	-0.12295957	0.20703863	-1.4675082	-0.33392206	-9.99	-0.5363239854072113	0.18035285885598146
16	-0.4116496	-1.4715913999999999	-0.9613494	-0.31242085	-0.3109486	-0.17790054	-0.12421339	0.21253651	-1.4640978999999998	-0.3347564	-9.98	-0.5356391588733979	0.1805031826178259
17	-0.40773052	-1.4737228999999998	-0.96121454	-0.31834543	-0.30867097	-0.17628467	-0.1254999	0.21806344	-1.4605066999999998	-0.33561504	-9.98	-0.534952722864334	0.18064728145912268
18	-0.40386477	-1.4758898999999999	-0.9610132	-0.32424816	-0.30645904	-0.17474103	-0.126818	0.2236179	-1.4567351	-0.336498	-9.98	-0.5342649293404846	0.18078526962952754
19	-0.4000523	-1.4780928	-0.9607465000000001	-0.33012790000000003	-0.30431336	-0.17327029	-0.12816660000000002	0.22919838	-1.4527836	-0.3374052	-9.98	-0.5335760183809205	0.18091726221132043
20	-0.3962931	-1.4803319	-0.96041536	-0.3359835	-0.3022344	-0.17187308	-0.1295446	0.2348034	-1.4486526000000002	-0.33833665	-9.98	-0.5328861790251771	0.18104336516525146
21	-0.39258704	-1.4826076000000001	-0.9600209000000001	-0.34181395	-0.30022275	-0.17055006	-0.13095094	0.24043141	-1.4443427	-0.33929232	-9.98	-0.5321956843523254	0.18116370321953476
22	-0.38893405	-1.4849203000000002	-0.9595640999999999	-0.34761813	-0.2982788	-0.16930182	-0.13238457	0.2460809	-1.4398546	-0.3402721	-9.98	-0.5315047564809723	0.18127841561349942
23	-0.38533399	-1.48727	-0.959046	-0.35339496	-0.29640308	-0.16812897	-0.13384445	0.25175035	-1.4351889	-0.341276	-9.98	-0.5308135985099564	0.18138761409239249
24	-0.38178664	-1.489657	-0.9584676999999999	-0.35914344	-0.29459605	-0.16703202	-0.13532956	0.2574382	-1.4303463	-0.34230384	-9.98	-0.5301224356764909	0.18149144140487758
25	-0.37829193	-1.4920818	-0.95783037	-0.36486253	-0.29285815	-0.16601151	-0.13683885	0.263143	-1.4253275	-0.34335563	-9.98	-0.5294315270596466	0.1815900616982225
26	-0.37484956	-1.494544	-0.9571350000000001	-0.3705512	-0.29118985	-0.16506797	-0.13837135	0.26886314	-1.4201336000000002	-0.3444312	-9.97	-0.5287410579559403	0.1816836005871035
27	-0.3714593	-1.4970442	-0.9563826999999999	-0.37620845	-0.28959158	-0.16420187	-0.13992603	0.27459708	-1.4147651	-0.34553042	-9.97	-0.5280512575828171	0.1817722219284498
28	-0.36812097	-1.4995823	-0.9555745000000001	-0.38183334	-0.28806373	-0.16341366	-0.14150193	0.2803433	-1.4092232	-0.3466532	-9.97	-0.5273623521577224	0.1818560879230859
29	-0.36483425	-1.5021583	-0.95471156	-0.38742486	-0.28660676	-0.16270377	-0.14309807	0.28610018	-1.4035088	-0.34779936	-9.97	-0.5266745549771729	0.18193535399992145
30	-0.36159885	-1.5047722	-0.95379496	-0.39298207	-0.28522104	-0.16207261	-0.14471349	0.29186618	-1.397623	-0.34896874	-9.97	-0.5259880783574524	0.18201019255419226
31	-0.3584145	-1.5074239999999999	-0.9528257	-0.39850402	-0.283907	-0.16152057	-0.14634724	0.29763973	-1.3915666000000002	-0.3501612	-9.97	-0.5253031095753097	0.18208075854175637
32	-0.35528088	-1.5101136999999998	-0.95180494	-0.40398979999999995	-0.28266498	-0.161048	-0.14799841	0.30341923	-1.385341	-0.35137653	-9.97	-0.5246199009667969	0.1821472465281509
33	-0.35219768	-1.5128413	-0.9507338	-0.40943850000000004	-0.28149542	-0.16065522	-0.14966603	0.3092032	-1.3789474	-0.35261455	-9.97	-0.5239386698679658	0.18220984889919162
34	-0.3491645	-1.5156065	-0.9496131999999999	-0.41484920000000003	-0.2803987	-0.16034254	-0.15134922	0.31499007	-1.3723868	-0.35387507	-9.97	-0.5232595646741715	0.18226872272208522
35	-0.346181	-1.5184094	-0.9484444	-0.42022103	-0.2793751	-0.16011028	-0.15304707	0.32077837	-1.3656605	-0.35515785	-9.97	-0.5225828267412338	0.18232408258286276
36	-0.3432468	-1.5212497999999999	-0.9472284	-0.42555314	-0.27842504	-0.15995868	-0.15475872	0.32656664	-1.35877	-0.35646272	-9.96	-0.5219086644842758	0.18237613095995406
37	-0.34036148	-1.5241274	-0.94596624	-0.43084466	-0.27754882	-0.15988797	-0.15648328	0.33235338	-1.3517165	-0.35778946	-9.96	-0.5212372422788849	0.18242505234191328
38	-0.33752462	-1.5270423	-0.94465905	-0.43609473	-0.27674675	-0.15989839	-0.15821992	0.33813724	-1.3445016	-0.3591378	-9.96	-0.5205687925994873	0.18247108818149754
39	-0.33473584	-1.529994	-0.9433078000000001	-0.4413025	-0.2760191	-0.1599901	-0.15996781	0.34391674	-1.3371269	-0.36050755	-9.96	-0.5199034858414382	0.18251443528458536
40	-0.33199465	-1.5329825000000001	-0.9419136999999999	-0.44646722	-0.27536609999999995	-0.16016327	-0.16172613	0.34969053	-1.3295938	-0.36189845	-9.96	-0.519241529479164	0.18255532691810614
41	-0.3293006	-1.5360075	-0.9404777	-0.451588	-0.27478800000000003	-0.160418	-0.16349408	0.35545722	-1.3219041	-0.36331028	-9.96	-0.5185831049673233	0.18259399187037387
42	-0.32665327	-1.5390688	-0.93900096	-0.45666417	-0.27428502	-0.16075438	-0.16527086	0.36121535	-1.3140596000000002	-0.36474276	-9.96	-0.5179284467803422	0.1826306679198835
43	-0.32405213	-1.5421661	-0.93748444	-0.46169493	-0.27385738	-0.16117248	-0.1670557	0.36696365	-1.3060621	-0.36619565	-9.96	-0.5172777254124146	0.18266559348671838
44	-0.32149667	-1.5452992	-0.9359291999999999	-0.46667954	-0.2735052	-0.16167232	-0.16884784	0.37270075	-1.2979136	-0.3676687	-9.96	-0.5166311503775025	0.1826990233362278
45	-0.3189864	-1.5484676000000002	-0.93433636	-0.47161737	-0.27322870000000005	-0.16225389	-0.17064653	0.3784253	-1.2896159	-0.3691616	-9.96	-0.5159889041895676	0.18273118573280456
46	-0.31652078	-1.5516711	-0.9327069	-0.47650770000000003	-0.273028	-0.16291717	-0.17245099	0.38413605	-1.2811711	-0.3706741	-9.95	-0.5153511793823394	0.18276234708002392
47	-0.3140993	-1.5549096000000002	-0.93104184	-0.48134986	-0.27290317	-0.16366206	-0.17426044	0.38983166	-1.2725813	-0.37220594	-9.95	-0.51471818646978	0.18279277841838812
48	-0.31172144	-1.5581824	-0.9293423000000001	-0.48614323	-0.27285440000000005	-0.16448848	-0.1760741	0.39551094	-1.2638488	-0.37375686	-9.95	-0.5140901069856186	0.18282273054962478
49	-0.30938664	-1.5614893	-0.92760926	-0.49088725	-0.27288175	-0.16539632	-0.1778912	0.40117273	-1.2549756	-0.37532654	-9.95	-0.5134671134833526	0.182852472241056
50	-0.30709434	-1.56483	-0.9258436999999999	-0.4955813	-0.27298528	-0.16638538	-0.17971089999999998	0.40681592	-1.2459639999999998	-0.37691474	-9.95	-0.5128493715164794	0.18288228549383956
51	-0.304844	-1.5682038999999999	-0.9240466999999999	-0.5002249	-0.27316508	-0.16745552	-0.1815324	0.41243944	-1.2368165	-0.37852114	-9.95	-0.5122370696384964	0.18291244287068453
52	-0.30263498	-1.5716108999999998	-0.9222193000000001	-0.5048175	-0.2734212	-0.16860652	-0.1833549	0.4180422	-1.2275355	-0.38014552	-9.95	-0.5116304124226685	0.18294324386359992
53	-0.30046678	-1.5750503999999999	-0.92036235	-0.5093587	-0.2737536	-0.16983812	-0.18517758	0.42362317	-1.2181233	-0.3817876	-9.95	-0.5110295254027253	0.1829749502919573
54	-0.29833877	-1.5785218	-0.91847706	-0.51384807	-0.27416240000000003	-0.17115007	-0.18699962	0.4291813	-1.2085826000000002	-0.38344708	-9.95	-0.5104346171716996	0.18300784558210406
55	-0.29625037	-1.582025	-0.9165641999999999	-0.51828516	-0.27464756	-0.17254208	-0.18882018	0.43471557	-1.198916	-0.38512373	-9.95	-0.5098458712830887	0.1830422325389036
56	-0.294201	-1.5855594	-0.914625	-0.52266973	-0.2752091	-0.17401384	-0.19063844	0.44022492	-1.1891258999999998	-0.38681725	-9.94	-0.5092634723299255	0.18307837953705067
57	-0.29219	-1.5891243999999998	-0.91266024	-0.52700144	-0.27584693	-0.17556499	-0.19245355	0.44570833	-1.1792152	-0.38852742	-9.94	-0.5086875828657074	0.18311656680376565
58	-0.29021674	-1.5927196000000001	-0.9106709999999999	-0.5312799	-0.27656108	-0.17719520000000002	-0.19426467	0.45116478	-1.1691865	-0.39025393	-9.94	-0.5081183845230026	0.18315707743884346
59	-0.2882807	-1.5963441999999999	-0.90865827	-0.535505	-0.2773515	-0.17890412	-0.19607097	0.45659333	-1.1590425	-0.39199653	-9.94	-0.5075560458355408	0.18320017151303802
60	-0.28638116	-1.599998	-0.9066228999999999	-0.5396765	-0.2782181	-0.18069136	-0.19787157	0.46199295	-1.1487863	-0.393755	-9.94	-0.5070007924161224	0.18324615550331597
61	-0.2845175	-1.6036801	-0.9045658999999999	-0.5437941	-0.2791608	-0.18255657	-0.19966564	0.4673626	-1.1384205	-0.39552903	-9.94	-0.5064527538577804	0.18329526610344055
62	-0.28268912	-1.6073899999999999	-0.9024882	-0.5478576999999999	-0.28017953	-0.18449932	-0.2014523	0.4727014	-1.1279482	-0.39731836	-9.94	-0.5059121337535476	0.18334779116873762
63	-0.28089535	-1.6111271	-0.90039074	-0.5518670999999999	-0.28127417	-0.18651924	-0.20323071	0.47800833	-1.1173722	-0.39912274	-9.94	-0.5053791027162247	0.18340398659291832
64	-0.27913556	-1.6148907	-0.8982745000000001	-0.5558224	-0.28244454	-0.18861589	-0.20499998	0.48328242	-1.1066955	-0.4009419	-9.94	-0.5048538553388442	0.18346411096910126
65	-0.27740908	-1.61868	-0.8961403	-0.5597232	-0.28369045	-0.19078884	-0.20675926	0.4885227	-1.0959214	-0.4027756	-9.94	-0.5043365412342071	0.18352841524369046
66	-0.27571523	-1.6224945	-0.8939889999999999	-0.56356966	-0.28501177	-0.19303766	-0.20850766	0.49372825	-1.0850526000000005	-0.40462348	-9.94	-0.5038273310546494	0.18359714869585753
67	-0.27405342	-1.6263332	-0.8918216999999998	-0.5673616	-0.28640828	-0.19536191	-0.21024431	0.49889812	-1.0740925	-0.40648532	-9.93	-0.503326412373436	0.18367054771346306
68	-0.27242294	-1.6301956	-0.88963914	-0.5710991	-0.2878797	-0.19776112	-0.21196835	0.50403136	-1.0630442	-0.40836087	-9.93	-0.5028339658231353	0.18374885963627094
69	-0.27082312	-1.6340808	-0.8874421999999998	-0.5747821	-0.28942582	-0.20023483	-0.21367887	0.509127	-1.0519108	-0.41024983	-9.93	-0.5023501370363158	0.18383229828915856
70	-0.26925334	-1.6379881	-0.8852315999999999	-0.5784106	-0.29104638	-0.20278257	-0.215375	0.51418424	-1.0406955	-0.4121519	-9.93	-0.5018750756257783	0.1839210934438616
71	-0.26771286	-1.6419168000000002	-0.8830083000000001	-0.58198476	-0.29274106	-0.20540383	-0.21705589	0.51920205	-1.0294017	-0.41406685	-9.93	-0.5014090002438583	0.18401546808729322
72	-0.26620105	-1.6458656999999999	-0.88077295	-0.58550453	-0.2945096	-0.20809816	-0.21872070000000005	0.5241795	-1.0180326	-0.41599438	-9.93	-0.500952016503357	0.18411559031348362
73	-0.26471722	-1.6498343999999998	-0.87852633	-0.58897	-0.29635164	-0.21086502	-0.22036865	0.52911574	-1.0065913	-0.41793415	-9.93	-0.5005042970763779	0.18422168324859253
74	-0.2632607	-1.6538220000000001	-0.87626916	-0.5923813	-0.29826683	-0.2137039	-0.22199894	0.5340099	-0.99508137	-0.41988596	-9.93	-0.500066025555954	0.18433393798742537
75	-0.2618308	-1.6578273999999997	-0.87400216	-0.59573853	-0.3002548	-0.2166143	-0.22361088	0.53886104	-0.9835059000000002	-0.42184946	-9.93	-0.4996373196141891	0.1844525017918452
76	-0.26042685	-1.6618499	-0.871726	-0.5990419	-0.30231518	-0.21959570000000006	-0.22520371	0.54366827	-0.9718681999999998	-0.4238244	-9.93	-0.49921835688365174	0.1845775516232681
77	-0.2590482	-1.6658884999999999	-0.8694413000000001	-0.6022914	-0.30444756	-0.22264755	-0.22677676	0.54843074	-0.96017146	-0.42581046	-9.92	-0.4988092439969101	0.18470922938549048
78	-0.2576941	-1.6699426	-0.8671486999999999	-0.6054873000000001	-0.30665153	-0.22576931	-0.22832939	0.5531476	-0.9484189	-0.4278074	-9.92	-0.4984101616063003	0.1848476992869944
79	-0.25636393	-1.6740110000000001	-0.8648488999999999	-0.60862976	-0.30892667	-0.22896045	-0.22986093	0.557818	-0.9366138	-0.42981485	-9.92	-0.49802122836415863	0.18499307531832937
80	-0.25505695	-1.678093	-0.8625424	-0.61171895	-0.31127247	-0.23222043	-0.2313708	0.56244105	-0.92475927	-0.43183258	-9.92	-0.4976425799228211	0.18514548639117376
81	-0.2537725	-1.6821873999999999	-0.86022985	-0.61475503	-0.31368852	-0.23554865	-0.23285839	0.56701595	-0.91285855	-0.43386027	-9.92	-0.49727432093462365	0.18530502804513824
82	-0.2525099	-1.6862936000000002	-0.8579117	-0.6177383000000001	-0.31617433	-0.23894455	-0.23432314	0.57154185	-0.90091485	-0.43589765	-9.92	-0.49691661603213505	0.18547182062957024
83	-0.25126842	-1.6904105	-0.8555886	-0.62066895	-0.31872934	-0.24240756	-0.23576453	0.57601786	-0.88893133	-0.43794438	-9.92	-0.4965695749072266	0.18564593971515636
84	-0.2500474	-1.6945371999999999	-0.85326105	-0.62354726	-0.32135308	-0.24593705	-0.237182	0.5804431999999999	-0.87691104	-0.44000018	-9.92	-0.4962333042122345	0.1858274669194445
85	-0.24884613	-1.6986727	-0.85092944	-0.62637335	-0.324045	-0.24953239	-0.23857509	0.584817	-0.86485714	-0.44206473	-9.92	-0.4959078970896111	0.1860164590039234
86	-0.24766396	-1.7028159	-0.84859437	-0.6291475999999999	-0.32680455	-0.25319287	-0.2399433	0.58913857	-0.85277265	-0.44413775	-9.92	-0.4955934381916924	0.18621297229209635
87	-0.24650016	-1.706966	-0.84625626	-0.63187027	-0.32963115	-0.25691786	-0.24128613	0.593407	-0.8406606	-0.4462189	-9.91	-0.49529003421035	0.18641705561206037
88	-0.24535407	-1.711122	-0.84391546	-0.63454163	-0.33252424	-0.2607066	-0.24260318	0.59762144	-0.8285239	-0.4483079	-9.91	-0.49499775428803633	0.18662873284165973
89	-0.244225	-1.7152828999999998	-0.8415725000000001	-0.6371619000000001	-0.33548320000000004	-0.26455837	-0.24389401	0.60178125	-0.8163656	-0.45040447	-9.91	-0.4947166690573196	0.18684803847134998
90	-0.24311224	-1.7194476000000003	-0.83922786	-0.63973147	-0.3385074	-0.2684724	-0.24515821	0.6058856	-0.80418855	-0.4525082	-9.91	-0.49444683373972315	0.18707497463294984
91	-0.2420151	-1.7236148999999998	-0.8368819	-0.64225066	-0.34159625	-0.2724479	-0.24639538	0.6099336999999999	-0.79199576	-0.4546189	-9.91	-0.49418830445793144	0.1873095280880237
92	-0.24093288	-1.727784	-0.8345349	-0.6447196999999999	-0.3447491	-0.2764841	-0.24760516	0.61392474	-0.77979	-0.4567362	-9.91	-0.49394113088404856	0.18755169643886344
93	-0.23986493	-1.7319536	-0.83218735	-0.64713895	-0.34796527	-0.2805801	-0.24878716	0.617858	-0.7675741999999999	-0.4588598	-9.91	-0.493705336180294	0.1878014472892622
94	-0.23881052	-1.7361226000000003	-0.82983965	-0.64950883	-0.35124412	-0.28473505	-0.24994105	0.6217326999999999	-0.755351	-0.4609894	-9.91	-0.4934809510187722	0.18805874170538764
95	-0.237769	-1.7402900000000001	-0.827492	-0.6518295999999999	-0.35458490000000004	-0.28894806	-0.2510665	0.6255482	-0.74312335	-0.4631247	-9.91	-0.4932679895221673	0.18832354798621048
96	-0.23673967	-1.7444544999999998	-0.8251448	-0.65410167	-0.357987	-0.29321823	-0.25216314	0.6293035	-0.73089385	-0.46526536	-9.91	-0.4930664718724671	0.18859577866600613
97	-0.23572189	-1.7486148999999997	-0.8227984	-0.65632534	-0.3614496	-0.2975446	-0.25323070000000003	0.6329981	-0.71866536	-0.46741116	-9.9	-0.4928763846627045	0.1888753794452593
98	-0.234715	-1.7527701	-0.8204529	-0.65850097	-0.36497203	-0.30192620000000003	-0.25426888	0.6366310000000001	-0.7064405	-0.46956176	-9.9	-0.49269773354521557	0.1891622526835544
99	-0.23371835	-1.7569188999999998	-0.8181088000000001	-0.660629	-0.36855352	-0.30636206	-0.25527737	0.64020157	-0.6942219000000001	-0.47171688	-9.9	-0.492530521132801	0.1894563182490188
100	-0.2327313	-1.7610599999999998	-0.8157661	-0.6627097	-0.3721933	-0.31085122	-0.25625592	0.64370894	-0.6820123	-0.47387624	-9.9	-0.4923747135481453	0.189757452412141
101	-0.23175326	-1.7651921999999998	-0.8134251	-0.6647435	-0.37589058	-0.31539264	-0.25720423	0.6471523	-0.6698142	-0.4760395	-9.9	-0.4922302908941651	0.19006553915761498
102	-0.23078358	-1.7693142	-0.8110861	-0.66673076	-0.3796446	-0.31998530000000003	-0.25812212	0.6505308000000001	-0.6576303000000001	-0.47820646	-9.9	-0.4920972617441254	0.19038044392355982
103	-0.22982167	-1.7734246999999999	-0.80874926	-0.6686718	-0.38345453	-0.32462820000000003	-0.25900927	0.6538437	-0.6454631	-0.48037675	-9.9	-0.49197555773059465	0.19070202700263023
104	-0.22886692	-1.7775226999999998	-0.80641466	-0.67056704	-0.38731954	-0.32932022	-0.25986546	0.6570901	-0.63331515	-0.48255014	-9.9	-0.4918651734070701	0.19103015172091398
105	-0.22791874	-1.7816063999999998	-0.8040825	-0.67241687	-0.3912388	-0.33406034	-0.26069054	0.66026926	-0.6211889	-0.48472634	-9.9	-0.49176601736658476	0.1913646231797496
106	-0.22697654	-1.785675	-0.80175304	-0.67422163	-0.3952115	-0.3388475	-0.26148424	0.66338015	-0.6090869000000001	-0.48690507	-9.9	-0.49167812718240356	0.1917052969572988
107	-0.22603977	-1.7897269	-0.79942626	-0.6759816999999999	-0.3992367	-0.34368053	-0.26224637	0.66642207	-0.59701157	-0.48908606	-9.89	-0.4916013788981399	0.1920519771457706
108	-0.22510785	-1.7937608	-0.7971023	-0.6776975000000001	-0.4033136	-0.34855840000000005	-0.26297677	0.6693941	-0.5849653	-0.49126908	-9.89	-0.49153575004752365	0.19240446886005289
109	-0.22418028	-1.7977753	-0.79478127	-0.6793694	-0.40744123	-0.35347992	-0.2636752	0.67229533	-0.5729506	-0.4934538	-9.89	-0.4914811671840516	0.19276256479039525
110	-0.22325656	-1.801769	-0.79246324	-0.68099767	-0.41161874	-0.35844404	-0.26434156	0.675125	-0.56096977	-0.49564	-9.89	-0.49143755878215034	0.19312605372659858
111	-0.22233623	-1.8057406999999999	-0.79014826	-0.68258286	-0.41584522	-0.36344957	-0.26497564	0.67788213	-0.54902524	-0.4978274	-9.89	-0.4914049003360138	0.19349472294530667
112	-0.22141883	-1.8096888999999998	-0.7878364000000001	-0.6841253	-0.42011967	-0.36849532	-0.26557726	0.6805659000000001	-0.53711927	-0.5000158	-9.89	-0.4913830843003006	0.19386833862518085
113	-0.22050393	-1.8136123	-0.7855276	-0.6856253000000001	-0.42444122	-0.3735802	-0.26614629999999995	0.6831753	-0.52525425	-0.50220484	-9.89	-0.49137206316920456	0.19424665752603304
114	-0.21959113	-1.8175093999999998	-0.7832219	-0.6870833000000001	-0.42880887	-0.37870294	-0.26668262	0.68570966	-0.5134324	-0.5043943	-9.89	-0.491371718867733	0.19462944221092432
115	-0.21868005	-1.821379	-0.7809193	-0.6884996999999999	-0.43322164	-0.3838624000000001	-0.26718608	0.688168	-0.50165606	-0.506584	-9.89	-0.4913820222615891	0.195016448559996
116	-0.21777032	-1.8252192999999999	-0.7786196999999999	-0.6898748	-0.43767858	-0.38905737	-0.26765653	0.6905494000000001	-0.4899274	-0.5087736	-9.89	-0.49140282280543135	0.19540738266867355
117	-0.21686162	-1.8290293000000002	-0.7763230999999999	-0.69120914	-0.4421787	-0.39428663	-0.26809388	0.6928531	-0.47824872	-0.5109629	-9.88	-0.4914340894044991	0.19580201889172572
118	-0.2159536	-1.8328075000000001	-0.7740294	-0.692503	-0.44672096	-0.39954898	-0.268498	0.69507825	-0.46662217	-0.51315165	-9.88	-0.4914757009047279	0.19620007861240815
119	-0.21504596	-1.8365526	-0.77173847	-0.6937566999999999	-0.4513044	-0.40484315	-0.2688688	0.697224	-0.45504993	-0.5153396	-9.88	-0.4915275621718216	0.1966012922106869
120	-0.2141384	-1.8402631999999999	-0.76945025	-0.6949706999999999	-0.45592803	-0.41016796	-0.2692062	0.6992896	-0.44353414	-0.5175266	-9.88	-0.49158959101218025	0.19700538604086293
121	-0.21323068	-1.8439381000000001	-0.7671646	-0.6961454	-0.46059084	-0.41552213	-0.26951006	0.7012742	-0.43207693	-0.5197123	-9.88	-0.4916616873310433	0.19741208877883382
122	-0.21232253	-1.8475758999999998	-0.7648814	-0.6972811999999999	-0.4652918	-0.42090437	-0.26978037	0.70317703	-0.4206804	-0.52189666	-9.88	-0.49174376034585576	0.19782111414887726
123	-0.21141373	-1.8511755	-0.7626005	-0.6983784000000001	-0.47002992	-0.42631346	-0.270017	0.70499724	-0.4093466	-0.5240793	-9.88	-0.4918357189025536	0.19823218764973882
124	-0.21050407	-1.8547356	-0.76032174	-0.69943744	-0.4748042	-0.43174806	-0.27021992	0.7067340999999999	-0.39807767	-0.5262602	-9.88	-0.4919374797086983	0.19864502360073513
125	-0.20959331	-1.8582551	-0.75804496	-0.70045865	-0.47961357	-0.43720695	-0.27038905	0.7083869	-0.38687557	-0.52843904	-9.88	-0.49204893059045796	0.19905934951002766
126	-0.20868133	-1.861733	-0.7557699000000001	-0.7014425	-0.48445702	-0.4426888	-0.27052438	0.70995474	-0.37574238	-0.5306157	-9.88	-0.4921700257455102	0.19947488105999586
127	-0.2077679	-1.8651679	-0.75349647	-0.7023893	-0.48933354	-0.4481923	-0.27062583	0.7114369	-0.36468005	-0.53279	-9.88	-0.49230063990118406	0.19989131596492918
128	-0.2068529	-1.8685585999999998	-0.75122434	-0.7032994	-0.49424204	-0.45371616	-0.27069340000000003	0.71283275	-0.3536906	-0.53496176	-9.87	-0.4924406448045769	0.20030836369628366
129	-0.20593616	-1.8719044999999999	-0.74895334	-0.7041731999999999	-0.4991815	-0.459259	-0.27072704	0.7141414	-0.34277594	-0.53713083	-9.87	-0.4925900116335983	0.20072576402651812
130	-0.20501757	-1.8752043	-0.7466833	-0.7050112	-0.50415087	-0.46481958	-0.27072674	0.71536237	-0.33193806	-0.5392971	-9.87	-0.4927486350562743	0.20114322730831607
131	-0.20409699	-1.878457	-0.7444139	-0.7058135	-0.5091491	-0.4703965	-0.2706925	0.71649474	-0.32117885	-0.5414604	-9.87	-0.49291639927028275	0.2015604484469155
132	-0.20317431	-1.8816615	-0.74214494	-0.70658076	-0.5141751	-0.47598842	-0.27062428	0.71753794	-0.3105002	-0.54362065	-9.87	-0.4930932213942299	0.20197714444865558
133	-0.20224944	-1.8848169999999997	-0.7398760999999999	-0.7073132	-0.5192278	-0.481594	-0.27052209999999993	0.71849114	-0.29990405	-0.54577756	-9.87	-0.4932790106850968	0.20239302629355152
134	-0.20132232	-1.8879224	-0.7376071	-0.7080112	-0.5243062	-0.4872119000000001	-0.27038592	0.7193537	-0.28939223	-0.5479312	-9.87	-0.4934736761428833	0.20280779739023733
135	-0.20039287	-1.8909769	-0.7353378	-0.70867515	-0.5294091	-0.4928408	-0.2702158	0.7201248	-0.27896658	-0.5500813	-9.87	-0.493677151475151	0.20322116982115607
136	-0.19946104	-1.8939793999999999	-0.73306775	-0.7093054	-0.5345354999999999	-0.49847925	-0.27001172	0.7208038	-0.26862893	-0.55222785	-9.87	-0.4938893047609711	0.20363283991542297
137	-0.19852683	-1.8969291000000001	-0.73079675	-0.70990235	-0.53968436	-0.5041259	-0.26977363	0.7213899	-0.25838095	-0.5543707	-9.87	-0.4941100670794145	0.20404251968228165
138	-0.19759019	-1.8998252	-0.72852445	-0.71046644	-0.5448545	-0.5097794	-0.26950154	0.7218824	-0.2482243	-0.5565098	-9.86	-0.49433934099966814	0.2044499249631283
139	-0.1966511	-1.9026667000000002	-0.7262506	-0.7109979999999999	-0.55004495	-0.5154384	-0.26919544	0.72228056	-0.23816046	-0.55864495	-9.86	-0.49457700415022277	0.2048547549229598
140	-0.19570956	-1.9054526999999999	-0.7239748	-0.7114975	-0.5552545999999999	-0.52110153	-0.26885533	0.7225835999999999	-0.2281909	-0.5607762	-9.86	-0.49482294904096225	0.20525671308657523
141	-0.1947656	-1.9081825000000001	-0.7216969	-0.71196526	-0.5604823	-0.52676743	-0.26848122	0.7227908000000001	-0.218317	-0.56290334	-9.86	-0.49507707522130573	0.20565552271247534
142	-0.19381921	-1.9108551999999999	-0.71941644	-0.7124017	-0.5657270999999999	-0.5324349	-0.26807308	0.7229014	-0.20854005	-0.5650264	-9.86	-0.4953392682406731	0.20605089025935283
143	-0.19287045	-1.91347	-0.71713316	-0.7128072	-0.5709878	-0.53810257	-0.26763093	0.72291464	-0.19886126	-0.5671453	-9.86	-0.49560940209906396	0.2064425302063801
144	-0.19191936	-1.9160261000000003	-0.7148467	-0.7131821999999999	-0.5762635	-0.5437692	-0.26715472	0.7228299	-0.18928175	-0.5692599	-9.86	-0.4958873508557816	0.20683016999954273
145	-0.190966	-1.9185226000000002	-0.71255666	-0.713527	-0.581553	-0.5494335	-0.26664448	0.72264624	-0.17980258	-0.5713702	-9.86	-0.4961729759614067	0.20721350545266695
146	-0.19001046	-1.920959	-0.7102628000000001	-0.71384215	-0.5868552	-0.55509424	-0.26610023	0.72236305	-0.17042476	-0.57347614	-9.86	-0.4964661923961716	0.2075922910875594
147	-0.18905279	-1.9233343999999997	-0.7079647	-0.71412784	-0.5921691	-0.5607502	-0.26552194	0.7219795999999999	-0.16114919	-0.5755776	-9.86	-0.49676681770949543	0.2079662412728999
148	-0.18809311	-1.9256479	-0.70566213	-0.71438456	-0.59749365	-0.5664001999999999	-0.2649097	0.72149503	-0.15197673	-0.57767457	-9.85	-0.4970747518618432	0.20833506701930296
149	-0.18713151	-1.9278990000000003	-0.7033545999999999	-0.71461266	-0.6028278	-0.57204294	-0.26426357	0.72090864	-0.14290819	-0.579767	-9.85	-0.497389861793911	0.20869851866272243
150	-0.18616812	-1.9300871	-0.7010418	-0.7148125	-0.6081704000000001	-0.5776773000000001	-0.26358357	0.72021973	-0.13394424	-0.58185464	-9.85	-0.4977119940748863	0.20905634399197168
151	-0.18520303	-1.9322113	-0.6987234999999999	-0.7149844	-0.6135204000000001	-0.5833022	-0.26286983	0.71942747	-0.12508559	-0.5839376	-9.85	-0.4980410366059303	0.20940826230545315
152	-0.18423639	-1.9342711	-0.69639915	-0.71512884	-0.61887676	-0.58891636	-0.26212240000000003	0.7185313	-0.11633282	-0.58601564	-9.85	-0.4983768164068108	0.20975404171164716
153	-0.18326834	-1.9362658	-0.6940685000000001	-0.71524596	-0.62423843	-0.59451866	-0.26134136	0.7175307	-0.10768646	-0.58808863	-9.85	-0.4987191440071793	0.2100934403467716
154	-0.18229902	-1.9381948	-0.6917312	-0.71533614	-0.6296043	-0.6001081	-0.26052689999999995	0.7164252	-0.099147	-0.5901565	-9.85	-0.49906787534773256	0.21042623080140344
155	-0.18132856	-1.9400575	-0.6893869	-0.7153998	-0.6349733	-0.6056834	-0.25967905	0.71521443	-0.09071487	-0.59221905	-9.85	-0.49942280095812236	0.21075219628055045
156	-0.18035714	-1.9418534	-0.68703514	-0.71543705	-0.6403443	-0.61124355	-0.25879797	0.71389806	-0.08239046	-0.59427613	-9.85	-0.49978370834823227	0.21107112722071097
157	-0.17938493	-1.9435818999999999	-0.6846757	-0.7154484	-0.6457164000000001	-0.6167875	-0.25788385	0.7124759	-0.07417406	-0.59632754	-9.85	-0.5001504385180626	0.21138282751459483
158	-0.17841208	-1.9452425	-0.68230814	-0.7154339	-0.6510884	-0.6223141	-0.25693682	0.7109478	-0.06606596	-0.5983732	-9.84	-0.5005227274478454	0.21168710465611673
159	-0.17743877	-1.9468346999999997	-0.6799321999999999	-0.71539396	-0.65645933	-0.6278224	-0.25595707	0.70931375	-0.058066376	-0.60041285	-9.84	-0.5009003897375809	0.21198378605800536
160	-0.17646517	-1.9483578999999998	-0.67754734	-0.7153288000000001	-0.661828	-0.6333112	-0.25494477	0.7075736	-0.050175462	-0.60244626	-9.84	-0.5012831298663398	0.21227267770562006
161	-0.17549151	-1.9498118000000002	-0.6751534	-0.7152387	-0.6671934	-0.6387795999999999	-0.2539001	0.70572746	-0.042393334000000005	-0.60447335	-9.84	-0.5016707738253998	0.21255363589954104
162	-0.17451794	-1.951196	-0.67274994	-0.7151238	-0.6725545999999999	-0.64422655	-0.25282335	0.7037755	-0.03472004	-0.60649383	-9.84	-0.5020630555135994	0.212826511077707
163	-0.1735447	-1.9525096000000002	-0.6703366	-0.71498424	-0.67791057	-0.649651	-0.25171465	0.7017179	-0.027155586	-0.6085075	-9.84	-0.5024596564914032	0.2130911208014693
164	-0.17257196	-1.9537528000000002	-0.667913	-0.7148204	-0.68326026	-0.6550520000000001	-0.25057426	0.69955486	-0.01969993	-0.61051416	-9.84	-0.5028603911082306	0.21334737280453112
165	-0.17159994	-1.9549248	-0.66547894	-0.7146323	-0.68860275	-0.6604286	-0.24940246	0.69728667	-0.012352972	-0.61251366	-9.84	-0.5032649752850105	0.21359510644361793
166	-0.17062886	-1.9560252	-0.6630339	-0.7144202	-0.6939371999999999	-0.6657797	-0.2481995	0.6949137	-0.005114572	-0.6145057	-9.84	-0.5036731140810462	0.21383419901984205
167	-0.16965896	-1.9570539	-0.6605776	-0.7141841999999999	-0.69926256	-0.6711045	-0.2469656	0.6924363	0.00201546	-0.6164902	-9.84	-0.504084574417267	0.21406455440726377
168	-0.16869046	-1.9580103	-0.6581097	-0.71392447	-0.70457804	-0.6764019	-0.2457011	0.689855	0.009037365	-0.6184668	-9.83	-0.5044990397430916	0.21428605146656793
169	-0.16772358	-1.958894	-0.6556298	-0.7136411	-0.70988274	-0.68167114	-0.24440625	0.68717027	0.015951411999999998	-0.62043536	-9.83	-0.5049162286288689	0.21449858586430362
170	-0.16675857	-1.9597049	-0.6531376	-0.71333426	-0.7151758	-0.68691117	-0.24308139	0.68438274	0.022757918	-0.6223957	-9.83	-0.5053358723350632	0.21470208733475776
171	-0.16579565	-1.9604424999999999	-0.6506328	-0.71300405	-0.7204564	-0.6921210999999999	-0.24172679	0.68149287	0.029457236	-0.6243475	-9.83	-0.5057576696012099	0.21489644949577438
172	-0.16483508	-1.9611063999999998	-0.648115	-0.71265054	-0.72572374	-0.6973	-0.24034275	0.67850137	0.036049757	-0.6262907	-9.83	-0.5061813062482384	0.2150815916562541
173	-0.1638771	-1.9616965	-0.6455838	-0.7122738000000001	-0.73097694	-0.702447	-0.23892955	0.67540896	0.042535912	-0.62822485	-9.83	-0.5066064667453354	0.21525745780772854
174	-0.16292198	-1.9622124	-0.64303905	-0.71187395	-0.73621535	-0.70756125	-0.23748751	0.6722163000000001	0.04891617	-0.63014996	-9.83	-0.5070328980541268	0.2154239751850438
175	-0.16196994	-1.9626539	-0.6404801999999999	-0.7114510000000001	-0.74143803	-0.7126418999999999	-0.23601687	0.66892415	0.055191033	-0.63206565	-9.83	-0.5074602315635675	0.21558108792039438
176	-0.16102128	-1.9630203999999998	-0.63790715	-0.71100503	-0.7466444000000001	-0.717688	-0.23451793	0.6655333000000001	0.061361037	-0.63397175	-9.83	-0.50788816010447	0.21572872140245983
177	-0.16007622	-1.963312	-0.6353194000000001	-0.7105361	-0.7518335999999999	-0.7226988	-0.23299095	0.6620446	0.06742675	-0.6358681	-9.83	-0.5083163788372993	0.21586685733830166
178	-0.15913503	-1.9635284	-0.6327166999999999	-0.71004426	-0.757005	-0.72767335	-0.23143621	0.6584588	0.07338875	-0.6377544	-9.83	-0.5087445779422874	0.215995444817903
179	-0.15819797	-1.9636692	-0.63009876	-0.7095296	-0.76215786	-0.73261094	-0.22985396	0.654777	0.079247676	-0.6396304	-9.82	-0.509172399049086	0.21611445205707874
180	-0.1572653	-1.9637341	-0.62746525	-0.708992	-0.7672914000000001	-0.7375106	-0.22824448	0.65099984	0.08500419599999999	-0.64149594	-9.82	-0.5095995042588563	0.21622382463818124
181	-0.15633732	-1.9637231	-0.62481576	-0.7084315999999999	-0.77240515	-0.74237174	-0.22660802	0.6471285	0.090659	-0.6433507	-9.82	-0.5100255911210174	0.21632357479927997
182	-0.15541428	-1.9636357	-0.6221501	-0.7078484	-0.7774983	-0.74719334	-0.22494486	0.64316386	0.09621281	-0.6451946	-9.82	-0.510450290336731	0.21641365421109804
183	-0.15449645	-1.9634718999999998	-0.6194679	-0.7072425	-0.7825703	-0.7519746999999999	-0.22325522	0.63910687	0.10166636	-0.6470273	-9.82	-0.5108733049961128	0.21649406589805198
184	-0.1535841	-1.9632313999999997	-0.61676884	-0.7066137	-0.7876204000000001	-0.7567151	-0.22153938	0.6349587	0.107020415	-0.64884865	-9.82	-0.5112942450695114	0.2165647992406807
185	-0.15267749	-1.9629140999999999	-0.6140526999999999	-0.7059622	-0.7926482	-0.76141375	-0.21979758	0.63072026	0.112275735	-0.65065837	-9.82	-0.5117128395371588	0.21662585434001866
186	-0.15177691	-1.9625196	-0.6113191	-0.7052879	-0.7976529	-0.76606995	-0.21803008	0.6263926999999999	0.1174331	-0.65245616	-9.82	-0.5121286804188233	0.2166772163722307
187	-0.15088265	-1.9620478	-0.60856795	-0.70459074	-0.80263406	-0.770683	-0.21623713	0.6219771	0.12249332	-0.654242	-9.82	-0.5125414885563621	0.21671889983195816
188	-0.14999498	-1.9614986	-0.60579884	-0.7038707	-0.80759096	-0.77525216	-0.21441898	0.61747456	0.1274572	-0.6560154	-9.82	-0.5129508860387306	0.21675091373274635
189	-0.14911419	-1.9608718999999997	-0.60301167	-0.7031279	-0.8125232	-0.7797769	-0.21257587	0.6128861999999999	0.13232559	-0.6577763	-9.81	-0.5133566137670899	0.21677328442806537
190	-0.14824058	-1.9601674999999998	-0.60020614	-0.70236224	-0.81743	-0.78425634	-0.21070805	0.60821325	0.13709931	-0.65952444	-9.81	-0.5137582731920204	0.21678602230992516
191	-0.14737445	-1.9593854	-0.5973822	-0.7015736	-0.8223109000000001	-0.7886901	-0.20881577	0.60345674	0.14177924	-0.66125953	-9.81	-0.5141555973135223	0.2167891570593416
192	-0.14651608	-1.9585255000000001	-0.5945396	-0.70076203	-0.8271654	-0.7930774	-0.20689926	0.598618	0.14636625	-0.6629814	-9.81	-0.5145482415624085	0.2167827254771053
193	-0.1456658	-1.957588	-0.59167826	-0.6999274000000001	-0.8319929	-0.79741776	-0.20495878	0.59369814	0.15086125	-0.6646898	-9.81	-0.5149359283892594	0.21676677683669687
194	-0.14482388	-1.9565727	-0.58879805	-0.6990696999999999	-0.8367928	-0.80171067	-0.20299463	0.5886984000000001	0.15526510000000002	-0.66638446	-9.81	-0.5153183387545395	0.21674133803655002
195	-0.14399067	-1.9554799999999999	-0.58589894	-0.6981887	-0.8415646000000001	-0.8059555	-0.20100707	0.5836201	0.15957874	-0.6680652	-9.81	-0.5156951825989456	0.21670648704290366
196	-0.14316645	-1.9543098	-0.58298093	-0.6972845999999999	-0.8463078000000002	-0.81015193	-0.19899644	0.5784644	0.1638031	-0.66973174	-9.81	-0.5160662188829421	0.21666226467843488
197	-0.14235152	-1.9530623	-0.580044	-0.696357	-0.8510218	-0.81429946	-0.19696304	0.57323265	0.16793914	-0.6713838	-9.81	-0.5164311131164132	0.21660873725941943
198	-0.1415462	-1.9517379000000001	-0.5770881	-0.6954060000000001	-0.8557062	-0.81839764	-0.19490722	0.5679263000000001	0.17198779	-0.67302126	-9.81	-0.5167896431609841	0.21654599979030736
199	-0.1407508	-1.9503366999999998	-0.5741134	-0.69443136	-0.86036044	-0.8224461	-0.19282934	0.5625465999999999	0.17595004	-0.6746438	-9.8	-0.5171415310166549	0.21647411206223433
200	-0.13996561	-1.9488589	-0.5711199	-0.6934331	-0.86498404	-0.8264445	-0.19072977	0.5570951	0.17982687	-0.67625123	-9.8	-0.5174865081340065	0.21639316215628301
201	-0.13919097	-1.9473049999999998	-0.56810784	-0.69241095	-0.86957645	-0.83039254	-0.1886089	0.55157316	0.18361928	-0.6778433	-9.8	-0.5178243484537354	0.21630324793090258
202	-0.13842723	-1.9456751	-0.5650772	-0.6913649000000001	-0.8741372	-0.8342898000000001	-0.18646713	0.5459823	0.18732826	-0.6794197	-9.8	-0.5181547694066543	0.2162044476495581
203	-0.13767473	-1.9439697	-0.56202817	-0.6902948	-0.8786659	-0.83813614	-0.18430486	0.5403239000000001	0.19095485	-0.68098027	-9.8	-0.5184775819136924	0.21609686870542552
204	-0.13693391	-1.9421893	-0.55896103	-0.68920046	-0.8831620000000001	-0.8419312	-0.18212256	0.53459966	0.19450006	-0.68252474	-9.8	-0.5187925478562432	0.2159806262988989
205	-0.13620512	-1.9403343000000002	-0.5558759	-0.68808174	-0.88762516	-0.8456749	-0.17992066	0.5288109999999999	0.19796494	-0.6840529	-9.8	-0.5190994726453513	0.21585582503754064
206	-0.13548882	-1.9384052	-0.55277306	-0.6869386	-0.89205474	-0.84936684	-0.1776996	0.52295953	0.20135053	-0.68556446	-9.8	-0.519398126142643	0.21572257571563183
207	-0.13478543	-1.9364023000000001	-0.5496526999999999	-0.6857708	-0.89645046	-0.85300696	-0.17545985	0.51704675	0.2046579	-0.68705916	-9.8	-0.5196883012690467	0.21558098008855112
208	-0.13409537	-1.9343263	-0.5465151999999999	-0.6845783000000001	-0.9008118	-0.85659516	-0.17320189	0.5110744	0.20788814	-0.6885368	-9.8	-0.5199698303565369	0.21543118030987315
209	-0.13341914	-1.9321778000000003	-0.54336077	-0.6833608	-0.9051384	-0.8601312	-0.17092623	0.5050441	0.2110423	-0.68999714	-9.79	-0.5202425077766228	0.21527329871917808
210	-0.13275719	-1.9299573	-0.5401898	-0.6821183000000001	-0.9094297	-0.86361504	-0.16863334	0.4989574000000001	0.21412152	-0.69143987	-9.79	-0.5205061613909302	0.21510745447116364
211	-0.13211003	-1.9276654999999998	-0.5370026	-0.68085057	-0.9136855	-0.86704654	-0.16632377	0.49281603	0.21712688	-0.6928648	-9.79	-0.5207606375116652	0.21493378891929307
212	-0.13147815	-1.925303	-0.53379965	-0.6795575	-0.9179052	-0.8704257	-0.16399804	0.4866217000000001	0.22005951	-0.6942716	-9.79	-0.5210057649806863	0.21475243376511882
213	-0.13086207	-1.9228703999999999	-0.53058124	-0.6782389	-0.92208856	-0.87375253	-0.16165666	0.48037612	0.22292058	-0.6956601	-9.79	-0.5212413776398506	0.21456352712061383
214	-0.13026233	-1.9203686000000002	-0.5273479	-0.6768947	-0.92623514	-0.8770269	-0.15930022	0.47408098	0.2257112	-0.69703007	-9.79	-0.5214673677618294	0.21436721958558455
215	-0.12967946	-1.917798	-0.5241002	-0.67552465	-0.9303445	-0.8802489	-0.15692925	0.46773797	0.22843254	-0.6983812	-9.79	-0.5216835631884804	0.21416362954898574
216	-0.129114	-1.9151596000000002	-0.52083844	-0.6741286999999999	-0.9344164	-0.88341856	-0.15454432	0.4613488	0.23108575	-0.69971323	-9.79	-0.5218898702122422	0.21395292287347073
217	-0.12856653	-1.912454	-0.51756334	-0.67270666	-0.9384504	-0.88653594	-0.15214604	0.45491514	0.23367201	-0.7010259	-9.79	-0.5220861666552048	0.21373522863350064
218	-0.12803763	-1.9096822	-0.5142753	-0.6712584	-0.9424462	-0.88960105	-0.14973496	0.44843856	0.23619251	-0.702319	-9.79	-0.5222723697505035	0.21351070403147648
219	-0.1275279	-1.9068446	-0.510975	-0.6697837	-0.9464034	-0.89261407	-0.14731169	0.44192073	0.23864844	-0.7035923	-9.78	-0.5224483483004608	0.21327946515611504
220	-0.1270379	-1.9039423	-0.5076630999999999	-0.6682825	-0.95032173	-0.895575	-0.14487681	0.4353633	0.24104099	-0.7048454	-9.78	-0.5226140476172829	0.2130416783821655
221	-0.12656826	-1.9009762	-0.50434005	-0.66675466	-0.9542008	-0.89848405	-0.14243095	0.42876783	0.24337137	-0.70607823	-9.78	-0.5227693999143371	0.21279749161886208
222	-0.12611958	-1.8979467	-0.5010066	-0.6652	-0.95804036	-0.9013414	-0.13997471	0.42213598	0.2456408	-0.7072905	-9.78	-0.5229143044445267	0.21254702352933347
223	-0.12569249	-1.894855	-0.49766347	-0.6636184	-0.9618401	-0.9041471	-0.13750874	0.41546932	0.24785051	-0.70848185	-9.78	-0.52304873150029	0.21229044039922695
224	-0.12528762	-1.8917017	-0.49431124	-0.6620096999999999	-0.9655998	-0.9069015	-0.13503361	0.40876946	0.25000173	-0.7096522	-9.78	-0.5231726167653427	0.21202787622385094
225	-0.12490561	-1.8884878	-0.4909507000000001	-0.66037387	-0.96931916	-0.90960467	-0.13255	0.40203798	0.25209570000000003	-0.7108011	-9.78	-0.5232859253167171	0.21175948184502197
226	-0.1245471	-1.8852141	-0.4875826	-0.6587107	-0.97299796	-0.9122569	-0.13005853	0.3952764	0.25413373	-0.7119284	-9.78	-0.5233886188776645	0.21148539932127075
227	-0.124212764	-1.8818814	-0.48420766	-0.6570201	-0.97663605	-0.9148585	-0.12755984	0.38848633	0.25611702	-0.7130339	-9.78	-0.5234806878769589	0.21120577276088384
228	-0.12390327	-1.8784906000000003	-0.48082674	-0.65530187	-0.9802332	-0.91740966	-0.12505460000000002	0.38166928	0.25804687	-0.7141173	-9.78	-0.523562107567503	0.21092074434888045
229	-0.12361929	-1.8750426	-0.47744066	-0.653556	-0.98378927	-0.9199108	-0.12254343	0.37482676	0.25992456	-0.7151783	-9.77	-0.5236329039077225	0.2106304642375662
230	-0.12336151	-1.8715381999999998	-0.47405022	-0.6517823	-0.98730403	-0.92236215	-0.12002703	0.36796024	0.26175138	-0.7162167	-9.77	-0.5236930506406364	0.21033506322027823
231	-0.12313062	-1.8679782999999999	-0.47065637	-0.64998066	-0.99077743	-0.9247641	-0.11750606	0.3610713	0.26352865	-0.71723217	-9.77	-0.5237425757246704	0.21003469410539286
232	-0.122927316	-1.864364	-0.46725994	-0.6481511	-0.99420935	-0.92711705	-0.11498119	0.35416138	0.26525766	-0.7182245	-9.77	-0.5237815430984821	0.20972951386563268
233	-0.122752294	-1.8606961	-0.46386188	-0.64629334	-0.9975996	-0.9294214	-0.11245311	0.34723200000000004	0.26693973	-0.71919346	-9.77	-0.5238099452501488	0.20941965721685601
234	-0.12260626	-1.8569753	-0.46046317	-0.64440745	-1.0009482	-0.9316776	-0.1099225	0.34028468	0.26857620000000004	-0.7201388	-9.77	-0.5238278390787926	0.20910526114366976
235	-0.12248993	-1.8532028999999999	-0.45706475	-0.6424932	-1.0042549	-0.933886	-0.10739007	0.33332083	0.27016840000000003	-0.7210601	-9.77	-0.5238352616416779	0.20878648455206447
236	-0.122404	-1.8493794999999997	-0.45366758	-0.64055055	-1.0075198	-0.93604714	-0.104856506	0.32634196	0.27171767	-0.72195727	-9.77	-0.5238322713983914	0.20846345838338953
237	-0.1223492	-1.8455063999999999	-0.45027268	-0.63857937	-1.0107429	-0.93816155	-0.10232255	0.31934956	0.27322529999999995	-0.72283	-9.77	-0.5238189790172425	0.20813635193187302
238	-0.12232625	-1.8415843	-0.44688106	-0.6365795	-1.013924	-0.9402296999999998	-0.09978891	0.31234506	0.27469254	-0.72367805	-9.77	-0.5237954169819469	0.20780528125572523
239	-0.12233587	-1.8376142	-0.44349378	-0.63455087	-1.0170631	-0.94225204	-0.09725634	0.30532992	0.27612054	-0.7245011	-9.77	-0.5237616816904659	0.2074703815898967
240	-0.12237884	-1.8335971999999998	-0.44011190000000006	-0.6324933	-1.0201603	-0.94422925	-0.09472557	0.29830563	0.27751058	-0.7252989	-9.76	-0.523717903257328	0.2071318097798708
241	-0.122455895	-1.8295342	-0.43673643	-0.6304065999999999	-1.0232157	-0.9461617	-0.09219735	0.29127365	0.2788637	-0.7260712	-9.76	-0.5236641703860169	0.20678968742177464
242	-0.12256778	-1.8254261999999999	-0.43336853	-0.6282907	-1.0262291	-0.94804996	-0.08967241	0.28423545	0.28018105	-0.7268177	-9.76	-0.5236005907404804	0.20644414435240216
243	-0.12271526	-1.8212741999999997	-0.43000925	-0.62614536	-1.0292007	-0.9498946	-0.08715152	0.27719247	0.28146362	-0.7275382	-9.76	-0.5235273025143184	0.20609530900794185
244	-0.1228991	-1.8170793	-0.42665973	-0.62397045	-1.0321304	-0.95169616	-0.084635444	0.2701462	0.28271252	-0.7282324	-9.76	-0.5234444247912468	0.20574331379805644
245	-0.123120055	-1.8128425	-0.42332109999999995	-0.62176585	-1.0350184	-0.9534552	-0.08212494	0.26309803	0.28392866	-0.7289	-9.76	-0.5233521369956778	0.20538828033377213
246	-0.1233789	-1.8085648999999997	-0.41999447	-0.6195313	-1.0378647	-0.95517224	-0.07962078	0.25604948	0.28511304	-0.72954077	-9.76	-0.5232505537959213	0.20503033486535693
247	-0.123676404	-1.8042473999999997	-0.41668102	-0.61726665	-1.0406694	-0.9568479	-0.07712375	0.24900195	0.28626654	-0.7301545	-9.76	-0.52313985486697	0.20466958575478103
248	-0.12401334	-1.7998911	-0.4133819	-0.61497176	-1.0434325999999998	-0.9584827	-0.07463461	0.24195689	0.28739005	-0.7307409	-9.76	-0.5230201976771336	0.2043061515165686
249	-0.1243905	-1.7954971000000002	-0.4100983	-0.6126464	-1.0461545	-0.9600772	-0.07215417	0.23491575	0.28848448	-0.7312998	-9.76	-0.5228917755365792	0.2039401543469152
250	-0.124808654	-1.7910662	-0.4068314	-0.6102904	-1.048835	-0.9616321	-0.069683194	0.22787994	0.2895506	-0.73183095	-9.75	-0.5227547362740806	0.20357168035656198
251	-0.12526861	-1.7865995	-0.4035824	-0.6079036	-1.0514745	-0.9631478	-0.06722249	0.22085088	0.29058924	-0.73233426	-9.75	-0.522609303450386	0.2032008461790138
252	-0.12577115	-1.7820982	-0.4003525	-0.60548574	-1.0540729	-0.964625	-0.06477285	0.21382993	0.29160118	-0.7328095	-9.75	-0.5224556713997918	0.20282775984291807
253	-0.12631704	-1.7775631	-0.39714292	-0.60303664	-1.0566303999999995	-0.9660643	-0.062335093	0.20681842	0.29258716	-0.7332565	-9.75	-0.5222940430972907	0.2024525049274199
254	-0.12690708	-1.7729952000000002	-0.39395487	-0.60055614	-1.0591472	-0.96746624	-0.059910018	0.19981757	0.29354787	-0.7336752	-9.75	-0.5221246490277603	0.20207516821329272
255	-0.12754203	-1.7683955000000002	-0.39078957	-0.59804404	-1.0616235	-0.9688314	-0.05749844	0.19282864	0.29448402	-0.7340654	-9.75	-0.5219477237266579	0.20169584018324815
256	-0.12822264	-1.7637650000000002	-0.38764828	-0.5955001	-1.0640594	-0.9701605	-0.055101167	0.1858528	0.2953963	-0.7344271	-9.75	-0.5217635085788606	0.2013146052679365
257	-0.12894964	-1.7591047	-0.3845322	-0.5929241	-1.0664551000000002	-0.97145396	-0.05271901	0.17889115	0.29628536	-0.7347601	-9.75	-0.521572230779129	0.20093153835199315
258	-0.12972374	-1.7544156000000002	-0.3814426	-0.5903159	-1.0688108	-0.9727125	-0.050352782	0.17194481	0.29715177	-0.7350644	-9.75	-0.5213741731925727	0.20054671839194937
259	-0.13054569	-1.7496988000000002	-0.37838072	-0.5876753	-1.0711267	-0.9739366	-0.0480033	0.16501483	0.2979962	-0.7353399	-9.75	-0.5211695960645333	0.20016022499954605
260	-0.13141614	-1.744955	-0.3753478	-0.585002	-1.0734028999999998	-0.975127	-0.045671377	0.15810220000000005	0.29881912	-0.7355866	-9.74	-0.5209587482601196	0.19977210382865354
261	-0.1323358	-1.7401852999999998	-0.37234512	-0.58229595	-1.0756397	-0.9762841	-0.043357834000000005	0.15120792	0.29962113	-0.73580444	-9.74	-0.520741918954325	0.19938242929563108
262	-0.13330531	-1.7353907	-0.36937392	-0.579557	-1.0778371999999998	-0.9774086	-0.04106349	0.1443329	0.30040273	-0.7359934	-9.74	-0.5205193976517944	0.19899126234470996
263	-0.13432537	-1.7305721	-0.3664355	-0.576785	-1.0799958	-0.97850096	-0.03878917	0.13747807	0.30116433	-0.7361535	-9.74	-0.5202914983583337	0.19859865610412947
264	-0.13539661	-1.7257307000000002	-0.36353108	-0.5739798	-1.0821153	-0.9795619	-0.03653569	0.13064426	0.30190638	-0.7362846	-9.74	-0.5200585058280067	0.19820466881324558
265	-0.13651967	-1.7208672999999999	-0.360662	-0.57114124	-1.0841961000000002	-0.98059195	-0.034303874	0.12383236	0.30262923	-0.7363869	-9.74	-0.5198207439666198	0.19780934410546563
266	-0.13769516	-1.7159828999999998	-0.35782954	-0.56826925	-1.0862383	-0.98159164	-0.032094546	0.11704315	0.30333325	-0.7364602	-9.74	-0.5195785148381209	0.19741272365012547
267	-0.13892369	-1.7110785	-0.35503498	-0.5653637	-1.088242	-0.9825616	-0.029908521	0.11027739999999997	0.30401880000000003	-0.73650473	-9.74	-0.5193321524285486	0.19701485437003635
268	-0.14020588	-1.7061552	-0.35227957	-0.5624246	-1.0902075	-0.9835024	-0.027746625	0.10353583	0.30468613	-0.7365204	-9.74	-0.5190820219623145	0.19661578391102252
269	-0.14154229	-1.701214	-0.34956467	-0.55945176	-1.0921347	-0.9844145	-0.025609678	0.09681917	0.30533552	-0.7365073	-9.74	-0.5188284200242966	0.19621553976759787
270	-0.14293352	-1.6962557	-0.34689155	-0.55644524	-1.0940238000000002	-0.98529863	-0.023498498	0.09012809	0.30596718	-0.7364654	-9.73	-0.5185717060191392	0.19581414685578588
271	-0.14438012	-1.6912813000000002	-0.34426153	-0.55340487	-1.0958751	-0.9861553	-0.021413907000000003	0.08346323	0.30658132	-0.7363948	-9.73	-0.5183122402020677	0.1954116407438953
272	-0.14588268	-1.686292	-0.34167588	-0.5503306	-1.0976887	-0.98698497	-0.019356718	0.076825246	0.30717814	-0.7362957	-9.73	-0.5180503863085395	0.19500806240647947
273	-0.14744172	-1.6812886999999999	-0.33913592	-0.5472224	-1.0994643999999998	-0.9877884	-0.017327735	0.07021473	0.30775774	-0.73616797	-9.73	-0.5177864767321548	0.19460342225744356
274	-0.14905779	-1.6762723999999998	-0.33664295	-0.5440802	-1.1012027	-0.988566	-0.015327768	0.06363226	0.3083203	-0.7360118	-9.73	-0.5175209051787192	0.1941977560344782
275	-0.1507314	-1.6712441000000002	-0.33419829999999995	-0.5409039000000001	-1.1029035	-0.9893183	-0.013357618	0.05707839	0.3088659	-0.73582727	-9.73	-0.5172540094825295	0.19379107693630096
276	-0.15246308	-1.6662048999999999	-0.33180323	-0.5376936	-1.104567	-0.990046	-0.011418085	0.050553657	0.30939463	-0.7356144	-9.73	-0.51698620254823	0.19338341905113737
277	-0.15425335	-1.6611558000000002	-0.32945907	-0.5344492	-1.1061933000000002	-0.9907496	-0.009509963	0.044058565	0.30990650000000003	-0.73537344	-9.73	-0.5167178654112786	0.19297479696953718
278	-0.1561027	-1.6560977	-0.32716712	-0.53117067	-1.1077823999999998	-0.9914296	-0.007634043	0.037593585	0.31040162	-0.73510444	-9.73	-0.516449347166436	0.19256521920544895
279	-0.15801163	-1.6510316999999999	-0.3249287	-0.5278581	-1.1093343	-0.9920866	-0.005791114	0.031159159	0.31087995	-0.7348075	-9.73	-0.5161810526479987	0.19215470116551747
280	-0.15998062	-1.6459588	-0.32274514	-0.52451146	-1.1108495	-0.99272114	-0.003981965	0.024755696	0.31134143	-0.73448277	-9.72	-0.5159134269111925	0.1917432664449366
281	-0.16201013	-1.6408801	-0.3206177	-0.52113074	-1.1123276000000002	-0.99333376	-0.002207379	0.018383564	0.31178612	-0.7341304	-9.72	-0.5156468110804291	0.19133092000289287
282	-0.16410065	-1.6357964	-0.31854776	-0.5177161	-1.1137689	-0.993925	-0.000468135	0.012043103	0.31221387	-0.73375046	-9.72	-0.5153816431504701	0.19091765836564986
283	-0.1662526	-1.6307091999999999	-0.31653658	-0.51426756	-1.1151735	-0.9944954	0.001234981	0.005734618	0.31262463	-0.73334324	-9.72	-0.5151183852765404	0.19050352465590356
284	-0.16846645	-1.6256190000000001	-0.31458545	-0.51078516	-1.1165413	-0.99504554	0.002901194	-0.00054161	0.31301832	-0.7329088	-9.72	-0.5148573780127045	0.19008848622125762
285	-0.17074265	-1.6205273	-0.3126957	-0.507269	-1.1178723999999998	-0.9955759	0.004529728	-0.00678533	0.31339478	-0.7324473	-9.72	-0.5145991094043036	0.1896725773703728
286	-0.1730816	-1.6154348	-0.31086856	-0.5037192	-1.1191666999999998	-0.9960871	0.006119808000000001	-0.012996316	0.31375390000000003	-0.731959	-9.72	-0.5143439559955183	0.18925577972623864
287	-0.17548373	-1.6103427	-0.30910525	-0.50013596	-1.1204246	-0.9965796	0.007670662	-0.019174354	0.31409553	-0.731444	-9.72	-0.5140924006613419	0.18883812083382248
288	-0.17794943	-1.6052523	-0.30740696	-0.49651924	-1.1216459	-0.9970539	0.009181517	-0.025319276	0.31441948	-0.7309025	-9.72	-0.5138448500558381	0.1884196107804134
289	-0.18047906	-1.6001644	-0.30577487	-0.4928693	-1.1228307	-0.9975107	0.010651605	-0.031430926	0.31472555	-0.73033476	-9.72	-0.5136017564342323	0.1880002465900302
290	-0.183073	-1.5950801000000001	-0.3042101	-0.48918626	-1.1239791	-0.9979503	0.012080166000000002	-0.037509184	0.3150135	-0.7297409	-9.71	-0.5133635294802408	0.18758003021696595
291	-0.18573157	-1.5900006000000002	-0.30271375	-0.48547029999999997	-1.1250912	-0.9983733	0.013466433	-0.04355395	0.31528315	-0.7291212	-9.71	-0.5131306300083917	0.18715898365833972
292	-0.18845512	-1.584927	-0.30128694	-0.48172158	-1.1261671999999998	-0.9987803	0.014809649	-0.049565133	0.3155342	-0.7284758	-9.71	-0.5129035232826331	0.18673712064237052
293	-0.19124396	-1.5798601	-0.29993066	-0.47794032	-1.1272069	-0.99917173	0.01610907	-0.055542655	0.31576642	-0.727805	-9.71	-0.5126825854878426	0.1863144239353611
294	-0.19409837	-1.5748011	-0.29864594	-0.47412673	-1.1282108	-0.999548	0.017363988	-0.061486416	0.31597945	-0.72710896	-9.71	-0.5124682871670387	0.18589092165945173
295	-0.19701864	-1.5697510000000001	-0.29743376	-0.47028106	-1.1291786	-0.99990976	0.018573739	-0.0673963	0.31617305	-0.726388	-9.71	-0.512261030685331	0.18546661881853696
296	-0.20000501	-1.5647109	-0.29629502	-0.46640349999999997	-1.1301108999999998	-1.0002574	0.019737685	-0.07327221	0.31634685	-0.7256423	-9.71	-0.512061272826435	0.18504154829498495
297	-0.20305777	-1.5596815	-0.29523059999999995	-0.46249434	-1.1310073	-1.0005912	0.02085523	-0.07911402	0.3165005	-0.7248721	-9.71	-0.5118693108234863	0.1846156795568445
298	-0.2061771	-1.5546641	-0.29424125	-0.45855385	-1.1318684	-1.0009118	0.021925803	-0.08492161	0.31663367	-0.72407776	-9.71	-0.5116856398712455	0.1841890779379171
299	-0.20936327	-1.5496596	-0.29332778	-0.45458230000000005	-1.132694	-1.0012197	0.022948874	-0.09069486	0.31674597	-0.7232594	-9.71	-0.5115106052226158	0.18376174376466112
300	-0.21261641	-1.5446687	-0.29249084	-0.45057997	-1.1334844	-1.0015153	0.023923941	-0.09643364	0.31683695	-0.7224174	-9.71	-0.5113445787020097	0.18333368810941744
301	-0.21593668	-1.5396926000000002	-0.29173112	-0.44654718	-1.1342397	-1.0017989	0.02485053	-0.102137804	0.31690624	-0.7215521	-9.7	-0.5111879283623298	0.18290494717283867
302	-0.2193241	-1.5347321000000003	-0.29104918	-0.44248426	-1.1349599	-1.0020709	0.025728196	-0.107807234	0.31695345	-0.7206637	-9.7	-0.5110409751367119	0.18247553687100926
303	-0.2227787	-1.5297881000000002	-0.29044559999999997	-0.4383915	-1.1356454	-1.0023316999999998	0.026556524	-0.113441765	0.31697807	-0.71975267	-9.7	-0.5109040833175941	0.182045491978295
304	-0.2263004	-1.5248616000000002	-0.28992084	-0.43426928	-1.1362963	-1.002582	0.02733513	-0.11904125	0.31697965	-0.71881926	-9.7	-0.5107776154072992	0.1816148596877239
305	-0.22988915	-1.5199533	-0.28947535	-0.43011793	-1.1369126	-1.0028217	0.028063655	-0.12460554	0.31695777	-0.71786386	-9.7	-0.5106618007180328	0.18118364532302128
306	-0.23354477	-1.515064	-0.28910949999999996	-0.4259378	-1.1374946	-1.0030515	0.028741771	-0.13013448	0.31691188	-0.7168868	-9.7	-0.5105569814311889	0.1807518950532813
307	-0.23726703	-1.5101948	-0.28882366	-0.42172927	-1.1380424	-1.0032716999999998	0.029369174	-0.13562791	0.3168415	-0.71588856	-9.7	-0.5104634658083931	0.1803196610904135
308	-0.2410557	-1.5053464	-0.28861812	-0.41749272	-1.1385562	-1.0034826	0.029945584	-0.14108568	0.31674615	-0.7148695	-9.7	-0.5103815182409225	0.17988697879415758
309	-0.24491046	-1.5005195	-0.28849316	-0.41322857	-1.1390361999999998	-1.0036846	0.030470742	-0.14650764	0.3166252	-0.71383	-9.7	-0.5103114185892418	0.1794538812277046
310	-0.24883097	-1.4957151000000002	-0.28844893	-0.40893720000000006	-1.1394825000000002	-1.003878	0.030944413	-0.15189359	0.31647816	-0.71277046	-9.7	-0.5102534183138154	0.17902042736237492
311	-0.25281686	-1.4909339	-0.28848562	-0.40461904	-1.1398953	-1.0040631	0.03136639	-0.15724339	0.31630440000000004	-0.71169144	-9.69	-0.5102077855059204	0.17858665650210823
312	-0.25686765	-1.4861766	-0.28860328	-0.40027454	-1.1402748	-1.0042404	0.03173649	-0.16255686	0.31610337	-0.7105932	-9.69	-0.5101747490742797	0.17815262174666505
313	-0.26098284	-1.481444	-0.28880203	-0.39590415	-1.1406211000000002	-1.0044099	0.032054543	-0.16783383	0.31587443	-0.7094765	-9.69	-0.5101545349200547	0.17771836426233642
314	-0.2651619	-1.4767369	-0.28908184	-0.39150837	-1.1409345	-1.0045722	0.032320417000000004	-0.17307416	0.315617	-0.70834154	-9.69	-0.5101473993618515	0.1772839551594905
315	-0.2694043	-1.4720559	-0.2894427	-0.3870877	-1.141215	-1.0047274	0.032534	-0.17827763	0.3153304	-0.7071889	-9.69	-0.5101535126392059	0.17684942595271466
316	-0.27370936	-1.4674018999999998	-0.28988445	-0.3826426	-1.1414628999999998	-1.0048758	0.03269517	-0.18344402	0.315014	-0.7060191	-9.69	-0.5101730960311889	0.17641485278612615
317	-0.27807644	-1.4627753000000001	-0.29040703	-0.3781736	-1.1416785	-1.0050176	0.032803856	-0.18857312	0.31466717	-0.70483273	-9.69	-0.510206329677336	0.17598028009363534
318	-0.2825048	-1.4581772	-0.29101026	-0.37368125	-1.1418617	-1.0051533	0.032859996	-0.19366467	0.31428918	-0.70363015	-9.69	-0.5102534150346283	0.17554578501633913
319	-0.2869937	-1.453608	-0.29169393	-0.36916608	-1.1420127	-1.0052831	0.032863535	-0.19871841	0.31387934	-0.70241195	-9.69	-0.5103145006821366	0.17511141150188317
320	-0.29154238	-1.4490683000000002	-0.29245773	-0.36462864	-1.142132	-1.0054071	0.032814443	-0.20373407	0.31343699	-0.70117867	-9.69	-0.5103897457977707	0.17467722982591385
321	-0.29614997	-1.444559	-0.29330143	-0.36006954	-1.1422195	-1.0055256	0.032712713	-0.20871136	0.31296134	-0.69993085	-9.68	-0.5104793192792083	0.1742433043299114
322	-0.3008156	-1.4400803999999998	-0.29422468	-0.35548934	-1.1422756	-1.0056388	0.032558348	-0.21364999	0.31245170000000005	-0.69866896	-9.68	-0.5105833330834304	0.173809688597208
323	-0.3055384	-1.4356334	-0.29522705	-0.35088864	-1.1423002	-1.0057472	0.032351367	-0.21854965	0.3119073	-0.69739354	-9.68	-0.5107019395674179	0.17337646094435635
324	-0.3103174	-1.4312185	-0.29630816	-0.34626803	-1.1422936	-1.0058506	0.032091800000000004	-0.22341001	0.31132734	-0.6961051	-9.68	-0.5108352279683839	0.17294366851842038
325	-0.31515163	-1.4268364	-0.29746753	-0.3416282	-1.1422558	-1.0059495	0.0317797	-0.22823076	0.3107111	-0.6948044	-9.68	-0.5109833392235412	0.17251138871684912
326	-0.3200401	-1.4224874	-0.29870462	-0.33696967	-1.1421868999999998	-1.0060439	0.03141513	-0.23301156	0.31005773	-0.6934917	-9.68	-0.5111462994084778	0.17207965721786736
327	-0.32498172	-1.4181723999999998	-0.30001882	-0.3322932	-1.142087	-1.0061342	0.03099818	-0.23775202	0.30936646	-0.6921677	-9.68	-0.5113242418592454	0.17164856599386585
328	-0.32997543	-1.4138917	-0.30140954	-0.32759940000000004	-1.1419561000000005	-1.0062202	0.030528948	-0.2424518	0.30863646	-0.690833	-9.68	-0.5115171730723603	0.17121814522877848
329	-0.3350201	-1.4096459	-0.30287600000000003	-0.32288894	-1.1417943000000002	-1.0063022	0.030007541	-0.24711049	0.30786684	-0.6894881	-9.68	-0.5117251657036423	0.17078846407117357
330	-0.34011456	-1.4054357	-0.30441752	-0.3181625	-1.1416016000000002	-1.0063804	0.02943408	-0.2517277	0.3070568	-0.6881336	-9.68	-0.51194827010775	0.1703595923139668
331	-0.3452576	-1.4012613999999999	-0.30603322	-0.3134208	-1.1413778	-1.0064548	0.028808702	-0.256303	0.30620545	-0.68677	-9.67	-0.5121864499998062	0.16993156200656945
332	-0.35044807	-1.3971238000000001	-0.3077223	-0.30866447	-1.1411232	-1.0065254	0.028131561	-0.26083604	0.30531186	-0.6853981	-9.67	-0.5124397962763275	0.1695044521628456
333	-0.35568464	-1.393023	-0.3094838	-0.30389428	-1.1408376	-1.0065923	0.027402818	-0.26532632	0.30437509999999995	-0.68401825	-9.67	-0.5127082274303467	0.16907828441901052
334	-0.36096606	-1.3889599	-0.31131679999999995	-0.2991109	-1.1405208999999998	-1.0066552	0.026622651	-0.26977345	0.30339429999999995	-0.68263113	-9.67	-0.5129917390572188	0.16865312190302498
335	-0.366291	-1.3849345	-0.31322026	-0.2943151	-1.1401731000000002	-1.0067145	0.025791245	-0.27417696	0.30236843	-0.6812374	-9.67	-0.5132903131116029	0.1682289956630389
336	-0.3716581	-1.3809477	-0.31519315	-0.28950757	-1.1397941	-1.0067697	0.024908798	-0.2785364	0.30129653	-0.67983764	-9.67	-0.5136039022876921	0.16780595834163822
337	-0.377066	-1.3769999	-0.31723434	-0.28468916	-1.1393839	-1.0068209	0.02397553	-0.28285140000000003	0.30017763	-0.6784324	-9.67	-0.5139324831389847	0.16738405370800202
338	-0.38251328	-1.3730912	-0.31934270000000003	-0.27986059999999996	-1.1389424	-1.0068681000000002	0.022991678	-0.28712144	0.29901075	-0.67702234	-9.67	-0.5142759634596741	0.1669633053683827
339	-0.38799852	-1.3692225	-0.32151702	-0.27502266	-1.1384691999999998	-1.006911	0.021957476	-0.29134616	0.29779490000000003	-0.6756081	-9.67	-0.5146342783834899	0.1665437567478548
340	-0.3935202	-1.3653939	-0.32375607	-0.27017617	-1.1379646	-1.0069494	0.020873176	-0.29552513	0.2965291	-0.67419034	-9.67	-0.5150073542639297	0.16612543798161744
341	-0.39907688	-1.3616059999999999	-0.32605857	-0.26532197	-1.1374282	-1.0069833	0.019739043	-0.29965794	0.29521236	-0.6727696	-9.66	-0.5153951062137939	0.16570838194505397
342	-0.40466696	-1.357859	-0.32842308	-0.2604609	-1.1368598	-1.0070122	0.018555347	-0.30374423	0.29384366	-0.6713466	-9.66	-0.5157973768063476	0.16529259133727636
343	-0.41028893	-1.3541535	-0.33084828	-0.25559380000000004	-1.1362594	-1.0070363000000002	0.017322375	-0.30778357	0.29242197	-0.66992193	-9.66	-0.5162141369543914	0.164878118685067
344	-0.41594115	-1.3504899	-0.33333263	-0.25072150000000004	-1.1356268	-1.007055	0.016040415	-0.3117756	0.2909463	-0.66849625	-9.66	-0.5166452115102615	0.16446497382081568
345	-0.42162207	-1.3468684	-0.33587468	-0.24584495	-1.1349618	-1.0070683	0.014709772	-0.31571993	0.28941566	-0.66707027	-9.66	-0.5170904965274551	0.16405317050442228
346	-0.42733	-1.3432895	-0.33847287	-0.24096496	-1.1342642	-1.0070758	0.013330755	-0.3196162	0.287829	-0.6656446	-9.66	-0.5175498348373795	0.1636427237756017
347	-0.43306327	-1.3397534	-0.34112558	-0.23608246	-1.1335338	-1.0070772	0.01190369	-0.32346404	0.28618538	-0.66421986	-9.66	-0.5180230534923707	0.16323363800664112
348	-0.4388202	-1.3362607	-0.34383112	-0.23119836	-1.1327705	-1.0070723	0.010428907	-0.32726303	0.2844837	-0.66279674	-9.66	-0.5185100351843003	0.16282593832264666
349	-0.4445991	-1.3328115	-0.34658784	-0.2263136	-1.131974	-1.0070608	0.008906747	-0.33101285	0.282723	-0.66137594	-9.66	-0.5190105874852722	0.16241961367000682
350	-0.45039815	-1.3294063999999999	-0.34939396	-0.22142911	-1.131144	-1.0070423000000002	0.0073375659999999985	-0.33471313	0.28090224	-0.659958	-9.66	-0.5195245246057648	0.1620146714680182
351	-0.45621565	-1.3260455	-0.35224770000000005	-0.21654584	-1.1302805	-1.0070164	0.005721726999999999	-0.33836353	0.27902043	-0.65854365	-9.65	-0.5200516609178817	0.1616111045278396
352	-0.46204975	-1.3227295000000001	-0.3551472	-0.21166475	-1.1293831	-1.0069829	0.0040596040000000005	-0.34196365	0.2770765	-0.6571335	-9.65	-0.5205918268123337	0.1612089230304345
353	-0.46789873	-1.3194583999999998	-0.3580906	-0.20678683	-1.1284516000000002	-1.0069416	0.002351586	-0.34551314	0.27506953	-0.6557282	-9.65	-0.5211448001402955	0.16080810982131108
354	-0.47376078	-1.3162328	-0.36107603	-0.20191304	-1.1274859	-1.0068917	0.000598064	-0.34901166	0.27299842	-0.6543284	-9.65	-0.5217103835529419	0.1604086532299047
355	-0.47963414	-1.3130529	-0.36410147	-0.19704437	-1.1264855	-1.0068332	-0.00120056	-0.35245883	0.27086220000000005	-0.6529348	-9.65	-0.5222883555619126	0.16001053564906223
356	-0.48551705	-1.309919	-0.36716494	-0.19218184	-1.1254504	-1.0067655	-0.003043881	-0.3558543	0.26865983	-0.6515479	-9.65	-0.5228784994579179	0.15961373522357253
357	-0.49140784	-1.3068316	-0.37026440000000005	-0.18732646	-1.1243802	-1.0066885	-0.004931477	-0.35919774	0.26639035	-0.6501685	-9.65	-0.5234806346932939	0.1592182447666062
358	-0.4973047	-1.303791	-0.3733978	-0.18247925	-1.1232746999999998	-1.0066016	-0.006862925	-0.36248872	0.26405270000000003	-0.64879704	-9.65	-0.5240945037982864	0.1588240282195628
359	-0.503206	-1.3007975	-0.37656298	-0.17764121	-1.1221336000000002	-1.0065044	-0.00883779	-0.36572695	0.26164588	-0.64743435	-9.65	-0.524719891846161	0.15843105400458904
360	-0.50911003	-1.2978513999999999	-0.37975785	-0.1728134	-1.1209568	-1.0063969	-0.010855625	-0.368912	0.25916892	-0.646081	-9.65	-0.5253566059276273	0.15803930842442684
361	-0.5150151	-1.294953	-0.38298017	-0.16799681	-1.119744	-1.0062784	-0.012915983	-0.37204358	0.25662085	-0.64473754	-9.65	-0.5260043759950226	0.15764874474512264
362	-0.5209196	-1.2921027	-0.38622773	-0.1631925	-1.1184946000000002	-1.0061486	-0.015018407	-0.37512124	0.2540007	-0.6434048	-9.64	-0.5266629479809144	0.15725931960457704
363	-0.52682185	-1.2893008	-0.38949829999999996	-0.15840147	-1.1172088	-1.0060072	-0.017162433	-0.37814465	0.2513075	-0.64208317	-9.64	-0.5273321172760131	0.15687101274391188
364	-0.5327202	-1.2865476999999998	-0.39278957	-0.15362479	-1.1158861999999998	-1.0058539	-0.019347584	-0.38111344	0.2485403	-0.6407734	-9.64	-0.5280116507733521	0.15648378357288445
365	-0.5386131	-1.2838433999999999	-0.39609920000000004	-0.14886348	-1.1145265	-1.0056882	-0.02157338	-0.3840272	0.2456982	-0.6394761	-9.64	-0.5287012361450348	0.15609756769594546
366	-0.5444988	-1.2811883999999998	-0.39942485	-0.14411856	-1.1131294	-1.0055099	-0.023839332	-0.3868856	0.24278028	-0.63819194	-9.64	-0.5294006501631653	0.15571233316653915
367	-0.5503758	-1.278583	-0.40276409999999996	-0.13939108	-1.1116948	-1.0053185	-0.026144948	-0.38968822	0.23978564	-0.63692147	-9.64	-0.5301096292603119	0.15532803358193487
368	-0.5562426	-1.2760276000000002	-0.40611455	-0.13468207	-1.1102223	-1.0051136	-0.028489724	-0.3924347	0.2367134	-0.63566524	-9.64	-0.5308278967085786	0.15494461622969638
369	-0.5620975	-1.2735223	-0.4094737	-0.12999259	-1.1087117	-1.0048951	-0.030873155	-0.39512458	0.23356268	-0.634424	-9.64	-0.5315551906009979	0.15456202984940584
370	-0.5679389	-1.2710674	-0.41283908	-0.12532368	-1.107163	-1.0046624	-0.033294734	-0.39775753	0.2303326	-0.63319826	-9.64	-0.5322912409096741	0.15418021990933367
371	-0.57376546	-1.2686632	-0.41620818	-0.12067643	-1.1055756	-1.0044152	-0.03575394	-0.4003331	0.22702235	-0.63198864	-9.64	-0.5330357401276398	0.1537991183482155
372	-0.57957554	-1.26631	-0.41957843	-0.11605191	-1.1039495	-1.0041531	-0.03825027	-0.4028509	0.22363108	-0.6307957	-9.63	-0.5337884285874633	0.15341867318212657
373	-0.58536756	-1.2640079	-0.42294726	-0.11145124599999999	-1.1022843999999998	-1.003876	-0.04078322	-0.40531048	0.220158	-0.62962013	-9.63	-0.5345490201217132	0.15303881879008355
374	-0.59114015	-1.2617575	-0.42631212	-0.106875554	-1.1005802	-1.0035832	-0.04335227	-0.40771148	0.21660228	-0.62846243	-9.63	-0.5353172628838867	0.1526594983708516
375	-0.5968917	-1.2595588	-0.42967029999999995	-0.10232594	-1.0988367	-1.0032746	-0.045956906	-0.41005346	0.21296316	-0.62732315	-9.63	-0.5360928397856232	0.1522806417268955
376	-0.60262084	-1.2574121999999999	-0.43301916	-0.09780352	-1.0970534	-1.0029496	-0.04859663	-0.41233593	0.20923984	-0.626203	-9.63	-0.5368754440618133	0.15190216652057278
377	-0.6083261	-1.2553177	-0.43635607	-0.09330939999999999	-1.0952305	-1.0026081	-0.051270925	-0.4145585	0.20543158	-0.6251024	-9.63	-0.5376648093240967	0.15152401313404057
378	-0.61400586	-1.2532758	-0.43967825	-0.088844664	-1.0933676	-1.0022496	-0.053979274	-0.4167207000000001	0.20153761	-0.62402207	-9.63	-0.5384606208259705	0.1511461099078073
379	-0.6196589	-1.2512866000000002	-0.442983	-0.0844104	-1.0914646	-1.0018737	-0.05672117	-0.41882196	0.19755721	-0.6229625	-9.63	-0.5392625582209319	0.15076837954490077
380	-0.6252837	-1.2493503000000001	-0.44626755	-0.08000768	-1.0895214	-1.0014803	-0.05949609400000001	-0.4208618	0.19348969	-0.62192416	-9.63	-0.5400703314020141	0.1503907599935432
381	-0.63087887	-1.2474673	-0.44952908	-0.075637564	-1.0875376	-1.0010688	-0.06230352400000001	-0.42283964	0.18933433	-0.6209078	-9.63	-0.5408835827227143	0.15001316868813655
382	-0.63644296	-1.2456377	-0.45276484	-0.07130112	-1.0855135	-1.0006391	-0.06514294400000001	-0.42475483	0.1850905	-0.6199138	-9.62	-0.5417020309760651	0.14963555487483932
383	-0.6419747	-1.2438617	-0.45597196	-0.06699939	-1.0834485	-1.0001905	-0.06801381	-0.4266068	0.18075751	-0.61894286	-9.62	-0.5425252694364929	0.14925781427528992
384	-0.6474726	-1.2421395	-0.4591476	-0.062733404	-1.0813428	-0.99972296	-0.07091561	-0.42839482	0.17633472	-0.6179954	-9.62	-0.5433529975365662	0.1488798974799736
385	-0.65293545	-1.2404714	-0.46228892	-0.058504194	-1.0791962	-0.9992359	-0.07384781	-0.43011823	0.1718215	-0.61707205	-9.62	-0.5441848645111754	0.14850172684875185
386	-0.65836185	-1.2388573999999999	-0.46539300000000006	-0.054312777	-1.0770086	-0.9987292	-0.07680986	-0.43177626	0.16721724	-0.61617327	-9.62	-0.5450204976533539	0.1481232299646642
387	-0.6637504	-1.2372978000000001	-0.46845704	-0.05016016	-1.0747799999999998	-0.99820244	-0.07980123	-0.43336818	0.16252135	-0.6152997	-9.62	-0.5458595611770629	0.14774434281078666
388	-0.6690999	-1.2357928	-0.47147813	-0.04604733	-1.0725101	-0.9976552	-0.082821354	-0.4348932	0.15773325	-0.61445177	-9.62	-0.5467016556962647	0.14736498802932718
389	-0.6744091	-1.2343422	-0.4744534000000001	-0.04197528	-1.070199	-0.9970872	-0.08586969	-0.43635046	0.15285242	-0.61363006	-9.62	-0.5475463957853851	0.14698509020724157
390	-0.67967665	-1.2329463	-0.47737995	-0.037944987	-1.0678465	-0.9964981	-0.08894569	-0.4377392	0.14787827	-0.6128351	-9.62	-0.5483934218188508	0.14660458251722436
391	-0.68490136	-1.2316049999999998	-0.4802549	-0.03395741	-1.0654527	-0.9958876	-0.09204879	-0.43905845	0.14281033	-0.61206734	-9.62	-0.5492423218501588	0.14622339945254037
392	-0.690082	-1.2303187	-0.4830753	-0.03001351	-1.0630171999999998	-0.99525535	-0.09517842	-0.44030738	0.13764806	-0.6113274	-9.61	-0.5500927223351287	0.1458414780090398
393	-0.69521743	-1.2290869	-0.48583832	-0.026114225	-1.0605403	-0.99460095	-0.09833403	-0.4414851	0.13239102	-0.6106157	-9.61	-0.5509441906272584	0.1454587390797125
394	-0.70030636	-1.2279098999999998	-0.48854098	-0.022260496	-1.0580218	-0.9939242	-0.10151505	-0.4425908	0.12703873	-0.6099327	-9.61	-0.5517963572614379	0.14507513239518527
395	-0.7053477	-1.2267877	-0.49118042	-0.018453241999999998	-1.0554615	-0.9932247	-0.10472094	-0.44362366	0.12159075	-0.60927904	-9.61	-0.5526488165330231	0.14469058980172622
396	-0.71034026	-1.2257203	-0.49375379999999996	-0.014693379	-1.0528594999999998	-0.9925021	-0.10795118	-0.444583	0.11604666	-0.6086551	-9.61	-0.5535011955559753	0.14430505554207237
397	-0.7152829	-1.2247073999999998	-0.4962583	-0.0109818075	-1.0502157	-0.99175614	-0.111205235	-0.44546807	0.11040608	-0.60806143	-9.61	-0.5543530922361145	0.1439184618972504
398	-0.7201745	-1.2237493	-0.49869108	-0.007319415	-1.0475302	-0.9909865	-0.114482604	-0.4462782	0.10466862	-0.6074985	-9.61	-0.5552041696978669	0.14353077700307634
399	-0.725014	-1.2228457	-0.50104946	-0.0037070801000000002	-1.0448027	-0.99019283	-0.11778279	-0.44701284	0.09883391	-0.6069668	-9.61	-0.5560540254965874	0.14314192619790994
400	-0.7298002	-1.2219966999999998	-0.5033308	-0.00014567073999999998	-1.0420333000000002	-0.9893749	-0.12110529	-0.44767135	0.09290164	-0.60646665	-9.61	-0.5569023246007029	0.1427518810764465
401	-0.73453224	-1.2212020000000001	-0.5055324000000001	0.0033639571999999995	-1.0392221	-0.9885323	-0.124449626	-0.44825324	0.08687148	-0.6059986	-9.61	-0.5577487041540325	0.1423605895644748
402	-0.73920894	-1.2204617	-0.50765157	0.0068209604	-1.036369	-0.98766476	-0.1278153	-0.44875798	0.08074316	-0.605563	-9.6	-0.5585928111234675	0.14196802509102677
403	-0.74382937	-1.2197758	-0.5096859	0.010224506999999999	-1.0334738	-0.986772	-0.13120183	-0.4491851	0.07451638599999999	-0.6051602	-9.6	-0.5594343083298982	0.1415741548109543
404	-0.74839264	-1.219144	-0.51163274	0.013573775	-1.030537	-0.98585373	-0.13460869	-0.4495342000000001	0.068190925	-0.6047905	-9.6	-0.5602728810291444	0.14117896750556644
405	-0.75289786	-1.2185663	-0.51348966	0.016867958	-1.0275583	-0.98490965	-0.13803534	-0.44980493	0.061766542	-0.6044544	-9.6	-0.5611081936774902	0.14078244270610127
406	-0.7573442	-1.2180426000000002	-0.51525426	0.020106258000000002	-1.0245378	-0.98393947	-0.14148129999999998	-0.4499969	0.05524305	-0.60415214	-9.6	-0.5619399351307557	0.14038457726451473
407	-0.7617307	-1.2175726999999998	-0.51692414	0.023287889	-1.0214757	-0.9829429	-0.14494598	-0.45010975	0.048620258	-0.603884	-9.6	-0.5627677675633668	0.1399853743307601
408	-0.7660567	-1.2171565	-0.5184969	0.026412081	-1.0183719999999998	-0.98191965	-0.14842887	-0.45014328	0.041898027	-0.6036503	-9.6	-0.5635914080334655	0.13958484661390358
409	-0.7703214	-1.2167940000000002	-0.51997024	0.029478082000000003	-1.0152268	-0.9808694	-0.15192941	-0.45009714	0.03507623	-0.6034512	-9.6	-0.5644105299154786	0.1391830204732399
410	-0.7745241	-1.2164848999999998	-0.521342	0.032485172	-1.0120403	-0.97979194	-0.15544699	-0.4499712000000001	0.02815477	-0.60328704	-9.6	-0.5652248521861541	0.13877992655507884
411	-0.77866405	-1.2162291	-0.5226098	0.03543265	-1.0088124	-0.9786869	-0.15898108	-0.44976515	0.021133553	-0.603158	-9.6	-0.5660340276617768	0.1383755991052805
412	-0.7827406	-1.2160265	-0.5237715000000001	0.038319845	-1.0055435	-0.97755414	-0.1625311	-0.4494789000000001	0.014012525	-0.6030643	-9.59	-0.5668378161586303	0.1379701073581167
413	-0.786753	-1.2158768999999998	-0.5248251	0.04114611	-1.0022335999999998	-0.97639334	-0.16609642	-0.4491122	0.006791658000000001	-0.6030061	-9.59	-0.5676358915325347	0.13756350842866258
414	-0.7907006	-1.2157803	-0.5257683000000001	0.04391084	-0.998883	-0.9752042	-0.16967648	-0.44866505	-0.000529068	-0.60298365	-9.59	-0.5684279825997741	0.1371558899530244
415	-0.79458284	-1.2157363	-0.5265991	0.04661342	-0.99549186	-0.9739865	-0.17327067	-0.44813722	-0.007949629	-0.60299695	-9.59	-0.5692137648161683	0.13674733068819986
416	-0.798399	-1.2157447000000001	-0.52731556	0.04925329	-0.99206024	-0.97274	-0.17687835	-0.44752872	-0.015469985	-0.60304624	-9.59	-0.5699929474980012	0.1363379256441474
417	-0.8021484	-1.2158056000000002	-0.52791554	0.051829867	-0.9885886	-0.9714644	-0.18049891	-0.44683948	-0.02309008	-0.6031316	-9.59	-0.5707652737010926	0.13592780921279227
418	-0.80583054	-1.2159187	-0.5283972	0.054342615999999996	-0.9850769	-0.9701595	-0.1841317	-0.44606945	-0.030809816	-0.6032531	-9.59	-0.5715304314417267	0.1355170957707191
419	-0.80944484	-1.2160836000000002	-0.5287585	0.056791008	-0.98152554	-0.96882504	-0.18777607	-0.44521862	-0.03862906	-0.60341096	-9.59	-0.5722881225966523	0.1351059214909098
420	-0.8129906	-1.2163004	-0.5289978	0.059174534	-0.9779347	-0.9674608	-0.19143137	-0.444287	-0.046547603	-0.6036051	-9.59	-0.5730380836402954	0.13469445273464314
421	-0.8164674	-1.2165687	-0.529113	0.061492708	-0.97430474	-0.96606654	-0.19509695	-0.4432746	-0.054565175999999986	-0.6038356	-9.59	-0.5737799985098693	0.13428285749874355
422	-0.8198745	-1.2168883	-0.5291024000000001	0.063745044	-0.97063583	-0.96464205	-0.19877212	-0.44218147	-0.06268145	-0.6041026	-9.59	-0.574513571261194	0.13387131685472695
423	-0.82321155	-1.217259	-0.5289643	0.06593109	-0.96692836	-0.9631871	-0.20245622	-0.4410077	-0.07089603	-0.60440606	-9.58	-0.5752385229500886	0.13346003867896383
424	-0.8264779	-1.2176806999999998	-0.52869684	0.06805041	-0.96318257	-0.9617014000000002	-0.20614858	-0.43975335	-0.079208456	-0.604746	-9.58	-0.575954535532373	0.13304924299018017
425	-0.829673	-1.2181528999999998	-0.52829844	0.070102565	-0.9593989	-0.9601849	-0.20984848	-0.43841854	-0.08761824	-0.6051224	-9.58	-0.5766613214638672	0.1326391566294164
426	-0.8327964	-1.2186755	-0.5277675000000001	0.07208717	-0.9555777	-0.95863724	-0.21355525	-0.43700334	-0.09612479	-0.6055353	-9.58	-0.5773585873213196	0.13223003491123966
427	-0.83584756	-1.2192484	-0.52710235	0.07400382	-0.95171934	-0.9570583	-0.21726818	-0.43550792	-0.10472750000000003	-0.6059847	-9.58	-0.5780460414396209	0.1318221522664561
428	-0.838826	-1.219871	-0.52630144	0.07585215599999999	-0.94782424	-0.95544803	-0.22098659	-0.43393245	-0.11342566	-0.60647047	-9.58	-0.5787233720350555	0.13141577937323448
429	-0.8417313	-1.2205434	-0.5253634	0.07763182	-0.94389284	-0.95380616	-0.22470973	-0.43227708	-0.12221852	-0.6069926	-9.58	-0.5793903222239074	0.13101123543195264
430	-0.844563	-1.2212651	-0.5242867	0.07934247	-0.9399257	-0.95213264	-0.22843689	-0.43054196	-0.13110524	-0.6075511	-9.58	-0.580046586522461	0.13060883337639273
431	-0.8473206	-1.2220358999999998	-0.5230699000000001	0.080983795	-0.93592316	-0.95042735	-0.23216733	-0.42872733	-0.14008492	-0.6081457	-9.58	-0.5806918425051422	0.1302089090276077
432	-0.8500038	-1.2228556000000002	-0.5217118	0.08255547	-0.9318859	-0.94869024	-0.23590031	-0.42683336	-0.14915662	-0.6087765	-9.58	-0.5813258648696289	0.12981182751116
433	-0.852612	-1.2237238000000001	-0.52021104	0.08405723	-0.9278144	-0.94692135	-0.2396351	-0.42486033	-0.15831925	-0.60944337	-9.57	-0.5819483425112763	0.12941795730102193
434	-0.85514504	-1.2246401000000002	-0.5185662999999999	0.08548879	-0.9237093	-0.9451206	-0.24337094	-0.42280844	-0.16757175	-0.61014605	-9.57	-0.5825589722859039	0.1290276838176138
435	-0.85760236	-1.2256045	-0.5167765000000001	0.08684990599999999	-0.91957116	-0.943288	-0.24710706	-0.420678	-0.17691293	-0.61088455	-9.57	-0.5831575149097963	0.12864142855606706
436	-0.8599836	-1.2266165	-0.51484036	0.08814034	-0.9154006	-0.94142383	-0.25084275	-0.41846925	-0.18634157	-0.61165863	-9.57	-0.5837436775783081	0.1282596118543046
437	-0.8622885	-1.2276758999999997	-0.5127568	0.08935987	-0.9111983	-0.939528	-0.2545772	-0.4161825	-0.19585638	-0.6124682	-9.57	-0.5843171868077239	0.12788267754913674
438	-0.86451656	-1.2287823	-0.51052487	0.09050830000000001	-0.9069651	-0.93760073	-0.25830966	-0.413818	-0.20545602	-0.61331296	-9.57	-0.584877789593399	0.12751108562915894
439	-0.86666757	-1.2299353000000002	-0.5081434	0.09158544	-0.9027015	-0.9356421	-0.2620394	-0.4113761	-0.21513908	-0.61419284	-9.57	-0.585425185212082	0.12714529757733287
440	-0.86874115	-1.2311348	-0.5056116	0.092591144	-0.89840835	-0.9336524	-0.2657656	-0.408857	-0.2249041	-0.61510766	-9.57	-0.5859591516195922	0.1267858244781456
441	-0.8707371	-1.2323803	-0.50292856	0.09352524599999999	-0.8940864	-0.9316318	-0.26948753	-0.40626106	-0.23474957	-0.6160571	-9.57	-0.5864794147717499	0.12643315824051246
442	-0.8726551	-1.2336714	-0.5000935999999999	0.09438762	-0.88973653	-0.9295805	-0.2732044	-0.40358856	-0.2446739	-0.61704105	-9.57	-0.5869857415057679	0.1260878179472682
443	-0.8744949	-1.2350079999999999	-0.49710605	0.09517816	-0.8853594000000001	-0.9274988	-0.27691540000000003	-0.4008398	-0.25467545	-0.61805916	-9.56	-0.5874778808565367	0.12575034762240594
444	-0.87625647	-1.2363896	-0.49396540000000005	0.09589674	-0.880956	-0.925387	-0.28061977	-0.39801502	-0.26475257	-0.61911124	-9.56	-0.5879556325821991	0.12542129073199088
445	-0.8779396	-1.237816	-0.49067113	0.09654331	-0.8765270000000001	-0.9232453000000002	-0.2843167	-0.39511454	-0.2749035	-0.62019706	-9.56	-0.5884187499595032	0.12510121017245823
446	-0.8795441	-1.2392865	-0.4872229	0.09711779	-0.8720735000000001	-0.9210741	-0.2880054	-0.3921386	-0.28512645	-0.62131625	-9.56	-0.5888669993442688	0.12479066320358773
447	-0.88106996	-1.2408011	-0.48362043	0.09762012	-0.86759627	-0.91887367	-0.2916851	-0.3890875	-0.2954196	-0.6224686	-9.56	-0.5893002098946379	0.12449024732965445
448	-0.8825171	-1.2423594	-0.4798635	0.09805029	-0.86309624	-0.91664433	-0.29535496	-0.38596147	-0.30578104	-0.62365377	-9.56	-0.5897181518873597	0.124200554005971
449	-0.88388556	-1.2439608999999998	-0.47595197	0.09840827	-0.8585744000000001	-0.9143865	-0.2990142	-0.3827608	-0.3162089	-0.6248715	-9.56	-0.5901206454805756	0.1239221778770826
450	-0.8851753	-1.2456051000000001	-0.47188583	0.09869406	-0.8540317	-0.9121005	-0.30266201	-0.37948567	-0.32670116	-0.6261214	-9.56	-0.5905074599510345	0.12365571816121192
451	-0.8863863	-1.247292	-0.4676651	0.098907694	-0.849469	-0.9097867	-0.30629763	-0.37613636	-0.33725584	-0.62740314	-9.56	-0.5908784351359497	0.12340180583899601
452	-0.8875187	-1.2490208999999999	-0.46328995	0.09904919999999999	-0.84488744	-0.90744555	-0.30992016	-0.37271312	-0.34787083	-0.6287164	-9.56	-0.591233386314392	0.12316105241101348
453	-0.8885726	-1.2507917	-0.45876059999999996	0.09911866	-0.8402879999999999	-0.90507746	-0.3135289	-0.36921617	-0.35854408	-0.6300608	-9.55	-0.5915721615631102	0.1229340930340616
454	-0.88954794	-1.2526038000000002	-0.4540773	0.09911615	-0.83567166	-0.9026829	-0.317123	-0.36564574	-0.36927342	-0.63143593	-9.55	-0.591894554479782	0.12272154265437554
455	-0.890445	-1.2544568999999999	-0.4492405	0.09904179	-0.8310395	-0.90026236	-0.32070163	-0.36200204	-0.38005665	-0.6328414	-9.55	-0.5922004192225495	0.12252403954744524
456	-0.89126366	-1.2563505	-0.44425059999999994	0.09889574	-0.8263925999999999	-0.89781636	-0.32426396	-0.35828537	-0.39089158	-0.6342768	-9.55	-0.5924895701076964	0.1223422029783926
457	-0.89200425	-1.2582843000000001	-0.43910822	0.09867818	-0.821732	-0.8953453000000001	-0.3278092	-0.35449588	-0.40177593	-0.63574165	-9.55	-0.5927618552538301	0.1221766679553468
458	-0.8926667	-1.2602581	-0.43381396	0.0983893	-0.8170588000000001	-0.89284974	-0.3313365	-0.35063383	-0.41270742	-0.6372356	-9.55	-0.5930171329376983	0.12202806686680878
459	-0.8932512	-1.262271	-0.42836850000000004	0.09802932	-0.8123741	-0.89033026	-0.334845	-0.34669948	-0.42368364	-0.6387581	-9.55	-0.5932551963569793	0.12189699242387478
460	-0.8937579	-1.2643231000000001	-0.42277268	0.09759849	-0.80767906	-0.88778734	-0.3383339	-0.34269303	-0.4347023	-0.6403088	-9.55	-0.5934759597093506	0.12178408565906836
461	-0.89418685	-1.2664138	-0.41702735	0.097097084	-0.8029746999999999	-0.8852216	-0.34180229999999995	-0.33861473	-0.445761	-0.64188707	-9.55	-0.5936792319110962	0.1216899370185179
462	-0.8945382	-1.2685426000000002	-0.41113347	0.0965254	-0.79826236	-0.8826335	-0.34524933	-0.33446479999999995	-0.4568573	-0.6434925	-9.55	-0.5938648703598938	0.12161513570683503
463	-0.89481217	-1.2707093	-0.40509209999999995	0.09588376	-0.793543	-0.8800238000000001	-0.34867415	-0.3302435	-0.4679887	-0.6451246	-9.54	-0.5940327570929566	0.1215602769317098
464	-0.8950088	-1.2729133	-0.39890426	0.095172495	-0.7888179	-0.8773929	-0.3520759	-0.3259511	-0.4791528000000001	-0.6467829	-9.54	-0.5941827342474977	0.1215259119095628
465	-0.89512825	-1.2751542	-0.39257124	0.09439199	-0.7840882	-0.8747415000000001	-0.35545367	-0.3215878	-0.490347	-0.64846677	-9.54	-0.5943146636002654	0.12151259647460394
466	-0.89517075	-1.2774317	-0.38609424	0.093542606	-0.77935505	-0.87207025	-0.35880658	-0.31715387	-0.5015688	-0.6501757	-9.54	-0.5944284322884734	0.12152087295226156
467	-0.8951364	-1.2797452	-0.37947459999999994	0.09262477599999999	-0.77461976	-0.86937976	-0.36213377	-0.31264958	-0.51281554	-0.65190923	-9.54	-0.5945239082097992	0.12155124748592408
468	-0.8950253	-1.2820945	-0.37271377	0.091638915	-0.7698834	-0.8666706	-0.36543435	-0.30807516	-0.5240847	-0.6536668	-9.54	-0.5946009672200623	0.12160421950720661
469	-0.89483774	-1.2844788999999999	-0.3658132	0.090585485	-0.76514727	-0.8639435	-0.3687074	-0.30343089	-0.5353736	-0.6554479	-9.54	-0.5946594912378691	0.1216802527495731
470	-0.8945738	-1.2868981000000002	-0.35877442	0.08946496	-0.76041263	-0.8611991	-0.37195203	-0.29871705	-0.5466797	-0.6572519	-9.54	-0.59469937721904	0.12177980044009828
471	-0.89423364	-1.2893518	-0.35159904	0.088277854	-0.75568056	-0.8584381	-0.37516737	-0.29393387	-0.55800015	-0.6590783	-9.54	-0.5947204980007873	0.12190329317957331
472	-0.8938175	-1.2918393999999997	-0.34428868	0.087024696	-0.7509524000000001	-0.8556610999999998	-0.37835243	-0.28908166	-0.56933236	-0.6609265	-9.54	-0.5947227339203247	0.12205111933910236
473	-0.89332545	-1.2943604	-0.33684513	0.08570605	-0.7462293999999999	-0.85286885	-0.38150635	-0.28416073	-0.5806735	-0.662796	-9.54	-0.5947059778544006	0.12222364090030198
474	-0.89275765	-1.2969145	-0.32927012	0.08432250000000001	-0.7415128000000001	-0.8500620000000001	-0.3846282	-0.27917132	-0.592021	-0.6646862	-9.53	-0.5946701297192993	0.12242120554370431
475	-0.8921144	-1.2995012	-0.32156554	0.08287463	-0.7368037	-0.84724134	-0.38771704	-0.27411374	-0.603372	-0.66659653	-9.53	-0.5946150862731627	0.1226441192316986
476	-0.8913958	-1.3021200000000002	-0.31373328	0.08136307400000001	-0.7321035	-0.84440756	-0.39077196	-0.26898828	-0.6147236	-0.6685264	-9.53	-0.5945407324322755	0.12289265521245764
477	-0.89060205	-1.3047704	-0.30577537	0.07978846	-0.7274135	-0.8415613000000001	-0.39379194	-0.2637953	-0.6260732	-0.6704752	-9.53	-0.5944469787129212	0.12316704923972567
478	-0.8897333	-1.3074521000000001	-0.29769382	0.07815143	-0.72273475	-0.83870333	-0.39677608	-0.25853506	-0.63741773	-0.6724424	-9.53	-0.5943337131127777	0.12346751879241262
479	-0.8887897	-1.3101645	-0.28949073	0.07645263	-0.7180686	-0.83583444	-0.39972344	-0.25320795	-0.64875454	-0.6744273	-9.53	-0.5942008554272002	0.12379422486419232
480	-0.88777155	-1.3129071	-0.28116825	0.074692726	-0.7134164000000001	-0.83295536	-0.40263304	-0.24781431	-0.6600807	-0.67642933	-9.53	-0.5940483312143311	0.12414730596224424
481	-0.8866789	-1.3156796	-0.27272862	0.07287239	-0.7087793000000001	-0.83006674	-0.40550393	-0.24235456	-0.67139333	-0.6784479	-9.53	-0.5938760466695252	0.12452686243776401
482	-0.8855119	-1.3184813	-0.2641741	0.07099232	-0.70415854	-0.8271695	-0.40833512	-0.23682907	-0.68268955	-0.6804823	-9.53	-0.5936839063090668	0.12493294682058224
483	-0.8842708	-1.321312	-0.25550708	0.06905321	-0.69955546	-0.8242642	-0.41112566	-0.23123829	-0.69396645	-0.682532	-9.53	-0.5934718729701691	0.12536559646953122
484	-0.8829558	-1.324171	-0.2467299	0.06705575400000001	-0.6949713000000001	-0.82135177	-0.4138746	-0.22558266	-0.7052210999999999	-0.6845963	-9.52	-0.5932398665691162	0.12582478740747008
485	-0.881567	-1.3270578000000002	-0.23784502	0.06500067	-0.6904073000000001	-0.8184329	-0.41658098	-0.21986265	-0.7164505999999999	-0.6866745	-9.52	-0.5929878057012634	0.12631046376853022
486	-0.88010466	-1.329972	-0.22885501	0.06288869	-0.6858647	-0.8155085	-0.41924375	-0.21407875	-0.72765195	-0.68876594	-9.52	-0.5927156574038238	0.12682254666050088
487	-0.8785689	-1.3329133	-0.21976243	0.060720537000000005	-0.6813448000000001	-0.81257915	-0.42186204	-0.20823146	-0.73882216	-0.69087	-9.52	-0.5924233677721527	0.1273609156202256
488	-0.8769598	-1.3358809	-0.21056995	0.058496945	-0.6768489000000001	-0.8096458000000001	-0.4244348	-0.20232132	-0.7499584	-0.692986	-9.52	-0.5921108937225342	0.12792539264791886
489	-0.8752777	-1.3388746	-0.20128028	0.056218658	-0.6723781999999999	-0.8067091	-0.42696112	-0.19634885	-0.76105756	-0.6951132	-9.52	-0.591778193210788	0.12851579507338692
490	-0.87352264	-1.3418938999999999	-0.19189624	0.05388643	-0.6679339	-0.80377	-0.42944	-0.19031459	-0.77211666	-0.69725096	-9.52	-0.5914252461531981	0.12913188959903327
491	-0.8716948	-1.3449381999999999	-0.18242069	0.051501013	-0.66351736	-0.8008291999999999	-0.43187046	-0.18421915	-0.7831328000000001	-0.6993986	-9.52	-0.5910520227451201	0.1297733988606252
492	-0.8697944	-1.3480072	-0.17285654	0.04906317	-0.6591298000000001	-0.79788744	-0.43425158	-0.17806311	-0.7941028	-0.7015554	-9.52	-0.5906585099633026	0.13044003070664956
493	-0.8678216	-1.3511006	-0.16320679999999999	0.04657367	-0.65477246	-0.79494566	-0.43658236	-0.17184703	-0.8050236999999999	-0.70372057	-9.52	-0.5902447083821716	0.13113146320152735
494	-0.8657765	-1.3542176000000001	-0.15347452	0.04403329	-0.6504466	-0.79200464	-0.43886182	-0.16557148	-0.8158925	-0.7058936	-9.51	-0.5898105925389404	0.13184731413620726
495	-0.86365926	-1.3573581000000001	-0.14366281	0.04144281	-0.64615345	-0.7890651	-0.44108906	-0.159237	-0.8267062	-0.70807356	-9.51	-0.5893561729080353	0.1325872104636826
496	-0.86147016	-1.3605216	-0.13377479999999997	0.03880302	-0.6418943	-0.7861279999999999	-0.44326308	-0.1528441	-0.8374616	-0.7102598	-9.51	-0.5888814418057404	0.13335073311101459
497	-0.85920936	-1.3637073999999998	-0.12381369	0.036114704	-0.6376703	-0.78319395	-0.44538298	-0.14639333	-0.84815574	-0.71245164	-9.51	-0.5883863681483399	0.13413741665213516
498	-0.856877	-1.3669155000000002	-0.11378268	0.033378657	-0.6334828	-0.7802639	-0.44744778	-0.13988513	-0.85878557	-0.7146483	-9.51	-0.587871003831189	0.13494682584154027
499	-0.8544734	-1.3701451999999998	-0.103685044	0.030595671	-0.629333	-0.7773386	-0.44945654	-0.13332002	-0.869348	-0.71684915	-9.51	-0.5873353293310364	0.13577844916117315
500	-0.8519986	-1.3733962	-0.09352407	0.027766554	-0.62522215	-0.77441895	-0.45140836	-0.1266984	-0.87983996	-0.7190533	-9.51	-0.5867793491223084	0.136631782267841
501	-0.84945303	-1.376668	-0.08330309	0.024892101	-0.6211515000000001	-0.7715057	-0.45330226	-0.120020755	-0.8902583000000001	-0.72126025	-9.51	-0.5862030785631469	0.1375062868939646
502	-0.84683675	-1.3799603	-0.073025465	0.02197312	-0.6171222	-0.7685996	-0.45513734	-0.11328743	-0.90060014	-0.7234691	-9.51	-0.5856065179279785	0.13840142165043523
503	-0.84415	-1.3832725000000001	-0.062694594	0.019010412	-0.61313534	-0.76570165	-0.45691276	-0.10649879	-0.9108622	-0.7256792	-9.51	-0.5849896647540161	0.13931660476981528
504	-0.8413931	-1.3866043	-0.052313905	0.016004795	-0.60919225	-0.7628125	-0.45862767	-0.099655166	-0.92104155	-0.7278899	-9.5	-0.5843525554575439	0.1402512625872515
505	-0.8385662	-1.3899553	-0.04188686	0.0129570905	-0.60529405	-0.759933	-0.4602813	-0.09275683	-0.93113506	-0.73010045	-9.5	-0.5836951946443817	0.14120479615426593
506	-0.8356696	-1.393325	-0.031416945	0.009868128	-0.60144174	-0.75706404	-0.4618729	-0.08580409	-0.94113964	-0.7323102	-9.5	-0.5830175980017426	0.1421765907801576
507	-0.8327034	-1.3967129999999999	-0.020907685	0.0067387414000000005	-0.5976365	-0.75420636	-0.46340173	-0.07879724	-0.95105225	-0.7345184	-9.5	-0.5823197843954462	0.14316602126450825
508	-0.82966805	-1.4001190000000001	-0.010362636	0.0035697697	-0.5938794	-0.75136083	-0.46486712	-0.07173663	-0.9608697	-0.7367244	-9.5	-0.5816017968022412	0.1441724552088972
509	-0.82656366	-1.4035423	0.00021463093999999998	0.00036205309999999996	-0.5901715	-0.74852836	-0.46626842	-0.06462259599999999	-0.9705891	-0.7389275	-9.5	-0.5808636731848764	0.1451952335566938
510	-0.82339054	-1.4069827	0.0108205145	-0.0028835714000000003	-0.5865139	-0.7457096	-0.467605	-0.057455525	-0.9802073	-0.741127	-9.5	-0.5801054639521002	0.14623370748762712
511	-0.82014894	-1.4104397	0.021451375	-0.00616627	-0.5829075	-0.7429055	-0.4688763	-0.050235815	-0.98972124	-0.7433224	-9.5	-0.579327226729126	0.14728720645692486
512	-0.81683934	-1.4139129	0.03210355	-0.009485213000000001	-0.57935345	-0.74011683	-0.47008178	-0.042963892	-0.99912786	-0.7455127	-9.5	-0.5785290436271667	0.1483550574336391
513	-0.81346196	-1.4174018999999998	0.042773347	-0.012839575	-0.57585263	-0.7373444	-0.47122088	-0.035640206	-1.0084242	-0.7476976	-9.5	-0.5777109995143647	0.14943658422280914
514	-0.81001735	-1.4209062	0.053457055	-0.01622853	-0.57240605	-0.7345891	-0.47229314	-0.02826522	-1.017607	-0.7498762	-9.49	-0.5768731733488617	0.1505310916933495
515	-0.8065059	-1.4244253999999998	0.064150915	-0.019651255	-0.5690145999999999	-0.7318517	-0.47329813	-0.02083941	-1.0266734	-0.75204796	-9.49	-0.5760156854492644	0.15163789671013114
516	-0.8029282	-1.4279591	0.07485116	-0.02310691	-0.5656793999999999	-0.729133	-0.4742354	-0.013363265	-1.0356205	-0.75421214	-9.49	-0.5751386765341797	0.15275631407223877
517	-0.7992847	-1.4315069999999999	0.08555398	-0.026594646	-0.5624011	-0.7264338	-0.4751045	-0.00583731	-1.0444449	-0.7563682	-9.49	-0.5742422192431427	0.15388564544354455
518	-0.79557604	-1.4350686000000001	0.09625554	-0.030113598	-0.55918074	-0.723755	-0.47590518	0.0017379079999999998	-1.053144	-0.7585154	-9.49	-0.5733265123552246	0.15502520439952414
519	-0.79180276	-1.4386436000000002	0.10695199	-0.0336629	-0.55601925	-0.7210974	-0.476637	0.009361841	-1.0617145	-0.76065326	-9.49	-0.5723916840308899	0.15617429516328873
520	-0.78796566	-1.4422315	0.117639445	-0.037241668	-0.5529174	-0.71846175	-0.4772997000000001	0.017033916	-1.0701538000000002	-0.76278096	-9.49	-0.5714379076701386	0.1573322309924232
521	-0.78406537	-1.445832	0.128314	-0.04084902	-0.54987603	-0.7158489	-0.47789294	0.024753533	-1.0784591	-0.76489794	-9.49	-0.5704653765334351	0.15849833245638986
522	-0.78010267	-1.4494448	0.13897172	-0.044484045	-0.5468960999999999	-0.71325976	-0.47841653	0.032520078	-1.0866276	-0.76700366	-9.49	-0.5694743362626373	0.15967192359131757
523	-0.7760783	-1.4530694	0.14960864	-0.04814584	-0.5439783	-0.7106951	-0.4788702	0.04033294	-1.0946568	-0.7690974	-9.49	-0.5684649731577454	0.16085232447483033
524	-0.77199304	-1.4567056	0.16022079	-0.05183349	-0.54112345	-0.70815575	-0.47925374	0.04819149	-1.102544	-0.7711786	-9.48	-0.5674375394210817	0.16203887368336775
525	-0.7678479	-1.4603528000000001	0.17080417	-0.055546075	-0.53833234	-0.70564264	-0.47956693	0.05609508	-1.1102868	-0.77324665	-9.48	-0.5663922876549682	0.16323089926660161
526	-0.76364356	-1.4640108	0.18135473	-0.05928266	-0.5356058000000001	-0.70315653	-0.4798096	0.06404302	-1.117883	-0.7753009	-9.48	-0.5653295122803346	0.16442775747106478
527	-0.7593811	-1.4676794	0.19186844	-0.06304231	-0.53294456	-0.7006983	-0.4799817	0.072034664	-1.12533	-0.7773408	-9.48	-0.564249511080896	0.16562880298199073
528	-0.7550614	-1.471358	0.20234123	-0.06682408599999999	-0.53034925	-0.6982687	-0.48008308	0.0800693	-1.1326256	-0.7793658	-9.48	-0.5631525351985107	0.16683337806139895
529	-0.75068545	-1.4750463	0.21276899	-0.070627026	-0.5278206999999999	-0.6958687	-0.4801137	0.08814625	-1.1397678	-0.78137517	-9.48	-0.5620389609168945	0.1680408607804185
530	-0.7462543	-1.4787441000000001	0.22314762	-0.07445019	-0.5253595	-0.69349885	-0.48007354	0.09626476	-1.1467543	-0.78336847	-9.48	-0.5609090893197632	0.1692506230322446
531	-0.74176896	-1.482451	0.23347297	-0.0782926	-0.5229663	-0.69116014	-0.4799627	0.104424104	-1.1535832	-0.7853451	-9.48	-0.5597632899699037	0.17046204757666683
532	-0.7372304	-1.4861666	0.24374095	-0.082153305	-0.5206417999999999	-0.6888533	-0.4797812	0.112623535	-1.1602526000000002	-0.7873044	-9.48	-0.5586019141510314	0.17167452461616503
533	-0.73263997	-1.4898906	0.25394735	-0.086031325	-0.5183864	-0.68657905	-0.47952923	0.12086231	-1.1667604	-0.78924584	-9.48	-0.5574253157282562	0.17288744597032288
534	-0.72799855	-1.4936227	0.26408798	-0.08992569	-0.5162007000000001	-0.6843381	-0.47920683	0.12913969	-1.1731051	-0.7911689	-9.48	-0.5562338932852935	0.17410023319512657
535	-0.7233075	-1.4973625	0.27415866	-0.09383543	-0.51408523	-0.68213123	-0.47881427	0.13745491	-1.1792849	-0.793073	-9.47	-0.5550280478872528	0.1753122976545157
536	-0.71856785	-1.5011098	0.28415516	-0.09775955	-0.51204044	-0.6799590999999999	-0.4783517	0.14580722	-1.1852981000000002	-0.7949576	-9.47	-0.5538081736387788	0.17652307239655113
537	-0.713781	-1.5048641999999999	0.29407322	-0.10169709	-0.5100667	-0.6778224	-0.4778194000000001	0.15419585	-1.191143	-0.7968221	-9.47	-0.5525746790259094	0.1777319834917862
538	-0.708948	-1.5086255	0.30390868	-0.10564705	-0.5081644000000001	-0.6757217	-0.47721764	0.16261998	-1.1968181999999998	-0.79866594	-9.47	-0.5513279786928253	0.17893848939476467
539	-0.7040703	-1.5123932	0.31365722	-0.10960846	-0.50633395	-0.6736578000000001	-0.47654673	0.17107883	-1.2023224	-0.8004886	-9.47	-0.5500685410860291	0.18014203896752828
540	-0.6991492	-1.516167	0.32331479999999996	-0.11358033	-0.5045755999999999	-0.67163104	-0.475807	0.17957157	-1.2076539	-0.8022896	-9.47	-0.5487967296520233	0.1813420954653931
541	-0.6941858	-1.5199468	0.33287728	-0.11756168	-0.50288975	-0.66964215	-0.4749988000000001	0.1880974	-1.2128116000000002	-0.8040684	-9.47	-0.5475130279954529	0.1825381608028744
542	-0.68918145	-1.5237321000000001	0.34234062	-0.12155153	-0.50127655	-0.6676917	-0.47412258	0.19665547	-1.2177942	-0.8058244	-9.47	-0.546217841602356	0.18372971710711616
543	-0.68413734	-1.5275226	0.35170084	-0.12554888	-0.49973625	-0.66578007	-0.4731787	0.20524491	-1.2226006	-0.80755717	-9.47	-0.5449115859983062	0.18491627580821157
544	-0.67905474	-1.531318	0.36095402	-0.12955277	-0.49826905	-0.66390795	-0.47216773	0.21386483	-1.2272295	-0.8092661	-9.47	-0.5435946977484131	0.18609734959640156
545	-0.6739348	-1.535118	0.3700963	-0.13356216	-0.49687514	-0.66207564	-0.47109002	0.22251429	-1.23168	-0.81095064	-9.46	-0.5422675824177856	0.1872724769543743
546	-0.6687788	-1.5389223	0.37912384	-0.1375761	-0.49555463	-0.6602836999999999	-0.46994618	0.23119232	-1.2359512	-0.8126104	-9.46	-0.5409307114924622	0.1884412047717907
547	-0.6635878	-1.5427307	0.3880329	-0.14159360000000001	-0.4943076	-0.65853256	-0.4687367	0.23989797	-1.2400421	-0.8142448	-9.46	-0.5395845005375518	0.18960309480451049
548	-0.658363	-1.5465426000000002	0.3968198	-0.14561364	-0.4931342000000001	-0.6568227	-0.46746218	0.24863018	-1.2439517	-0.81585336	-9.46	-0.5382293381972352	0.19075769101147458
549	-0.6531055	-1.5503579	0.40548092	-0.14963526	-0.4920344	-0.65515447	-0.46612316	0.25738797	-1.2476794	-0.8174355	-9.46	-0.5368656700366211	0.19190459736684048
550	-0.6478165	-1.5541763000000002	0.41401267	-0.15365744	-0.49100825	-0.6535283000000001	-0.46472028	0.26617014	-1.2512244	-0.8189909	-9.46	-0.535493952541748	0.19304340108740195
551	-0.64249706	-1.5579975000000001	0.42241153	-0.15767920000000002	-0.49005574	-0.65194446	-0.46325415	0.2749757	-1.2545861	-0.8205189	-9.46	-0.5341145893567962	0.19417371336173564
552	-0.63714826	-1.5618208999999998	0.43067408	-0.16169955	-0.48917675	-0.65040344	-0.46172544	0.28380334	-1.2577637	-0.8220191	-9.46	-0.532727972125946	0.19529512101824503
553	-0.63177127	-1.5656464	0.43879694	-0.16571754	-0.48837122	-0.6489054	-0.4601348	0.29265204	-1.2607568999999998	-0.8234911	-9.46	-0.5313345642957	0.19640728411162367
554	-0.62636703	-1.5694735	0.44677675	-0.16973223	-0.48763904	-0.6474506999999999	-0.45848295	0.3015205	-1.2635651	-0.8249344	-9.46	-0.5299347725497741	0.1975098203766569
555	-0.6209367	-1.5733019	0.45461026	-0.17374271	-0.48698	-0.64603955	-0.45677054	0.31040755	-1.2661878	-0.8263486	-9.45	-0.5285289984532776	0.19860238309744715
556	-0.6154813	-1.5771309999999998	0.46229430000000005	-0.17774808	-0.4863939000000001	-0.64467216	-0.4549984	0.31931192	-1.2686247	-0.8277333	-9.45	-0.527117661531784	0.19968462431948633
557	-0.61000186	-1.5809608	0.46982579999999996	-0.18174749999999998	-0.48588055	-0.64334863	-0.4531673	0.32823232	-1.2708756	-0.829088	-9.45	-0.5257012094690093	0.2007562431821921
558	-0.6044994	-1.5847905	0.47720159999999995	-0.18574008	-0.48543963	-0.64206916	-0.45127797	0.3371675	-1.2729399	-0.83041227	-9.45	-0.5242799808300629	0.20181688370153752
559	-0.59897494	-1.5886197	0.48441878	-0.18972503	-0.48507088	-0.6408339	-0.44933137	0.34611616	-1.2748177	-0.83170587	-9.45	-0.5228544451405182	0.20286625887113985
560	-0.59342945	-1.5924482	0.49147440000000003	-0.19370152	-0.484774	-0.63964295	-0.44732827	0.35507694	-1.2765088	-0.8329683	-9.45	-0.5214250140840913	0.20390408241367142
561	-0.587864	-1.5962754	0.49836555	-0.19766876	-0.48454857	-0.6384963	-0.44526964	0.3640485	-1.2780131	-0.8341992	-9.45	-0.5199920891863555	0.20493005914371826
562	-0.5822795	-1.6001008999999997	0.5050895000000001	-0.20162599	-0.48439422	-0.63739395	-0.4431564	0.37302953	-1.2793305	-0.8353982	-9.45	-0.5185560630519561	0.20594392324185667
563	-0.5766769	-1.6039242	0.5116435	-0.20557246	-0.48431057	-0.636336	-0.44098946	0.38201863	-1.280461	-0.8365649	-9.45	-0.5171173363646087	0.2069454081667008
564	-0.5710572	-1.6077448	0.5180249	-0.20950744	-0.48429713	-0.63532245	-0.43876985	0.39101446	-1.2814047	-0.83769906	-9.45	-0.5156763266103515	0.2079342690509475
565	-0.56542134	-1.6115623	0.5242312	-0.21343020000000001	-0.48435345	-0.63435316	-0.43649852	0.40001562	-1.2821617	-0.8388002	-9.44	-0.5142334044729003	0.2089102741337514
566	-0.5597703	-1.6153761	0.5302597	-0.21734007	-0.48447904	-0.63342816	-0.43417653	0.40902072	-1.2827322	-0.83986807	-9.44	-0.512789003477829	0.20987318405354638
567	-0.554105	-1.6191858000000001	0.5361081	-0.22123636	-0.48467332	-0.6325473	-0.43180493	0.41802838	-1.2831165	-0.8409023	-9.44	-0.5113435042297823	0.2108228016669113
568	-0.5484263	-1.6229908000000002	0.5417739	-0.22511841	-0.4849358	-0.6317105	-0.42938477	0.4270372	-1.2833146	-0.84190255	-9.44	-0.5098972604520111	0.2117588989605326
569	-0.5427351	-1.6267908000000002	0.5472548	-0.22898558	-0.48526585	-0.63091767	-0.42691717	0.43604577	-1.2833271000000002	-0.84286845	-9.44	-0.5084507147096253	0.21268130865791554
570	-0.5370324	-1.6305851	0.5525484	-0.23283723	-0.48566285	-0.63016856	-0.42440322	0.44505262	-1.2831542	-0.84379977	-9.44	-0.5070042335281982	0.2135898217081995
571	-0.53131914	-1.6343732	0.5576525999999999	-0.23667276	-0.4861262	-0.62946314	-0.42184404	0.45405635	-1.2827965	-0.8446961	-9.44	-0.5055582135914458	0.21448428045526022
572	-0.5255961	-1.6381545	0.562565	-0.24049157	-0.48665527	-0.62880105	-0.4192408	0.46305555	-1.2822543	-0.8455572	-9.44	-0.504113023504013	0.21536449904534608
573	-0.5198642	-1.6419288	0.5672835999999999	-0.24429308	-0.48724928	-0.62818223	-0.41659468	0.4720487	-1.2815282	-0.84638274	-9.44	-0.5026690908705443	0.2162303493344892
574	-0.51412433	-1.6456952	0.5718062	-0.24807669	-0.48790765	-0.6276064	-0.4139068	0.48103437	-1.2806188	-0.8471724	-9.44	-0.5012267683352203	0.21708166122038255
575	-0.5083774	-1.6494533	0.57613075	-0.25184187	-0.48862955	-0.6270733000000001	-0.41117847	0.4900111	-1.2795266	-0.8479259	-9.43	-0.4997864514631501	0.21791830191397274
576	-0.50262415	-1.6532025000000001	0.5802553	-0.25558808	-0.4894143	-0.6265826999999999	-0.4084108	0.4989774	-1.2782521999999998	-0.8486429	-9.43	-0.4983484919775848	0.21874013831775616
577	-0.49686554	-1.6569424	0.5841779	-0.25931479999999996	-0.4902611	-0.6261343	-0.40560508	0.50793177	-1.2767966	-0.8493232	-9.43	-0.4969133363843308	0.21954707361258516
578	-0.4911024	-1.6606721999999998	0.5878966999999999	-0.2630215	-0.49116918	-0.6257276999999999	-0.40276256	0.5168727	-1.2751602	-0.84996647	-9.43	-0.4954812803868712	0.22033896823877175
579	-0.4853355	-1.6643915	0.59140974	-0.26670766	-0.4921377000000001	-0.62536275	-0.3998845	0.5257988	-1.273344	-0.85057247	-9.43	-0.49405275358985135	0.22111574080988444
580	-0.47956577	-1.6680994999999998	0.5947153000000001	-0.2703728	-0.49316585	-0.62503886	-0.3969722	0.53470844	-1.2713488000000002	-0.8511409	-9.43	-0.4926280955781479	0.22187727861380577
581	-0.47379395	-1.6717956000000003	0.5978117	-0.27401647	-0.49425277	-0.6247558000000001	-0.39402696	0.54360014	-1.2691755	-0.85167164	-9.43	-0.49120768497617345	0.2226235035170753
582	-0.46802092	-1.6754793000000001	0.6006971999999999	-0.27763817	-0.4953976	-0.62451315	-0.3910501	0.5524724	-1.2668248	-0.8521644	-9.43	-0.4897918823688049	0.22335433407126562
583	-0.46224746	-1.6791499	0.60337025	-0.28123745	-0.49659947	-0.6243104	-0.3880429	0.5613236	-1.2642981000000002	-0.852619	-9.43	-0.48838108234091954	0.22406971298586328
584	-0.4564744	-1.6828066000000002	0.6058292	-0.28481388	-0.49785742	-0.6241471	-0.38500676	0.5701523000000001	-1.261596	-0.85303515	-9.43	-0.4869755805564651	0.22476955189885742
585	-0.4507025	-1.6864488999999998	0.60807264	-0.28836697	-0.4991706	-0.6240229	-0.38194296	0.5789569	-1.2587197	-0.8534128	-9.42	-0.48557577854101563	0.22545381862433542
586	-0.44493255	-1.690076	0.6100991	-0.29189637	-0.500538	-0.6239372	-0.37885293	0.58773583	-1.2556702	-0.8537517	-9.42	-0.4841820039189835	0.22612245084195293
587	-0.43916538	-1.6936871999999998	0.6119071999999999	-0.29540157	-0.5019587000000001	-0.6238895000000001	-0.37573805	0.5964876	-1.2524488	-0.85405177	-9.42	-0.4827946172357101	0.2267754213238236
588	-0.43340176	-1.6972817999999998	0.6134957	-0.29888225	-0.50343174	-0.6238793	-0.37259966	0.60521054	-1.2490566	-0.8543127	-9.42	-0.481413959135376	0.22741269343308898
589	-0.42764243	-1.7008592	0.6148636	-0.30233794	-0.5049561	-0.6239061	-0.36943913	0.6139031	-1.2454946000000002	-0.8545345	-9.42	-0.4800403311633225	0.2280342602153747
590	-0.42188814	-1.7044183999999998	0.61600953	-0.30576828	-0.5065308	-0.6239691999999999	-0.3662579	0.6225638000000001	-1.2417642	-0.8547169	-9.42	-0.47867404898349764	0.2286400875814834
591	-0.4161397	-1.7079587999999999	0.6169326999999999	-0.30917287	-0.50815487	-0.6240682	-0.3630574	0.6311909000000001	-1.2378666	-0.8548599	-9.42	-0.47731547206217195	0.2292301849799055
592	-0.4103978	-1.7114797	0.6176321	-0.31255132	-0.50982714	-0.6242024	-0.35983902	0.63978285	-1.2338033000000002	-0.8549633	-9.42	-0.47596490304352573	0.22980456337895985
593	-0.40466318	-1.7149802	0.61810684	-0.31590328	-0.5115467	-0.62437123	-0.35660422	0.648338	-1.2295754	-0.8550271	-9.42	-0.4746226444926681	0.23036321406257976
594	-0.3989366	-1.7184596999999997	0.6183563	-0.31922835	-0.5133122999999999	-0.62457407	-0.3533544	0.65685487	-1.2251843999999998	-0.85505104	-9.42	-0.473288969014244	0.2309061848176931
595	-0.39321876	-1.7219174	0.6183795999999999	-0.32252625	-0.51512295	-0.6248102	-0.35009104	0.66533166	-1.2206317	-0.8550351	-9.42	-0.4719642161931305	0.23143348043745787
596	-0.38751033	-1.7253523000000002	0.6181762	-0.3257965	-0.51697755	-0.62507915	-0.34681556	0.67376685	-1.2159187	-0.8549792	-9.41	-0.47064862565373994	0.231945131881588
597	-0.38181204	-1.7287637999999999	0.6177457	-0.32903892	-0.5188749	-0.6253801	-0.34352940000000004	0.6821587	-1.2110469	-0.8548833	-9.41	-0.4693424969216461	0.23244119253307713
598	-0.3761246	-1.7321512	0.6170874	-0.33225304	-0.52081376	-0.62571245	-0.34023407	0.6905057	-1.206018	-0.8547473	-9.41	-0.4680461306014938	0.232921717120059
599	-0.37044865	-1.7355133000000003	0.6162012	-0.33543855	-0.52279305	-0.62607557	-0.33693102	0.69880605	-1.2008333	-0.85457116	-9.41	-0.46675973525839237	0.23338673530491358
600	-0.36478502	-1.7388496	0.6150866	-0.33859518	-0.52481145	-0.62646866	-0.3336217	0.7070582	-1.1954943999999998	-0.8543548	-9.41	-0.4654836004376831	0.23383631970612248
601	-0.35913438	-1.7421593999999998	0.61374354	-0.34172255	-0.52686787	-0.626891	-0.3303076	0.7152605	-1.1900031999999998	-0.85409814	-9.41	-0.46421800972424315	0.23427056357537024
602	-0.35349748	-1.7454416000000001	0.6121718	-0.34482035	-0.5289609000000001	-0.627342	-0.3269902	0.7234111999999999	-1.1843609	-0.8538012	-9.41	-0.4629631616238785	0.2346895000544216
603	-0.3478751	-1.7486955000000002	0.6103714	-0.34788826	-0.5310893	-0.6278208000000001	-0.32367095	0.7315086999999999	-1.1785694	-0.8534639	-9.41	-0.4617193086621628	0.2350932301808101
604	-0.342268	-1.7519202	0.60834235	-0.350926	-0.5332518	-0.6283267	-0.32035127	0.73955107	-1.1726304	-0.85308623	-9.41	-0.46048671732513424	0.2354818202422594
605	-0.33667693	-1.7551150000000002	0.6060849	-0.35393327	-0.5354471	-0.62885904	-0.31703264	0.7475366999999999	-1.1665457	-0.85266817	-9.41	-0.4592656241581345	0.23585538222383468
606	-0.33110264	-1.7582790000000001	0.6035993000000001	-0.3569098	-0.5376739	-0.62941694	-0.3137164	0.7554639	-1.160317	-0.85220975	-9.4	-0.45805622262743384	0.23621401014825377
607	-0.3255459	-1.7614113	0.6008859000000001	-0.35985532	-0.53993076	-0.62999964	-0.3104041	0.76333094	-1.1539458	-0.85171086	-9.4	-0.4568586842981414	0.2365577904506859
608	-0.3200074	-1.7645112	0.5979452	-0.36276959999999997	-0.54221636	-0.6306064	-0.30709705	0.7711363	-1.1474344	-0.8511716	-9.4	-0.45567325363652805	0.23688687512296516
609	-0.3144879	-1.7675776	0.59477776	-0.36565240000000004	-0.5445293000000001	-0.63123643	-0.30379662	0.7788785	-1.1407841	-0.8505919	-9.4	-0.4544999992274705	0.23720135879592072
610	-0.30898806	-1.7706099999999998	0.59138423	-0.3685035	-0.5468682	-0.63188887	-0.30050429999999995	0.7865561	-1.1339972	-0.8499718	-9.4	-0.4533391575767746	0.2375014147719527
611	-0.30350852	-1.7736074	0.5877654	-0.3713227	-0.5492316999999999	-0.632563	-0.29722133	0.7941679	-1.1270752	-0.8493113	-9.4	-0.45219078422978204	0.2377871842586544
612	-0.29804993	-1.7765688000000002	0.583922	-0.37410977	-0.5516183000000001	-0.6332579	-0.2939492	0.8017126	-1.1200203000000002	-0.8486104	-9.4	-0.4510549997911378	0.23805881581954122
613	-0.29261285	-1.7794933000000002	0.5798552	-0.37686455	-0.5540265999999999	-0.6339729000000001	-0.29068914	0.80918896	-1.112834	-0.8478691	-9.4	-0.449931827885254	0.23831647281735016
614	-0.2871979	-1.7823803	0.57556593	-0.37958685	-0.55645514	-0.63470703	-0.28744254	0.8165960999999999	-1.1055183000000002	-0.8470875	-9.4	-0.44882135203770446	0.23856036054852184
615	-0.28180552	-1.7852288	0.5710553	-0.38227648	-0.5589025	-0.63545954	-0.28421074	0.82393277	-1.0980754	-0.8462656	-9.4	-0.44772365193220515	0.2387906534066782
616	-0.27643627	-1.788038	0.5663246	-0.38493330000000003	-0.56136715	-0.6362296	-0.28099504	0.83119816	-1.0905069	-0.8454035	-9.39	-0.44663869917340093	0.2390075536031581
617	-0.27109057	-1.7908068	0.5613752	-0.38755718	-0.56384766	-0.63701624	-0.27779675	0.8383913000000001	-1.0828148000000002	-0.84450114	-9.39	-0.4455664634845428	0.2392112497887893
618	-0.26576883	-1.7935343999999998	0.5562085	-0.39014795	-0.56634253	-0.6378187	-0.27461717	0.8455113999999999	-1.0750012	-0.84355855	-9.39	-0.4445069425888824	0.2394019653485939
619	-0.26047146	-1.7962200000000001	0.5508261	-0.39270559999999993	-0.5688502	-0.6386361	-0.27145758	0.8525575999999999	-1.0670678999999998	-0.8425759	-9.39	-0.4434601050910644	0.23957992090234473
620	-0.25519884	-1.7988626	0.5452295	-0.39522994	-0.5713693	-0.63946754	-0.26831928	0.8595292999999999	-1.0590168	-0.84155315	-9.39	-0.4424258647934113	0.23974533501287046
621	-0.24995123	-1.8014613000000002	0.53942055	-0.39772093	-0.57389814	-0.64031214	-0.2652035	0.8664258	-1.0508498	-0.84049046	-9.39	-0.4414041148895226	0.23989844529058377
622	-0.24472894	-1.8040153	0.533401	-0.40017852	-0.57643527	-0.6411689	-0.26211154	0.8732465	-1.0425689	-0.8393878	-9.39	-0.4403947642212563	0.2400394940167284
623	-0.23953225	-1.8065234000000001	0.52717286	-0.40260264	-0.57897913	-0.6420369	-0.25904465	0.8799909	-1.0341758	-0.8382452	-9.39	-0.4393976220217476	0.24016871040192633
624	-0.23436135	-1.8089849999999998	0.520738	-0.40499324	-0.5815281999999999	-0.64291525	-0.25600407	0.8866584999999999	-1.0256723	-0.8370629	-9.39	-0.43841258058343513	0.24028635826239195
625	-0.22921644	-1.8113990000000002	0.5140987	-0.40735033	-0.5840809	-0.6438028	-0.25299105	0.8932488000000001	-1.0170603	-0.8358409	-9.39	-0.4374394202382927	0.24039268523384183
626	-0.2240977	-1.8137646	0.5072571	-0.40967384	-0.58663565	-0.6446987	-0.2500068	0.8997615	-1.0083415999999998	-0.8345792	-9.38	-0.43647795182817833	0.24048796292721308
627	-0.21900524	-1.8160807	0.5002154000000001	-0.4119638	-0.5891909000000001	-0.6456018	-0.2470525	0.9061962	-0.99951786	-0.83327806	-9.38	-0.4355279261949502	0.24057243418350535
628	-0.21393918	-1.8183464	0.4929762	-0.41422015	-0.591745	-0.6465112	-0.2441293	0.91255265	-0.990591	-0.83193743	-9.38	-0.43458908072988517	0.2406463871407028
629	-0.20889957	-1.8205609	0.48554182	-0.41644296	-0.5942966	-0.64742583	-0.24123828	0.9188306	-0.9815627	-0.83055747	-9.38	-0.43366118880449295	0.24071009820758033
630	-0.20388646	-1.8227232	0.47791490000000003	-0.41863224	-0.59684384	-0.6483445999999999	-0.23838048	0.9250296999999998	-0.9724347	-0.8291383	-9.38	-0.4327439203199349	0.24076383478452662
631	-0.19889988	-1.8248322	0.47009809999999996	-0.42078796	-0.5993853	-0.64926654	-0.23555692	0.93114996	-0.9632089	-0.82768	-9.38	-0.431836963177372	0.24080788714028808
632	-0.19393979	-1.8268872	0.46209425	-0.42291015	-0.6019194	-0.6501905	-0.23276854	0.93719107	-0.9538869	-0.82618266	-9.38	-0.43093998235703657	0.24084254532061913
633	-0.18900616	-1.8288872	0.45390612	-0.42499888	-0.6044446	-0.6511155	-0.23001629	0.94315296	-0.9444707	-0.8246464	-9.38	-0.43005266679962534	0.24086810246755858
634	-0.18409893	-1.8308313000000003	0.4455367	-0.4270541	-0.60695934	-0.65204036	-0.22730106	0.9490354	-0.934962	-0.8230715	-9.38	-0.4291746468964157	0.24088484756735692
635	-0.17921798	-1.8327183999999996	0.43698907	-0.42907593	-0.60946196	-0.6529640999999999	-0.22462372	0.95483845	-0.9253626	-0.8214579	-9.38	-0.42830550917705923	0.24089307596957654
636	-0.1743632	-1.8345474999999998	0.42826629999999993	-0.4310643	-0.61195105	-0.65388554	-0.22198513	0.9605619	-0.9156744	-0.8198059	-9.37	-0.4274448836020202	0.24089307275889094
637	-0.16953443	-1.8363179	0.41937163	-0.43301937	-0.61442506	-0.65480375	-0.21938607	0.9662058	-0.9058993	-0.81811565	-9.37	-0.42659241015153115	0.24088516419929992
638	-0.16473147	-1.8380286	0.41030836	-0.43494105	-0.6168824	-0.65571755	-0.21682732	0.97177	-0.89603907	-0.81638724	-9.37	-0.4257476338848953	0.2408696359460537
639	-0.15995413	-1.8396785	0.4010798	-0.43682945	-0.6193215	-0.6566259	-0.2143096	0.9772546	-0.88609564	-0.8146209	-9.37	-0.4249101232724609	0.24084678664704467
640	-0.1552022	-1.8412668999999997	0.39168936	-0.43868458	-0.621741	-0.6575279	-0.21183367	0.9826597	-0.8760709000000001	-0.81281686	-9.37	-0.42407949433399583	0.2408169412129306
641	-0.15047543	-1.8427926	0.38214040000000005	-0.44050649999999997	-0.6241393	-0.6584224	-0.20940018	0.98798525	-0.8659667999999999	-0.8109753	-9.37	-0.4232552870694999	0.24078037415311826
642	-0.1457736	-1.8442546999999998	0.3724364	-0.4422952	-0.62651485	-0.6593085	-0.20700978	0.99323136	-0.85578513	-0.8090964	-9.37	-0.4224370400481606	0.24073738655850477
643	-0.14109649	-1.8456525000000001	0.36258084	-0.44405079999999997	-0.62886626	-0.6601851	-0.2046631	0.9983981	-0.84552795	-0.80718035	-9.37	-0.42162436026997757	0.24068829196146627
644	-0.13644385	-1.8469846999999997	0.35257718	-0.44577324	-0.63119197	-0.6610513000000001	-0.20236073	1.0034856	-0.835197	-0.8052275	-9.37	-0.4208167531459961	0.2406333583274424
645	-0.13181546	-1.8482506	0.342429	-0.44746268	-0.6334905	-0.66190606	-0.20010325	1.008494	-0.8247943000000001	-0.803238	-9.37	-0.4200137827948227	0.24057289205371402
646	-0.12721108	-1.8494491999999998	0.33213994	-0.44911912	-0.63576037	-0.6627485	-0.1978912	1.0134234	-0.8143218000000001	-0.80121213	-9.36	-0.41921500609785084	0.24050717992794127
647	-0.12263044	-1.8505794999999998	0.32171357	-0.45074263	-0.63800013	-0.6635776999999999	-0.1957251	1.0182742	-0.8037814	-0.7991501	-9.36	-0.4184199238989773	0.24043651391595164
648	-0.11807332	-1.8516406000000003	0.31115353	-0.45233324	-0.6402083000000001	-0.66439265	-0.19360541	1.0230465	-0.79317504	-0.7970522	-9.36	-0.41762807364878274	0.24036117126824133
649	-0.113539465	-1.8526314	0.3004635	-0.453891	-0.6423833999999999	-0.6651924	-0.19153264	1.0277406	-0.78250456	-0.7949188	-9.36	-0.4168389540330219	0.2402814237488489
650	-0.10902862	-1.8535514	0.2896472	-0.455416	-0.64452404	-0.66597617	-0.18950723	1.0323567	-0.771772	-0.79274994	-9.36	-0.4160521503857078	0.2401975733289838
651	-0.10454054	-1.8543993000000003	0.27870834	-0.4569083	-0.6466288	-0.666743	-0.1875296	1.0368954	-0.7609793	-0.7905461	-9.36	-0.4152671220981178	0.24010988945431533
652	-0.10007498	-1.8551744	0.26765072	-0.45836788	-0.6486963000000001	-0.6674919	-0.18560013	1.0413568000000002	-0.7501283000000001	-0.78830755	-9.36	-0.41448339142519375	0.24001863896163092
653	-0.09563167	-1.8558759999999999	0.2564781	-0.45979490000000006	-0.6507251000000001	-0.66822225	-0.18371925	1.0457413	-0.73922104	-0.7860345	-9.36	-0.413700533092226	0.23992410786539592
654	-0.09121035	-1.8565029999999998	0.24519429999999998	-0.4611893	-0.652714	-0.668933	-0.1818873	1.0500495	-0.7282593	-0.78372735	-9.36	-0.41291797982450484	0.2398265572828691
655	-0.08681078	-1.857055	0.23380315	-0.46255118	-0.6546616	-0.6696234000000001	-0.18010463	1.0542816000000002	-0.71724516	-0.7813863	-9.36	-0.4121353318374366	0.23972626627654545
656	-0.08243269	-1.8575308000000001	0.22230853	-0.46388048	-0.6565667	-0.67029256	-0.17837155	1.0584383	-0.7061805	-0.77901167	-9.36	-0.41135201140573124	0.23962348470719197
657	-0.078075804	-1.8579302	0.21071428	-0.4651772	-0.65842783	-0.6709398	-0.17668834	1.0625198	-0.6950673	-0.7766038	-9.35	-0.41056762117560774	0.2395184900732169
658	-0.07373985	-1.858252	0.19902432	-0.46644142	-0.6602439999999999	-0.6715643	-0.1750553	1.0665268	-0.6839074	-0.774163	-9.35	-0.4097816156767178	0.23941151995128773
659	-0.06942456	-1.858496	0.18724258	-0.46767306	-0.6620138000000001	-0.6721651999999999	-0.17347261	1.0704597	-0.6727026999999999	-0.7716896	-9.35	-0.4089935245948162	0.23930284833788817
660	-0.06512967	-1.8586610000000001	0.17537297	-0.46887213	-0.6637360999999999	-0.6727419	-0.17194054	1.0743191	-0.6614553000000001	-0.76918393	-9.35	-0.4082028501255417	0.23919269454416023
661	-0.06085489	-1.8587468999999996	0.16341949	-0.47003856	-0.66540974	-0.67329353	-0.17045924	1.0781056	-0.6501669	-0.76664627	-9.35	-0.4074090935436038	0.23908133600397372
662	-0.056599963	-1.8587527	0.15138607	-0.47117233	-0.66703355	-0.6738195	-0.1690289	1.0818195	-0.63883954	-0.764077	-9.35	-0.40661179212269305	0.2389689676303471
663	-0.052364618	-1.8586781000000003	0.13927671	-0.47227338	-0.66860646	-0.6743189	-0.16764964	1.0854616	-0.627475	-0.76147646	-9.35	-0.4058104244705124	0.23885585165765527
664	-0.04814858	-1.8585223000000002	0.12709546	-0.47334164	-0.6701273	-0.6747911999999999	-0.16632164	1.0890323	-0.6160751999999999	-0.75884503	-9.35	-0.405004513115694	0.23874218699761726
665	-0.043951564	-1.858285	0.1148463	-0.47437707	-0.67159504	-0.6752357	-0.16504493	1.0925322	-0.60464203	-0.75618297	-9.35	-0.4041935802153606	0.23862820703125226
666	-0.039773285	-1.8579653999999999	0.10253327	-0.47537959999999996	-0.6730086999999999	-0.67565167	-0.16381966	1.0959617	-0.5931774000000001	-0.7534907	-9.35	-0.40337714318055734	0.23851409093436077
667	-0.03561347	-1.857563	0.09016045	-0.4763491	-0.67436725	-0.6760384	-0.16264586	1.0993216	-0.581683	-0.7507686	-9.34	-0.402554663167387	0.23840005569219908
668	-0.031471826	-1.8570776000000002	0.07773191	-0.4772855	-0.67566967	-0.6763953	-0.16152358	1.1026123	-0.5701608	-0.74801695	-9.34	-0.40172570196044344	0.23828630181192784
669	-0.027348064	-1.8565085	0.06525175	-0.47818875	-0.67691517	-0.67672175	-0.16045286	1.1058342	-0.5586126	-0.7452362	-9.34	-0.40088979618617815	0.23817299132599706
670	-0.023241887	-1.8558552	0.052724145	-0.47905868	-0.6781027	-0.67701703	-0.1594337	1.108988	-0.54704016	-0.7424267	-9.34	-0.4000463905308556	0.2380603044173483
671	-0.019153012	-1.8551174	0.040153265	-0.47989523	-0.67923146	-0.6772806	-0.15846609	1.1120743999999998	-0.5354454000000001	-0.73958886	-9.34	-0.39919503836598536	0.23794843393506993
672	-0.015081151	-1.8542947	0.027543321000000003	-0.48069823	-0.6803005999999999	-0.6775118	-0.15755002	1.1150937	-0.52383006	-0.736723	-9.34	-0.3983352546160222	0.23783752112188117
673	-0.011026012	-1.8533865000000003	0.014898555	-0.48146757	-0.6813092	-0.67771	-0.15668547	1.1180465	-0.5121959	-0.73382956	-9.34	-0.39746651546755646	0.23772770634665577
674	-0.006987308	-1.8523927	0.0022232325	-0.48220316	-0.68225664	-0.6778746	-0.15587237	1.1209334	-0.5005447000000001	-0.7309089	-9.34	-0.3965883716349041	0.23761915737585218
675	-0.002964754	-1.8513126	-0.010478345	-0.48290479999999997	-0.683142	-0.67800504	-0.15511067	1.1237549999999998	-0.48887837	-0.7279615	-9.34	-0.3957003059507934	0.23751198980928234
676	0.0010419264	-1.8501459999999998	-0.023201855	-0.48357236	-0.6839645999999999	-0.6781007	-0.15440029	1.1265118	-0.4771985	-0.7249876	-9.34	-0.39480182046321677	0.23740633172305123
677	0.005033019	-1.8488928	-0.03594295	-0.48420572	-0.68472373	-0.67816097	-0.15374114	1.1292043	-0.46550697	-0.72198784	-9.33	-0.3938924804514687	0.23730231287838255
678	0.009008808	-1.8475523	-0.048697255999999994	-0.48480470000000003	-0.68541867	-0.6781853	-0.15313311	1.1318332	-0.4538055	-0.71896243	-9.33	-0.39297172588924995	0.23720002134937407
679	0.012969577	-1.8461246	-0.061460372	-0.4853691	-0.68604875	-0.6781732	-0.15257607	1.1343988	-0.44209585	-0.71591187	-9.33	-0.3920391430480699	0.2370995642461045
680	0.016915614	-1.8446095	-0.07422788	-0.48589882	-0.6866133000000001	-0.6781241	-0.15206991	1.136902	-0.43037975	-0.7128366	-9.33	-0.39109422694064466	0.2370010585514657
681	0.020847207	-1.8430066999999999	-0.08699531	-0.48639363	-0.6871118	-0.6780377	-0.15161446	1.1393431	-0.41865897	-0.70973694	-9.33	-0.3901365206309648	0.23690456250790265
682	0.024764644	-1.8413163000000001	-0.099758215	-0.48685340000000005	-0.6875435000000001	-0.67791337	-0.15120958	1.1417228	-0.40693524	-0.7066134	-9.33	-0.38916555824580723	0.23681017548508448
683	0.028668208	-1.8395381000000002	-0.1125121	-0.48727790000000004	-0.687908	-0.6777506999999999	-0.15085511	1.1440417	-0.39521027	-0.70346636	-9.33	-0.3881808627752881	0.2367179607407377
684	0.032558173	-1.8376721999999999	-0.12525246	-0.48766696	-0.6882045999999999	-0.6775494000000001	-0.15055084	1.1463003	-0.38348582	-0.70029616	-9.33	-0.3871819970617752	0.2366279824803563
685	0.036434826	-1.8357185	-0.13797478	-0.48802042	-0.6884328000000001	-0.677309	-0.15029661	1.1484991000000002	-0.37176362	-0.6971033	-9.33	-0.38616851260424895	0.23654027991690937
686	0.040298443	-1.8336772000000001	-0.15067457	-0.48833802	-0.68859214	-0.6770292	-0.15009223	1.1506388	-0.36004534	-0.6938882	-9.33	-0.38513996441208365	0.23645491527644025
687	0.044149302	-1.8315483	-0.16334733	-0.4886196	-0.6886821	-0.6767095999999999	-0.14993745	1.15272	-0.34833273	-0.6906512	-9.32	-0.38409589864138216	0.23637191744627462
688	0.04798767	-1.8293321	-0.1759886	-0.48886493	-0.6887022	-0.67635	-0.14983210000000002	1.1547431	-0.33662757	-0.6873928	-9.32	-0.3830359501537705	0.23629131115265423
689	0.05181382	-1.8270286	-0.18859392	-0.4890738	-0.68865204	-0.67595	-0.1497759	1.1567088	-0.32493153	-0.6841133	-9.32	-0.381959649517416	0.23621310831700773
690	0.055628017	-1.8246381	-0.20115884	-0.48924604	-0.6885311	-0.6755094	-0.14976868	1.1586176	-0.31324634	-0.6808133	-9.32	-0.38086661959394463	0.23613731601418678
691	0.05943053	-1.8221610000000001	-0.21367889999999998	-0.4893814	-0.68833905	-0.67502797	-0.14981014	1.1604702	-0.3015737	-0.67749316	-9.32	-0.3797564586570463	0.23606395292762947
692	0.06322162	-1.8195971999999998	-0.22614970000000004	-0.48947963	-0.68807554	-0.6745054	-0.14990003	1.1622671999999998	-0.28991532	-0.67415327	-9.32	-0.3786287269804115	0.23599298195522056
693	0.06700154	-1.8169473000000003	-0.23856679999999997	-0.48954058	-0.68774015	-0.6739415	-0.15003812	1.1640091	-0.27827290000000005	-0.67079407	-9.32	-0.37748307832784656	0.23592439520482497
694	0.07077055	-1.8142116999999998	-0.25092584	-0.48956394	-0.6873326	-0.67333615	-0.1502241	1.1656964	-0.2666481	-0.667416	-9.32	-0.3763191459730415	0.23585816220409894
695	0.074528895	-1.8113906000000002	-0.26322243	-0.48954955	-0.6868525	-0.67268914	-0.15045774	1.1673298	-0.2550426	-0.66401947	-9.32	-0.3751365330127964	0.23579423928473864
696	0.07827684	-1.8084846	-0.2754522	-0.48949713	-0.68629986	-0.6720003000000001	-0.1507387	1.1689098	-0.24345814	-0.66060495	-9.32	-0.37393492409333046	0.2357325895746027
697	0.08201465	-1.8054938000000003	-0.28761079999999994	-0.48940649999999997	-0.6856743000000001	-0.6712695	-0.15106674	1.1704371	-0.2318963	-0.65717286	-9.31	-0.37271390486086275	0.23567314047944257
698	0.0857426	-1.8024191000000003	-0.2996939	-0.48927736	-0.6849757	-0.6704966	-0.15144153	1.1719122	-0.22035876	-0.65372366	-9.31	-0.37147318068690294	0.23561585211891967
699	0.089461036	-1.7992606	-0.3116972	-0.48910952	-0.684204	-0.6696814999999999	-0.15186279	1.1733357	-0.20884718	-0.65025777	-9.31	-0.3702123820220317	0.23556062859095772
700	0.093170315	-1.7960192	-0.32361642	-0.4889027	-0.683359	-0.66882414	-0.15233019	1.1747081	-0.19736318	-0.6467756	-9.31	-0.3689312018267136	0.235507408726918
701	0.096870884	-1.7926952	-0.33544722	-0.48865667	-0.68244076	-0.6679244000000001	-0.15284343	1.1760302	-0.18590844	-0.64327765	-9.31	-0.3676292680811806	0.23545610717555485
702	0.10056319	-1.7892892	-0.34718543	-0.48837122	-0.68144923	-0.6669823	-0.15340218	1.1773021	-0.17448455	-0.63976437	-9.31	-0.366306318765665	0.23540659829222904
703	0.10424776	-1.7858020000000001	-0.35882688	-0.48804605	-0.6803845000000001	-0.66599774	-0.1540061	1.178525	-0.16309315	-0.6362362	-9.31	-0.36496198544935415	0.23535884008232646
704	0.10792512	-1.7822341	-0.37036740000000007	-0.48768097	-0.6792467	-0.66497076	-0.15465486	1.1796992	-0.15173584	-0.6326936	-9.31	-0.36359599017178346	0.23531269925030782
705	0.11159583	-1.778586	-0.38180304	-0.48727566	-0.67803603	-0.6639012	-0.15534812	1.1808255	-0.14041424	-0.629137	-9.31	-0.36220799377684976	0.23526806627391306
706	0.11526046	-1.7748586	-0.39312974	-0.4868299	-0.6767526	-0.6627892	-0.15608552	1.1819046	-0.12912993	-0.6255669	-9.31	-0.3607977330293789	0.23522484725955217
707	0.11891954	-1.7710525000000001	-0.40434358	-0.48634344	-0.67539674	-0.66163474	-0.15686668	1.1829371000000002	-0.11788453	-0.6219837	-9.3	-0.3593649280479775	0.23518290963687338
708	0.1225736	-1.7671685000000001	-0.41544079999999994	-0.48581594	-0.6739688	-0.6604378000000001	-0.15769124	1.183924	-0.10667961	-0.618388	-9.3	-0.3579093087931099	0.23514215788831078
709	0.12622316	-1.7632073	-0.42641753	-0.4852472	-0.672469	-0.6591985	-0.1585588	1.1848656000000002	-0.095516756	-0.6147801	-9.3	-0.35643064521855694	0.23510242764920372
710	0.12986876	-1.7591698	-0.4372701	-0.48463684	-0.67089784	-0.65791684	-0.15946898	1.1857628	-0.08439756	-0.6111606	-9.3	-0.3549286975638542	0.23506360688742658
711	0.13351089	-1.7550567	-0.44799490000000003	-0.48398465	-0.6692557	-0.6565929	-0.16042137	1.1866162	-0.07332360000000003	-0.6075299	-9.3	-0.35340326109934994	0.23502554125338895
712	0.13715003	-1.7508688000000001	-0.4585883	-0.4832903	-0.66754305	-0.6552266999999999	-0.16141559	1.1874262	-0.06229643	-0.60388845	-9.3	-0.3518541387744637	0.23498805910134402
713	0.14078666	-1.7466072	-0.4690468	-0.48255354	-0.6657604	-0.6538184	-0.16245121	1.1881936000000002	-0.051317643	-0.6002368	-9.3	-0.3502811703793114	0.23495103399198322
714	0.14442125	-1.7422725	-0.479367	-0.48177403	-0.66390836	-0.6523681	-0.16352779999999995	1.1889188	-0.040388796	-0.5965754	-9.3	-0.3486841915743576	0.2349142724151306
715	0.14805424	-1.7378658	-0.48954552	-0.48095146	-0.6619875	-0.650876	-0.16464496	1.1896026000000002	-0.029511465	-0.5929047	-9.3	-0.3470630549793701	0.2348776348038701
716	0.1516861	-1.7333881999999998	-0.49957904	-0.48008558	-0.65999836	-0.649342	-0.16580223	1.1902454	-0.0186872	-0.5892252	-9.3	-0.34541762808446497	0.23484094391970894
717	0.15531723	-1.7288406000000003	-0.5094644	-0.47917607	-0.65794164	-0.6477664000000001	-0.16699919	1.1908476	-0.007917569000000001	-0.5855374	-9.3	-0.3437478411006875	0.23480401075167548
718	0.15894808	-1.7242238999999997	-0.51919836	-0.47822259999999994	-0.6558181	-0.6461493	-0.16823539	1.1914101	0.002795868	-0.58184177	-9.29	-0.34205353700826946	0.23476667492470152
719	0.16257903	-1.7195393	-0.52877796	-0.47722492	-0.6536284000000001	-0.64449084	-0.1695104	1.1919329	0.013451554	-0.5781388	-9.29	-0.34033471644790797	0.23472872520415125
720	0.16621049	-1.7147877	-0.5382001000000001	-0.47618264	-0.6513733	-0.6427913000000001	-0.17082375	1.192417	0.024047947000000004	-0.57442904	-9.29	-0.3385912390701836	0.2346900005380616
721	0.16984284	-1.7099705000000003	-0.54746187	-0.4750955	-0.6490537	-0.6410508	-0.17217499	1.1928625	0.0345835	-0.5707129	-9.29	-0.3368231444762574	0.2346503046482428
722	0.17347646	-1.7050886000000003	-0.55656046	-0.47396320000000003	-0.6466703	-0.6392696	-0.17356364	1.19327	0.045056682	-0.566991	-9.29	-0.3350303631969421	0.23460943970746384
723	0.17711169	-1.7001432	-0.5654931	-0.4727854	-0.644224	-0.63744783	-0.17498922	1.1936399	0.055465948	-0.56326365	-9.29	-0.33321288714328307	0.23456720905683473
724	0.18074885	-1.6951356	-0.5742571	-0.47156185	-0.6417156999999999	-0.6355859	-0.17645127	1.1939726000000002	0.06580976	-0.5595315	-9.29	-0.3313707719769058	0.23452342433276344
725	0.1843883	-1.6900668	-0.58284974	-0.47029218	-0.6391463000000001	-0.63368404	-0.17794923	1.1942685	0.07608659	-0.555795	-9.29	-0.3295039919088555	0.23447787101082393
726	0.18803035	-1.6849381	-0.5912685999999999	-0.46897609999999995	-0.63651687	-0.6317424	-0.17948262	1.1945278999999998	0.08629493	-0.55205464	-9.29	-0.3276126156402931	0.23443034828593434
727	0.19167529	-1.6797508	-0.59951115	-0.46761334	-0.6338284000000001	-0.6297615	-0.18105091	1.1947511	0.09643325	-0.54831094	-9.29	-0.32569673950319294	0.23438065488879664
728	0.19532344	-1.6745061999999997	-0.60757506	-0.4662036	-0.6310819000000001	-0.6277415	-0.18265359	1.1949388	0.10650009	-0.5445644	-9.28	-0.3237563948492966	0.2343286150633518
729	0.19897507	-1.6692053	-0.615458	-0.46474659999999995	-0.62827843	-0.6256828000000001	-0.18429013	1.195091	0.116493925	-0.5408156	-9.28	-0.32179168555011367	0.23427398292169627
730	0.20263045	-1.6638498	-0.62315774	-0.46324209999999993	-0.62541926	-0.6235857	-0.18596004	1.1952081	0.12641332	-0.53706497	-9.28	-0.31980277441785043	0.23421658886627783
731	0.20628981	-1.6584408	-0.63067204	-0.46168990000000004	-0.6225055	-0.6214506	-0.18766281	1.1952906	0.13625683	-0.53331304	-9.28	-0.3177897443042489	0.2341562288657887
732	0.20995343	-1.6529797	-0.63799894	-0.46008968	-0.61953825	-0.6192779	-0.18939792	1.1953388	0.14602315	-0.52956027	-9.28	-0.3157527280610504	0.23409270850539365
733	0.21362151	-1.6474679	-0.6451364	-0.45844135	-0.6165189	-0.61706793	-0.19116484	1.195353	0.15571098	-0.52580726	-9.28	-0.31369190894115834	0.23402583668008953
734	0.21729428	-1.6419066000000002	-0.6520825	-0.45674467	-0.6134487	-0.61482114	-0.19296302	1.1953338	0.16531911	-0.5220544	-9.28	-0.3116073818457337	0.23395543026582152
735	0.22097196	-1.6362976	-0.65883535	-0.4549995	-0.6103289000000001	-0.61253786	-0.19479193	1.1952816000000002	0.1748464	-0.5183022	-9.28	-0.30949933853756334	0.23388133342363793
736	0.22465472	-1.6306418	-0.66539323	-0.45320565	-0.6071609	-0.61021864	-0.196651	1.1951966	0.18429175	-0.51455116	-9.28	-0.3073679313486214	0.23380332442286902
737	0.22834276	-1.6249411	-0.67175454	-0.451363	-0.60394615	-0.60786384	-0.19853963	1.1950793	0.19365413	-0.5108017	-9.28	-0.3052133746306497	0.2337212694502102
738	0.23203625	-1.6191966999999998	-0.6779175000000001	-0.44947144	-0.6006859	-0.6054739	-0.20045729	1.1949303	0.20293258	-0.5070542	-9.27	-0.3030357811859702	0.23363499508660124
739	0.23573534	-1.6134101	-0.6838807	-0.44753087	-0.59738165	-0.6030492	-0.20240337	1.1947498	0.21212617	-0.50330925	-9.27	-0.30083538279713823	0.23354432873036618
740	0.23944019	-1.6075828	-0.68964255	-0.44554117	-0.5940349	-0.6005902	-0.2043773	1.1945384	0.22123402	-0.49956715	-9.27	-0.298612346325779	0.23344912508262583
741	0.24315095	-1.6017164	-0.69520164	-0.4435023	-0.5906471	-0.59809744	-0.20637845	1.1942965	0.23025537	-0.4958284	-9.27	-0.29636689006433103	0.23334924117760877
742	0.24686772	-1.5958122	-0.70055664	-0.44141418	-0.58721983	-0.5955713	-0.20840622	1.1940246	0.23918943	-0.49209338	-9.27	-0.2940992007953491	0.2332445215368396
743	0.25059062	-1.589872	-0.7057063	-0.43927678	-0.5837545999999999	-0.59301215	-0.21046002	1.1937231	0.2480355	-0.48836252	-9.27	-0.2918095148508072	0.2331348403782392
744	0.25431976	-1.5838974	-0.71064925	-0.43709004	-0.580253	-0.5904205	-0.21253921	1.1933928	0.25679293	-0.4846362	-9.27	-0.28949801003302766	0.23302009066925072
745	0.25805527	-1.5778898000000001	-0.7153844	-0.43485397	-0.57671666	-0.5877968000000001	-0.21464318	1.1930338	0.26546115	-0.48091477	-9.27	-0.2871649361838683	0.2329001149458778
746	0.2617972	-1.571851	-0.7199107	-0.43256855	-0.5731472	-0.58514154	-0.21677127	1.1926466999999998	0.27403957	-0.4771987	-9.27	-0.2848105490463486	0.23277481626232538
747	0.2655456	-1.5657827	-0.7242270000000001	-0.4302338	-0.5695462	-0.58245516	-0.21892288	1.1922323	0.28252766	-0.47348827	-9.27	-0.28243504446232603	0.23264410714788508
748	0.26930058	-1.5596865	-0.7283324000000001	-0.42784970000000005	-0.56591547	-0.57973814	-0.22109735	1.1917907	0.290925	-0.4697839	-9.26	-0.2800387182143554	0.23250785902304702
749	0.2730622	-1.5535642	-0.7322259	-0.42541635	-0.56225663	-0.576991	-0.22329402	1.1913223999999998	0.2992311	-0.46608594	-9.26	-0.277621834124527	0.232365982098413
750	0.2768305	-1.5474175	-0.7359066999999999	-0.42293373	-0.55857146	-0.5742143	-0.22551222	1.1908282	0.30744565	-0.4623947	-9.26	-0.27518462799516297	0.23221841393322776
751	0.2806055	-1.5412481000000002	-0.7393741	-0.42040193	-0.55486166	-0.57140845	-0.2277513	1.1903085	0.3155682	-0.4587106	-9.26	-0.27272739558905035	0.23206506368978913
752	0.28438723	-1.5350579	-0.7426273	-0.41782102	-0.551129	-0.568574	-0.23001058	1.1897634	0.32359853	-0.45503396	-9.26	-0.27025045970851136	0.23190584175696005
753	0.28817573	-1.5288483999999998	-0.7456656999999999	-0.41519108	-0.54737526	-0.5657116	-0.23228936	1.1891938	0.33153632	-0.45136508	-9.26	-0.2677540631558685	0.23174069725413932
754	0.291971	-1.5226216000000001	-0.74848884	-0.41251220000000005	-0.54360217	-0.5628217	-0.23458695	1.1886001	0.3393814000000001	-0.44770434	-9.26	-0.2652385306939087	0.23156958188347335
755	0.29577306	-1.5163794	-0.75109625	-0.40978450000000005	-0.5398116	-0.55990493	-0.23690268	1.1879826	0.3471335	-0.44405207	-9.26	-0.2627042271249542	0.23139244035523499
756	0.2995819	-1.5101231000000002	-0.7534876	-0.4070081	-0.5360053000000001	-0.55696183	-0.23923582	1.1873419	0.35479245	-0.44040862	-9.26	-0.2601514131920243	0.23120920833357267
757	0.30339745	-1.5038551000000002	-0.75566256	-0.40418318	-0.5321851	-0.5539930000000001	-0.24158569	1.1866785	0.36235812	-0.43677428	-9.26	-0.25758048467767336	0.23101988788722488
758	0.30721977	-1.4975767	-0.75762093	-0.40130982	-0.5283528000000001	-0.55099905	-0.24395156	1.1859928	0.36983043	-0.4331494	-9.25	-0.254991725384224	0.23082441796827427
759	0.31104884	-1.4912901	-0.7593627	-0.3983882	-0.52451026	-0.54798055	-0.24633272	1.1852854	0.37720925	-0.4295343	-9.25	-0.25238553307446293	0.2306228123343365
760	0.31488454	-1.4849968999999998	-0.76088774	-0.3954185	-0.5206594	-0.5449381999999999	-0.24872845	1.1845567	0.38449457	-0.42592928	-9.25	-0.24976226547164151	0.23041504130824575
761	0.31872693	-1.4786991000000003	-0.7621962	-0.39240092	-0.5168019	-0.54187256	-0.25113803	1.1838073	0.3916863	-0.4223347	-9.25	-0.24712228837808228	0.23020112036213686
762	0.32257587	-1.4723983999999999	-0.76328814	-0.38933563	-0.51293975	-0.5387844	-0.25356072	1.1830374	0.39878446	-0.41875082	-9.25	-0.2444660135368042	0.22998102772888998
763	0.32643136	-1.4660966	-0.76416385	-0.38622284	-0.5090747999999999	-0.5356741999999999	-0.25599578	1.1822479	0.405789	-0.41517797	-9.25	-0.24179377773036195	0.22975480252052252
764	0.33029336	-1.4597958	-0.76482356	-0.38306278	-0.50520885	-0.53254277	-0.25844246	1.1814392	0.41269994	-0.41161644	-9.25	-0.23910601672154236	0.22952247503133755
765	0.33416176	-1.4534978	-0.7652677	-0.3798557	-0.50134367	-0.5293906999999999	-0.26090005	1.1806116000000002	0.41951734	-0.40806654	-9.25	-0.23640314625336453	0.22928405818855094
766	0.3380365	-1.4472044	-0.76549685	-0.3766018	-0.4974811	-0.5262187	-0.26336774	1.179766	0.42624125	-0.4045285	-9.25	-0.23368553312815094	0.22903961740321802
767	0.34191754	-1.4409174999999999	-0.76551145	-0.3733013	-0.493623	-0.5230275	-0.2658448	1.1789027	0.43287173	-0.40100268	-9.25	-0.2309536250691528	0.22878918647516774
768	0.34580475	-1.434639	-0.76531214	-0.36995453	-0.4897711	-0.51981777	-0.26833045	1.1780225	0.4394089	-0.39748928	-9.25	-0.22820781185892486	0.22853284111367178
769	0.34969804	-1.4283708000000002	-0.76489973	-0.36656174	-0.48592728	-0.51659024	-0.27082396	1.1771257	0.44585282	-0.3939886	-9.24	-0.22544858024048614	0.22827063450516716
770	0.3535972	-1.422115	-0.7642751	-0.3631232	-0.48209333	-0.51334566	-0.27332452	1.176213	0.45220366	-0.3905009	-9.24	-0.22267638591732034	0.22800266501222802
771	0.35750207	-1.4158732	-0.7634390999999999	-0.35963920000000005	-0.47827104	-0.5100847	-0.2758314	1.175285	0.45846158	-0.38702646	-9.24	-0.21989164459291075	0.22772900055143624
772	0.3614125	-1.4096475	-0.762393	-0.35611004	-0.47446218	-0.5068082	-0.27834377	1.1743423000000002	0.4646267	-0.38356546	-9.24	-0.21709486503004455	0.22744975371198223
773	0.3653282	-1.4034398000000001	-0.76113796	-0.35253602	-0.4706686	-0.50351685	-0.28086084	1.1733855	0.4706992	-0.38011822	-9.24	-0.21428653983336649	0.22716502762413376
774	0.36924893	-1.3972521	-0.7596752	-0.3489175	-0.4668920999999999	-0.5002115	-0.28338188	1.1724151000000005	0.47667933	-0.37668493	-9.24	-0.21146718572612752	0.22687493576768014
775	0.37317443	-1.3910862	-0.7580062	-0.3452548	-0.46313444	-0.4968929	-0.28590602	1.1714319	0.48256728	-0.37326583	-9.24	-0.20863727837227636	0.2265796078128155
776	0.37710437	-1.3849441999999998	-0.7561324	-0.34154826	-0.45939744	-0.4935619000000001	-0.28843248	1.1704364	0.4883633	-0.36986113	-9.24	-0.20579737341599275	0.22627917760958854
777	0.38103843	-1.3788280000000002	-0.75405556	-0.3377982	-0.45568287	-0.49021935	-0.2909605	1.1694293	0.49406767	-0.36647108	-9.24	-0.20294801646192173	0.2259737959287682
778	0.38497627	-1.3727397	-0.7517773	-0.33400506	-0.45199254	-0.48686615	-0.2934892	1.1684113	0.49968073	-0.36309585	-9.24	-0.20008975019377898	0.2256636294002389
779	0.38891748	-1.3666809	-0.74929947	-0.33016917	-0.44832823	-0.48350307	-0.2960178	1.167383	0.5052028000000001	-0.3597357	-9.23	-0.19722310615690608	0.2253488158971899
780	0.3928617	-1.3606535	-0.746624	-0.3262909	-0.44469166	-0.480131	-0.29854545	1.166345	0.51063424	-0.35639077	-9.23	-0.19434863501525124	0.22502952133821338
781	0.39680845	-1.3546597	-0.74375296	-0.32237065	-0.44108468	-0.47675076	-0.30107140000000004	1.1652982	0.5159755	-0.3530613	-9.23	-0.19146692931415554	0.22470595975592747
782	0.40075734	-1.348701	-0.74068844	-0.31840885	-0.437509	-0.47336322	-0.30359474	1.1642431999999998	0.5212269	-0.3497474	-9.23	-0.1885785196977997	0.22437828650245475
783	0.40470788	-1.3427794	-0.7374326999999999	-0.3144059	-0.43396646	-0.46996918	-0.30611467	1.1631806999999998	0.526389	-0.34644932	-9.23	-0.18568400467198948	0.22404670900617588
784	0.40865955	-1.3368966999999998	-0.73398805	-0.31036220000000003	-0.43045875	-0.46656948	-0.30863038	1.1621113	0.5314621999999999	-0.34316722	-9.23	-0.18278397280183406	0.22371141544249556
785	0.4126119	-1.3310547	-0.7303569000000001	-0.30627817	-0.42698765	-0.46316493	-0.31114095	1.161036	0.53644705	-0.33990124	-9.23	-0.17987895869197848	0.22337263574744293
786	0.41656438	-1.3252549999999998	-0.7265417	-0.3021543	-0.42355496	-0.4597563	-0.3136456	1.1599553	0.5413441	-0.33665156	-9.23	-0.17696956484822843	0.2230305588812054
787	0.42051643	-1.3194997	-0.7225449	-0.29799098	-0.42016238	-0.45634452	-0.31614345	1.15887	0.54615384	-0.33341834	-9.23	-0.17405639981592563	0.22268542563853375
788	0.42446747	-1.3137902	-0.7183691999999999	-0.2937887	-0.4168117	-0.4529303	-0.31863368	1.1577809	0.5508770000000001	-0.33020172	-9.23	-0.17114001210087587	0.22233745430580262
789	0.42841697	-1.3081285	-0.7140171	-0.28954792	-0.4135046	-0.44951448	-0.32111537	1.1566887	0.55551404	-0.3270018	-9.22	-0.16822100726818845	0.2219868814593564
790	0.43236426	-1.302516	-0.70949143	-0.2852691	-0.4102429	-0.44609785	-0.32358772	1.1555942	0.5600656999999999	-0.32381877	-9.22	-0.16529996178413392	0.22163393835805575
791	0.43630874	-1.2969546	-0.7047948	-0.28095278	-0.40702823	-0.44268122	-0.32604983	1.1544983	0.5645325	-0.32065275	-9.22	-0.16237746715451812	0.22127888133586254
792	0.44024977	-1.2914459999999999	-0.69993025	-0.27659944	-0.40386236	-0.43926537	-0.32850084	1.1534017	0.5689153	-0.31750384	-9.22	-0.15945413288514712	0.22092196946169987
793	0.44418666	-1.2859918	-0.69490045	-0.27220958	-0.400747	-0.43585113	-0.33093983	1.1523051000000002	0.5732147	-0.31437215	-9.22	-0.15653054844229125	0.22056343969776454
794	0.4481187	-1.2805935	-0.6897084	-0.26778379999999996	-0.39768386	-0.43243924	-0.33336598	1.1512095	0.5774314	-0.3112578	-9.22	-0.15360730027245328	0.22020355903674066
795	0.45204517	-1.275253	-0.6843570999999999	-0.26332265	-0.39467457	-0.4290305	-0.33577840000000003	1.1501156	0.5815663000000001	-0.3081609	-9.22	-0.15068500486167147	0.21984260832133232
796	0.45596534	-1.2699717	-0.6788496	-0.25882673	-0.39172086	-0.42562568	-0.33817613	1.1490242	0.58562005	-0.30508155	-9.22	-0.14776426561691286	0.2194808403543343
797	0.45987844	-1.2647513000000001	-0.673189	-0.25429663	-0.38882434	-0.4222255999999999	-0.34055835	1.1479363	0.5895935999999999	-0.3020198	-9.22	-0.14484566800444798	0.21911855502254235
798	0.4637837	-1.2595934	-0.66737837	-0.24973297	-0.38598666	-0.4188310000000001	-0.34292415	1.1468526	0.5934878	-0.2989758	-9.22	-0.14192982343124388	0.2187560240043454
799	0.46768028	-1.2544993999999998	-0.661421	-0.24513641	-0.38320944	-0.41544268	-0.34527263	1.145774	0.59730357	-0.29594955	-9.21	-0.13901732630426786	0.21839352978340112
800	0.47156724	-1.2494711	-0.65532017	-0.24050762	-0.38049427	-0.41206136	-0.34760287	1.1447014	0.6010418000000001	-0.29294118	-9.21	-0.13610881295141602	0.21803137724854207
801	0.4754437	-1.2445097999999999	-0.6490791	-0.23584726	-0.37784275	-0.4086879000000001	-0.34991398	1.1436356	0.6047035	-0.28995076	-9.21	-0.13320487572035225	0.2176698430599392
802	0.47930866	-1.2396171999999999	-0.64270115	-0.23115602	-0.37525642	-0.405323	-0.35220507	1.1425778	0.6082896	-0.2869783	-9.21	-0.13030610995874026	0.21730925198072554
803	0.48316115	-1.2347948999999998	-0.6361897	-0.22643462	-0.37273684	-0.40196747	-0.35447523	1.1415284	0.61180115	-0.28402388	-9.21	-0.12741319395494072	0.2169498785561425
804	0.48700008	-1.2300440000000001	-0.62954813	-0.22168377	-0.3702855	-0.398622	-0.35672355	1.1404883	0.61523914	-0.28108755	-9.21	-0.12452669795777896	0.2165919970672761
805	0.4908244	-1.2253665	-0.6227799	-0.21690422	-0.36790392	-0.39528745	-0.35894915	1.1394583	0.6186047	-0.2781693	-9.21	-0.12164730427538299	0.21623593953676296
806	0.494633	-1.2207633999999998	-0.6158884	-0.21209672	-0.36559352	-0.39196452	-0.36115113	1.1384388	0.6218989	-0.27526924	-9.21	-0.11877562409727478	0.21588194734583907
807	0.49842477	-1.2162365	-0.6088771	-0.20726202	-0.36335576	-0.38865396	-0.3633286	1.1374307	0.62512285	-0.27238733	-9.21	-0.11591229473158267	0.21553034721954997
808	0.5021986	-1.2117871	-0.6017496	-0.20240092	-0.36119208	-0.38535658	-0.3654807000000001	1.1364341	0.62827766	-0.26952362	-9.21	-0.11305802636782838	0.21518138975932477
809	0.5059534	-1.2074167	-0.59450924	-0.19751422	-0.35910386	-0.3820731	-0.3676065	1.1354496	0.63136446	-0.2666781	-9.2	-0.11021342833390806	0.21483536497402195
810	0.5096879	-1.2031266999999999	-0.5871596	-0.19260272	-0.35709250000000003	-0.37880424	-0.36970514	1.1344778999999998	0.6343844	-0.26385084	-9.2	-0.10737915374027254	0.214492567155187
811	0.51340103	-1.1989183	-0.5797041999999999	-0.18766724	-0.35515934	-0.37555072	-0.37177575	1.1335189	0.6373386999999999	-0.2610418	-9.2	-0.10455587087528226	0.21415323174815645
812	0.51709163	-1.1947931999999999	-0.5721467	-0.18270862	-0.35330573	-0.3723133	-0.37381747	1.1325731	0.6402285	-0.25825095	-9.2	-0.1017442739877624	0.21381766391057433
813	0.52075845	-1.1907524999999999	-0.5644906	-0.17772773	-0.351533	-0.36909264	-0.3758294	1.1316409	0.6430551	-0.25547832	-9.2	-0.09894497424746702	0.21348612523484803
814	0.5244004	-1.1867976	-0.5567395	-0.1727254	-0.34984246	-0.3658894	-0.3778107	1.1307223999999998	0.64581954	-0.25272387	-9.2	-0.09615865796252446	0.21315887400451825
815	0.5280162	-1.1829296	-0.5488970000000001	-0.16770251	-0.34823537	-0.3627043	-0.37976047	1.1298177	0.6485231	-0.24998756	-9.2	-0.09338597979280472	0.2128361528011824
816	0.5316046	-1.1791497	-0.54096675	-0.16265997	-0.34671304	-0.35953793	-0.38167793	1.128927	0.65116704	-0.24726935	-9.2	-0.09062760392782973	0.2125182196223238
817	0.5351645	-1.1754593999999998	-0.53295237	-0.15759864	-0.34527670000000005	-0.35639098	-0.38356215	1.1280503	0.6537526	-0.24456921	-9.2	-0.08788420767572783	0.21220533900619148
818	0.5386945	-1.1718594999999998	-0.5248575	-0.15251946	-0.3439276	-0.35326406	-0.38541228	1.127188	0.65628105	-0.24188706	-9.2	-0.08515639118648528	0.21189775299612304
819	0.5421934	-1.1683513	-0.51668584	-0.14742334	-0.34266692	-0.35015774	-0.3872275	1.1263397	0.6587536999999999	-0.23922287	-9.19	-0.0824448696496239	0.2115956869476867
820	0.54566	-1.1649357	-0.508441	-0.14231123	-0.34149593	-0.34707266	-0.38900694	1.1255057	0.6611716999999999	-0.23657653	-9.19	-0.07975025684362032	0.2112993820043035
821	0.549093	-1.161614	-0.50012666	-0.13718411	-0.34041575	-0.3440094	-0.39074978	1.1246858999999998	0.66353637	-0.23394796	-9.19	-0.07707323844811251	0.21100907851856554
822	0.55249107	-1.1583868	-0.49174654	-0.13204297	-0.33942756	-0.34096852	-0.3924552	1.1238801	0.66584903	-0.23133709	-9.19	-0.07441444765262224	0.21072497099340612
823	0.55585295	-1.1552556	-0.48330432	-0.1268888	-0.33853254	-0.3379506	-0.3941223	1.1230886	0.66811097	-0.22874382	-9.19	-0.07177454617632292	0.21044733479427527
824	0.5591774	-1.1522208	-0.47480372	-0.12172261599999999	-0.33773178	-0.3349561	-0.3957503	1.1223108999999998	0.6703235	-0.22616804	-9.19	-0.06915415537792359	0.21017633090619897
825	0.56246305	-1.1492836000000002	-0.46624836	-0.11654546	-0.33702642	-0.33198565	-0.39733848	1.1215471	0.6724879	-0.22360963	-9.19	-0.06655395511729433	0.2099121997353256
826	0.5657085	-1.1464450000000002	-0.45764202	-0.11135839999999998	-0.33641747	-0.32903975	-0.39888602	1.120797	0.6746055000000001	-0.2210685	-9.19	-0.06397461434442141	0.2096551499392656
827	0.5689126	-1.1437056	-0.4489884	-0.10616244400000001	-0.33590597	-0.32611890000000004	-0.40039223	1.1200606000000002	0.6766776999999999	-0.2185445	-9.19	-0.061416711677317014	0.20940538697003366
828	0.5720739	-1.1410662	-0.44029123	-0.10095868	-0.33549288	-0.3232236	-0.40185642	1.1193376	0.67870575	-0.2160375	-9.19	-0.058880928006664265	0.2091630912622852
829	0.575191	-1.1385278	-0.43155420000000005	-0.09574814	-0.33517912	-0.32035437	-0.4032779	1.1186277	0.6806909999999999	-0.21354738	-9.19	-0.0563679187812882	0.20892846341665322
830	0.5782627	-1.136091	-0.42278105	-0.09053188599999999	-0.33496562	-0.31751174	-0.40465602	1.1179309	0.68263483	-0.21107396	-9.18	-0.053878286410478204	0.2087016964574049
831	0.5812875	-1.1337565	-0.4139755	-0.08531096	-0.3348532	-0.31469616	-0.40599015	1.1172468999999998	0.68453854	-0.20861714	-9.18	-0.051412666263988514	0.20848296261180313
832	0.5842641	-1.1315252	-0.40514132	-0.08008639999999999	-0.33484274	-0.3119082	-0.4072797	1.1165752	0.68640333	-0.20617673	-9.18	-0.04897176584122466	0.20827243083432265
833	0.5871911	-1.1293975	-0.39628220000000003	-0.074859254	-0.33493498	-0.30914828	-0.4085241	1.1159158000000002	0.6882305999999999	-0.20375259	-9.18	-0.046556140131708536	0.20807027245635581
834	0.5900671	-1.1273742	-0.38740188	-0.06963057	-0.33513075	-0.30641696	-0.40972278	1.1152681	0.6900215000000001	-0.20134458	-9.18	-0.044166503085426315	0.2078766344434048
835	0.5928907	-1.125456	-0.37850409999999995	-0.06440138	-0.3354307	-0.30371466	-0.41087523	1.114632	0.6917772	-0.19895253	-9.18	-0.04180347160178375	0.2076916853974861
836	0.59566045	-1.1236433000000001	-0.36959258	-0.05917274	-0.3358356	-0.30104193	-0.41198093	1.114007	0.693499	-0.19657628	-9.18	-0.03946769143076706	0.2075155552694442
837	0.598375	-1.1219368	-0.36067107	-0.05394567	-0.3363461	-0.29839924	-0.41303942	1.1133928	0.6951881	-0.1942157	-9.18	-0.03715980776189805	0.20734839765908608
838	0.601033	-1.1203368999999999	-0.35174325	-0.048721217000000004	-0.33696279999999995	-0.29578707	-0.41405022	1.1127889	0.6968455	-0.19187061	-9.18	-0.03488046995504683	0.20719032115251704
839	0.60363287	-1.1188444	-0.34281290000000003	-0.043500375	-0.33768627	-0.29320586	-0.41501293	1.112195	0.6984724	-0.18954088	-9.18	-0.032630334560199745	0.2070414770840971
840	0.6061732	-1.1174594999999998	-0.3338837	-0.038284175	-0.33851704	-0.2906561	-0.41592705	1.1116108	0.70006984	-0.18722634	-9.17	-0.03041000478780744	0.20690196665586658
841	0.6086526	-1.1161828	-0.32495937	-0.03307362	-0.33945554	-0.28813827	-0.41679227	1.1110357	0.70163894	-0.18492684	-9.17	-0.028220147597740164	0.20677190052736716
842	0.61106956	-1.1150148000000002	-0.31604362	-0.0278697	-0.34050223	-0.28565282	-0.41760817	1.1104693	0.7031808	-0.18264222	-9.17	-0.026061390139984132	0.20665138952802506
843	0.61342263	-1.1139557	-0.30714014	-0.022673415	-0.3416574	-0.28320023	-0.4183744	1.1099114	0.70469636	-0.18037233	-9.17	-0.023934322034873955	0.2065405259919904
844	0.6157104	-1.1130058999999999	-0.29825264	-0.01748575	-0.34292140000000004	-0.28078094	-0.4190906	1.1093614	0.70618665	-0.178117	-9.17	-0.02183958093239593	0.2064393922597412
845	0.6179313	-1.1121656	-0.2893848	-0.01230769	-0.34429446	-0.2783954	-0.41975656	1.1088191	0.7076526999999999	-0.1758761	-9.17	-0.01977774995288466	0.2063480784719738
846	0.6200839	-1.1114351999999998	-0.28054032	-0.0071402104	-0.34577677	-0.27604404	-0.42037195	1.1082839	0.7090954	-0.17364945	-9.17	-0.017749470746790917	0.20626664998054778
847	0.62216675	-1.1108147	-0.27172282	-0.0019842815	-0.34736854	-0.27372727	-0.42093655	1.1077556999999998	0.7105158	-0.1714369	-9.17	-0.015755281454565416	0.20619518291231925
848	0.62417823	-1.1103041999999999	-0.26293597	0.003159131	-0.3490698	-0.27144545	-0.4214502000000001	1.1072339	0.7119147	-0.16923833	-9.17	-0.013795798717123432	0.20613371157104318
849	0.62611693	-1.1099039	-0.25418347	0.008289068	-0.35088068	-0.26919892	-0.42191267	1.1067183	0.71329314	-0.16705357	-9.17	-0.01187157659445115	0.2060823105486506
850	0.62798136	-1.1096138999999998	-0.24546893	0.013404575	-0.35280114	-0.26698804	-0.42232388	1.1062086000000002	0.7146520000000001	-0.16488247	-9.16	-0.009983181646999318	0.20604102972115074
851	0.62977	-1.109434	-0.23679595	0.01850471	-0.35483116	-0.26481313	-0.4226837000000001	1.1057044	0.7159920999999999	-0.16272488	-9.16	-0.008131163145683306	0.20600988563796307
852	0.63148123	-1.1093643	-0.22816807	0.023588525	-0.35697067	-0.26267448	-0.42299205	1.1052053999999998	0.71731436	-0.16058064	-9.16	-0.00631606898118593	0.2059889176454543
853	0.63311356	-1.1094046	-0.21958879	0.028655077999999997	-0.35921958	-0.26057234	-0.42324883	1.1047113000000002	0.7186196	-0.15844958	-9.16	-0.0045384174244224255	0.20597813813297222
854	0.63466555	-1.1095548000000002	-0.21106152	0.03370343	-0.36157766	-0.25850698	-0.42345408	1.1042217	0.71990865	-0.15633152	-9.16	-0.002798723545146942	0.2059775598425305
855	0.63613564	-1.1098148	-0.20258968	0.03873265	-0.36404476	-0.25647864	-0.4236077	1.103736	0.7211824	-0.15422629	-9.16	-0.00109751804392626	0.20598717636418415
856	0.63752234	-1.1101843	-0.19417654	0.043741815	-0.36662063	-0.2544875	-0.42370975	1.1032541	0.72244173	-0.15213367	-9.16	0.0005647591391372608	0.2060069967129065
857	0.6388241	-1.110663	-0.1858254	0.048729997000000004	-0.36930496	-0.25253376	-0.42376027	1.1027755	0.72368735	-0.15005352	-9.16	0.0021876046232444657	0.2060369932873654
858	0.6400395	-1.1112507999999999	-0.17753941	0.053696282000000005	-0.37209743	-0.25061762	-0.42375928	1.1022997	0.72492015	-0.14798559	-9.16	0.0037705503089897176	0.20607715581187583
859	0.641167	-1.1119472	-0.16932175	0.05863975	-0.3749977	-0.24873917	-0.4237069000000001	1.1018263	0.726141	-0.14592971	-9.16	0.005313160595806143	0.2061274490019258
860	0.6422051	-1.1127517	-0.16117546	0.0635595	-0.37800536	-0.24689859	-0.42360318	1.1013551	0.72735053	-0.14388567	-9.15	0.006815028704055792	0.20618783804356697
861	0.6431525	-1.1136641999999999	-0.15310359	0.06845462	-0.38112	-0.24509598	-0.4234483	1.1008853	0.7285495	-0.14185326	-9.15	0.008275656734333059	0.20625828083972866
862	0.64400756	-1.1146839	-0.14510906	0.07332422	-0.38434112	-0.24333143	-0.4232424	1.1004167	0.7297385999999999	-0.13983226	-9.15	0.00969469153665159	0.20633871715889013
863	0.6447689	-1.1158106	-0.13719477	0.07816739	-0.38766825	-0.241605	-0.4229856	1.0999489	0.7309186	-0.13782246	-9.15	0.011071709961025212	0.20642911130512948
864	0.6454351	-1.1170436000000001	-0.12936355	0.082983226	-0.39110085	-0.23991677	-0.4226782	1.0994812	0.73209	-0.13582365	-9.15	0.012406289868512721	0.20652937330548313
865	0.64600474	-1.1183825	-0.12161814	0.08777086	-0.39463845	-0.23826675	-0.42232034	1.0990133	0.7332535	-0.13383563	-9.15	0.013698058779476163	0.2066394548689427
866	0.64647627	-1.1198264	-0.11396123	0.09252939	-0.39828044	-0.23665498	-0.42191228	1.0985448	0.7344096	-0.13185817	-9.15	0.014946655873580928	0.2067592570170041
867	0.6468483	-1.121375	-0.10639544599999999	0.09725791	-0.40202618	-0.23508146	-0.42145428	1.0980753	0.7355588000000001	-0.12989107	-9.15	0.016151689721769735	0.20688871986628612
868	0.6471195	-1.1230274	-0.09892332	0.101955555	-0.40587503	-0.23354618	-0.4209466	1.0976042	0.7367017	-0.12793411	-9.15	0.017312833394985194	0.20702773683276707
869	0.6472885	-1.124783	-0.09154730000000001	0.10662143	-0.40982628	-0.2320491	-0.42038953	1.097131	0.73783886	-0.12598711	-9.15	0.018429746874053955	0.20717622051614298
870	0.64735395	-1.1266412000000001	-0.08426975	0.11125465	-0.4138792000000001	-0.23059018	-0.4197834	1.0966553999999995	0.7389706	-0.124049835	-9.14	0.019502103225557253	0.20733408616767326
871	0.6473146	-1.128601	-0.07709292	0.11585433	-0.4180329	-0.22916934	-0.41912854	1.096177	0.7400973000000001	-0.12212208	-9.14	0.02052964589630891	0.2075012170104536
872	0.64716935	-1.1306616000000003	-0.07001901	0.12041961	-0.42228666	-0.22778653	-0.4184253	1.0956953	0.7412194999999999	-0.120203644	-9.14	0.02151210175405118	0.20767751641419022
873	0.6469169	-1.1328223	-0.063050084	0.12494959	-0.42663956	-0.22644162	-0.417674	1.0952097	0.7423375	-0.11829432	-9.14	0.02244918309065592	0.20786286655400077
874	0.6465563	-1.1350821000000002	-0.056188155	0.12944342	-0.43109065	-0.22513452	-0.4168751	1.0947199	0.74345165	-0.11639392	-9.14	0.02334068464973641	0.20805716059376325
875	0.6460864	-1.1374402	-0.049435112999999996	0.13390024	-0.43563902	-0.22386508	-0.41602892	1.0942255	0.7445623	-0.114502214	-9.14	0.024186388789151393	0.20826028962794163
876	0.6455062	-1.1398957	-0.042792786	0.13831916	-0.44028363	-0.22263311	-0.41513592	1.093726	0.74566966	-0.11261901	-9.14	0.024986086458036783	0.20847213211346172
877	0.6448148	-1.1424476000000001	-0.03626291	0.14269935	-0.44502348	-0.22143844	-0.41419655	1.0932211	0.7467741	-0.11074412	-9.14	0.02573962406047058	0.20869257837353106
878	0.6440112	-1.1450948	-0.029847126	0.14703993	-0.44985747	-0.22028084	-0.41321123	1.09271	0.74787563	-0.10887734	-9.14	0.02644679550053064	0.20892146523732105
879	0.6430946	-1.1478363	-0.023546982999999997	0.15134005	-0.4547845	-0.21916011	-0.4121804	1.0921926000000002	0.7489746	-0.10701846	-9.14	0.027107509293339948	0.20915869285065147
880	0.64206415	-1.1506714	-0.017363949	0.15559886	-0.45980346	-0.218076	-0.4111045999999999	1.0916682	0.75007117	-0.10516731	-9.13	0.0277215668188473	0.209404139969258
881	0.640919	-1.1535985	-0.011299397	0.15981552	-0.4649131	-0.21702829	-0.40998426	1.0911366000000002	0.7511654000000001	-0.103323676	-9.13	0.028288932702059566	0.2096576475049061
882	0.6396586	-1.156617	-0.0053546159999999995	0.16398917	-0.47011223	-0.21601671	-0.40881994	1.090597	0.7522574000000001	-0.10148737	-9.13	0.02880942759443513	0.20991909629861277
883	0.63828206	-1.1597255	0.00046920349	0.16811898	-0.4753996	-0.215041	-0.40761212	1.0900493	0.7533473	-0.099658206	-9.13	0.029283041800793674	0.21018835233361105
884	0.63678885	-1.1629231000000002	0.0061709513	0.17220409	-0.48077393	-0.21410087	-0.4063614	1.0894927	0.7544350000000001	-0.097836	-9.13	0.02970962836547745	0.21046526809012375
885	0.63517827	-1.1662085	0.011749596999999999	0.17624366	-0.4862339	-0.21319605	-0.40506828	1.0889269	0.75552064	-0.096020564	-9.13	0.03008917705188673	0.21074970528594625
886	0.63344985	-1.1695806999999998	0.017204182	0.18023685	-0.49177814	-0.21232626	-0.40373334	1.0883514	0.75660414	-0.094211705	-9.13	0.030421627943757256	0.21104153120279243
887	0.63160294	-1.1730383999999998	0.022533828	0.18418284	-0.49740526	-0.21149115	-0.40235716	1.0877658	0.7576854000000001	-0.09240925	-9.13	0.030706958782315073	0.21134059237480676
888	0.6296371	-1.1765803	0.027737716000000003	0.18808077	-0.50311387	-0.21069042	-0.40094036	1.0871696000000002	0.75876445	-0.09061302	-9.13	0.03094516857076036	0.21164674371920036
889	0.6275519	-1.1802053	0.032815102	0.19192983	-0.50890255	-0.20992376	-0.3994835	1.0865624	0.7598411999999999	-0.08882284	-9.13	0.031136249361712665	0.2119598504171213
890	0.6253469	-1.1839123	0.0377653	0.19572920000000002	-0.51476973	-0.2091908	-0.39798725	1.0859436000000002	0.76091546	-0.08703853	-9.13	0.03128018471331408	0.21227976244295507
891	0.6230217	-1.1876997	0.042587698	0.19947806	-0.5207139000000001	-0.20849122	-0.3964522	1.085313	0.7619872	-0.08525992	-9.12	0.031377073799113066	0.21260632897097864
892	0.62057614	-1.1915666	0.047281712000000004	0.20317565	-0.5267337	-0.20782463	-0.394879	1.0846698	0.76305634	-0.08348683	-9.12	0.031426888258645244	0.2129394181002745
893	0.6180098	-1.1955113000000002	0.051846832	0.20682123	-0.5328273	-0.2071907	-0.39326832	1.0840138	0.76412255	-0.0817191	-9.12	0.031429749720400954	0.21327885508920527
894	0.61532253	-1.1995327	0.056282595	0.21041407	-0.5389933000000001	-0.20658904	-0.3916208	1.0833446000000002	0.7651858	-0.07995657	-9.12	0.03138571864920616	0.21362452096757842
895	0.6125141	-1.2036295	0.060588605999999996	0.21395347	-0.54523	-0.20601928	-0.3899372	1.0826615	0.7662456	-0.07819906	-9.12	0.03129482158459625	0.21397624297431314
896	0.6095844	-1.2078	0.06476451	0.21743874	-0.55153567	-0.20548101	-0.38821813	1.0819643	0.76730174	-0.076446414	-9.12	0.031157245712326052	0.2143338619953523
897	0.6065334	-1.2120429	0.06881	0.22086926	-0.5579086999999999	-0.20497382	-0.38646433	1.0812522	0.7683538000000001	-0.07469847	-9.12	0.030973044763208436	0.21469721118142196
898	0.60336095	-1.2163568999999999	0.07272483	0.22424439	-0.5643473000000001	-0.20449731	-0.3846765	1.0805252	0.76940143	-0.07295509	-9.12	0.03074237041195298	0.21506616053738817
899	0.60006714	-1.2207401000000002	0.076508805	0.22756350000000003	-0.5708499	-0.20405106	-0.38285536	1.0797826	0.7704441	-0.07121609	-9.12	0.030465363215824093	0.2154405125203766
900	0.596652	-1.2251914	0.08016178	0.23082605	-0.5774145	-0.20363462	-0.38100165	1.0790238	0.7714813	-0.06948135	-9.12	0.030142138085866944	0.21582011204915696
901	0.5931155	-1.2297089	0.083683655	0.23403147	-0.58403945	-0.20324756	-0.37911615	1.0782486	0.77251244	-0.0677507	-9.11	0.029772891373823163	0.21620478444089045
902	0.5894579	-1.2342912	0.08707438	0.23717922	-0.59072286	-0.20288944	-0.37719956	1.0774565	0.773537	-0.06602401	-9.11	0.029357795627073312	0.2165943685868524
903	0.5856793	-1.2389367	0.09033397	0.24026878	-0.59746295	-0.20255978	-0.3752527	1.076647	0.7745542	-0.06430113	-9.11	0.028896997952301016	0.21698868289427156
904	0.58177996	-1.2436438	0.09346247	0.24329965	-0.6042576999999999	-0.20225814	-0.37327626	1.0758197	0.7755634	-0.06258193	-9.11	0.02839073502333833	0.21738755549115787
905	0.57776004	-1.2484107	0.09645997	0.24627137	-0.6111053000000001	-0.20198403	-0.37127104	1.0749743	0.77656394	-0.06086625	-9.11	0.027839229917217257	0.2177908080705162
906	0.57361984	-1.2532358000000001	0.099326625	0.24918348	-0.61800385	-0.20173699	-0.3692378	1.0741106000000002	0.777555	-0.05915398	-9.11	0.027242712602247244	0.2181982763621677
907	0.5693598	-1.2581176	0.10206262	0.25203553	-0.62495136	-0.20151651	-0.36717737	1.0732281	0.7785358	-0.057444982	-9.11	0.026601400712724675	0.21860978922546956
908	0.56498015	-1.2630538999999998	0.1046682	0.25482710000000003	-0.6319458	-0.2013221	-0.3650905	1.0723268	0.7795055000000001	-0.05573913	-9.11	0.025915631844429986	0.21902514830569703
909	0.5604813	-1.2680433999999998	0.10714365	0.25755787	-0.6389853	-0.20115326	-0.36297798	1.0714062	0.7804631999999999	-0.05403629	-9.11	0.025185600043724065	0.2194441936342111
910	0.5558638	-1.2730841999999998	0.10948929	0.26022735	-0.6460676	-0.20100953	-0.36084062	1.0704664	0.7814082	-0.052336343	-9.11	0.024411674503187198	0.21986675588523985
911	0.5511281	-1.2781744	0.11170550000000001	0.26283526	-0.6531909	-0.2008904	-0.3586792	1.0695071000000005	0.78233933	-0.05063917	-9.1	0.02359412082746414	0.22029264117590722
912	0.5462746	-1.2833123	0.11379269	0.26538125	-0.660353	-0.20079547	-0.35649458	1.0685283	0.7832559	-0.048944663	-9.1	0.02273327291567707	0.2207216893018913
913	0.54130405	-1.2884963	0.11575132	0.26786497	-0.6675518	-0.20072427	-0.3542875	1.0675297	0.7841568	-0.047252726	-9.1	0.02182942460662555	0.22115372236701303
914	0.5362169	-1.2937242	0.11758191	0.27028617	-0.6747852	-0.20067643	-0.35205883	1.0665113000000002	0.78504115	-0.045563277	-9.1	0.020882950779664056	0.2215885455333536
915	0.5310139	-1.2989945	0.11928499999999999	0.27264452	-0.6820510000000001	-0.20065151	-0.34980935	1.0654731000000002	0.78590786	-0.043876227	-9.1	0.01989417990106297	0.2220260002770337
916	0.5256957	-1.3043053	0.12086118	0.27493979999999996	-0.68934715	-0.20064916	-0.3475399	1.064415	0.78675604	-0.042191513	-9.1	0.018863467868925076	0.22246591056361276
917	0.520263	-1.3096546999999998	0.12231108	0.27717173	-0.6966713000000001	-0.20066899	-0.34525132	1.063337	0.7875845	-0.040509064	-9.1	0.017791195247340196	0.22290808428112752
918	0.5147166	-1.3150412	0.12363537	0.27934012	-0.7040213000000001	-0.2007107	-0.34294440000000004	1.0622392	0.78839225	-0.038828824	-9.1	0.01667771414981749	0.2233523743300938
919	0.50905734	-1.3204628	0.12483476	0.28144476	-0.7113949	-0.20077391	-0.34062	1.0611215	0.7891781999999999	-0.03715075	-9.1	0.015523420120678921	0.22379858473698655
920	0.50328594	-1.3259177	0.12591	0.2834855	-0.7187899	-0.20085832	-0.33827898	1.0599838	0.7899411999999999	-0.035474803	-9.1	0.014328674116311068	0.22424653119108512
921	0.49740344	-1.3314043	0.12686189	0.28546223	-0.7262039	-0.20096365	-0.33592215	1.0588266000000002	0.7906801999999999	-0.03380095	-9.09	0.01309394144484235	0.22469607476675174
922	0.49141064	-1.3369209	0.12769122	0.28737485	-0.73363477	-0.20108959	-0.3335503	1.0576496000000002	0.79139405	-0.032129157	-9.09	0.011819564552775408	0.22514702719399976
923	0.48530853	-1.3424653999999998	0.12839888	0.28922334	-0.74108005	-0.20123589	-0.3311644	1.056453	0.7920815999999999	-0.03045942	-9.09	0.010506018719096687	0.22559919543609627
924	0.4790981	-1.3480364	0.12898576	0.2910076	-0.7485374	-0.20140229	-0.32876518	1.0552368	0.79274166	-0.028791716	-9.09	0.009153694506876453	0.22605241909472013
925	0.4727804	-1.3536321000000002	0.12945281	0.29272774	-0.7560045999999999	-0.20158856	-0.3263536	1.0540013	0.793373	-0.027126038	-9.09	0.007763035802804452	0.22650653514978078
926	0.46635646	-1.3592507999999999	0.12980098	0.2943837	-0.7634791999999999	-0.20179445	-0.3239305	1.0527464	0.7939745	-0.025462387	-9.09	0.0063344699150090335	0.22696135657354394
927	0.45982736	-1.3648907	0.13003129	0.2959756	-0.7709588	-0.20201977	-0.32149675	1.0514723999999998	0.7945449	-0.023800768	-9.09	0.0048684765532894135	0.22741671003684877
928	0.45319432	-1.3705503	0.13014479	0.2975035	-0.77844113	-0.20226426	-0.31905323	1.0501795	0.7950829	-0.0221412	-9.09	0.0033654890642900504	0.2278724392319413
929	0.44645843	-1.3762276000000002	0.13014255	0.2989675	-0.7859236999999999	-0.20252772	-0.3166008	1.0488676	0.79558736	-0.0204837	-9.09	0.0018259918539585863	0.22832833378199535
930	0.4396209	-1.3819211999999998	0.13002568	0.30036774	-0.79340434	-0.2028099	-0.31414038	1.0475371	0.796057	-0.018828306	-9.09	0.00025043057279112714	0.22878425761065538
931	0.43268305	-1.387629	0.12979533	0.30170438	-0.8008805	-0.2031106	-0.31167287	1.046188	0.7964905	-0.017175052	-9.08	-0.0013606761682520175	0.22923999092443592
932	0.42564604	-1.3933498	0.12945269	0.30297759999999996	-0.8083498	-0.20342955	-0.30919912	1.0448205	0.7968866	-0.015523988	-9.08	-0.0030068830958907555	0.22969538830826702
933	0.41851124	-1.3990815	0.12899901	0.30418757	-0.81580985	-0.20376652	-0.30672014	1.043435	0.797244	-0.013875167	-9.08	-0.004687635521113165	0.23015025650972903
934	0.41127998	-1.4048226000000001	0.12843555	0.30533449999999995	-0.82325834	-0.20412125	-0.30423677	1.0420314	0.7975614000000001	-0.012228656	-9.08	-0.006402478926090971	0.23060441460401895
935	0.40395358	-1.4105711	0.12776364	0.3064187	-0.83069277	-0.20449346	-0.30175003	1.0406101	0.79783744	-0.010584525	-9.08	-0.008150842278424964	0.23105766612336703
936	0.39653352	-1.4163253999999998	0.12698469	0.30744034	-0.8381107	-0.20488289	-0.29926085	1.0391711	0.79807085	-0.0089428555	-9.08	-0.009932219649241913	0.23150982428045538
937	0.38902122	-1.422084	0.12610006	0.30839974	-0.84550977	-0.20528923	-0.29677020000000004	1.0377147	0.7982603	-0.0073037357	-9.08	-0.011746091788392666	0.23196072391315906
938	0.38141817	-1.4278448000000001	0.12511122	0.3092972	-0.85288763	-0.20571220000000004	-0.29427904	1.036241	0.79840434	-0.0056672613	-9.08	-0.01359190027688777	0.23241014416642491
939	0.37372595	-1.4336063000000001	0.12401966	0.310133	-0.86024183	-0.20615153	-0.29178837	1.0347502	0.79850173	-0.004033536	-9.08	-0.015469102546665326	0.23285791335196382
940	0.3659462	-1.4393665	0.12282691	0.31090742	-0.86757016	-0.20660691	-0.28929920000000003	1.0332424999999998	0.798551	-0.0024026728	-9.08	-0.01737714093067222	0.23330382503091499
941	0.3580806	-1.4451239	0.121534534	0.31162077	-0.8748703000000001	-0.2070781	-0.2868125	1.0317179	0.7985509	-0.00077479216	-9.07	-0.019315489243096607	0.2337476992696246
942	0.35013086	-1.4508766000000002	0.12014411	0.31227335	-0.88214004	-0.20756482	-0.28432935	1.0301765	0.79849994	0.00084998045	-9.07	-0.02128360735093652	0.23418932842631998
943	0.3420987	-1.456623	0.11865727599999999	0.3128655	-0.88937724	-0.20806678	-0.28185073	1.0286187	0.7983967	0.0024715117	-9.07	-0.023280934936097186	0.23462854253138501
944	0.333986	-1.4623612	0.11707569	0.31339753	-0.89657974	-0.20858374	-0.27937767	1.0270442	0.79823995	0.0040896614	-9.07	-0.02530693044640525	0.23506512288528836
945	0.32579464	-1.4680897	0.11540105	0.31386983	-0.9037455	-0.20911545	-0.27691114	1.0254533	0.7980281	0.005704282	-9.07	-0.02736105909451343	0.23549889707717805
946	0.31752646	-1.4738066	0.11363508	0.31428277	-0.9108724	-0.20966166	-0.2744521	1.0238461	0.79775983	0.0073152217	-9.07	-0.029442729859782357	0.23592965961123127
947	0.30918348	-1.4795103	0.11177953	0.31463677	-0.91795856	-0.21022215	-0.2720015	1.0222224	0.7974336999999999	0.008922327	-9.07	-0.03155143043347454	0.23635721597581275
948	0.3007677	-1.4851992	0.10983621	0.31493217	-0.9250019	-0.21079673	-0.26956030000000003	1.0205824	0.7970483	0.010525446	-9.07	-0.033686591367154115	0.23678138092636855
949	0.29228112	-1.4908715	0.10780693	0.31516948	-0.9320006	-0.21138519	-0.26712942	1.018926	0.7966021	0.012124425	-9.07	-0.035847665418417426	0.23720194659573943
950	0.28372586	-1.4965256	0.10569353	0.3153491	-0.93895274	-0.21198735	-0.26470974	1.0172533	0.79609376	0.013719103	-9.07	-0.03803407789662385	0.23761872812400778
951	0.2751041	-1.50216	0.10349787	0.31547156	-0.94585645	-0.21260303	-0.2623022	1.0155641	0.79552174	0.015309321	-9.07	-0.04024529837646816	0.2380315287267027
952	0.26641798	-1.5077726999999999	0.10122182	0.31553727	-0.95271	-0.21323211	-0.2599076	1.0138587	0.7948847	0.016894909	-9.06	-0.042480703118400076	0.2384401486615026
953	0.25766972	-1.5133625	0.09886724	0.31554679999999996	-0.9595115	-0.21387444	-0.2575269	1.0121369	0.79418105	0.01847569	-9.06	-0.044739794206998376	0.2388444044048594
954	0.2488616	-1.5189276000000003	0.09643601	0.31550065	-0.96625936	-0.21452989	-0.25516093	1.0103992	0.7934094	0.020051489	-9.06	-0.047021943535890155	0.23924412187581046
955	0.23999584	-1.5244665000000002	0.09392998	0.31539938	-0.9729518	-0.21519835	-0.25281054	1.0086455	0.7925682	0.021622116	-9.06	-0.04932661770422507	0.23963910100442545
956	0.2310747	-1.5299777	0.09135104	0.3152435	-0.97958726	-0.21587974	-0.25047657	1.006876	0.79165596	0.023187388	-9.06	-0.05165326765454007	0.24002916549345238
957	0.2221005	-1.5354595	0.08870106	0.31503364	-0.9861641	-0.21657397	-0.24815989	1.0050911	0.79067117	0.024747107	-9.06	-0.05400128865299134	0.24041413048935256
958	0.21307547	-1.5409107	0.085981905	0.3147703	-0.99268067	-0.21728095	-0.24586128	1.0032908	0.7896123	0.026301075	-9.06	-0.05637017463223174	0.24079381820832474
959	0.20400195	-1.5463296999999998	0.08319544	0.31445414	-0.9991354	-0.21800065	-0.24358160000000004	1.0014753	0.7884779000000001	0.027849093	-9.06	-0.0587593528683014	0.24116804150650886
960	0.1948822	-1.551715	0.08034354	0.3140857	-1.0055268	-0.21873301	-0.24132161	0.99964523	0.78726655	0.029390948	-9.06	-0.06116822529385328	0.24153663939566128
961	0.18571857	-1.5570652	0.07742805	0.31366557	-1.0118532	-0.21947801	-0.23908214	0.9978005	0.7859768	0.030926432	-9.06	-0.06359626313601782	0.24189941311329985
962	0.17651337	-1.5623789	0.07445084	0.31319436	-1.0181133	-0.22023563	-0.23686397	0.9959417	0.78460747	0.032455333	-9.05	-0.06604287235709952	0.2422562208390217
963	0.16726895	-1.5676546999999998	0.071413755	0.31267273	-1.0243055	-0.22100587	-0.23466787	0.9940689	0.7831571999999999	0.033977434	-9.05	-0.06850749741940307	0.24260687341286008
964	0.15798765	-1.5728912	0.068318635	0.31210127	-1.0304283	-0.22178873	-0.2324946	0.9921826	0.78162473	0.035492517	-9.05	-0.07098954237367819	0.2429512073456042
965	0.14867188	-1.5780871	0.065167315	0.31148064	-1.0364803	-0.22258425	-0.23034492	0.99028313	0.7800089	0.037000366	-9.05	-0.07348843390802959	0.2432890650041419
966	0.139324	-1.583241	0.061961632	0.31081146	-1.0424601	-0.22339243	-0.22821958	0.9883708	0.77830863	0.03850076	-9.05	-0.0760035833732069	0.24362028024220622
967	0.1299464	-1.5883517	0.058703393	0.31009442	-1.0483663	-0.22421333	-0.22611932	0.98644584	0.77652276	0.039993476	-9.05	-0.07853443651225682	0.243944692787588
968	0.12054147	-1.5934177999999999	0.055394404	0.30933014	-1.0541975	-0.225047	-0.2240449	0.9845088	0.7746503	0.04147829	-9.05	-0.08108037965834194	0.24426214693815065
969	0.11111161	-1.5984381	0.05203645	0.30851933	-1.0599525	-0.22589353	-0.22199702	0.98256004	0.7726901999999999	0.04295498	-9.05	-0.083640853754509	0.24457249705571504
970	0.10165919	-1.6034113	0.048631307	0.30766267	-1.0656298	-0.22675295	-0.21997643	0.98059976	0.77064145	0.04442332	-9.05	-0.08621527799656564	0.24487556784266118
971	0.09218658	-1.6083361999999999	0.04518073400000001	0.30676082	-1.0712284	-0.2276254	-0.21798381	0.9786285	0.76850325	0.04588308	-9.05	-0.08880308465284881	0.24517123519159773
972	0.08269611	-1.6132116	0.041686468	0.3058145	-1.076747	-0.22851096	-0.21601993	0.97664666	0.76627463	0.047334034	-9.04	-0.09140370879939862	0.2454593469857081
973	0.07319013	-1.6180364	0.038150225	0.30482444	-1.0821843	-0.22940972	-0.21408547	0.9746545	0.7639547	0.048775956	-9.04	-0.09401659386719707	0.24573975180923538
974	0.06367098	-1.6228091999999998	0.03457372	0.30379134	-1.0875392	-0.23032184	-0.21218114	0.9726525	0.76154274	0.05020861	-9.04	-0.09664114924987129	0.24601230160961418
975	0.054140974	-1.6275289	0.030958628	0.30271590000000004	-1.0928106000000002	-0.23124741	-0.21030763	0.97064096	0.7590379	0.05163177	-9.04	-0.09927684071357748	0.24627685245829453
976	0.04460244	-1.6321945	0.027306627000000003	0.30159888	-1.0979974	-0.23218657	-0.20846564	0.96862036	0.7564395	0.053045202	-9.04	-0.10192311021458797	0.24653328206457303
977	0.035057683	-1.6368048000000002	0.023619377999999996	0.30044097	-1.1030985	-0.2331395	-0.20665585	0.966591	0.75374687	0.054448675	-9.04	-0.10457940740917518	0.24678144294555102
978	0.025508998	-1.6413587	0.019898519	0.29924297	-1.1081128999999998	-0.23410632	-0.20487896	0.96455336	0.7509591999999999	0.05584195	-9.04	-0.10724518842010791	0.24702120189853607
979	0.015958663	-1.6458553	0.01614567	0.2980056	-1.1130396	-0.23508722	-0.20313562	0.96250784	0.7480760000000001	0.0572248	-9.04	-0.1099199167976265	0.247252445003274
980	0.0064089587	-1.6502932000000001	0.012362436999999999	0.29672962	-1.1178775	-0.23608235	-0.20142654	0.96045476	0.7450966	0.05859698	-9.04	-0.11260302344774824	0.2474750074124918
981	-0.0031378458	-1.6546717	0.008550397	0.2954158	-1.1226258	-0.2370919	-0.19975238	0.9583946	0.7420205	0.059958264	-9.04	-0.11529400645471559	0.24768879892490803
982	-0.012679495	-1.6589894	0.004711101	0.29406488	-1.1272835	-0.23811607	-0.19811378	0.9563277	0.738847	0.061308414	-9.03	-0.11799231501734198	0.24789365519594903
983	-0.022213737	-1.6632456999999998	0.00084605435	0.29267767	-1.1318498	-0.23915505	-0.19651143	0.95425457	0.7355758000000001	0.06264719	-9.03	-0.12069744285287468	0.24808949949743256
984	-0.03173833	-1.6674393	-0.0030432732	0.29125494	-1.1363237	-0.24020906	-0.19494599	0.9521755	0.7322062	0.06397437	-9.03	-0.12340886398361908	0.2482761694939713
985	-0.04125105	-1.6715695	-0.006955443	0.28979746	-1.1407044	-0.24127829	-0.19341812	0.95009094	0.72873795	0.0652897	-9.03	-0.12612607529045372	0.24845357645915497
986	-0.050749656	-1.6756349999999998	-0.010889056000000001	0.28830606	-1.1449913	-0.24236299	-0.19192843	0.9480013	0.72517055	0.066592954	-9.03	-0.12884855677138002	0.24862158800311362
987	-0.06023193	-1.6796351999999999	-0.014842751999999999	0.28678155	-1.1491835	-0.24346338	-0.19047762	0.94590694	0.72150356	0.06788389	-9.03	-0.13157584471107026	0.24878010442746226
988	-0.06969567	-1.6835688000000002	-0.018815195	0.28522468	-1.1532804	-0.24457969	-0.1890663	0.9438083	0.71773666	0.069162264	-9.03	-0.1343074146966095	0.24892899733179852
989	-0.07913866	-1.6874354	-0.022805085	0.2836363	-1.1572813999999998	-0.24571218	-0.18769515	0.9417057	0.71386945	0.07042785	-9.03	-0.13704285740519906	0.24906819267130265
990	-0.08855872	-1.6912336	-0.026811142000000003	0.2820172	-1.1611858999999998	-0.24686109	-0.18636477	0.93959963	0.70990163	0.07168041	-9.03	-0.1397816348865691	0.24919755684382006
991	-0.097953655	-1.694963	-0.030832098999999998	0.28036818	-1.1649933	-0.24802667	-0.18507582	0.9374904	0.7058328	0.072919704	-9.03	-0.14252334598056637	0.2493170122813351
992	-0.1073213	-1.6986223000000003	-0.034866698	0.27869007	-1.1687032	-0.2492092	-0.18382894	0.9353784	0.7016626	0.07414549	-9.02	-0.1452675079171532	0.24942643350310542
993	-0.116659485	-1.7022110000000001	-0.038913686	0.27698362	-1.172315	-0.25040895	-0.18262474	0.933264	0.69739085	0.07535753	-9.02	-0.14801368642629206	0.24952574474653796
994	-0.12596607	-1.7057282999999999	-0.042971827000000004	0.27524966	-1.1758285	-0.25162616	-0.18146385	0.93114763	0.69301724	0.07655559	-9.02	-0.15076145917311973	0.2496148664259157
995	-0.13523892	-1.7091733	-0.047039896	0.27348894	-1.1792432	-0.25286117	-0.1803469	0.9290296999999998	0.68854165	0.07773943	-9.02	-0.153510365922773	0.24969370277319514
996	-0.14447592	-1.7125456000000001	-0.051116675	0.27170223	-1.1825588	-0.25411424	-0.17927453	0.9269105	0.68396384	0.078908816	-9.02	-0.15626003810085293	0.24976219079363174
997	-0.15367495	-1.7158444	-0.05520094	0.26989029999999997	-1.1857749	-0.25538564	-0.17824732	0.9247905	0.67928374	0.0800635	-9.02	-0.15901001057249642	0.24982024993406338
998	-0.16283391	-1.7190691000000002	-0.059291497	0.26805392	-1.1888915	-0.25667572	-0.17726593	0.92266995	0.67450124	0.08120327	-9.02	-0.1617599284182465	0.249867819708115
999	-0.17195073	-1.7222191999999998	-0.06338715	0.26619380000000004	-1.1919082	-0.2579848	-0.17633094	0.9205494	0.6696164000000001	0.08232786	-9.02	-0.16450935600876232	0.24990484689606507
1000	-0.18102331	-1.7252941000000002	-0.06748672	0.26431072	-1.194825	-0.2593131	-0.17544296	0.9184291	0.6646291	0.083437055	-9.02	-0.16725792192458727	0.2499312695013255
1001	-0.1900496	-1.7282933	-0.07158904	0.2624054	-1.1976417	-0.26066104	-0.17460263	0.9163094	0.6595395000000001	0.08453061	-9.02	-0.1700052406715545	0.24994703746832073
1002	-0.19902752	-1.7312164	-0.07569293	0.26047856	-1.2003583999999998	-0.26202887	-0.17381053	0.91419077	0.6543477	0.08560829	-9.01	-0.17275093347526552	0.24995212433675762
1003	-0.20795506	-1.7340629	-0.07979726	0.25853089999999995	-1.2029748	-0.26341698	-0.17306729	0.9120736	0.64905375	0.08666986	-9.01	-0.1754946180119019	0.24994647243546528
1004	-0.21683015	-1.7368325	-0.08390086	0.2565632	-1.2054911	-0.26482564	-0.17237349	0.9099582	0.6436578000000001	0.08771509	-9.01	-0.17823594499718093	0.24993006163256826
1005	-0.2256508	-1.7395246	-0.08800261	0.25457606	-1.2079072	-0.26625523	-0.17172976	0.9078449	0.6381601	0.088743724	-9.01	-0.18097454183257483	0.24990283859374035
1006	-0.23441496	-1.7421391	-0.09210135	0.25257027	-1.2102233999999998	-0.26770607	-0.17113668	0.9057341	0.6325609000000001	0.08975555	-9.01	-0.18371007448874277	0.249864810041434
1007	-0.24312067	-1.7446756	-0.09619598	0.25054651	-1.2124398	-0.26917848	-0.17059487	0.9036262	0.6268604	0.09075033	-9.01	-0.186442196112215	0.24981594847128605
1008	-0.2517659	-1.747134	-0.10028537	0.24850544	-1.2145565	-0.2706728	-0.1701049	0.9015215	0.62105894	0.09172783	-9.01	-0.1891705766341152	0.2497562472680552
1009	-0.2603487	-1.7495136000000002	-0.10436844	0.24644776	-1.2165736	-0.27218935	-0.1696674	0.89942026	0.61515677	0.09268782	-9.01	-0.19189484845591548	0.24968565367200732
1010	-0.26886708	-1.7518146	-0.10844407	0.24437413	-1.2184916	-0.2737284	-0.16928291	0.89732283	0.60915434	0.09363007	-9.01	-0.19461472874391372	0.2496042063167432
1011	-0.27731907	-1.7540367	-0.112511195	0.24228522	-1.2203106	-0.2752903	-0.16895206	0.89522946	0.60305196	0.09455434	-9.01	-0.1973298946347561	0.24951188174173014
1012	-0.28570274	-1.7561794999999998	-0.116568714	0.24018171	-1.222031	-0.27687532	-0.16867542	0.89314044	0.59685004	0.09546042	-9.01	-0.2000400076848568	0.24940866897550118
1013	-0.29401615	-1.758243	-0.12061556400000001	0.2380643	-1.2236531000000002	-0.2784837	-0.16845359	0.8910561	0.59054905	0.096348085	-9.0	-0.20274475721109425	0.24929458486740919
1014	-0.30225745	-1.7602271	-0.124650694	0.23593365	-1.2251774	-0.28011563	-0.16828714	0.8889767	0.5841494	0.09721712	-9.0	-0.20544385422046316	0.24916964259796304
1015	-0.31042472	-1.7621316999999999	-0.12867305	0.23379041	-1.2266043	-0.28177145	-0.16817667	0.8869024999999999	0.5776517	0.09806732	-9.0	-0.2081369954397258	0.24903385835151096
1016	-0.31851617	-1.7639565	-0.13268156	0.23163527	-1.2279344	-0.28345132	-0.16812274	0.88483375	0.57105637	0.09889846	-9.0	-0.21082388320668985	0.24888723740074115
1017	-0.32653	-1.7657018	-0.13667521	0.22946888	-1.2291678999999998	-0.28515545	-0.16812593	0.88277066	0.5643639	0.09971035	-9.0	-0.21350425067893025	0.24872980906515008
1018	-0.33446443	-1.7673671000000002	-0.14065295	0.2272919	-1.2303057	-0.28688398	-0.16818683	0.8807135	0.557575	0.10050278	-9.0	-0.21617778092390627	0.24856158982266588
1019	-0.34231773	-1.7689526000000002	-0.14461377	0.22510496	-1.231348	-0.28863716	-0.16830602	0.8786625	0.5506901999999999	0.10127555	-9.0	-0.21884420718494804	0.24838260563388329
1020	-0.35008824	-1.7704581999999998	-0.14855665	0.22290872	-1.2322959	-0.2904151	-0.16848408	0.8766178	0.54371005	0.102028474	-9.0	-0.22150331245044325	0.24819290011907957
1021	-0.35777426	-1.7718837	-0.15248054	0.2207038	-1.2331496000000002	-0.292218	-0.16872157	0.87457967	0.5366353	0.10276135	-9.0	-0.22415475470878027	0.24799248220773001
1022	-0.3653742	-1.7732293999999997	-0.15638447	0.21849079999999999	-1.2339101	-0.29404593	-0.16901907	0.8725483	0.52946657	0.10347398	-9.0	-0.2267983523791599	0.24778142388426963
1023	-0.37288648	-1.7744950000000002	-0.16026741	0.21627031	-1.2345779	-0.29589906	-0.1693771	0.87052387	0.5222045999999999	0.1041662	-8.99	-0.22943379666537664	0.24755973796278083
1024	-0.3803095	-1.7756807000000001	-0.16412838	0.21404293	-1.2351538	-0.29777747	-0.1697962	0.8685065999999999	0.5148501	0.10483779	-8.99	-0.23206086222180558	0.2473274865517056
1025	-0.38764176	-1.7767862	-0.16796637	0.21180925	-1.2356386	-0.29968128	-0.17027684	0.86649674	0.50740373	0.10548857	-8.99	-0.23467927591822818	0.2470846992115194
1026	-0.39488176	-1.7778118000000003	-0.1717804	0.20956981	-1.2360332	-0.30161056	-0.17081943	0.8644944	0.4998662999999999	0.10611834	-8.99	-0.23728882987936784	0.2468314491455179
1027	-0.40202805	-1.7787573	-0.17556955	0.2073252	-1.2363383999999995	-0.30356535	-0.17142443	0.8624997999999999	0.49223867	0.10672692	-8.99	-0.23988924919041255	0.2465677801911579
1028	-0.40907916	-1.7796229	-0.17933284	0.20507595	-1.2365549	-0.30554578	-0.1720922	0.86051303	0.4845216	0.10731413	-8.99	-0.24248030721125985	0.24629374955024333
1029	-0.41603374	-1.7804084999999998	-0.18306935	0.20282260000000002	-1.2366838	-0.30755190000000004	-0.17282313	0.8585343000000001	0.47671592	0.10787981	-8.99	-0.24506177947767824	0.24600942242066204
1030	-0.42289034	-1.7811143	-0.18677817	0.20056565	-1.2367258999999995	-0.30958375	-0.17361756	0.8565638000000001	0.46882248	0.108423784	-8.99	-0.24763343009462352	0.24571487040638057
1031	-0.42964762	-1.7817404	-0.19045843	0.19830564	-1.2366823	-0.3116414	-0.17447574	0.8546016	0.46084222	0.108945906	-8.99	-0.25019505283303833	0.24541017238989324
1032	-0.4363043	-1.7822869	-0.19410928	0.19604306	-1.2365539	-0.31372494	-0.17539802	0.85264796	0.452776	0.10944602	-8.99	-0.25274643020892334	0.2450954050763315
1033	-0.44285908	-1.7827540000000002	-0.1977299	0.19377838	-1.2363417	-0.31583437	-0.1763846	0.85070294	0.44462478	0.10992399	-8.98	-0.25528735648333745	0.2447706515703315
1034	-0.44931063	-1.7831419999999998	-0.20131956	0.19151210000000002	-1.2360468	-0.31796986	-0.17743571	0.84876674	0.43638948	0.11037967	-8.98	-0.2578176567019329	0.24443601361929032
1035	-0.45565775	-1.783451	-0.20487751	0.18924469	-1.2356702	-0.32013145	-0.17855154	0.84683955	0.42807108	0.110812955	-8.98	-0.26033711757634925	0.24409157840989837
1036	-0.4618992	-1.7836813000000002	-0.20840311	0.18697658	-1.235213	-0.32231927	-0.17973225	0.84492147	0.41967055	0.111223705	-8.98	-0.2628455816028194	0.24373744674791062
1037	-0.46803385	-1.7838333999999998	-0.21189569	0.18470824	-1.2346764	-0.32453346	-0.18097799	0.8430127000000001	0.4111889	0.11161182	-8.98	-0.2653429129435635	0.24337374827324137
1038	-0.47406062	-1.7839074000000001	-0.21535465	0.18244013	-1.2340614	-0.32677412	-0.18228884	0.8411133	0.40262717	0.11197719	-8.98	-0.2678289245058594	0.24300057119818708
1039	-0.47997853	-1.7839038	-0.21877943	0.18017267	-1.2333691999999998	-0.3290413	-0.18366493	0.8392235	0.39398634	0.11231972	-8.98	-0.27030349588274	0.242618049065255
1040	-0.48578662	-1.7838231	-0.22216949	0.1779063	-1.2326008999999998	-0.33133516	-0.18510629	0.83734334	0.38526756	0.11263934	-8.98	-0.2727665019024125	0.2422263098197384
1041	-0.49148405	-1.7836657	-0.22552432	0.17564148	-1.2317575	-0.3336557	-0.18661296	0.8354729999999999	0.37647185	0.11293594	-8.98	-0.2752177958041287	0.24182547585180464
1042	-0.49707	-1.7834318999999998	-0.22884347	0.17337862	-1.2308404	-0.33600298	-0.18818495	0.8336125	0.36760035	0.11320946	-8.98	-0.27765727808208274	0.24141567767672167
1043	-0.5025438	-1.7831221999999998	-0.23212649	0.17111814	-1.2298505	-0.33837706	-0.18982224	0.8317620000000001	0.35865414	0.11345985	-8.97	-0.2800848169162235	0.2409970460950361
1044	-0.5079047	-1.7827373	-0.23537298	0.16886045	-1.2287891000000002	-0.34077793	-0.19152485	0.82992154	0.34963438	0.11368702	-8.97	-0.2825003474864999	0.240569740896991
1045	-0.5131522	-1.7822775000000002	-0.23858254	0.16660592	-1.2276571000000005	-0.34320559999999994	-0.19329274	0.82809114	0.34054223	0.113890946	-8.97	-0.2849037426190797	0.24013387934649563
1046	-0.5182857	-1.7817435000000001	-0.24175484	0.16435489	-1.2264556999999998	-0.34566006	-0.19512586	0.8262709999999999	0.33137882	0.11407157	-8.97	-0.2872949371401311	0.23968962928584386
1047	-0.52330476	-1.7811359	-0.24488957	0.16210768	-1.225186	-0.34814122	-0.19702418	0.82446116	0.32214537	0.11422886	-8.97	-0.2896738560912284	0.23923714376800037
1048	-0.5282089	-1.7804554	-0.24798642	0.15986457	-1.2238492	-0.35064912	-0.19898765	0.82266164	0.3128431	0.11436277	-8.97	-0.2920404622590047	0.2387765876146786
1049	-0.53299785	-1.7797023	-0.25104514	0.15762587	-1.2224463	-0.35318363	-0.20101619	0.8208726000000001	0.3034732	0.11447327	-8.97	-0.2943946468213693	0.23830810022135063
1050	-0.53767127	-1.7788776000000002	-0.25406545	0.1553918	-1.2209785	-0.3557447	-0.20310974	0.81909406	0.29403695	0.114560336	-8.97	-0.2967364112111741	0.23783187405245634
1051	-0.54222894	-1.7779817999999998	-0.25704720000000003	0.15316257	-1.2194469	-0.3583322	-0.2052682	0.81732595	0.28453556	0.11462394	-8.97	-0.2990657215667934	0.23734805810931087
1052	-0.5466707	-1.7770156000000004	-0.25999013	0.1509384	-1.2178526	-0.36094606	-0.20749149	0.8155684	0.2749703	0.11466407	-8.97	-0.3013825384969502	0.2368568309946437
1053	-0.55099636	-1.7759796	-0.26289409999999996	0.14871944	-1.2161965	-0.36358616	-0.2097795	0.8138211999999999	0.26534247	0.11468071	-8.96	-0.30368684057083134	0.23635833994918926
1054	-0.55520594	-1.7748746	-0.26575893	0.14650585	-1.21448	-0.36625233	-0.21213214	0.81208444	0.25565340000000003	0.11467385	-8.96	-0.3059786398279724	0.23585278721023203
1055	-0.5592994	-1.7737011999999999	-0.2685845	0.14429775	-1.2127041	-0.36894447	-0.21454924	0.8103578	0.24590439	0.11464348	-8.96	-0.3082579502486057	0.2353403234072606
1056	-0.5632767	-1.7724601000000002	-0.2713707	0.14209525	-1.2108698	-0.37166232	-0.2170307	0.8086414000000001	0.23609677	0.1145896	-8.96	-0.3105247306370925	0.23482113151075273
1057	-0.56713784	-1.7711519	-0.27411747	0.13989848	-1.2089782	-0.37440577	-0.21957636	0.8069348000000001	0.22623189	0.11451221	-8.96	-0.31277901548354914	0.2342953657999686
1058	-0.570883	-1.7697773999999997	-0.27682468	0.13770753	-1.2070305	-0.37717462	-0.22218604	0.805238	0.21631111	0.11441133	-8.96	-0.31502082443419455	0.23376322614881637
1059	-0.5745121	-1.7683370999999999	-0.27949229999999997	0.1355225	-1.2050279	-0.3799686	-0.2248596	0.8035507	0.2063358	0.11428696	-8.96	-0.31725016648902893	0.23322487497567707
1060	-0.5780255	-1.7668319	-0.2821203	0.13334347	-1.2029715	-0.38278756	-0.22759682	0.80187273	0.19630724	0.11413912	-8.96	-0.3194671042547359	0.23268050833175147
1061	-0.5814233	-1.7652624	-0.2847086	0.13117056	-1.2008625	-0.3856312	-0.23039752	0.8002038	0.1862268	0.11396783	-8.96	-0.32167165141707044	0.23213030239112936
1062	-0.5847057	-1.7636291000000002	-0.28725722	0.1290038	-1.1987021	-0.3884993	-0.2332615	0.7985437	0.17609577	0.11377311	-8.96	-0.3238638552882386	0.23157443085766305
1063	-0.587873	-1.7619327	-0.28976616	0.12684329	-1.1964916	-0.39139158	-0.23618853	0.79689205	0.16591541	0.113555	-8.96	-0.3260437802792854	0.23101307811425023
1064	-0.59092546	-1.7601741999999998	-0.29223546	0.12468908	-1.1942321000000002	-0.39430773	-0.23917843	0.7952486	0.15568703	0.11331352	-8.95	-0.32821151466288184	0.2304464510362203
1065	-0.59386355	-1.7583540000000002	-0.29466513	0.12254126	-1.191925	-0.3972475	-0.24223097	0.7936131	0.14541188	0.11304872	-8.95	-0.33036711894687265	0.22987473092402289
1066	-0.5966875	-1.7564727	-0.29705518	0.12039988	-1.1895716	-0.40021053	-0.24534588	0.79198503	0.1350912	0.11276063	-8.95	-0.3325106642478256	0.22929809194375264
1067	-0.5993978	-1.7545313000000002	-0.29940572	0.11826497	-1.1871732	-0.40319654	-0.24852294	0.79036427	0.12472623	0.1124493	-8.95	-0.3346422705241661	0.22871676180052594
1068	-0.6019948	-1.7525301	-0.30171683	0.116136596	-1.1847312	-0.40620518	-0.25176188	0.7887503	0.11431819	0.11211479	-8.95	-0.33676201293868097	0.2281309040649682
1069	-0.60447913	-1.75047	-0.30398852	0.11401476	-1.1822469	-0.40923607	-0.25506246	0.78714275	0.1038683	0.111757144	-8.95	-0.33887001297508623	0.22754072937670272
1070	-0.6068512	-1.7483517	-0.30622095	0.111899495	-1.1797217	-0.41228887	-0.2584243	0.78554136	0.093377754	0.11137643	-8.95	-0.34096637040169103	0.2269464460164575
1071	-0.6091116	-1.7461756000000002	-0.30841422	0.10979078	-1.1771569	-0.41536322	-0.26184723	0.7839456	0.08284775	0.11097271	-8.95	-0.34305119371209525	0.22634822353341055
1072	-0.61126095	-1.7439427	-0.3105684	0.10768860599999999	-1.1745541000000002	-0.41845873	-0.26533085	0.7823551999999999	0.07227947	0.11054607	-8.95	-0.3451246387208275	0.22574630331041662
1073	-0.6132997	-1.7416534	-0.31268364	0.10559294400000001	-1.1719146	-0.42157498	-0.26887485	0.7807696	0.061674125	0.11009658	-8.95	-0.34718679471596486	0.22514085584387497
1074	-0.6152287	-1.7393087	-0.3147601	0.103503756	-1.1692399	-0.42471159	-0.27247894	0.77918845	0.051032953	0.10962433	-8.94	-0.3492378449879071	0.22453211835598644
1075	-0.61704856	-1.7369089	-0.31679788	0.101420976	-1.1665313	-0.42786813	-0.27614275	0.7776113	0.04035721	0.10912942	-8.94	-0.35127786141600836	0.22392026616646246
1076	-0.61875993	-1.7344548999999998	-0.31879717	0.09934454	-1.1637906	-0.43104416	-0.27986592	0.77603775	0.02964817	0.10861195	-8.94	-0.3533070271345653	0.22330554033031566
1077	-0.6203636	-1.7319473	-0.3207581	0.09727438	-1.1610191	-0.43423927	-0.28364813	0.77446735	0.018907124	0.10807202	-8.94	-0.3553254618988033	0.22268814106827436
1078	-0.6218604	-1.7293868000000001	-0.32268086	0.095210396	-1.1582184	-0.43745297	-0.28748897	0.77289957	0.008135385	0.10750973	-8.94	-0.3573333301694703	0.22206828414414265
1079	-0.6232511	-1.7267741	-0.32456562	0.0931525	-1.15539	-0.4406848	-0.2913881	0.77133405	-0.002665725	0.10692521	-8.94	-0.3593307663666171	0.22144619182741485
1080	-0.6245365	-1.7241096000000002	-0.32641262	0.09110059	-1.1525354	-0.44393432	-0.2953451	0.76977026	-0.013494853	0.10631856	-8.94	-0.3613178994059342	0.22082205757656168
1081	-0.6257175	-1.7213943999999999	-0.32822198	0.08905453	-1.1496563999999998	-0.44720104	-0.29935953	0.7682076999999999	-0.02435063	0.10568989	-8.94	-0.3632949380031109	0.2201961364762097
1082	-0.62679505	-1.7186290000000002	-0.32999396	0.08701422	-1.1467543	-0.45048445	-0.30343103	0.766646	-0.03523168	0.1050393	-8.94	-0.3652619954947661	0.21956863220506934
1083	-0.62777	-1.7158139	-0.33172873	0.08497951	-1.1438309	-0.45378405	-0.30755913	0.7650846	-0.046136595	0.104366906	-8.94	-0.3672192295669385	0.21893975717273534
1084	-0.6286434	-1.71295	-0.33342645	0.08295026	-1.1408876	-0.45709932	-0.31174335	0.76352304	-0.05706397	0.1036728	-8.93	-0.36916679810682684	0.21830974206793433
1085	-0.6294162	-1.7100378	-0.33508733	0.08092632	-1.1379262	-0.46042973	-0.31598318	0.76196074	-0.068012364	0.10295711	-8.93	-0.37110486642139845	0.21767879990866285
1086	-0.6300894	-1.7070779999999999	-0.33671153	0.07890755	-1.1349481	-0.46377477	-0.32027808	0.7603973	-0.078980334	0.10221992	-8.93	-0.37303354493186613	0.21704715018243537
1087	-0.6306641	-1.7040714	-0.33829924	0.07689377	-1.1319549999999998	-0.46713388	-0.32462746	0.7588323	-0.0899664	0.10146134	-8.93	-0.374953007671648	0.2164150331789553
1088	-0.63114136	-1.7010186	-0.33985063	0.07488483	-1.1289485	-0.47050652	-0.32903072	0.7572651	-0.100969076	0.10068148	-8.93	-0.3768634004279439	0.21578265617799977
1089	-0.63152224	-1.6979202000000002	-0.34136587	0.07288056	-1.1259297	-0.4738920999999999	-0.33348718	0.75569534	-0.11198682	0.099880435	-8.93	-0.37876477736818503	0.21515022445382584
1090	-0.631808	-1.6947769	-0.34284517	0.07088077	-1.1229005	-0.4772901	-0.33799616	0.7541227	-0.123018116	0.099058315	-8.93	-0.38065731437637107	0.2145179837650832
1091	-0.6319997	-1.6915895	-0.34428868	0.06888530000000001	-1.1198623	-0.48069987	-0.34255686	0.7525465	-0.1340614	0.09821522	-8.93	-0.38254112591004946	0.21388614397720215
1092	-0.6320985	-1.6883583999999998	-0.34569659999999997	0.06689394	-1.1168163999999998	-0.4841209	-0.3471686	0.7509665	-0.1451151	0.09735125	-8.93	-0.38441628029275504	0.2132549091568293
1093	-0.63210577	-1.6850846000000002	-0.34706909999999996	0.06490652	-1.1137643	-0.48755258	-0.35183054	0.74938226	-0.15617768	0.09646652	-8.93	-0.38628292687883564	0.21262452098027274
1094	-0.63202274	-1.6817683999999997	-0.3484065	0.062922835	-1.1107074	-0.4909943	-0.3565418	0.7477934	-0.16724755	0.095561124	-8.92	-0.3881411329072321	0.21199517032703968
1095	-0.6318506	-1.6784106	-0.34970890000000004	0.06094268	-1.1076472	-0.49444544	-0.3613016	0.7461995	-0.17832313	0.09463516	-8.92	-0.3899910131465378	0.211367080628063
1096	-0.6315907	-1.6750118999999999	-0.35097665	0.058965857999999996	-1.1045849	-0.49790543	-0.36610892	0.7446001	-0.18940286	0.093688734	-8.92	-0.39183266921156434	0.21074045578495054
1097	-0.6312444	-1.6715726999999998	-0.35220987	0.05699217	-1.101522	-0.5013736	-0.37096292	0.742995	-0.20048518	0.09272195	-8.92	-0.39366615744677536	0.2101155027144037
1098	-0.630813	-1.6680938000000003	-0.35340884	0.055021400000000005	-1.0984596000000002	-0.5048493	-0.37586257	0.74138373	-0.21156849	0.09173489	-8.92	-0.3954915578966351	0.2094924220493752
1099	-0.63029796	-1.6645756	-0.35457385	0.05305335	-1.0953993999999998	-0.50833195	-0.38080686	0.739766	-0.22265123	0.09072769	-8.92	-0.3973089811968841	0.2088714211709523
1100	-0.62970066	-1.6610186999999998	-0.35570514	0.051087804	-1.0923423	-0.51182085	-0.38579482	0.73814136	-0.2337318	0.089700416	-8.92	-0.39911846909750903	0.20825267619180102
1101	-0.62902254	-1.6574238999999997	-0.35680297	0.04912455	-1.0892897	-0.5153154000000001	-0.39082533	0.7365095	-0.24480864	0.088653184	-8.92	-0.40092012441884417	0.20763640253279034
1102	-0.6282651	-1.6537915	-0.3578676	0.047163382000000004	-1.0862428999999998	-0.5188149000000001	-0.39589733	0.73487014	-0.25588018	0.087586105	-8.92	-0.40271398659663094	0.20702277766842633
1103	-0.6274297	-1.6501223999999999	-0.35889935	0.045204084000000005	-1.0832031000000002	-0.5223187	-0.40100968	0.73322284	-0.26694477	0.08649927	-8.92	-0.4045001533413197	0.20641200211117577
1104	-0.6265181	-1.6464168000000001	-0.35989848	0.043246448	-1.0801716	-0.5258261	-0.40616122	0.7315673	-0.27800086	0.08539277	-8.91	-0.40627866095463866	0.2058042399884272
1105	-0.6255316	-1.6426754000000001	-0.36086532	0.041290265	-1.0771494	-0.52933633	-0.41135085	0.7299032	-0.28904682	0.084266745	-8.91	-0.4080495524272708	0.20519967224896427
1106	-0.6244719	-1.6388988000000002	-0.3618002	0.039335318	-1.0741378	-0.5328488	-0.41657728	0.72823036	-0.30008107	0.08312128	-8.91	-0.4098128897455379	0.2045984897264039
1107	-0.6233406	-1.6350875	-0.36270338	0.037381392	-1.0711379	-0.5363627	-0.42183933	0.7265483	-0.31110203	0.08195648	-8.91	-0.41156872712657433	0.20400084752085282
1108	-0.62213933	-1.631242	-0.36357522	0.035428282	-1.068151	-0.5398775	-0.42713574	0.72485685	-0.32210809999999995	0.080772474	-8.91	-0.4133171288270501	0.20340692428276477
1109	-0.6208697	-1.6273628	-0.36441609999999997	0.03347577	-1.0651779	-0.54339236	-0.43246523	0.7231558000000001	-0.33309764	0.079569384	-8.91	-0.4150580771684608	0.20281687240248353
1110	-0.6195334	-1.6234506000000002	-0.36522627	0.03152365	-1.0622200000000002	-0.5469066999999999	-0.43782648	0.7214449000000001	-0.34406906	0.07834732	-8.91	-0.41679166617346386	0.20223087480076038
1111	-0.6181322	-1.6195058999999998	-0.36600614	0.029571671	-1.0592781999999998	-0.5504198	-0.44321817	0.71972394	-0.35502073	0.077106416	-8.91	-0.41851790867896116	0.20164907910879096
1112	-0.6166676	-1.6155291	-0.36675605	0.027619595	-1.0563537	-0.5539311	-0.44863898	0.71799266	-0.36595106	0.0758468	-8.91	-0.42023685645702924	0.20107163002680584
1113	-0.61514163	-1.6115206	-0.36747640000000004	0.025667166	-1.0534475	-0.55743986	-0.45408753	0.7162509	-0.37685838	0.0745686	-8.91	-0.4219485234710221	0.2004986671276562
1114	-0.6135558	-1.6074812	-0.36816755	0.023714125	-1.0505605	-0.56094545	-0.4595624	0.71449846	-0.38774106	0.073271945	-8.9	-0.42365294188749314	0.19993034303318535
1115	-0.61191195	-1.6034113	-0.36882988	0.021760197000000002	-1.0476938	-0.5644473000000001	-0.4650622	0.7127351	-0.3985975	0.071956985	-8.9	-0.4253501650796804	0.19936678627108897
1116	-0.6102118	-1.5993115	-0.36946377	0.019805105	-1.0448484	-0.56794465	-0.47058547	0.7109608000000001	-0.40942606	0.07062386	-8.9	-0.4270401874844856	0.19880813980654782
1117	-0.60845697	-1.5951821000000002	-0.37006968	0.01784857	-1.0420252	-0.571437	-0.47613078	0.7091753000000001	-0.42022505	0.069272704	-8.9	-0.42872302048386957	0.1982545042392666
1118	-0.6066492	-1.5910236	-0.37064797	0.015890298	-1.0392253	-0.57492363	-0.48169667	0.70737845	-0.4309929	0.06790367	-8.9	-0.43039868743014054	0.19770600045783007
1119	-0.6047902	-1.5868366000000003	-0.3711991	0.013930005	-1.0364496	-0.57840395	-0.4872816	0.7055701	-0.44172797	0.066516906	-8.9	-0.4320672019700852	0.19716274342335258
1120	-0.6028816	-1.5826216	-0.37172350000000004	0.011967403	-1.0336988	-0.58187735	-0.49288404	0.7037502	-0.45242852	0.06511257	-8.9	-0.4337285248955471	0.19662483464067654
1121	-0.600925	-1.578379	-0.37222162	0.010002211	-1.0309739	-0.58534324	-0.49850252	0.7019186	-0.463093	0.06369081	-8.9	-0.4353826685928482	0.1960923669966053
1122	-0.5989223	-1.5741093000000002	-0.3726939	0.008034147	-1.028276	-0.588801	-0.50413543	0.7000751999999999	-0.4737197	0.0622518	-8.9	-0.43702964964510993	0.19556544162536701
1123	-0.596875	-1.5698131000000002	-0.37314078	0.0060629323	-1.0256056999999998	-0.59225005	-0.5097813	0.6982199	-0.48430693	0.060795687	-8.9	-0.43866943524818947	0.19504414057759026
1124	-0.5947849	-1.5654907	-0.3735628	0.0040882835	-1.0229639	-0.5956898	-0.5154385	0.6963526	-0.4948531	0.059322655	-8.9	-0.4403020176746277	0.1945285319457837
1125	-0.5926537	-1.5611427	-0.37396044	0.0021099274	-1.0203515	-0.5991196	-0.52110547	0.6944732	-0.5053565	0.05783287	-8.89	-0.44192739037362366	0.194018694833511
1126	-0.5904831	-1.5567695	-0.37433413	0.00012758627	-1.0177691999999998	-0.60253894	-0.52678066	0.69258165	-0.5158155	0.056326516	-8.89	-0.44354553067818897	0.19351468827115922
1127	-0.5882749	-1.5523716	-0.37468433	-0.0018590139000000002	-1.0152179	-0.6059472	-0.53246254	0.6906778	-0.5262284	0.05480376	-8.89	-0.44515643211852324	0.19301656822874486
1128	-0.5860307	-1.5479496000000001	-0.37501153	-0.0038501415000000002	-1.0126984	-0.6093438	-0.5381495	0.6887616999999999	-0.5365936	0.053264778	-8.89	-0.44676008150570246	0.19252440092602732
1129	-0.58375245	-1.5435038	-0.37531617	-0.005846065500000001	-1.0102113	-0.61272824	-0.54384	0.6868331999999999	-0.54690945	0.05170975	-8.89	-0.4483564530022611	0.1920382086814356
1130	-0.5814418	-1.5390344999999999	-0.3755986	-0.007847040999999999	-1.0077575	-0.61609983	-0.54953253	0.6848923000000001	-0.5571742	0.050138846	-8.89	-0.4499454874628044	0.19155802387061877
1131	-0.57910055	-1.5345423999999999	-0.37585932	-0.009853328	-1.0053377	-0.61945814	-0.55522543	0.68293893	-0.56738627	0.048552237	-8.89	-0.45152719697699617	0.19108388738219348
1132	-0.5767305	-1.5300280000000002	-0.37609863	-0.011865174	-1.0029525	-0.62280256	-0.5609172	0.6809729999999999	-0.5775439	0.04695011	-8.89	-0.4531015344427837	0.19061581613407813
1133	-0.57433337	-1.5254914	-0.37631688	-0.013882832	-1.0006026	-0.62613255	-0.5666062	0.6789945	-0.58764553	0.045332626	-8.89	-0.45466842362235943	0.19015380236756402
1134	-0.5719111	-1.520933	-0.3765144	-0.015906548	-0.99828887	-0.62944746	-0.572291	0.6770033000000001	-0.59768945	0.04369997	-8.89	-0.45622785559666423	0.18969784857859337
1135	-0.56946546	-1.5163534	-0.37669152	-0.017936565	-0.9960118	-0.6327468	-0.5779699	0.6749995	-0.60767406	0.04205231	-8.88	-0.457779769343297	0.18924796491857254
1136	-0.56699824	-1.5117527	-0.37684850000000003	-0.01997312	-0.99377203	-0.63603	-0.58364135	0.67298293	-0.6175975	0.04038982	-8.88	-0.4593240692398567	0.18880410815904003
1137	-0.56451136	-1.5071315	-0.37698555	-0.022016442999999997	-0.9915703	-0.6392965	-0.58930385	0.6709536	-0.6274583	0.038712673	-8.88	-0.4608607528848713	0.18836627884773158
1138	-0.56200653	-1.5024899	-0.37710297	-0.02406677	-0.9894071	-0.64254564	-0.59495574	0.6689115	-0.6372545999999999	0.037021037	-8.88	-0.46238967159547517	0.1879344222843145
1139	-0.55948555	-1.4978284	-0.3772009	-0.02612432	-0.98728305	-0.6457769	-0.6005955	0.66685665	-0.6469848000000001	0.03531509	-8.88	-0.4639107685767384	0.1875085138036892
1140	-0.5569503	-1.4931473999999998	-0.3772796	-0.028189316000000002	-0.9851988000000002	-0.64898986	-0.60622156	0.6647890000000001	-0.65664726	0.033594996	-8.88	-0.46542400713925325	0.18708851109608193
1141	-0.5544024	-1.4884469999999999	-0.37733920000000004	-0.030261975	-0.98315483	-0.65218383	-0.6118323	0.66270864	-0.6662403	0.03186092	-8.88	-0.46692922844521234	0.18667434653016385
1142	-0.55184376	-1.4837278	-0.37737986	-0.032342505	-0.9811517	-0.6553583000000001	-0.6174261999999999	0.6606155	-0.6757621	0.030113036	-8.88	-0.46842636915847924	0.18626596896565378
1143	-0.54927593	-1.47899	-0.37740174	-0.034431107	-0.97919	-0.65851283	-0.62300164	0.65850973	-0.6852111	0.028351506	-8.88	-0.46991531154778843	0.18586331350215804
1144	-0.5467006	-1.474234	-0.37740493	-0.03652797	-0.9772701	-0.66164684	-0.6285571	0.6563914000000001	-0.6945856	0.0265765	-8.88	-0.4713959236423387	0.18546630685661006
1145	-0.54411936	-1.4694601	-0.37738955	-0.03863326	-0.97539264	-0.6647599000000001	-0.6340909	0.65426046	-0.70388395	0.024788179	-8.87	-0.47286810195592316	0.18507486349287613
1146	-0.5415338	-1.4646689	-0.37735566	-0.040747136	-0.97355807	-0.6678514	-0.6396015	0.6521170999999999	-0.71310437	0.022986704	-8.87	-0.47433170592980495	0.18468891725569822
1147	-0.53894556	-1.4598604	-0.37730333	-0.042869742999999995	-0.9717668	-0.670921	-0.64508736	0.64996123	-0.7222453000000001	0.021172239	-8.87	-0.4757866020173124	0.1843083452622849
1148	-0.536356	-1.4550351000000001	-0.37723267	-0.045001213	-0.97001934	-0.67396826	-0.6505469	0.6477931	-0.73130494	0.019344939	-8.87	-0.47723263563710905	0.18393306842609444
1149	-0.53376657	-1.4501933999999999	-0.37714365	-0.04714166	-0.9683161	-0.67699265	-0.6559785	0.6456126999999999	-0.7402816999999999	0.01750497	-8.87	-0.4786696558095297	0.18356297765716534
1150	-0.53117883	-1.4453357	-0.37703636	-0.049291193	-0.96665746	-0.67999375	-0.6613806	0.64342016	-0.74917394	0.015652483	-8.87	-0.4800975191724962	0.18319796622486592
1151	-0.5285941	-1.4404622	-0.37691078	-0.05144989	-0.96504384	-0.68297106	-0.66675156	0.6412156	-0.75797987	0.013787637	-8.87	-0.48151600391687505	0.18283790656992724
1152	-0.5260137	-1.4355733	-0.37676695	-0.053617824	-0.96347564	-0.6859243	-0.67208993	0.63899916	-0.7666979	0.011910586	-8.87	-0.48292497706652726	0.18248268534903406
1153	-0.52343893	-1.4306697	-0.37660483	-0.055795047	-0.9619532	-0.6888529	-0.6773939999999999	0.6367709	-0.7753263000000001	0.01002148	-8.87	-0.484324252771113	0.18213218521416175
1154	-0.5208712	-1.4257511999999999	-0.37642443	-0.0579816	-0.96047693	-0.69175655	-0.6826621999999999	0.6345311	-0.7838635	0.00812047	-8.87	-0.48571360622702214	0.18178625547895463
1155	-0.5183117	-1.4208188	-0.37622574	-0.06017752	-0.9590471	-0.6946348000000001	-0.687893	0.63227975	-0.79230773	0.006207708	-8.86	-0.48709289115595544	0.1814447799792744
1156	-0.5157617	-1.4158725	-0.3760087	-0.06238283	-0.957664	-0.69748735	-0.6930848000000001	0.6300170999999999	-0.8006574000000001	0.004283339	-8.86	-0.4884618814665299	0.1811076030463761
1157	-0.51322234	-1.4109129999999999	-0.37577328	-0.06459754	-0.95632803	-0.7003136999999999	-0.698236	0.6277433000000001	-0.80891085	0.0023475094	-8.86	-0.48982039273923983	0.1807745958381989
1158	-0.51069486	-1.4059405	-0.37551945	-0.06682167	-0.95503944	-0.70311356	-0.70334506	0.62545854	-0.8170664000000001	0.00040036414	-8.86	-0.49116820372750264	0.1804455969596414
1159	-0.50818044	-1.4009557	-0.37524718	-0.069055215	-0.95379835	-0.70588654	-0.7084104	0.6231629	-0.82512236	-0.0015579556	-8.86	-0.49250512401069796	0.18012045538261212
1160	-0.5056801	-1.3959588	-0.37495637	-0.07129818	-0.9526051	-0.70863235	-0.71343046	0.62085676	-0.83307713	-0.0035273107	-8.86	-0.49383090249053885	0.17979901725003877
1161	-0.5031949	-1.3909504	-0.37464699999999995	-0.07355056	-0.9514598	-0.71135056	-0.71840364	0.6185401	-0.8409290999999999	-0.0055075614	-8.86	-0.4951453449547431	0.17948110962617803
1162	-0.50072604	-1.385931	-0.37431896	-0.07581234	-0.95036274	-0.71404094	-0.7233284000000001	0.61621326	-0.84867656	-0.00749857	-8.86	-0.4964482293964558	0.17916658132547456
1163	-0.49827445	-1.380901	-0.37397224	-0.07808351	-0.9493139000000002	-0.71670306	-0.7282031	0.61387634	-0.8563179	-0.009500201	-8.86	-0.4977393016393954	0.17885524295789684
1164	-0.49584115	-1.3758609	-0.3736067	-0.08036404	-0.9483134	-0.7193366	-0.73302627	0.6115295000000001	-0.8638515	-0.011512321	-8.86	-0.49901833769354564	0.1785469196845842
1165	-0.49342713	-1.3708113000000002	-0.37322232	-0.082653925	-0.9473614	-0.7219414000000001	-0.73779625	0.609173	-0.87127566	-0.013534799	-8.85	-0.5002851181817893	0.17824144209990092
1166	-0.49103332	-1.3657527	-0.37281898	-0.08495313	-0.9464579	-0.7245170999999999	-0.74251145	0.6068069	-0.8785888000000001	-0.015567507	-8.85	-0.5015393982322072	0.17793861549798015
1167	-0.48866066	-1.3606855	-0.37239659999999997	-0.08726162	-0.945603	-0.72706336	-0.7471704	0.6044313	-0.8857893	-0.017610315	-8.85	-0.5027809458599786	0.17763824256575023
1168	-0.48631006	-1.3556101	-0.3719551	-0.089579344	-0.9447966999999998	-0.72958	-0.7517714	0.6020463	-0.8928754999999999	-0.0196631	-8.85	-0.5040095007992167	0.17734011799590918
1169	-0.48398238	-1.3505274	-0.37149438	-0.09190623	-0.9440388	-0.7320667	-0.75631297	0.5996521	-0.89984584	-0.02172574	-8.85	-0.5052248344488592	0.17704406559925356
1170	-0.48167852	-1.3454378	-0.37101436	-0.09424218	-0.94332945	-0.7345232	-0.76079357	0.5972487	-0.9066987	-0.023798125	-8.85	-0.5064267200537381	0.17674987392144842
1171	-0.47939926	-1.3403418	-0.37051493	-0.09658708	-0.94266844	-0.73694927	-0.7652116	0.5948361	-0.9134324	-0.025880149	-8.85	-0.5076148832493109	0.17645732250338547
1172	-0.47714543	-1.3352399	-0.369996	-0.098940775	-0.9420557	-0.73934466	-0.76956546	0.59241456	-0.92004544	-0.027971711	-8.85	-0.5087890519435645	0.1761662151671322
1173	-0.47491786	-1.3301326999999998	-0.36945748	-0.101303115	-0.941491	-0.7417092	-0.77385366	0.58998406	-0.92653626	-0.03007272	-8.85	-0.50994899345604	0.17587633571611255
1174	-0.47271726	-1.3250209	-0.36889926	-0.10367391	-0.9409742	-0.7440425	-0.7780746000000001	0.5875446	-0.93290347	-0.03218309	-8.85	-0.5110944583716144	0.17558747555147036
1175	-0.4705444	-1.3199049999999999	-0.36832124	-0.106052965	-0.940505	-0.74634457	-0.7822268	0.5850964	-0.9391456	-0.034302738	-8.84	-0.512225191039481	0.17529943002853468
1176	-0.46840003	-1.3147856000000002	-0.36772332	-0.10844005	-0.94008327	-0.7486149999999999	-0.78630865	0.58263946	-0.9452614	-0.036431585	-8.84	-0.5133409445835428	0.17501198609189536
1177	-0.4662848	-1.3096632	-0.3671054	-0.11083493400000001	-0.9397086	-0.7508537	-0.7903186	0.58017385	-0.9512496	-0.038569566	-8.84	-0.5144414561359152	0.17472492643570825
1178	-0.46419942	-1.3045385	-0.36646742	-0.11323735	-0.9393806999999998	-0.75306046	-0.7942551999999999	0.5776996999999999	-0.957109	-0.04071662	-8.84	-0.5155264972089462	0.17443805268098905
1179	-0.46214455	-1.2994121	-0.36580923	-0.115647025	-0.93909925	-0.75523514	-0.7981168000000001	0.575217	-0.96283835	-0.042872664	-8.84	-0.5165958112248678	0.17415114746122187
1180	-0.46012086	-1.2942846000000001	-0.36513075	-0.11806367	-0.93886375	-0.7573774999999999	-0.80190194	0.57272595	-0.9684367	-0.04503763	-8.84	-0.5176491447707376	0.17386401251913045
1181	-0.45812893	-1.2891566	-0.36443190000000003	-0.12048697	-0.9386739	-0.7594874	-0.8056091	0.5702265000000001	-0.973903	-0.047211435	-8.84	-0.5186862733830327	0.17357643626349584
1182	-0.4561694	-1.2840288	-0.36371252	-0.122916594	-0.9385292	-0.7615647	-0.80923676	0.5677188	-0.9792362	-0.049393978	-8.84	-0.5197069348608755	0.17328822182573797
1183	-0.45424283	-1.2789017	-0.3629726	-0.12535222	-0.9384292	-0.7636092	-0.8127833999999999	0.5652029000000001	-0.9844355	-0.05158516	-8.84	-0.5207108905703944	0.17299916198403237
1184	-0.45234975	-1.273776	-0.36221197	-0.12779346	-0.93837327	-0.7656208000000001	-0.81624764	0.5626788	-0.9894999	-0.053784873	-8.84	-0.5216978865524282	0.1727090532753995
1185	-0.45049077	-1.2686526000000002	-0.36143062	-0.13023998	-0.938361	-0.7675994	-0.8196280999999999	0.5601468000000001	-0.9944288	-0.05599301	-8.84	-0.5226677482082795	0.17241773792214005
1186	-0.4486664	-1.2635318000000002	-0.36062843	-0.13269137	-0.93839175	-0.76954484	-0.8229234000000001	0.55760676	-0.99922144	-0.058209445	-8.83	-0.5236202109084388	0.17212499134065185
1187	-0.44687712	-1.2584144	-0.35980532	-0.13514727	-0.93846506	-0.7714571	-0.82613224	0.55505884	-1.003877	-0.06043405	-8.83	-0.5245550722783375	0.17183064026437875
1188	-0.44512346	-1.253301	-0.35896122	-0.13760726	-0.9385804	-0.7733359000000001	-0.8292535	0.55250305	-1.0083951999999998	-0.06266671	-8.83	-0.5254721600609951	0.1715345078563249
1189	-0.44340587	-1.2481925	-0.35809606	-0.14007092	-0.93873703	-0.77518123	-0.83228594	0.5499393	-1.0127752	-0.06490726	-8.83	-0.5263712706862049	0.17123640620828023
1190	-0.4417248	-1.2430894	-0.3572098	-0.14253783	-0.9389345	-0.77699304	-0.83522856	0.5473676	-1.0170165	-0.06715558	-8.83	-0.5272522414266376	0.17093615845724708
1191	-0.44008073	-1.2379924	-0.35630232	-0.14500755	-0.93917215	-0.7787712	-0.8380801999999999	0.54478776	-1.0211189	-0.0694115	-8.83	-0.5281149193395577	0.17063358678580798
1192	-0.43847403	-1.2329021999999998	-0.35537362	-0.14747964	-0.93944937	-0.7805156999999999	-0.8408399999999999	0.54219985	-1.0250819	-0.071674876	-8.83	-0.5289591485217646	0.17032853236288137
1193	-0.43690515	-1.2278194	-0.3544236	-0.14995363	-0.9397655	-0.7822263	-0.843507	0.53960353	-1.0289052	-0.073945545	-8.83	-0.5297847790305233	0.17002080611148784
1194	-0.4353744	-1.2227451	-0.35345224	-0.15242906	-0.94012	-0.7839031	-0.84608024	0.5369988	-1.0325884	-0.07622334	-8.83	-0.5305917092571106	0.169710273072032
1195	-0.4338822	-1.2176796	-0.3524595	-0.15490545	-0.94051206	-0.7855460999999999	-0.8485590000000001	0.53438544	-1.0361313	-0.078508094	-8.83	-0.5313797870631523	0.16939675226346582
1196	-0.4324289	-1.2126237	-0.3514453	-0.15738231	-0.94094115	-0.7871551999999999	-0.8509424999999999	0.5317632	-1.0395336	-0.08079962	-8.82	-0.5321489073300418	0.16908008826789175
1197	-0.4310148	-1.2075783000000002	-0.35040966	-0.15985914	-0.94140655	-0.7887304	-0.8532299999999999	0.5291319	-1.0427954	-0.08309773	-8.82	-0.5328990089589405	0.1687601475785703
1198	-0.42964026	-1.202544	-0.3493525	-0.16233543	-0.9419076	-0.79027176	-0.8554208000000001	0.5264911999999999	-1.0459166	-0.08540226	-8.82	-0.5336300011059513	0.1684367734397379
1199	-0.42830554	-1.1975216	-0.34827387	-0.16481070000000003	-0.94244355	-0.79177916	-0.8575143	0.523841	-1.0488968	-0.08771299	-8.82	-0.5343417504765968	0.16810982269858454
1200	-0.42701092	-1.1925116000000002	-0.34717370000000003	-0.1672844	-0.9430136999999998	-0.7932528	-0.85951	0.5211809000000001	-1.0517361	-0.09002973	-8.82	-0.5350342055016899	0.1677791495857257
1201	-0.42575672	-1.1875149	-0.34605196	-0.16975604	-0.9436174	-0.79469264	-0.8614073	0.51851076	-1.0544347	-0.09235228	-8.82	-0.5357073181219272	0.1674446443911452
1202	-0.4245431	-1.1825323	-0.34490862	-0.17222506	-0.9442539	-0.79609877	-0.8632056	0.51583016	-1.0569925	-0.09468043	-8.82	-0.5363610131021347	0.1671061681256383
1203	-0.42337036	-1.1775643	-0.34374374	-0.17469096	-0.9449225	-0.79747134	-0.86490464	0.5131389000000001	-1.0594096000000002	-0.097013965	-8.82	-0.5369952506577187	0.16676360139867108
1204	-0.42223868	-1.1726118	-0.34255725	-0.17715317	-0.94562244	-0.7988104	-0.86650395	0.51043653	-1.0616862	-0.09935267	-8.82	-0.537610003043621	0.16641682732317373
1205	-0.42114824	-1.1676754999999999	-0.3413492	-0.17961118	-0.9463531	-0.8001161999999999	-0.8680032	0.50772285	-1.0638225	-0.10169634	-8.82	-0.5382052612796095	0.16606574875957333
1206	-0.42009923	-1.162756	-0.34011963	-0.1820644	-0.94711363	-0.8013888000000001	-0.869402	0.50499743	-1.0658187	-0.10404476	-8.81	-0.5387809716403942	0.16571024321468508
1207	-0.41909176	-1.1578542	-0.33886856	-0.18451232	-0.94790334	-0.8026284	-0.8707001	0.5022599	-1.0676749	-0.10639772	-8.81	-0.5393371399303359	0.16535021328749175
1208	-0.41812602	-1.1529707	-0.33759603	-0.18695435	-0.9487216	-0.8038352	-0.8718974	0.49951002	-1.0693916	-0.108755015	-8.81	-0.5398737891692028	0.1649855823277276
1209	-0.41720212	-1.1481063	-0.33630213	-0.18938996	-0.9495675	-0.8050094	-0.8729935	0.49674734	-1.0709692	-0.11111645	-8.81	-0.5403909211613559	0.16461625131708152
1210	-0.41632015	-1.1432619	-0.33498695	-0.19181858	-0.95044047	-0.8061512	-0.87398845	0.49397156	-1.072408	-0.113481805	-8.81	-0.5408885939858665	0.16424215672334364
1211	-0.4154802	-1.1384379	-0.33365053	-0.19423959999999998	-0.95133966	-0.8072608	-0.8748819999999999	0.49118227	-1.0737083	-0.11585091	-8.81	-0.5413667627020378	0.16386319693124407
1212	-0.41468236	-1.1336353000000001	-0.33229294	-0.19665247	-0.95226437	-0.8083384	-0.87567407	0.48837918	-1.0748707	-0.11822355	-8.81	-0.5418254976438828	0.16347932500742016
1213	-0.4139267	-1.1288548	-0.33091438	-0.19905658	-0.9532139	-0.8093842	-0.8763646999999999	0.48556197	-1.0758957	-0.120599546	-8.81	-0.5422648526355305	0.1630904811545209
1214	-0.41321325	-1.124097	-0.32951483	-0.20145133	-0.95418733	-0.81039846	-0.8769538	0.48273027	-1.0767838	-0.1229787	-8.81	-0.5426848235208779	0.16269659770317588
1215	-0.41254207	-1.1193628	-0.3280945	-0.20383611	-0.9551841	-0.81138146	-0.87744135	0.4798837	-1.0775355	-0.12536083	-8.81	-0.5430855026537056	0.16229763087715468
1216	-0.41191322	-1.1146530000000001	-0.32665354	-0.2062103	-0.9562034	-0.81233346	-0.87782747	0.4770219	-1.0781516000000002	-0.12774575	-8.8	-0.5434669833680268	0.16189354568511172
1217	-0.41132674	-1.1099683	-0.32519203	-0.20857329999999996	-0.9572444	-0.8132545999999999	-0.87811226	0.47414455	-1.0786326000000002	-0.13013327	-8.8	-0.5438292947429122	0.16148429596301023
1218	-0.4107827	-1.1053095	-0.32371014	-0.21092448	-0.95830643	-0.8141453000000001	-0.87829584	0.47125125	-1.0789791000000002	-0.13252321	-8.8	-0.5441725443673173	0.16106985128346163
1219	-0.41028112	-1.1006774	-0.32220805	-0.21326321	-0.95938873	-0.8150056999999999	-0.8783783000000002	0.46834174	-1.0791919	-0.13491541	-8.8	-0.5444968083203126	0.16065019259014837
1220	-0.409822	-1.0960727	-0.3206859	-0.21558893	-0.9604905	-0.81583625	-0.8783598	0.46541566	-1.0792719	-0.13730967	-8.8	-0.5448021977600404	0.16022530501890347
1221	-0.4094053	-1.0914963	-0.31914390000000004	-0.21790102	-0.9616111	-0.81663716	-0.87824064	0.4624726	-1.0792197	-0.13970584	-8.8	-0.5450888347853393	0.1597951723146852
1222	-0.40903088	-1.086949	-0.31758222	-0.2201989	-0.96274954	-0.8174087	-0.8780209999999999	0.45951226	-1.0790361000000002	-0.14210373	-8.8	-0.545356781613655	0.15935978341702528
1223	-0.40869865	-1.0824316	-0.31600106	-0.22248201	-0.9639053	-0.8181512	-0.8777011999999998	0.4565343	-1.0787222	-0.14450319	-8.8	-0.5456062109327812	0.1589191558393961
1224	-0.40840837	-1.0779448	-0.31440064	-0.22474979	-0.9650774	-0.818865	-0.87728155	0.45353833	-1.0782787	-0.14690404	-8.8	-0.5458371959996987	0.15847327634472125
1225	-0.40815985	-1.0734893	-0.31278113	-0.22700168	-0.96626526	-0.81955045	-0.87676233	0.45052406	-1.0777065	-0.1493061	-8.8	-0.5460498545615043	0.15802216162428434
1226	-0.40795276	-1.0690663	-0.3111428	-0.22923714	-0.96746796	-0.8202079	-0.87614393	0.44749114	-1.0770066	-0.15170923	-8.79	-0.5462443474443665	0.1575658418885568
1227	-0.40778685	-1.0646764	-0.30948588	-0.23145562	-0.96868485	-0.8208376000000001	-0.87542677	0.44443923	-1.0761799	-0.15411326	-8.79	-0.5464207899052658	0.15710433207524802
1228	-0.40766168	-1.0603204	-0.30781066	-0.23365662	-0.9699151	-0.82144	-0.8746111999999999	0.44136807	-1.0752276	-0.15651803	-8.79	-0.5465793213593254	0.1566376728488506
1229	-0.40757686	-1.0559992	-0.30611745	-0.23583962	-0.9711579	-0.82201546	-0.87369764	0.4382773	-1.0741506	-0.15892337	-8.79	-0.546720080162365	0.15616589314341198
1230	-0.40753195	-1.0517135	-0.3044065	-0.23800410000000002	-0.9724126	-0.8225643	-0.8726866	0.43516666	-1.0729499	-0.16132914	-8.79	-0.5468431922196235	0.15568903721444627
1231	-0.40752643	-1.0474643	-0.30267817	-0.24014960000000002	-0.9736783	-0.8230869000000001	-0.8715786	0.43203577	-1.0716268	-0.16373515	-8.79	-0.5469488484758759	0.15520715790552014
1232	-0.40755975	-1.0432523	-0.30093285	-0.24227561	-0.9749543	-0.8235836999999999	-0.87037396	0.4288844	-1.0701822	-0.16614129	-8.79	-0.5470371558956642	0.15472029926676156
1233	-0.40763134	-1.0390785	-0.29917088	-0.24438167	-0.97623986	-0.82405514	-0.8690734	0.4257122	-1.0686176	-0.16854738	-8.79	-0.5471083564632988	0.15422854249070186
1234	-0.4077406	-1.0349437	-0.2973927	-0.24646732	-0.9775341	-0.8245016	-0.86767733	0.4225189	-1.0669338	-0.17095329	-8.79	-0.5471625531630898	0.15373192940691457
1235	-0.40788677	-1.0308489	-0.29559863	-0.24853209999999998	-0.9788364	-0.8249235	-0.8661863999999999	0.41930425	-1.0651323	-0.17335886	-8.79	-0.5471999610979539	0.15323055894408427
1236	-0.4080692	-1.0267947	-0.29378918	-0.25057554	-0.9801459	-0.82532144	-0.86460114	0.4160679	-1.0632142	-0.17576395	-8.78	-0.5472207343115044	0.15272448613512876
1237	-0.4082871	-1.0227822	-0.29196474	-0.25259724	-0.98146176	-0.8256958000000001	-0.86292213	0.4128096	-1.0611808	-0.17816842	-8.78	-0.5472250593967743	0.15221380041916469
1238	-0.4085397	-1.0188122	-0.2901258	-0.25459674	-0.9827834	-0.82604724	-0.8611501	0.4095291	-1.0590335	-0.1805721	-8.78	-0.5472131699863318	0.1516986052045054
1239	-0.40882614	-1.0148854999999999	-0.28827283	-0.2565736	-0.98410994	-0.8263761999999999	-0.8592856	0.40622604	-1.0567735	-0.18297489	-8.78	-0.5471852162423974	0.1511789740463802
1240	-0.40914553	-1.0110031	-0.2864063	-0.25852729999999996	-0.9854406	-0.8266833	-0.8573293	0.40290025	-1.0544024	-0.18537663	-8.78	-0.5471414213271903	0.1506550301902543
1241	-0.409497	-1.0071656999999998	-0.28452677	-0.26045752	-0.9867747	-0.8269690000000001	-0.855282	0.3995514	-1.0519212	-0.18777718	-8.78	-0.5470819659325828	0.15012685368586556
1242	-0.40987957	-1.0033741	-0.28263474	-0.26236373	-0.9881114	-0.82723415	-0.8531443000000001	0.39617926	-1.0493317	-0.1901764	-8.78	-0.5470070822800979	0.14959457225028752
1243	-0.41029236	-0.9996292	-0.28073072	-0.26424557	-0.9894499	-0.8274790999999999	-0.8509169	0.39278352	-1.046635	-0.19257417	-8.78	-0.5469169400418395	0.14905827669043314
1244	-0.41073453	-0.9959316999999999	-0.2788153	-0.26610255	-0.9907896	-0.8277046999999998	-0.8486005999999999	0.389364	-1.0438328	-0.19497035	-8.78	-0.5468118138701439	0.14851810617656916
1245	-0.41120517	-0.9922824	-0.27688903	-0.26793426	-0.9921295	-0.8279115	-0.84619623	0.38592038	-1.0409266	-0.1973648	-8.78	-0.5466919119667664	0.14797416972184851
1246	-0.41170344	-0.98868215	-0.27495247	-0.26974028	-0.99346894	-0.82810014	-0.84370446	0.38245243	-1.0379177	-0.19975741	-8.78	-0.5465574559642754	0.1474265879927742
1247	-0.41222852	-0.9851315999999999	-0.27300626	-0.27152017	-0.9948071	-0.8282714	-0.84112614	0.3789599	-1.0348082	-0.20214805	-8.77	-0.5464087544754715	0.14687550621477038
1248	-0.41277957	-0.98163164	-0.27105096	-0.27327353	-0.9961432	-0.82842594	-0.83846205	0.3754426	-1.0315994000000002	-0.20453656	-8.77	-0.5462460246823426	0.1463210546678181
1249	-0.41335577	-0.9781829	-0.2690872	-0.27499992	-0.9974764000000002	-0.8285645	-0.8357129999999999	0.3719003	-1.028293	-0.20692283	-8.77	-0.5460695216878052	0.14576336723169903
1250	-0.41395637	-0.97478616	-0.2671156	-0.27669892	-0.99880594	-0.82868785	-0.83287996	0.36833295	-1.024891	-0.2093067	-8.77	-0.5458795555947762	0.14520261655534217
1251	-0.41458055	-0.97144216	-0.2651368	-0.27837014	-1.000131	-0.8287966999999998	-0.8299636999999999	0.36474046	-1.021395	-0.21168806	-8.77	-0.5456763650358238	0.1446389498278843
1252	-0.4152276	-0.9681514999999999	-0.2631515	-0.28001309999999996	-1.0014507	-0.8288918	-0.8269651	0.36112282	-1.0178068	-0.21406671	-8.77	-0.5454601986039809	0.14407252703591758
1253	-0.4158967	-0.96491504	-0.26116028	-0.28162750000000003	-1.0027643	-0.8289738999999999	-0.8238851	0.35748002	-1.0141283	-0.21644254	-8.77	-0.5452313654021645	0.14350352711033595
1254	-0.4165872	-0.9617334000000001	-0.25916386	-0.28321287	-1.0040709	-0.82904387	-0.82072455	0.35381216	-1.0103614	-0.21881536	-8.77	-0.5449901250234069	0.1429321270286817
1255	-0.41729838	-0.95860726	-0.25716293	-0.28476885	-1.0053698	-0.8291023999999999	-0.81748444	0.3501193	-1.0065081	-0.22118501	-8.77	-0.5447367870212059	0.14235851210163872
1256	-0.4180295	-0.9555372999999999	-0.25515816	-0.28629499999999997	-1.0066601	-0.82915026	-0.81416565	0.34640157	-1.0025702	-0.22355132	-8.77	-0.5444715905182457	0.14178286333870757
1257	-0.41877985	-0.95252424	-0.25315025	-0.28779092	-1.007941	-0.82918835	-0.8107691999999999	0.34265918	-0.99854976	-0.2259141	-8.76	-0.5441948495779074	0.14120538647043732
1258	-0.4195488	-0.9495687	-0.25113989999999997	-0.2892563	-1.0092117	-0.8292174999999999	-0.807296	0.3388923	-0.9944488	-0.2282732	-8.76	-0.5439068607536888	0.14062627593090823
1259	-0.42033568	-0.9466713	-0.24912784	-0.29069072	-1.0104712	-0.82923836	-0.803747	0.33510122	-0.9902693	-0.2306284	-8.76	-0.5436078581287382	0.1400457263723588
1260	-0.42113984	-0.9438327	-0.24711478	-0.29209384	-1.0117189	-0.8292519	-0.8001233	0.33128622	-0.9860134	-0.23297954	-8.76	-0.5432981972367859	0.13946396317515466
1261	-0.42196065	-0.9410535	-0.24510144	-0.29346526	-1.0129539	-0.8292589	-0.79642576	0.32744762	-0.98168325	-0.23532642	-8.76	-0.5429781466115607	0.13888119504728708
1262	-0.42279747	-0.9383341999999999	-0.24308856	-0.29480463	-1.0141753	-0.82926023	-0.79265547	0.32358575	-0.97728086	-0.23766887	-8.76	-0.5426479843164443	0.1382976304752585
1263	-0.42364967	-0.93567544	-0.24107687	-0.29611158	-1.0153824	-0.8292567	-0.7888134	0.31970105	-0.9728084	-0.24000669	-8.76	-0.5423080093950501	0.13771350097277735
1264	-0.42451668	-0.9330777	-0.23906714	-0.2973858	-1.0165743	-0.8292492	-0.7849007	0.31579402	-0.9682681	-0.24233967	-8.76	-0.5419585268514556	0.13712903540974566
1265	-0.42539784	-0.9305415000000001	-0.23706007	-0.29862693	-1.01775	-0.8292385	-0.7809184	0.3118652	-0.9636621	-0.24466765	-8.76	-0.5415997792391586	0.1365444585283984
1266	-0.42629263	-0.9280674000000001	-0.23505645	-0.29983458	-1.018909	-0.82922554	-0.77686757	0.3079153	-0.95899266	-0.24699041	-8.76	-0.5412320940523528	0.13596003509809282
1267	-0.42720044	-0.9256558000000001	-0.23305702	-0.30100846	-1.0200502	-0.8292111999999999	-0.77274925	0.30394495	-0.95426196	-0.24930777	-8.75	-0.5408557143148842	0.13537599143334236
1268	-0.42812067	-0.9233072	-0.23106256	-0.30214822	-1.0211728	-0.8291963	-0.76856446	0.29995495	-0.9494723	-0.25161952	-8.75	-0.5404709080505982	0.1347925833668898
1269	-0.4290528	-0.92102194	-0.22907382	-0.30325359999999996	-1.0222759	-0.82918173	-0.7643144000000001	0.29594615	-0.944626	-0.25392544	-8.75	-0.5400779482635727	0.13421006632109775
1270	-0.42999625	-0.9188006	-0.2270916	-0.30432420000000004	-1.0233588	-0.82916844	-0.76000017	0.29191940000000005	-0.93972516	-0.25622538	-8.75	-0.539677119938118	0.13362870388761025
1271	-0.43095043	-0.9166434999999999	-0.22511663	-0.30535987	-1.0244207	-0.8291573	-0.75562286	0.28787568	-0.9347723	-0.25851905	-8.75	-0.5392686966474991	0.13304876814951733
1272	-0.43191484	-0.914551	-0.22314970000000003	-0.30636027	-1.0254607	-0.8291491	-0.7511835	0.28381592	-0.92976964	-0.2608063	-8.75	-0.5388529118463745	0.13247051096813564
1273	-0.4328889	-0.91252357	-0.22119160000000002	-0.30732515	-1.0264783000000002	-0.82914495	-0.7466834	0.27974114	-0.92471945	-0.2630869	-8.75	-0.5384301060487061	0.13189422387734123
1274	-0.4338721	-0.91056144	-0.21924312	-0.30825427	-1.0274724	-0.8291456	-0.7421236	0.27565238	-0.9196241	-0.26536056	-8.75	-0.5380004817684554	0.1313201575644365
1275	-0.43486395	-0.90866506	-0.21730502	-0.30914745	-1.0284425	-0.82915205	-0.7375052	0.27155071	-0.91448575	-0.26762715	-8.75	-0.5375643424602814	0.13074859376227146
1276	-0.43586385	-0.9068347	-0.21537808	-0.3100044	-1.0293878	-0.82916516	-0.73282945	0.26743720000000004	-0.90930665	-0.26988637	-8.75	-0.5371219266974487	0.13017980206671423
1277	-0.43687135	-0.90507066	-0.21346304	-0.310825	-1.0303076999999998	-0.82918584	-0.7280975000000001	0.26331297	-0.9040891	-0.27213803	-8.74	-0.5366735249148482	0.12961406018840987
1278	-0.43788588	-0.90337324	-0.21156065	-0.311609	-1.0312014	-0.8292151	-0.7233105	0.25917917	-0.8988352	-0.27438188	-8.74	-0.5362193676462097	0.1290516387522486
1279	-0.43890697	-0.9017427	-0.20967166	-0.31235626	-1.0320681	-0.82925385	-0.7184696	0.255037	-0.89354724	-0.2766177	-8.74	-0.5357597083461914	0.12849280931454563
1280	-0.43993407	-0.9001793	-0.20779679999999998	-0.3130666	-1.0329075	-0.82930297	-0.7135760999999999	0.25088766	-0.8882273999999999	-0.27884525	-8.74	-0.5352948335485229	0.1279378649627923
1281	-0.44096673	-0.89868337	-0.20593676	-0.31373987	-1.0337188	-0.82936347	-0.7086311	0.24673237	-0.88287777	-0.2810643	-8.74	-0.5348249797078629	0.12738707582863398
1282	-0.4420044	-0.8972549999999999	-0.20409228	-0.31437597	-1.0345013	-0.8294362	-0.70363593	0.24257237	-0.8775004999999999	-0.28327462	-8.74	-0.5343503843184051	0.12684070837927036
1283	-0.44304663	-0.8958944999999999	-0.20226404	-0.31497470000000005	-1.0352546	-0.8295222	-0.69859177	0.23840894	-0.8720976999999999	-0.28547603	-8.74	-0.5338713228348082	0.12629905398485725
1284	-0.44409284	-0.8946021000000001	-0.2004527	-0.31553602	-1.035978	-0.8296223	-0.6934999	0.23424336	-0.8666714	-0.28766826	-8.74	-0.5333880157908022	0.12576238004636742
1285	-0.44514248	-0.8933779000000001	-0.19865894	-0.3160598	-1.0366709	-0.82973754	-0.68836164	0.23007697	-0.86122364	-0.28985116	-8.74	-0.5329007026608125	0.12523096140448867
1286	-0.44619498	-0.8922220999999999	-0.19688341	-0.31654596	-1.037333	-0.82986885	-0.6831781	0.22591113	-0.8557564000000001	-0.29202446	-8.74	-0.5324096129983367	0.12470508383466444
1287	-0.44724977	-0.89113486	-0.19512673	-0.31699437	-1.0379635	-0.8300171999999999	-0.6779506	0.22174723	-0.85027164	-0.294188	-8.73	-0.5319149432975693	0.12418501271815424
1288	-0.4483062	-0.89011633	-0.1933895	-0.31740502	-1.038562	-0.83018345	-0.6726803000000001	0.21758674	-0.84477127	-0.29634154	-8.73	-0.531416887131775	0.12367102726229472
1289	-0.44936365	-0.8891665999999999	-0.19167237	-0.3177778	-1.0391281	-0.83036864	-0.6673685	0.2134311	-0.83925724	-0.2984849	-8.73	-0.530915669054451	0.12316340833766684
1290	-0.45042148	-0.8882858	-0.18997587	-0.31811273	-1.0396613	-0.83057374	-0.6620161999999999	0.20928188	-0.8337313000000001	-0.30061787	-8.73	-0.5304114415993271	0.1226624291758796
1291	-0.451479	-0.8874741	-0.1883006	-0.31840974	-1.040161	-0.8307996	-0.65662473	0.2051406	-0.8281954	-0.30274028	-8.73	-0.5299043833792039	0.12216836089154108
1292	-0.45253554	-0.88673156	-0.18664709	-0.31866880000000003	-1.040627	-0.83104724	-0.6511952	0.2010089	-0.82265127	-0.30485195	-8.73	-0.5293946749080429	0.12168149014839233
1293	-0.45359042	-0.8860582	-0.18501589	-0.31888995	-1.0410588	-0.8313176	-0.6457288	0.19688837	-0.81710064	-0.30695266	-8.73	-0.5288824588184127	0.12120208156547416
1294	-0.4546429	-0.8854540999999999	-0.1834075	-0.3190732	-1.041456	-0.8316116	-0.6402267	0.1927807	-0.8115454000000001	-0.30904225	-8.73	-0.5283678937033462	0.12073041381620628
1295	-0.45569223	-0.8849193999999999	-0.18182245	-0.31921859999999996	-1.0418183	-0.8319300999999999	-0.63469	0.18868758	-0.8059871	-0.31112057	-8.73	-0.5278511171361084	0.12026675575045204
1296	-0.45673773	-0.88445395	-0.18026118	-0.31932616	-1.0421451	-0.832274	-0.6291198	0.18461074	-0.80042756	-0.31318748	-8.73	-0.5273322216899643	0.119811363542128
1297	-0.45777854	-0.8840579	-0.17872418	-0.319396	-1.0424364	-0.8326443000000001	-0.6235173	0.18055193	-0.79486823	-0.31524274	-8.72	-0.5268113660765533	0.11936452274343956
1298	-0.4588139	-0.88373125	-0.17721189999999998	-0.31942812	-1.0426916	-0.8330417999999999	-0.61788356	0.17651294	-0.7893109	-0.31728628	-8.72	-0.5262886378493729	0.11892648557552096
1299	-0.45984307	-0.88347393	-0.17572477	-0.31942266	-1.0429105	-0.83346725	-0.6122196999999999	0.17249557	-0.7837571	-0.3193179	-8.72	-0.5257641316409912	0.11849751103152889
1300	-0.46086517	-0.88328606	-0.17426322	-0.3193797	-1.0430928	-0.8339216999999999	-0.60652673	0.16850163	-0.7782083000000001	-0.32133752	-8.72	-0.5252379570839768	0.11807786229579645
1301	-0.4618794	-0.8831674999999999	-0.17282769	-0.31929934	-1.0432384	-0.8344056999999999	-0.60080594	0.16453296	-0.77266616	-0.32334495	-8.72	-0.5247102118306656	0.11766779428751202
1302	-0.462885	-0.88311833	-0.17141858	-0.3191817	-1.0433466	-0.83492035	-0.5950582	0.16059138	-0.76713204	-0.3253401	-8.72	-0.5241809504543229	0.11726753901495285
1303	-0.46388113	-0.8831385	-0.17003623	-0.31902695	-1.0434176	-0.8354662	-0.5892848	0.15667878	-0.76160747	-0.3273228	-8.72	-0.5236502915875167	0.11687736160200411
1304	-0.46486706	-0.8832278	-0.168681	-0.31883517	-1.0434508	-0.8360441999999999	-0.58348656	0.15279709	-0.75609386	-0.32929295	-8.72	-0.5231182308430481	0.11649748703595918
1305	-0.465842	-0.88338643	-0.1673532	-0.31860659999999996	-1.0434461	-0.8366549000000001	-0.57766473	0.14894824	-0.75059265	-0.33125046	-8.72	-0.5225848837546463	0.11612816244123018
1306	-0.46680528	-0.8836142	-0.16605313	-0.3183413	-1.043403	-0.83729917	-0.57182026	0.14513415	-0.7451051	-0.33319518	-8.72	-0.5220502468955766	0.11576960525924528
1307	-0.46775606	-0.88391095	-0.16478105	-0.31803954	-1.0433215	-0.83797765	-0.56595427	0.14135678	-0.73963267	-0.335127	-8.72	-0.5215143908786393	0.11542205188515986
1308	-0.46869364	-0.8842767	-0.16353716	-0.31770143	-1.0432012	-0.83869106	-0.56006765	0.13761805	-0.7341766	-0.3370458	-8.71	-0.5209773182573317	0.11508571856700692
1309	-0.46961734	-0.88471127	-0.16232169	-0.31732717	-1.0430418	-0.83944005	-0.5541615	0.13391992	-0.7287382	-0.33895147	-8.71	-0.5204390565456161	0.11476081366674713
1310	-0.47052643	-0.8852146000000001	-0.1611348	-0.316917	-1.0428431	-0.84022534	-0.54823685	0.13026436	-0.72331864	-0.3408439	-8.71	-0.5198996283167572	0.11444755179540687
1311	-0.47142017	-0.88578665	-0.15997665	-0.3164711	-1.0426049000000002	-0.8410475000000001	-0.5422946999999999	0.12665331	-0.71791923	-0.34272295	-8.71	-0.5193590541242523	0.11414613926592537
1312	-0.47229788	-0.88642716	-0.15884738	-0.3159897	-1.042327	-0.8419072	-0.53633606	0.12308873	-0.7125412	-0.34458855	-8.71	-0.5188173395018311	0.11385677161130743
1313	-0.4731589	-0.8871360999999999	-0.15774706	-0.31547302	-1.042009	-0.8428049999999999	-0.53036195	0.1195726	-0.7071857	-0.34644055	-8.71	-0.5182744679634552	0.1135796353474609
1314	-0.47400254	-0.88791317	-0.15667577	-0.31492129999999996	-1.0416508	-0.84374166	-0.52437335	0.11610691	-0.70185393	-0.34827888	-8.71	-0.5177304490230865	0.11331492346689472
1315	-0.47482815	-0.88875836	-0.15563357	-0.31433472	-1.0412521	-0.84471756	-0.5183713	0.112693675	-0.696547	-0.3501034	-8.71	-0.5171852496946868	0.11306281331850303
1316	-0.47563508	-0.88967144	-0.15462045	-0.31371358	-1.0408128	-0.84573334	-0.51235676	0.10933489	-0.6912659999999999	-0.351914	-8.71	-0.5166388550119857	0.11282348571152682
1317	-0.47642264	-0.8906521999999999	-0.15363643	-0.31305814	-1.0403326	-0.8467896	-0.50633067	0.10603257	-0.68601215	-0.35371056	-8.71	-0.5160912419691772	0.11259710636380477
1318	-0.47719026	-0.89170045	-0.15268147	-0.31236863	-1.0398113000000002	-0.8478868	-0.5002941	0.10278872	-0.68078643	-0.35549304	-8.7	-0.5155423755011521	0.1123838339812842
1319	-0.47793725	-0.89281607	-0.15175551	-0.3116453	-1.0392486	-0.84902555	-0.49424803	0.09960534	-0.67558986	-0.35726124	-8.7	-0.5149922071811751	0.11218382599151888
1320	-0.4786631	-0.8939986999999999	-0.15085848	-0.31088838	-1.0386444	-0.8502062	-0.48819336	0.09648444	-0.67042357	-0.35901514	-8.7	-0.5144406873848342	0.11199722673386589
1321	-0.4793672	-0.8952482	-0.14999026	-0.31009817	-1.0379987	-0.8514294	-0.48213112	0.09342802	-0.6652885000000001	-0.36075458	-8.7	-0.5138878105865554	0.11182419605397449
1322	-0.48004907	-0.8965643	-0.14915074	-0.3092749	-1.037311	-0.8526954999999999	-0.47606224	0.09043813	-0.6601857	-0.36247945	-8.7	-0.5133334772014617	0.11166485188260918
1323	-0.48070824	-0.8979466999999999	-0.14833978	-0.3084188	-1.0365813	-0.8540051	-0.4699877000000001	0.087516755	-0.655116	-0.3641897	-8.7	-0.512777658065605	0.11151933136533522
1324	-0.48134425	-0.8993952	-0.14755717	-0.30753016	-1.0358094	-0.8553584999999999	-0.46390843	0.084665924	-0.65008056	-0.3658852	-8.7	-0.5122202946941086	0.11138775963703937
1325	-0.48195666	-0.90090954	-0.14680275	-0.30660915	-1.0349951	-0.8567562	-0.4578254	0.08188765	-0.6450800999999999	-0.36756584	-8.7	-0.511661309123024	0.11127025147581711
1326	-0.4825451	-0.9024894	-0.14607629	-0.30565608	-1.0341382	-0.8581985999999999	-0.45173952	0.07918392	-0.6401157	-0.36923152	-8.7	-0.5111006499686355	0.11116691368715978
1327	-0.4831092	-0.9041345	-0.14537756	-0.30467117	-1.0332388	-0.8596860999999999	-0.44565174	0.07655678	-0.6351880999999999	-0.37088215	-8.7	-0.5105382549472275	0.11107786431008682
1328	-0.48364866	-0.9058444999999999	-0.14470628	-0.3036546	-1.0322965	-0.8612190999999999	-0.43956304	0.07400822	-0.63029826	-0.37251765	-8.69	-0.5099740363157806	0.11100318845885293
1329	-0.48416314	-0.9076192	-0.14406218	-0.3026067	-1.0313113	-0.8627978999999999	-0.43347433	0.07154026	-0.6254470999999999	-0.3741379	-8.69	-0.5094079493510437	0.11094298627579906
1330	-0.4846524	-0.90945804	-0.14344496	-0.30152765	-1.030283	-0.8644229999999999	-0.42738658	0.06915489	-0.62063533	-0.37574282	-8.69	-0.5088398892902297	0.1108973338365442
1331	-0.4851162	-0.91136086	-0.14285427	-0.3004177	-1.0292115	-0.8660945	-0.42130068	0.06685413	-0.6158639	-0.3773323	-8.69	-0.5082697793507842	0.11086631333640255
1332	-0.48555434	-0.9133273000000001	-0.14228977	-0.29927704	-1.0280968	-0.867813	-0.4152176	0.06463997	-0.6111335999999999	-0.37890622	-8.69	-0.5076975697699203	0.11085001319956171
1333	-0.4859666	-0.91535693	-0.14175111	-0.29810593	-1.0269386	-0.86957854	-0.4091383	0.062514424	-0.6064451	-0.38046452	-8.69	-0.5071231203057801	0.11084847568397321
1334	-0.48635283	-0.9174494000000001	-0.14123788	-0.29690456	-1.0257368	-0.8713914	-0.40306368	0.060479492	-0.60179925	-0.3820071	-8.69	-0.5065463401362733	0.11086176563236486
1335	-0.48671293	-0.91960436	-0.1407497	-0.29567319999999997	-1.0244915	-0.87325186	-0.39699474	0.058537148	-0.5971969	-0.38353384	-8.69	-0.5059671879997742	0.11088994693070722
1336	-0.4870468	-0.92182136	-0.1402861	-0.29441202	-1.0232025	-0.87515986	-0.39093235	0.056689378	-0.5926385999999999	-0.38504466	-8.69	-0.5053854884148896	0.1109330503462823
1337	-0.48735437	-0.9240999	-0.13984668	-0.29312128	-1.0218697	-0.87711567	-0.3848775	0.054938134000000007	-0.5881251999999999	-0.38653946	-8.69	-0.5048011623199935	0.1109911119758661
1338	-0.48763555	-0.9264396999999999	-0.13943096	-0.29180124	-1.020493	-0.8791193000000002	-0.3788311	0.053285386	-0.5836574999999999	-0.38801813	-8.68	-0.5042141098139252	0.11106416613576288
1339	-0.4878904	-0.9288401	-0.13903844	-0.29045218	-1.0190724	-0.8811707000000001	-0.3727941	0.05173308	-0.57923603	-0.38948062	-8.68	-0.503624188316452	0.11115222477031315
1340	-0.4881189	-0.93130076	-0.13866863	-0.2890744	-1.0176079	-0.8832699	-0.36676744	0.050283164000000005	-0.57486165	-0.3909268	-8.68	-0.5030313211066453	0.11125531412382347
1341	-0.48832104	-0.9338211	-0.13832098	-0.28766817	-1.0160992	-0.88541687	-0.36075205	0.04893757	-0.5705349000000001	-0.39235663	-8.68	-0.5024353370240403	0.11137342678613052
1342	-0.48849687	-0.9364005999999999	-0.13799497	-0.28623384	-1.0145465	-0.88761145	-0.35474885	0.047698226	-0.56625646	-0.39376995	-8.68	-0.5018361263477081	0.11150657316193362
1343	-0.48864648	-0.9390388000000001	-0.13769005	-0.28477174	-1.0129496999999998	-0.8898535	-0.3487588	0.04656704	-0.5620271	-0.3951667	-8.68	-0.5012335822578812	0.1116547464199993
1344	-0.48876986	-0.94173515	-0.13740562	-0.28328228	-1.0113087	-0.89214283	-0.3427828	0.04554594	-0.5578473	-0.3965468	-8.68	-0.5006275409940948	0.11181793009695752
1345	-0.48886704	-0.94448906	-0.13714110000000002	-0.2817658	-1.0096235	-0.89447933	-0.33682182	0.044636834000000014	-0.55371773	-0.39791015	-8.68	-0.5000178698354202	0.11199611087834663
1346	-0.4889381	-0.94729996	-0.13689588	-0.28022268	-1.0078944	-0.8968626000000001	-0.3308768	0.043841656	-0.54963875	-0.39925665	-8.68	-0.49940441538185737	0.11218927569532275
1347	-0.488983	-0.95016724	-0.13666934	-0.27865338	-1.0061212	-0.89929247	-0.32494867	0.043162312	-0.5456108000000001	-0.40058622	-8.68	-0.4987870010927094	0.11239738803604249
1348	-0.4890018	-0.9530904	-0.13646083	-0.27705833	-1.0043042	-0.90176857	-0.31903836	0.042600643	-0.54163426	-0.4018988	-8.67	-0.4981654918877442	0.11262042801620184
1349	-0.48899454	-0.95606875	-0.13626969	-0.27543792	-1.0024432	-0.90429056	-0.31314683	0.04215838	-0.5377095000000001	-0.40319428	-8.67	-0.497539688726265	0.11285833579011423
1350	-0.48896122	-0.9591016	-0.13609527	-0.27379265	-1.0005386	-0.906858	-0.30727497	0.041837163	-0.53383666	-0.40447265	-8.67	-0.49690944558850403	0.11311106642080185
1351	-0.48890185	-0.9621884	-0.13593687	-0.27212298	-0.9985904	-0.90947056	-0.3014238	0.041638546	-0.5300159999999999	-0.40573382	-8.67	-0.49627461413376467	0.11337856059600816
1352	-0.48881644	-0.9653285	-0.13579379	-0.27042934	-0.9965989	-0.9121278	-0.29559416	0.041563988	-0.5262477	-0.40697783	-8.67	-0.49563504744227904	0.11366076060538616
1353	-0.488705	-0.96852124	-0.1356653	-0.26871228	-0.9945641	-0.91482925	-0.28978705	0.041614875	-0.52253187	-0.4082046	-8.67	-0.4949905809535827	0.11395758302296925
1354	-0.48856753	-0.9717658000000001	-0.13555062	-0.2669723	-0.9924863000000002	-0.9175744	-0.28400344	0.041792504	-0.5188686	-0.40941414	-8.67	-0.494341062947908	0.1142689460815347
1355	-0.488404	-0.9750616	-0.13544898	-0.26520985	-0.99036574	-0.9203628	-0.27824426	0.042098098	-0.5152579	-0.4106065	-8.67	-0.49368635412525474	0.114594775416762
1356	-0.48821437	-0.97840786	-0.13535953	-0.26342553	-0.98820263	-0.9231938	-0.27251044	0.042532787	-0.51169986	-0.4117817	-8.67	-0.49302629350539096	0.1149349713978676
1357	-0.48799863	-0.9818039000000001	-0.1352814	-0.2616198	-0.98599714	-0.9260668	-0.26680294	0.043097645	-0.5081944	-0.41293973	-8.67	-0.4923607096883164	0.11528943858447112
1358	-0.48775673	-0.9852489999999999	-0.13521373	-0.25979325	-0.9837496	-0.92898124	-0.26112276	0.043793652	-0.50474143	-0.4140807	-8.67	-0.49168947963449555	0.11565807868817878
1359	-0.48748857	-0.98874235	-0.13515559	-0.2579464	-0.98146033	-0.9319363000000002	-0.2554708	0.04462173	-0.5013407999999999	-0.4152046	-8.66	-0.49101240222299963	0.11604078164773046
1360	-0.48719415	-0.99228334	-0.13510601	-0.25607979999999997	-0.97912955	-0.93493134	-0.2498481	0.045582734000000014	-0.49799255	-0.4163116	-8.66	-0.49032936985498965	0.1164374425304168
1361	-0.48687336	-0.9958712	-0.13506404	-0.25419400000000003	-0.9767576	-0.9379656	-0.24425554	0.04667745	-0.49469635	-0.41740164	-8.66	-0.48964018800953674	0.11684794962362051
1362	-0.48652616	-0.9995052	-0.13502865	-0.25228953	-0.9743448	-0.94103813	-0.23869415	0.0479066	-0.49145207	-0.41847488	-8.66	-0.4889446974273376	0.11727217999524187
1363	-0.48615244	-1.0031847	-0.13499879999999997	-0.25036705	-0.97189146	-0.94414824	-0.23316486	0.049270824000000005	-0.4882595	-0.4195314	-8.66	-0.4882427631281601	0.11771002175971414
1364	-0.48575217	-1.0069088	-0.13497344	-0.24842705	-0.96939796	-0.94729495	-0.22766864	0.050770674	-0.48511833	-0.42057127	-8.66	-0.48753419289223626	0.11816134060759917
1365	-0.4853252	-1.010677	-0.13495147	-0.24647015	-0.96686465	-0.95047736	-0.22220649	0.05240664	-0.48202834	-0.42159456	-8.66	-0.48681885675910186	0.11862601898148234
1366	-0.48487148	-1.0144886	-0.13493179	-0.24449694	-0.96429193	-0.9536945	-0.21677937	0.05417911	-0.4789892	-0.4226014	-8.66	-0.48609660986945347	0.11910392587627251
1367	-0.48439085	-1.0183426	-0.13491325	-0.24250802	-0.96168023	-0.9569454	-0.2113883	0.056088407	-0.4760006	-0.42359188	-8.66	-0.4853672729825943	0.11959491437564347
1368	-0.4838833	-1.0222386	-0.13489468	-0.24050398	-0.95903	-0.96022904	-0.2060343	0.058134783	-0.4730622	-0.42456618	-8.66	-0.48463074879968565	0.12009886340285456
1369	-0.4833486	-1.0261759	-0.13487494	-0.23848543	-0.9563415	-0.96354425	-0.20071839	0.060318433	-0.4701736	-0.42552435	-8.65	-0.4838868538997986	0.12061561960517345
1370	-0.48278674	-1.0301536	-0.13485281	-0.23645298	-0.9536154	-0.96689	-0.19544162	0.06263947	-0.46733442	-0.42646652	-8.65	-0.48313546294339754	0.1211450419551844
1371	-0.48219758	-1.0341711	-0.13482715	-0.23440723	-0.9508521	-0.9702651	-0.19020505	0.065097935	-0.4645443	-0.42739287	-8.65	-0.48237645479094693	0.12168697985831646
1372	-0.48158097	-1.0382277	-0.13479674	-0.2323488	-0.94805205	-0.9736684	-0.18500973	0.06769385	-0.46180278	-0.42830354	-8.65	-0.4816096862424469	0.12224128450677713
1373	-0.48093683	-1.0423228	-0.13476038	-0.23027831	-0.94521576	-0.97709864	-0.17985678	0.070427164	-0.45910943	-0.4291986	-8.65	-0.48083503541766515	0.12280780509829929
1374	-0.48026496	-1.0464554	-0.13471688	-0.22819638	-0.9423437	-0.9805547	-0.17474726	0.073297754	-0.45646378	-0.43007827	-8.65	-0.48005235757706605	0.12338637311920929
1375	-0.4795653	-1.0506251	-0.13466503	-0.22610363	-0.9394365	-0.98403513	-0.16968226	0.07630549	-0.4538654	-0.43094268	-8.65	-0.479261553700882	0.12397684345582544
1376	-0.47883767	-1.0548311000000001	-0.13460363	-0.2240007	-0.9364945	-0.9875388	-0.16466294	0.07945019	-0.4513138	-0.43179202	-8.65	-0.47846249696934506	0.12457904876735702
1377	-0.47808194	-1.0590727	-0.13453153	-0.22188823	-0.9335184	-0.99106425	-0.15969038	0.08273158	-0.44880843	-0.4326264	-8.65	-0.47765506780222317	0.1251928244418611
1378	-0.477298	-1.0633494	-0.13444756	-0.21976681	-0.9305087	-0.99461013	-0.15476575	0.086149395	-0.44634888	-0.43344605	-8.65	-0.47683918762044525	0.12581801300209988
1379	-0.4764857	-1.0676601000000001	-0.13435060000000001	-0.2176371	-0.92746586	-0.99817514	-0.14989017	0.08970328400000001	-0.44393456	-0.43425113	-8.64	-0.47601470750424346	0.1264544228495857
1380	-0.4756449	-1.0720044	-0.13423951	-0.21549976	-0.9243905	-1.0017577	-0.14506473	0.09339282	-0.44156498	-0.4350418	-8.64	-0.4751815431733856	0.12710189096110897
1381	-0.4747754	-1.0763816000000002	-0.13411320000000002	-0.21335539	-0.92128325	-1.0053564	-0.14029054	0.09721747	-0.4392396	-0.43581828	-8.64	-0.47433961984880063	0.1277602420097548
1382	-0.47387713	-1.0807909	-0.13397056	-0.21120463	-0.9181446	-1.0089699	-0.13556866	0.10117663	-0.43695787	-0.43658075	-8.64	-0.4734888369304886	0.1284292927893198
1383	-0.47294995	-1.0852316999999998	-0.13381054	-0.20904812	-0.9149751	-1.0125965	-0.13090014	0.10526956	-0.43471926	-0.4373294	-8.64	-0.4726291163393784	0.12910884908904127
1384	-0.4719938	-1.0897032	-0.1336321	-0.20688649999999997	-0.91177547	-1.0162346	-0.12628601	0.109495446	-0.43252325	-0.43806446	-8.64	-0.47176039439639894	0.12979871546369465
1385	-0.4710087	-1.0942047	-0.13343419	-0.20472041	-0.9085462	-1.0198829	-0.12172729	0.11385335	-0.4303693	-0.43878612	-8.64	-0.4708826447434082	0.13049870269630104
1386	-0.4699946	-1.0987357	-0.13321581	-0.20255046	-0.905288	-1.0235397	-0.11722498	0.11834224	-0.42825687	-0.4394946	-8.64	-0.4699958494420319	0.13120861860442182
1387	-0.46895164	-1.1032952	-0.13297597	-0.20037729999999998	-0.9020013	-1.0272033	-0.11278005	0.12296098	-0.42618543	-0.44019014	-8.64	-0.46909993489459234	0.13192822994595638
1388	-0.46787992	-1.1078829	-0.13271368	-0.19820155	-0.8986868	-1.0308720999999998	-0.108393475	0.12770833	-0.42415443	-0.44087294	-8.64	-0.4681949463638763	0.13265735224966912
1389	-0.4667796	-1.1124976999999998	-0.13242799	-0.19602385	-0.8953452	-1.0345445	-0.104066215	0.13258295	-0.42216334	-0.44154322	-8.63	-0.46728086561267085	0.133395753468003
1390	-0.46565083	-1.1171391000000002	-0.13211796	-0.19384479999999998	-0.891977	-1.0382187	-0.09979919	0.13758343	-0.42021167	-0.44220123	-8.63	-0.4663577043642273	0.13414321648501434
1391	-0.46449393	-1.1218065000000002	-0.13178267	-0.19166498	-0.8885829	-1.0418931	-0.09559334	0.14270824	-0.41829884	-0.44284716	-8.63	-0.46542551828249357	0.13489953051697284
1392	-0.46330917	-1.126499	-0.13142122	-0.189485	-0.8851634	-1.0455658	-0.09144956	0.14795578	-0.41642433	-0.44348133	-8.63	-0.46448430249188233	0.1356644448423393
1393	-0.4620968	-1.131216	-0.1310327	-0.18730542	-0.88171935	-1.0492353	-0.08736874	0.15332434	-0.4145876	-0.44410387	-8.63	-0.4635341447156449	0.13643775365148403
1394	-0.46085727	-1.1359569	-0.13061629	-0.18512679999999998	-0.8782511999999999	-1.0528997	-0.08335175	0.15881214	-0.41278812	-0.44471508	-8.63	-0.4625750974793549	0.1372192138517016
1395	-0.45959097	-1.1407208	-0.13017109	-0.18294966	-0.8747596	-1.0565572	-0.07939947	0.16441734	-0.41102538	-0.44531515	-8.63	-0.4616071983876572	0.13800857861831345
1396	-0.4582983	-1.1455072	-0.12969631	-0.18077455	-0.8712453000000001	-1.060206	-0.07551272	0.17013797	-0.40929884	-0.4459043	-8.63	-0.4606305560254288	0.13880561890226642
1397	-0.45697975	-1.1503152	-0.1291911	-0.178602	-0.86770886	-1.0638444	-0.07169237	0.17597203	-0.40760803	-0.44648278	-8.63	-0.45964524591824335	0.13961008192201876
1398	-0.45563588	-1.1551441999999998	-0.1286547	-0.17643248	-0.86415094	-1.0674706	-0.06793922	0.18191741	-0.40595245	-0.44705078	-8.63	-0.45865138355213925	0.14042172637946684
1399	-0.4542672	-1.1599936000000002	-0.12808633	-0.1742665	-0.8605722	-1.0710825000000002	-0.06425408	0.18797198	-0.4043316	-0.44760856	-8.62	-0.45764905941315465	0.14124029567248148
1400	-0.45287436	-1.1648625	-0.12748522	-0.17210454	-0.8569733	-1.0746785	-0.060637746	0.19413348	-0.402745	-0.4481563	-8.62	-0.45663839856755983	0.14206553561862034
1401	-0.45145792	-1.1697505	-0.1268506	-0.16994706	-0.8533549000000001	-1.0782568	-0.057090983	0.20039962	-0.40119222	-0.44869423	-8.62	-0.4556195589816253	0.14289721034242178
1402	-0.45001844	-1.1746565	-0.12618177	-0.16779453	-0.8497176	-1.0818155	-0.05361456	0.20676808	-0.39967275	-0.4492226	-8.62	-0.45459261602162176	0.14373503576929025
1403	-0.44855648	-1.1795799999999999	-0.12547803	-0.16564736	-0.8460622	-1.0853525	-0.05020923	0.21323639	-0.3981862	-0.44974157	-8.62	-0.45355771849335474	0.14457875171986578
1404	-0.4470726	-1.1845202	-0.12473868	-0.16350603	-0.8423892	-1.0888662	-0.046875734	0.21980210000000006	-0.39673212	-0.4502514	-8.62	-0.4525150059828628	0.14542809699156653
1405	-0.44556734	-1.1894766	-0.12396308	-0.16137092	-0.8386995	-1.0923546999999998	-0.043614794000000005	0.2264626	-0.39531004	-0.45075226	-8.62	-0.45146466319595174	0.14628281821531472
1406	-0.4440412	-1.1944481000000002	-0.12315059	-0.15924247	-0.8349937	-1.0958158000000002	-0.040427126	0.23321533	-0.3939196	-0.4512444	-8.62	-0.4504067662384278	0.1471426060786056
1407	-0.4424947	-1.1994341999999998	-0.12230060000000001	-0.15712105	-0.83127254	-1.0992478	-0.03731344	0.24005759	-0.3925603	-0.45172805	-8.62	-0.4493415076358643	0.14800720796847397
1408	-0.44092828	-1.204434	-0.12141253	-0.15500706	-0.8275367	-1.1026489	-0.034274418	0.24698664	-0.3912318	-0.45220336	-8.62	-0.44826904115337074	0.1488763391724552
1409	-0.4393425	-1.2094468999999999	-0.12048582	-0.15290089	-0.823787	-1.106017	-0.03131075	0.25399974	-0.3899337	-0.4526706	-8.61	-0.4471895422769852	0.14974972104127643
1410	-0.43773776	-1.214472	-0.11951992	-0.15080288	-0.820024	-1.1093501	-0.02842308	0.26109403	-0.38866565	-0.45312995	-8.61	-0.4461031310113525	0.15062705151169475
1411	-0.43611458	-1.2195086000000002	-0.11851431	-0.14871341	-0.81624854	-1.1126465	-0.025612053	0.26826665	-0.38742718	-0.45358163	-8.61	-0.44501001536227874	0.15150806123987948
1412	-0.43447337	-1.2245559	-0.11746849999999999	-0.1466328	-0.8124614	-1.115904	-0.022878297	0.27551463	-0.38621798	-0.45402586	-8.61	-0.4439103477146409	0.15239244372363484
1413	-0.4328146	-1.2296131000000001	-0.116382	-0.14456142	-0.8086631999999999	-1.1191208	-0.020222424	0.28283498	-0.38503763	-0.45446286	-8.61	-0.4428043048137802	0.15327990644880954
1414	-0.43113863	-1.2346795	-0.11525438	-0.1424996	-0.80485475	-1.1222948999999998	-0.017645048	0.29022464	-0.38388574	-0.4548928	-8.61	-0.4416920726841094	0.15417015353605515
1415	-0.42944595	-1.2397541	-0.11408519999999998	-0.14044762	-0.8010369	-1.1254243	-0.015146753999999997	0.29768056	-0.38276199	-0.45531604	-8.61	-0.44057382931166683	0.1550628752410246
1416	-0.42773694	-1.2448364	-0.11287404599999999	-0.1384058	-0.7972102	-1.128507	-0.012728115	0.3051996	-0.38166597	-0.45573267	-8.61	-0.43944975424063265	0.15595777693044888
1417	-0.42601195	-1.2499255	-0.11162054	-0.13637444	-0.7933756	-1.131541	-0.010389692	0.31277853	-0.38059735	-0.45614302	-8.61	-0.438320056336116	0.15685454630627935
1418	-0.42427143	-1.2550205	-0.11032431	-0.13435383	-0.78953385	-1.1345245000000002	-0.008132039	0.32041420000000004	-0.37955576	-0.45654732	-8.61	-0.43718493434345856	0.15775288001239096
1419	-0.42251572	-1.2601209	-0.10898501	-0.13234425	-0.7856856	-1.1374552	-0.005955689	0.3281033	-0.37854087	-0.45694578	-8.61	-0.4360445716068405	0.158652462182373
1420	-0.42074522	-1.2652256000000002	-0.107602306	-0.13034597	-0.78183174	-1.1403313999999998	-0.003861157	0.33584255	-0.3775523	-0.45733866	-8.6	-0.43489918077160344	0.15955297986239994
1421	-0.41896024	-1.2703342	-0.1061759	-0.12835924	-0.77797294	-1.1431508999999995	-0.00184896	0.34362864	-0.37658975	-0.45772627	-8.6	-0.43374897634239185	0.16045412813454113
1422	-0.4171612	-1.2754457000000001	-0.104705505	-0.12638435	-0.77411014	-1.1459118	8.04e-05	0.35145820000000005	-0.3756528	-0.45810878	-8.6	-0.43259416742385104	0.16135558473751124
1423	-0.41534838	-1.2805594	-0.103190854	-0.124421515	-0.77024394	-1.1486120000000002	0.001926474	0.3593278	-0.37474117	-0.4584865	-8.6	-0.43143494832062534	0.1622570258497161
1424	-0.41352218	-1.2856746000000001	-0.1016317	-0.12247099	-0.76637524	-1.1512494	0.003688766	0.36723396	-0.3738545	-0.4588597	-8.6	-0.4302715599780564	0.16315812938014945
1425	-0.4116829	-1.2907904	-0.1000278	-0.12053299	-0.7625049	-1.1538223	0.005366836999999999	0.3751733	-0.3729924000000001	-0.4592286	-8.6	-0.42910421617986005	0.164058587828139
1426	-0.40983084	-1.2959063	-0.098378964	-0.118607745	-0.7586335	-1.1563283000000002	0.0069602480000000005	0.38314226	-0.3721546	-0.45959347	-8.6	-0.42793312143068085	0.16495806462613985
1427	-0.40796638	-1.3010211999999999	-0.096685015	-0.11669546	-0.75476205	-1.1587656000000002	0.008468583	0.3911373	-0.37134072	-0.4599546	-8.6	-0.4267585126956284	0.16585622938211525
1428	-0.40608975	-1.3061346	-0.09494580000000001	-0.11479636	-0.75089127	-1.161132	0.009891429	0.39915484	-0.37055045	-0.4603122	-8.6	-0.42558061515841833	0.16675275721598523
1429	-0.40420133	-1.3112457	-0.09316122	-0.11291062	-0.7470219	-1.1634257	0.011228391	0.40719128	-0.36978346	-0.46066654	-8.6	-0.42439967950392765	0.16764732495999568
1430	-0.4023014	-1.3163537	-0.09133116	-0.11103844	-0.74315494	-1.1656444	0.012479098	0.41524297	-0.3690394	-0.46101785	-8.59	-0.4232159219961044	0.1685395881119295
1431	-0.40039024	-1.3214579	-0.08945558	-0.10918	-0.739291	-1.1677862	0.013643177	0.4233063	-0.36831787	-0.4613664	-8.59	-0.42202956957912896	0.16942922046548461
1432	-0.3984681	-1.3265573999999998	-0.08753444	-0.10733548	-0.7354310000000001	-1.1698492	0.014720286	0.4313775	-0.3676186	-0.4617124	-8.59	-0.42084088311694945	0.17031588199411551
1433	-0.39653534	-1.3316516999999999	-0.08556774	-0.10550505	-0.7315758000000001	-1.1718311	0.015710102	0.43945295	-0.36694124	-0.4620561	-8.59	-0.41965010153397825	0.17119924371104797
1434	-0.3945922	-1.3367399	-0.08355549	-0.10368887	-0.72772604	-1.1737301000000002	0.016612314	0.44752887	-0.36628544	-0.46239775	-8.59	-0.4184574605941635	0.17207896448492074
1435	-0.39263898	-1.3418212	-0.08149772	-0.101887114	-0.7238826999999999	-1.1755443	0.017426623000000002	0.45560154	-0.3656509	-0.46273762	-8.59	-0.4172632372219177	0.17295471385486763
1436	-0.3906759	-1.3468950000000002	-0.07939452	-0.100099914	-0.72004646	-1.1772714	0.018152755	0.4636672000000001	-0.36503723	-0.46307588	-8.59	-0.41606763476026	0.17382614598366355
1437	-0.38870326	-1.3519603999999998	-0.077245966	-0.09832742	-0.7162183000000001	-1.1789094999999998	0.01879044	0.47172213	-0.36444414	-0.46341276	-8.59	-0.41487091745337057	0.1746929246878545
1438	-0.3867213	-1.3570169	-0.07505218	-0.09656975	-0.71239895	-1.180457	0.019339425	0.47976252	-0.36387122	-0.4637485	-8.59	-0.4136733882651978	0.1755547428681818
1439	-0.3847303	-1.3620636000000002	-0.07281331	-0.09482699	-0.7085892	-1.1819116000000005	0.019799482	0.48778462	-0.36331818	-0.46408334	-8.59	-0.4124752430992249	0.17641124067151115
1440	-0.38273048	-1.3670999	-0.07052950599999999	-0.09309922	-0.70478994	-1.1832714	0.020170387	0.4957847	-0.36278462	-0.4644175	-8.58	-0.4112767470391677	0.17726209945677715
1441	-0.3807221	-1.372125	-0.06820097	-0.09138649	-0.70100194	-1.1845347	0.020451948	0.50375897	-0.3622702	-0.46475115	-8.58	-0.4100781641687424	0.17810699291814977
1442	-0.37870544	-1.3771383999999998	-0.06582789	-0.08968881	-0.6972261	-1.1856995	0.02064397	0.51170355	-0.36177462	-0.46508452	-8.58	-0.40887977649143215	0.17894559653082498
1443	-0.37668067	-1.3821392	-0.06341051	-0.08800617599999999	-0.69346327	-1.1867638	0.020746276	0.51961476	-0.36129746	-0.4654178	-8.58	-0.4076817854502563	0.1797775727829193
1444	-0.3746481	-1.3871269	-0.060949095	-0.08633858	-0.68971413	-1.1877258	0.020758707	0.52748877	-0.36083838	-0.46575126	-8.58	-0.4064844762696273	0.18060260659881786
1445	-0.37260792	-1.3921008	-0.05844389999999999	-0.08468595	-0.68597966	-1.1885837	0.020681119	0.5353218000000001	-0.3603971	-0.46608502	-8.58	-0.4052881124320999	0.18142038082983056
1446	-0.37056044	-1.3970601999999999	-0.05589522	-0.08304823	-0.6822604999999999	-1.1893357	0.020513384	0.54310983	-0.3599733	-0.46641934	-8.58	-0.4040929712620864	0.18223055879558694
1447	-0.3685058	-1.4020045	-0.05330338	-0.08142531	-0.6785576	-1.1899799	0.020255394	0.55084914	-0.35956675	-0.46675438	-8.58	-0.4028993088619095	0.18303282882490043
1448	-0.36644432	-1.406933	-0.05066871	-0.07981709	-0.6748715999999999	-1.1905144	0.01990705	0.5585359000000001	-0.3591771	-0.46709034	-8.58	-0.40170736079551694	0.18382686248528818
1449	-0.3643762	-1.4118451	-0.047991563	-0.078223415	-0.6712035	-1.1909376	0.01946827	0.5661662	-0.35880426	-0.4674274	-8.58	-0.40051745580592807	0.18461235422398006
1450	-0.36230165	-1.4167403	-0.045272313	-0.07664414	-0.66755384	-1.1912476	0.018938981	0.5737364	-0.35844794	-0.46776572	-8.57	-0.3993298118361618	0.1853889991529438
1451	-0.3602209	-1.4216176999999999	-0.04251134	-0.07507910000000001	-0.6639235	-1.1914426000000002	0.01831914	0.58124274	-0.35810792	-0.46810547	-8.57	-0.3981446654292374	0.18615647340162403
1452	-0.3581342	-1.4264771	-0.039709058	-0.07352809	-0.6603133000000001	-1.1915209	0.017608706000000002	0.5886816	-0.3577841	-0.46844676	-8.57	-0.39696232134794157	0.18691450824528716
1453	-0.35604176	-1.4313176	-0.036865893999999996	-0.071990915	-0.6567239	-1.1914806	0.016807662	0.59604925	-0.35747623	-0.4687898	-8.57	-0.39578297723529354	0.18766277577950344
1454	-0.35394382	-1.4361386999999999	-0.03398235	-0.07046734	-0.65315616	-1.1913201999999998	0.015916009	0.60334206	-0.35718417	-0.46913463	-8.57	-0.39460693045408013	0.18840100045196922
1455	-0.35184065	-1.4409399	-0.031058982000000002	-0.06895713	-0.6496108	-1.1910378	0.014933766	0.6105565	-0.35690778	-0.46948144	-8.57	-0.3934344209473206	0.1891288925341559
1456	-0.34973252	-1.4457204	-0.028096389	-0.06746002	-0.64608854	-1.1906321000000002	0.013860962	0.617689	-0.35664693	-0.4698303	-8.57	-0.3922657239580338	0.18984617054530398
1457	-0.34761977	-1.4504799	-0.025095226	-0.06597576	-0.64259017	-1.1901013	0.012697645	0.6247361	-0.35640144	-0.47018132	-8.57	-0.3911011139094711	0.19055256832508524
1458	-0.3455027	-1.4552177	-0.022056202999999996	-0.06450406	-0.63911635	-1.1894441	0.011443871	0.6316941999999999	-0.35617122	-0.4705346	-8.57	-0.389940885924884	0.19124780955076454
1459	-0.34338173	-1.4599332	-0.018980083999999998	-0.063044615	-0.6356679000000001	-1.1886588	0.010099717	0.63855994	-0.3559562	-0.4708902	-8.57	-0.3887853068879883	0.19193162254130255
1460	-0.34125718	-1.464626	-0.015867664	-0.061597124	-0.63224554	-1.1877444	0.008665275	0.64532983	-0.3557562	-0.4712482	-8.56	-0.38763472172203517	0.19260377310972263
1461	-0.33912954	-1.4692953000000002	-0.012719804	-0.060161263	-0.6288499	-1.1866993	0.0071406490000000015	0.6520004	-0.35557118	-0.4716087	-8.56	-0.38648939337120514	0.19326397448504884
1462	-0.33699912	-1.4739408	-0.009537408	-0.058736699999999996	-0.62548184	-1.1855222	0.005525968000000001	0.6585684	-0.355401	-0.47197175	-8.56	-0.3853496448587494	0.19391200347685209
1463	-0.33486646	-1.4785620000000002	-0.006321416999999999	-0.057323087	-0.6221420999999999	-1.1842121	0.00382137	0.6650304	-0.35524568	-0.47233737	-8.56	-0.3842158443288483	0.19454762595366654
1464	-0.332732	-1.4831584999999998	-0.0030728253000000005	-0.055920076	-0.6188312	-1.1827676	0.002027008	0.6713831	-0.35510504	-0.47270563	-8.56	-0.3830882757754498	0.19517060261410396
1465	-0.3305962	-1.4877295	0.0002073295	-0.0545273	-0.61555004	-1.1811878999999998	0.000143048	0.6776230999999999	-0.3549791	-0.4730766	-8.56	-0.3819673182829666	0.19578069648222882
1466	-0.3284596	-1.4922749	0.0035179646000000004	-0.053144384	-0.6122991999999999	-1.1794716	-0.001830298	0.6837472	-0.35486776	-0.4734503	-8.56	-0.3808532871151144	0.19637769685635997
1467	-0.3263226	-1.496794	0.006857956	-0.051770933	-0.6090795	-1.1776178999999998	-0.003892786	0.6897521	-0.35477093	-0.47382674	-8.56	-0.3797465314556091	0.19696138215284759
1468	-0.32418576	-1.5012866000000002	0.010226153	-0.050406557000000005	-0.6058915	-1.1756257	-0.006044133	0.6956346	-0.3546886	-0.47420597	-8.56	-0.3786474066593278	0.19753155307091128
1469	-0.3220495	-1.5057521	0.013621397	-0.049050845	-0.6027359	-1.1734941	-0.008284030999999999	0.70139146	-0.35462072	-0.47458798	-8.56	-0.37755623144905703	0.1980879964696832
1470	-0.31991434	-1.5101902	0.01704251	-0.047703385	-0.59961325	-1.1712223999999998	-0.010612135	0.70701945	-0.35456726	-0.47497278	-8.55	-0.37647337954920956	0.1986305279925632
1471	-0.31778073	-1.5146005	0.020488314	-0.046363752	-0.59652424	-1.1688097	-0.013028067	0.7125154	-0.35452816	-0.4753604	-8.55	-0.37539918316326903	0.1991589566067446
1472	-0.31564918	-1.5189826000000002	0.023957614	-0.04503152	-0.5934694	-1.1662551	-0.015531417	0.71787626	-0.3545034	-0.4757508	-8.55	-0.3743339548551834	0.1996730988697756
1473	-0.3135201	-1.5233362	0.027449215	-0.043706257000000005	-0.5904493000000001	-1.1635581	-0.018121744	0.72309875	-0.35449287	-0.47614402	-8.55	-0.37327806254820406	0.20017278526905974
1474	-0.31139398	-1.5276608	0.030961914	-0.04238751	-0.58746445	-1.160718	-0.02079857	0.7281798	-0.35449654	-0.47654	-8.55	-0.37223181314581455	0.20065783942809545
1475	-0.30927134	-1.5319562	0.034494508	-0.04107484	-0.5845154	-1.157734	-0.0235614	0.7331164000000001	-0.35451427	-0.47693872	-8.55	-0.37119552621196295	0.20112810627942232
1476	-0.30715257	-1.536222	0.038045786	-0.03976778	-0.58160263	-1.1546056999999998	-0.026409704	0.7379053000000001	-0.35454595	-0.4773402	-8.55	-0.3701695438896683	0.20158342400827786
1477	-0.30503818	-1.5404578000000002	0.041614555	-0.038465865	-0.57872665	-1.1513326000000002	-0.029342934	0.74254364	-0.35459146	-0.47774437	-8.55	-0.36915416686264657	0.20202365306058034
1478	-0.30292866	-1.5446634	0.045199614000000006	-0.03716863	-0.57588786	-1.147914	-0.03236051	0.7470283000000001	-0.35465068	-0.4781512	-8.55	-0.3681497024541489	0.2024486438969319
1479	-0.3008244	-1.5488386	0.04879977	-0.0358756	-0.5730868	-1.1443497	-0.035461836000000004	0.7513562	-0.35472348	-0.47856063	-8.55	-0.3671565076269623	0.20285827603059645
1480	-0.2987259	-1.5529829	0.052413844	-0.03458629	-0.57032377	-1.1406392	-0.038646303	0.75552446	-0.35480964	-0.47897264	-8.55	-0.3661748345648026	0.20325240980433057
1481	-0.29663366	-1.5570961	0.05604065	-0.033300217	-0.5675993	-1.136782	-0.04191331	0.75953037	-0.35490906	-0.47938713	-8.54	-0.36520497621068876	0.20363093959886447
1482	-0.29454812	-1.561178	0.059679015999999994	-0.032016896	-0.56491375	-1.1327782	-0.04526223	0.76337117	-0.35502154	-0.47980404	-8.54	-0.36424725930764007	0.20399378449739125
1483	-0.2924697	-1.5652282	0.06332777	-0.030735841	-0.5622674	-1.1286272	-0.048692428	0.7670444000000001	-0.35514688	-0.48022333	-8.54	-0.3633018816986755	0.20434084206249561
1484	-0.29039884	-1.5692465	0.06698572	-0.029456562999999998	-0.55966073	-1.1243289	-0.052203264000000006	0.7705477	-0.3552849	-0.4806449	-8.54	-0.3623691184663499	0.20467205463511934
1485	-0.28833592	-1.5732328000000002	0.070651665	-0.028178565	-0.55709404	-1.1198831	-0.055794086	0.7738786999999999	-0.3554354	-0.48106867	-8.54	-0.36144922161298526	0.20498736751355806
1486	-0.2862813	-1.5771867	0.07432439999999998	-0.026901359	-0.55456764	-1.1152896	-0.059464235	0.7770353	-0.35559815	-0.48149458	-8.54	-0.3605423847409043	0.2052867271938001
1487	-0.28423533	-1.5811081	0.07800269	-0.025624452000000002	-0.5520819	-1.1105485000000002	-0.06321304	0.78001535	-0.35577297	-0.48192248	-8.54	-0.3596488727919648	0.20557011162204814
1488	-0.28219837	-1.5849966999999998	0.08168531	-0.02434735	-0.549637	-1.1056596	-0.06703982	0.782817	-0.35595959999999993	-0.48235232	-8.54	-0.3587688445882568	0.20583749451544456
1489	-0.28017068	-1.5888523	0.085371025	-0.023069562000000002	-0.54723346	-1.1006228999999998	-0.070943855	0.7854384	-0.35615784	-0.482784	-8.54	-0.357902517411174	0.20608887178474714
1490	-0.27815259	-1.5926746999999999	0.08905857	-0.021790599999999997	-0.5448714	-1.0954385	-0.07492442	0.787878	-0.35636747	-0.4832174	-8.54	-0.3570500493421097	0.20632425994859427
1491	-0.2761443	-1.5964638999999998	0.09274669	-0.020509982	-0.5425512	-1.0901065	-0.07898075	0.790134	-0.35658818	-0.48365238	-8.53	-0.3562116501019928	0.20654368136158965
1492	-0.2741461	-1.6002195	0.09643411	-0.01922724	-0.54027313	-1.0846269	-0.08311208	0.7922051	-0.3568198	-0.4840889	-8.53	-0.355387444752449	0.20674716011020233
1493	-0.2721582	-1.6039413	0.10011954599999999	-0.017941901	-0.5380375	-1.079	-0.087317616	0.7940899	-0.35706207	-0.48452675	-8.53	-0.3545775899934783	0.20693474355427433
1494	-0.2701808	-1.6076293	0.10380170000000001	-0.016653513999999998	-0.53584456	-1.0732257	-0.09159654	0.7957871999999999	-0.3573147	-0.4849659	-8.53	-0.3537822096262421	0.20710649272831663
1495	-0.2682141	-1.6112833	0.107479274	-0.01536162	-0.5336945	-1.0673046	-0.095948026	0.7972958	-0.35757744	-0.48540616	-8.53	-0.3530014678914367	0.20726248524782787
1496	-0.26625827	-1.6149031	0.11115097	-0.014065784	-0.5315878	-1.0612369	-0.100371234	0.7986147	-0.35785	-0.48584744	-8.53	-0.3522354860890625	0.20740280260892768
1497	-0.26431346	-1.6184886	0.11481547	-0.012765573	-0.52952445	-1.0550227	-0.1048653	0.7997429	-0.35813206	-0.48628965	-8.53	-0.351484342259816	0.20752752831628654
1498	-0.2623798	-1.6220397	0.11847146	-0.011460561000000001	-0.52750486	-1.0486625	-0.10942933	0.80067956	-0.35842332	-0.4867326	-8.53	-0.3507481648432328	0.20763677901112237
1499	-0.2604574	-1.6255561	0.12211761	-0.010150332	-0.5255291999999999	-1.0421566999999998	-0.11406245	0.80142397	-0.35872343	-0.48717618	-8.53	-0.3500270208393127	0.20773066310476726
1500	-0.25854638	-1.629038	0.12575260000000002	-0.008834475	-0.5235978	-1.0355055	-0.11876374	0.8019754	-0.3590321	-0.4876203	-8.53	-0.3493210291282883	0.20780932105368954
1501	-0.25664684	-1.632485	0.12937507	-0.007512585	-0.52171075	-1.0287098	-0.123532265	0.80233335	-0.35934895	-0.48806477	-8.52	-0.3486302537694626	0.20787289261999586
1502	-0.2547589	-1.6358972	0.1329837	-0.00618427	-0.5198684	-1.0217696	-0.1283671	0.8024972	-0.35967368	-0.4885095	-8.52	-0.34795477504306793	0.2079215190849092
1503	-0.2528827	-1.6392744	0.13657714	-0.0048491440000000005	-0.5180707999999999	-1.0146859	-0.13326728	0.8024666	-0.36000592	-0.48895434	-8.52	-0.34729467286887206	0.2079553742311516
1504	-0.25101835	-1.6426166000000002	0.14015403	-0.0035068232	-0.5163183	-1.0074588	-0.13823187	0.80224115	-0.36034527	-0.48939914	-8.52	-0.346649996366875	0.20797461690027122
1505	-0.24916604	-1.6459238999999999	0.14371301	-0.0021569442	-0.51461107	-1.0000893	-0.14325988	0.80182064	-0.36069143	-0.48984376	-8.52	-0.34602086717730896	0.20797945901597123
1506	-0.24732591	-1.6491961	0.14725274	-0.0007991481699999999	-0.51294917	-0.99257785	-0.14835033	0.8012050000000001	-0.36104396	-0.49028805	-8.52	-0.3454072779270578	0.20797008434611675
1507	-0.24549812	-1.6524333999999998	0.15077184	0.000566915	-0.5113329000000001	-0.98492527	-0.1535022	0.80039406	-0.36140248	-0.4907319	-8.52	-0.34480934507547	0.2079467169318544
1508	-0.24368286	-1.6556355999999999	0.15426895	0.0019415874	-0.5097624	-0.9771323	-0.1587145	0.7993879	-0.36176664	-0.49117512	-8.52	-0.34422709790366146	0.20790956755091658
1509	-0.24188031	-1.6588026999999999	0.1577427	0.0033252140999999995	-0.50823784	-0.9691998	-0.16398622	0.7981865	-0.36213604	-0.4916176	-8.52	-0.343660608865097	0.20785886367221307
1510	-0.24009065	-1.6619348999999999	0.16119172	0.0047181340000000006	-0.5067594	-0.96112853	-0.16931632	0.7967901999999999	-0.36251023	-0.49205914	-8.52	-0.34310991206977615	0.20779486927175853
1511	-0.23831409	-1.665032	0.16461465	0.0061206813	-0.50532717	-0.95291954	-0.17470378	0.79519916	-0.36288884	-0.49249962	-8.51	-0.34257505505816377	0.2077178221821103
1512	-0.23655084	-1.6680941999999999	0.16801010000000002	0.007533184300000001	-0.5039412999999999	-0.9445738	-0.18014754	0.79341376	-0.36327145	-0.49293888	-8.51	-0.3420560959607242	0.20762800292482952
1513	-0.2348011	-1.6711214	0.1713767	0.008955969499999999	-0.5026019	-0.9360924	-0.18564658	0.79143435	-0.3636576	-0.49337673	-8.51	-0.34155306910768973	0.2075256762120044
1514	-0.2330651	-1.6741136000000003	0.17471309	0.010389352	-0.5013092	-0.9274763	-0.19119981	0.78926146	-0.36404693	-0.49381295	-8.51	-0.3410659984989441	0.2074111255708944
1515	-0.23134309	-1.677071	0.17801788	0.011833638999999998	-0.5000632	-0.9187268	-0.19680618	0.78689563	-0.36443898	-0.49424735	-8.51	-0.34059494486506803	0.20728466076123664
1516	-0.2296353	-1.6799933999999996	0.18128970000000003	0.013289128999999998	-0.498864	-0.90984505	-0.2024646	0.7843374	-0.3648333	-0.49467975	-8.51	-0.34013991682640987	0.20714656346559907
1517	-0.22794197	-1.6828808999999998	0.18452716	0.014756119	-0.49771175	-0.9008323	-0.208174	0.7815875	-0.36522946	-0.49510986	-8.51	-0.33970094621262126	0.20699715339239583
1518	-0.22626339	-1.6857332999999999	0.18772891	0.016234899	-0.49660653	-0.89168984	-0.2139333	0.7786466999999999	-0.36562702	-0.4955375	-8.51	-0.3392780359643989	0.20683673692382043
1519	-0.22459981	-1.6885506000000001	0.19089355	0.017725753	-0.4955484000000001	-0.8824190999999999	-0.2197414	0.7755156999999999	-0.36602554	-0.49596238	-8.51	-0.33887122268174286	0.20666563561888707
1520	-0.22295147	-1.6913328	0.19401970000000002	0.01922896	-0.49453747	-0.8730215	-0.22559722	0.7721954000000001	-0.36642453	-0.49638426	-8.51	-0.3384805194844208	0.20648418659521062
1521	-0.22131868	-1.6940799	0.19710603	0.020744786	-0.49357378	-0.8634984	-0.23149964	0.7686868	-0.36682355	-0.49680287	-8.5	-0.3381059197526649	0.20629273471804346
1522	-0.2197017	-1.6967918000000002	0.20015115	0.022273502999999997	-0.4926574000000001	-0.8538514000000001	-0.23744756	0.7649906999999999	-0.36722216	-0.49721792	-8.5	-0.33774745977659154	0.2060916138984347
1523	-0.21810083	-1.6994683000000002	0.20315367	0.023815371000000002	-0.49178836	-0.844082	-0.24343984	0.7611083000000001	-0.36761987	-0.49762914	-8.5	-0.3374050995759682	0.20588117360176597
1524	-0.21651636	-1.7021093	0.20611225	0.025370639	-0.4909667	-0.8341917999999999	-0.2494754	0.75704056	-0.3680162	-0.49803627	-8.5	-0.3370788577013756	0.20566176274212836
1525	-0.21494858	-1.7047148999999997	0.20902553	0.026939532000000002	-0.49019247	-0.82418257	-0.2555531	0.75278866	-0.36841077	-0.49843895	-8.5	-0.3367687622022331	0.20543376351724105
1526	-0.21339782	-1.7072848000000003	0.21189214	0.028522252999999997	-0.48946565	-0.81405586	-0.26167184	0.7483538000000001	-0.36880302	-0.49883693	-8.5	-0.3364747727390053	0.20519752460939614
1527	-0.21186437	-1.709819	0.21471079	0.030118987000000003	-0.48878628	-0.8038135000000001	-0.2678305	0.7437372	-0.3691925	-0.49922994	-8.5	-0.3361969107919243	0.2049534303151642
1528	-0.21034856	-1.7123175	0.21748015	0.031729907	-0.48815435	-0.7934572	-0.27402788	0.7389401999999999	-0.36957875	-0.49961767	-8.5	-0.33593516504122234	0.20470186858256484
1529	-0.2088507	-1.7147799	0.22019899999999998	0.03335515	-0.48756984	-0.7829889	-0.28026292	0.7339641	-0.3699613	-0.49999985	-8.5	-0.3356895157671318	0.20444320482510633
1530	-0.20737113	-1.7172062	0.2228661	0.03499484	-0.48703274	-0.77241033	-0.28653446	0.72881025	-0.3703396	-0.50037616	-8.5	-0.33545994354988473	0.20417783180209145
1531	-0.20591019	-1.7195965	0.22548027	0.036649093	-0.48654306	-0.7617235	-0.29284132	0.7234801	-0.3707132	-0.50074637	-8.49	-0.335246467730178	0.20390616668326325
1532	-0.20446822	-1.7219505000000002	0.22804037	0.038317982	-0.4861007000000001	-0.75093037	-0.2991824	0.7179751999999999	-0.37108165	-0.50111026	-8.49	-0.3350490544190567	0.20362860129338312
1533	-0.20304555	-1.7242680000000001	0.23054527	0.040001582	-0.4857057	-0.7400329999999999	-0.3055565	0.71229696	-0.37144443	-0.5014674	-8.49	-0.334867677175824	0.20334552948460913
1534	-0.20164254	-1.7265490000000001	0.23299389	0.041699946	-0.48535797	-0.72903323	-0.31196254	0.706447	-0.37180108	-0.5018177	-8.49	-0.3347023230324539	0.20305737017625256
1535	-0.20025957	-1.7287933999999998	0.23538520000000004	0.043413099999999996	-0.48505747	-0.7179333999999999	-0.3183993	0.70042694	-0.37215105	-0.5021608	-8.49	-0.3345529733889464	0.20276454523894194
1536	-0.19889694	-1.7310008999999997	0.23771816	0.045141052	-0.48480412	-0.7067356	-0.3248656	0.69423825	-0.37249395	-0.5024964	-8.49	-0.3344196073859985	0.20246744746898934
1537	-0.19755508	-1.7331715	0.23999179999999998	0.046883795	-0.48459786	-0.69544196	-0.3313603	0.6878827	-0.37282923	-0.50282437	-8.49	-0.33430220011488726	0.20216651121873824
1538	-0.19623433	-1.7353051	0.24220517	0.0486413	-0.48443863	-0.68405485	-0.33788222	0.68136203	-0.37315646	-0.5031444	-8.49	-0.3342007473965416	0.2018621662912832
1539	-0.19493508	-1.7374014	0.24435735	0.050413527	-0.48432633	-0.6725764	-0.3444301	0.6746778	-0.3734751	-0.5034562	-8.49	-0.33411519117165833	0.2015548104695399
1540	-0.1936577	-1.7394603	0.24644746	0.052200392000000005	-0.4842609000000001	-0.66100913	-0.35100275	0.6678316999999999	-0.37378472	-0.50375956	-8.49	-0.33404555072163095	0.2012448725066907
1541	-0.19240257	-1.7414819	0.24847461	0.05400181	-0.48424214	-0.6493553000000001	-0.35759902	0.6608257	-0.37408477	-0.5040543	-8.49	-0.33399178893773657	0.2009328028973206
1542	-0.1911701	-1.7434657999999998	0.250438	0.05581765	-0.48427004	-0.6376173	-0.36421764	0.65366143	-0.37437484	-0.5043401	-8.48	-0.33395387486067196	0.20061899807410566
1543	-0.18996066	-1.745412	0.25233679999999997	0.057647776	-0.4843444000000001	-0.6257976	-0.3708574	0.6463406999999999	-0.37465435	-0.50461674	-8.48	-0.3339317869915986	0.20030389200775045
1544	-0.18877463	-1.7473203000000002	0.2541703	0.05949202	-0.48446515	-0.6138988000000001	-0.37751698	0.6388655	-0.37492284	-0.50488406	-8.48	-0.3339254944624901	0.19998791754974393
1545	-0.1876124	-1.7491906000000004	0.2559377	0.061350197	-0.48463213	-0.60192335	-0.38419527	0.63123745	-0.37517983	-0.5051418	-8.48	-0.3339350027140434	0.1996714841429232
1546	-0.18647437	-1.7510226999999998	0.25763828	0.063222095	-0.4848452	-0.5898738	-0.3908909	0.6234586	-0.3754248	-0.5053897	-8.48	-0.33396024833753585	0.19935501657069893
1547	-0.18536094	-1.7528166	0.25927138	0.06510749	-0.48510417	-0.57775277	-0.39760268	0.615531	-0.37565723	-0.5056276	-8.48	-0.33400120908470915	0.19903895448954825
1548	-0.18427248	-1.7545718999999997	0.26083642	0.067006126	-0.48540893	-0.5655629	-0.40432933	0.60745674	-0.3758767	-0.5058552	-8.48	-0.33405781596660844	0.19872370590622798
1549	-0.18320943	-1.7562886000000002	0.26233270000000003	0.06891772	-0.48575932	-0.55330694	-0.4110696	0.5992379	-0.3760825999999999	-0.50607246	-8.48	-0.33413006357567215	0.1984097015184591
1550	-0.18217216	-1.7579668000000002	0.26375976	0.070842	-0.48615512	-0.54098755	-0.41782218	0.59087676	-0.3762745	-0.506279	-8.48	-0.33421787860201646	0.19809738990635803
1551	-0.1811611	-1.7596058999999997	0.265117	0.072778635	-0.48659617	-0.5286075	-0.42458582	0.5823755	-0.3764519	-0.50647473	-8.48	-0.3343211993985443	0.19778715077454273
1552	-0.18017666	-1.761206	0.2664039	0.0747273	-0.48708224	-0.51616955	-0.4313592000000001	0.57373667	-0.37661427	-0.50665945	-8.47	-0.334439949856533	0.1974794322246042
1553	-0.17921926	-1.7627671000000003	0.26762009999999997	0.076687634	-0.4876132	-0.50367653	-0.43814108	0.5649625	-0.37676117	-0.50683296	-8.47	-0.3345741064079567	0.19717465789676283
1554	-0.1782893	-1.7642886999999998	0.26876512	0.07865926599999999	-0.48818877	-0.49113128	-0.44493014	0.5560556	-0.37689203	-0.506995	-8.47	-0.33472352505397635	0.19687321642314967
1555	-0.17738715	-1.7657709	0.26983866	0.08064182	-0.4888088	-0.47853664	-0.45172507	0.54701847	-0.37700638	-0.5071455	-8.47	-0.3348881512166825	0.19657553923194737
1556	-0.1765131	-1.7672136000000003	0.27084040000000004	0.08263489	-0.48947304	-0.4658954000000001	-0.45852458	0.5378537	-0.3771037	-0.5072843	-8.47	-0.3350678719268876	0.19628203524807628
1557	-0.17566746	-1.7686166	0.27177012	0.08463804400000001	-0.4901813	-0.4532105	-0.46532735	0.5285639	-0.37718344	-0.50741106	-8.47	-0.33526256534505616	0.1959931005747183
1558	-0.17485046	-1.7699796000000003	0.27262759999999997	0.08665085	-0.4909333	-0.4404847	-0.47213212	0.51915187	-0.37724507	-0.5075258	-8.47	-0.3354720735525818	0.1957091233583724
1559	-0.1740623	-1.7713026	0.27341267	0.08867285	-0.4917288	-0.4277209	-0.47893748	0.5096202999999999	-0.37728807	-0.50762826	-8.47	-0.3356962588791161	0.195430500441732
1560	-0.17330313	-1.7725853999999999	0.27412529999999996	0.09070356	-0.4925676	-0.41492197	-0.48574218	0.49997208	-0.37731192	-0.5077183	-8.47	-0.3359349581950073	0.19515761831809555
1561	-0.17257307	-1.7738278000000003	0.27476540000000005	0.09274249999999999	-0.4934494	-0.4020908	-0.4925449000000001	0.49020997	-0.377316	-0.5077958	-8.47	-0.33618799153979106	0.194890842216294
1562	-0.1718722	-1.7750297	0.27533296	0.09478917	-0.49437395	-0.38923022	-0.49934423	0.48033693	-0.37729982	-0.5078606	-8.46	-0.33645516595300295	0.19463054642915473
1563	-0.17120056	-1.7761908	0.27582797	0.09684303400000001	-0.495341	-0.37634313	-0.5061389000000001	0.47035593	-0.3772628	-0.5079125	-8.46	-0.33673627711371384	0.19437707677518473
1564	-0.17055815	-1.777311	0.27625057	0.09890357400000001	-0.49635026	-0.36343247	-0.5129276	0.46026996	-0.37720436	-0.5079515	-8.46	-0.33703112386145945	0.19413079033378985
1565	-0.16994496	-1.7783898999999999	0.27660087	0.10097024	-0.49740148	-0.35050106	-0.519709	0.45008206	-0.37712395	-0.5079773	-8.46	-0.3373394483741493	0.19389200516057606
1566	-0.16936097	-1.7794273999999997	0.27687898	0.10304245	-0.49849433	-0.33755186	-0.5264816	0.43979535	-0.37702096	-0.5079898	-8.46	-0.33766101593085474	0.19366105136465783
1567	-0.16880618	-1.7804234	0.27708516	0.10511965	-0.49962854	-0.32458773	-0.5332444000000001	0.42941293	-0.3768949	-0.507989	-8.46	-0.3379956399711113	0.19343825647390658
1568	-0.16828059	-1.7813773000000002	0.27721962	0.10720123	-0.5008037999999999	-0.3116116	-0.5399958	0.41893795	-0.37674507	-0.5079747	-8.46	-0.33834300408387374	0.19322388312802594
1569	-0.16778418	-1.7822891	0.27728263	0.109286614	-0.50202	-0.29862633	-0.5467346	0.40837368	-0.376571	-0.5079468	-8.46	-0.3387029079482132	0.19301824324585193
1570	-0.167317	-1.7831587	0.27727446	0.11137518	-0.50327665	-0.2856349	-0.5534594	0.39772338	-0.37637204	-0.5079051	-8.46	-0.3390750798629684	0.1928216157209975
1571	-0.16687904	-1.7839852999999999	0.27719540000000004	0.11346634	-0.50457364	-0.27264017	-0.5601691	0.38699025	-0.3761476	-0.50784963	-8.46	-0.33945924966767504	0.1926342131244461
1572	-0.16647033	-1.7847689999999998	0.27704582	0.11555947	-0.50591063	-0.25964507	-0.5668622	0.37617767	-0.3758970999999999	-0.50778025	-8.45	-0.33985516278210065	0.19245630827034826
1573	-0.16609094	-1.7855095	0.27682608	0.11765397	-0.50728744	-0.24665251	-0.5735375	0.36528897	-0.37562004	-0.50769675	-8.45	-0.340262565324852	0.19228812525254163
1574	-0.16574085	-1.7862063999999997	0.27653649999999996	0.1197492	-0.5087037	-0.23366542	-0.58019376	0.3543276	-0.37531593	-0.5075991	-8.45	-0.34068118729592894	0.192129865349205
1575	-0.16542011	-1.7868593999999998	0.27617747	0.121844545	-0.5101592	-0.2206867	-0.5868296	0.34329692	-0.37498426	-0.50748724	-8.45	-0.3411107577447509	0.1919817179504325
1576	-0.16512877	-1.7874682000000002	0.27574944	0.12393937	-0.5116536	-0.20771928	-0.59344375	0.3322004000000001	-0.37462464	-0.507361	-8.45	-0.34155100223062135	0.1918438607455889
1577	-0.16486685	-1.7880325000000001	0.27525279999999996	0.12603304	-0.5131867	-0.19476609	-0.60003495	0.32104155	-0.37423667	-0.50722027	-8.45	-0.3420016638029595	0.19171645360522208
1578	-0.16463436	-1.7885519	0.27468804	0.12812491	-0.51475817	-0.18183005	-0.6066020000000001	0.30982384	-0.37381992	-0.507065	-8.45	-0.34246246100130084	0.19159963163584398
1579	-0.16443133	-1.7890263	0.27405557	0.13021432	-0.5163678	-0.16891406	-0.6131435000000001	0.29855087	-0.37337404	-0.50689507	-8.45	-0.3429331338849487	0.19149353531453392
1580	-0.16425778	-1.7894549	0.27335590000000004	0.13230063	-0.5180152	-0.15602107	-0.6196583000000001	0.28722617	-0.3728987	-0.5067104	-8.45	-0.3434133659835549	0.19139823075125215
1581	-0.16411372	-1.7898378000000001	0.27258956	0.13438319	-0.51970017	-0.143154	-0.626145	0.27585325	-0.37239355	-0.5065109	-8.45	-0.3439029148663063	0.19131383744218078
1582	-0.16399917	-1.7901744	0.27175704	0.13646133	-0.5214224000000001	-0.13031575	-0.6326024	0.26443568	-0.3718583	-0.5062965	-8.44	-0.34440148855297087	0.19124039951242777
1583	-0.16391414	-1.7904643	0.2708589	0.1385344	-0.52318156	-0.11750926	-0.63902915	0.2529769	-0.37129262	-0.50606716	-8.44	-0.3449087990830841	0.1911779536707618
1584	-0.16385864	-1.7907072	0.26989573	0.14060174	-0.52497745	-0.10473743	-0.6454241	0.2414804	-0.3706963	-0.5058227	-8.44	-0.34542459653571705	0.19112653279048794
1585	-0.16383265	-1.7909026999999997	0.26886818	0.14266266	-0.5268096999999999	-0.0920032	-0.65178597	0.22994967	-0.37006906	-0.50556326	-8.44	-0.34594860287133405	0.1910861399944893
1586	-0.16383617	-1.7910506000000002	0.26777697	0.14471652	-0.52867806	-0.07930947	-0.6581134	0.21838818	-0.36941063	-0.5052886	-8.44	-0.3464805257184258	0.191056776968313
1587	-0.16386919	-1.7911501	0.2666228	0.14676264	-0.5305821999999999	-0.06665917	-0.6644053000000001	0.2067994	-0.3687208	-0.50499874	-8.44	-0.34702006607699204	0.1910383785865546
1588	-0.1639317	-1.7912011000000003	0.26540655	0.14880036	-0.5325218	-0.054055195	-0.6706602	0.19518673	-0.36799935	-0.5046937	-8.44	-0.3475669389569168	0.1910309175021871
1589	-0.16402368	-1.7912031000000002	0.264129	0.15082897	-0.5344965	-0.041500464	-0.6768771	0.1835536	-0.36724606	-0.5043733	-8.44	-0.34812086484715493	0.1910343160364675
1590	-0.1641451	-1.7911558	0.26279104	0.15284784	-0.5365059	-0.028997883	-0.6830546999999999	0.17190339999999998	-0.36646077	-0.5040376	-8.44	-0.34868154887735825	0.1910484946416799
1591	-0.1642959	-1.7910584999999999	0.26139364	0.15485625	-0.53854966	-0.016550358	-0.6891918	0.16023949	-0.36564323	-0.5036866	-8.44	-0.34924866717717823	0.19107332279870598
1592	-0.16447605	-1.7909111	0.25993773	0.15685356	-0.5406274	-0.004160787	-0.69528747	0.14856522	-0.36479336	-0.5033202	-8.43	-0.34982198760591815	0.19110870662134755
1593	-0.1646855	-1.790713	0.25842434	0.15883905	-0.54273874	0.008167939	-0.7013404999999999	0.1368839	-0.36391094	-0.50293845	-8.43	-0.3504011903031136	0.191154487117546
1594	-0.16492417	-1.7904636999999999	0.25685453	0.16081207	-0.5448831999999999	0.02043293	-0.7073497	0.12519886	-0.36299583	-0.5025413	-8.43	-0.35098595181818387	0.1912104984749069
1595	-0.16519198	-1.7901629000000001	0.2552294	0.16277191	-0.5470604	0.032631304	-0.71331424	0.113513365	-0.3620479	-0.5021288	-8.43	-0.35157602191043236	0.19127658024281713
1596	-0.16548882	-1.7898101000000002	0.25355008	0.16471791	-0.54926974	0.04476019	-0.7192329000000001	0.10183068	-0.3610671	-0.5017008	-8.43	-0.35217106227869804	0.19135252931103547
1597	-0.16581461	-1.7894047	0.25181776	0.16664939	-0.55151093	0.05681671200000001	-0.72510475	0.09015409	-0.3600532	-0.5012575	-8.43	-0.35277077155263215	0.1914381294280846
1598	-0.16616923	-1.7889465	0.25003362	0.16856565	-0.5537835	0.068798	-0.7309288	0.07848679	-0.35900617	-0.50079876	-8.43	-0.3533748898014221	0.1915331738069293
1599	-0.16655253	-1.7884349	0.24819891	0.17046604	-0.5560869	0.080701195	-0.73670405	0.066832036	-0.35792586	-0.50032467	-8.43	-0.3539830724239067	0.19163741067073786
1600	-0.16696438	-1.7878692999999999	0.24631499	0.17234986	-0.55842066	0.09252345	-0.7424295999999999	0.055193014000000006	-0.3568122	-0.4998352	-8.43	-0.3545950021090409	0.19175057585030364
1601	-0.16740464	-1.7872496	0.24438317	0.17421643	-0.5607843000000001	0.104261905	-0.74810445	0.043572932	-0.35566503	-0.4993304	-8.43	-0.35521039811612776	0.1918724281590014
1602	-0.16787311	-1.786575	0.24240492	0.17606507	-0.5631773	0.115913734	-0.75372773	0.031974986000000004	-0.3544843	-0.4988103	-8.43	-0.3558289025637742	0.19200266113815484
1603	-0.16836964	-1.7858450000000001	0.24038167	0.1778951	-0.56559914	0.12747611	-0.75929856	0.02040235	-0.35326982	-0.4982749	-8.42	-0.35645018185081867	0.1921409763102994
1604	-0.168894	-1.7850592	0.23831499	0.17970584	-0.5680493000000001	0.13894619	-0.7648159999999999	0.008858159	-0.35202152	-0.49772426	-8.42	-0.35707390987610016	0.19228707146538163
1605	-0.16944599	-1.7842171999999998	0.23620639999999998	0.18149664	-0.5705273	0.15032122	-0.7702791999999999	-0.002654486	-0.35073927	-0.49715844	-8.42	-0.35769976254834135	0.19244063334834033
1606	-0.1700254	-1.7833183000000001	0.23405752	0.18326677	-0.5730326	0.16159843	-0.77568734	-0.014132518	-0.34942302	-0.49657744	-8.42	-0.3583273893059166	0.19260131068947806
1607	-0.17063195	-1.7823620999999998	0.23187003	0.18501562	-0.5755646	0.17277513	-0.78103954	-0.025572894	-0.34807262	-0.49598137	-8.42	-0.3589564284575485	0.1927687700989861
1608	-0.1712654	-1.781348	0.22964561	0.18674248	-0.57812285	0.18384866	-0.786335	-0.03697261	-0.34668797	-0.4953702	-8.42	-0.35958652827126314	0.1929426494328137
1609	-0.1719255	-1.7802756999999998	0.22738601	0.18844669	-0.5807066999999999	0.19481643	-0.79157287	-0.048328683	-0.34526896	-0.4947441	-8.42	-0.3602173375261314	0.19312260210722282
1610	-0.17261195	-1.7791446	0.22509304	0.1901275	-0.5833156	0.20567589	-0.79675233	-0.059638157	-0.3438155	-0.494103	-8.42	-0.360848472329715	0.19330824750233094
1611	-0.17332447	-1.7779544999999999	0.22276849	0.19178428	-0.58594894	0.21642451	-0.80187273	-0.070898116	-0.34232745	-0.4934471	-8.42	-0.36147960169073634	0.19349923415962114
1612	-0.17406273	-1.7767046999999998	0.22041425	0.19341628	-0.5886062	0.22705992	-0.8069331	-0.08210566	-0.34080473	-0.49277636	-8.42	-0.3621103032969894	0.1936951570622799
1613	-0.17482643	-1.7753948	0.21803223	0.19502282	-0.5912866	0.23757969	-0.81193286	-0.09325793	-0.33924723	-0.49209094	-8.41	-0.3627402048769645	0.1938956336409204
1614	-0.17561522	-1.7740246	0.21562436	0.19660318	-0.5939897	0.24798152	-0.81687117	-0.10435207	-0.33765483	-0.49139094	-8.41	-0.36336894747891996	0.19410029042559845
1615	-0.17642875	-1.7725936000000002	0.21319264	0.19815663	-0.59671474	0.25826314	-0.82174724	-0.115385264	-0.33602744	-0.49067643	-8.41	-0.3639961057005333	0.19430872042396577
1616	-0.17726666	-1.7711016	0.21073909	0.19968247	-0.5994611	0.26842237	-0.82656044	-0.12635472	-0.33436495	-0.48994753	-8.41	-0.3646213064999466	0.19452054395011412
1617	-0.17812854	-1.769548	0.20826575	0.20118001	-0.6022281	0.278457	-0.83131003	-0.13725768	-0.3326673	-0.48920438	-8.41	-0.36524412674518586	0.19473533822878783
1618	-0.17901403	-1.7679328999999997	0.20577472	0.20264849999999998	-0.60501516	0.28836498	-0.83599526	-0.14809139	-0.33093432	-0.4884471	-8.41	-0.36586419570427703	0.19495273636335977
1619	-0.17992269	-1.7662556	0.20326813	0.20408723	-0.60782146	0.29814425	-0.84061545	-0.15885314	-0.32916594	-0.48767582	-8.41	-0.36648104808478166	0.19517230149827205
1620	-0.18085411	-1.7645161	0.20074809	0.20549548	-0.61064637	0.30779284	-0.84516984	-0.16954024	-0.32736203	-0.4868907	-8.41	-0.3670942985349579	0.19539364977399773
1621	-0.18180788	-1.7627141	0.19821683	0.20687252	-0.6134893	0.31730878	-0.84965783	-0.18014999	-0.32552257	-0.4860919	-8.41	-0.3677035447425994	0.1956163764273607
1622	-0.18278348	-1.7608491999999998	0.1956765	0.20821764	-0.6163493	0.3266902	-0.8540787000000001	-0.19067976	-0.32364740000000003	-0.4852796	-8.41	-0.36830830943503573	0.1958400577724333
1623	-0.1837805	-1.7589215	0.19312939999999998	0.20953009	-0.61922586	0.3359353	-0.8584318000000001	-0.20112689	-0.32173648	-0.48445392	-8.4	-0.36890821628029247	0.19606431919267667
1624	-0.18479845	-1.7569306	0.19057776	0.21080917	-0.6221182	0.34504223	-0.8627165000000001	-0.21148878	-0.3197897	-0.48361504	-8.4	-0.36950281100569915	0.1962887367009819
1625	-0.1858368	-1.7548762999999998	0.18802388	0.2120542	-0.6250255	0.35400933	-0.8669321	-0.22176285	-0.31780693	-0.48276317	-8.4	-0.37009162480893326	0.19651290701166557
1626	-0.18689507	-1.7527583999999998	0.18547007	0.2132645	-0.62794715	0.3628349	-0.871078	-0.23194651	-0.31578812	-0.48189846	-8.4	-0.37067422392720795	0.19673642776040545
1627	-0.18797272	-1.7505766999999999	0.18291867	0.21443945	-0.6308824000000001	0.3715173	-0.87515354	-0.24203724	-0.31373316	-0.48102108	-8.4	-0.3712501420878525	0.1969588955390905
1628	-0.1890692	-1.7483313000000003	0.18037198	0.21557845	-0.6338304	0.38005495	-0.8791581	-0.25203246	-0.31164193	-0.48013127	-8.4	-0.3718189275083123	0.19717993081883076
1629	-0.19018397	-1.7460220000000002	0.17783235	0.21668089999999998	-0.63679045	0.38844633	-0.88309103	-0.26192972	-0.3095144	-0.47922915	-8.4	-0.37238011395545195	0.1973991317236868
1630	-0.19131644	-1.7436484	0.17530206	0.21774626	-0.63976187	0.39668995	-0.8869518	-0.2717265	-0.3073505	-0.47831494	-8.4	-0.3729332176862526	0.19761608632842276
1631	-0.19246604	-1.7412107	0.17278342	0.21877399999999997	-0.64274377	0.4047844	-0.89073974	-0.28142032	-0.30515006	-0.4773888	-8.4	-0.37347776046757886	0.19783042525989364
1632	-0.19363214	-1.7387086999999999	0.17027871	0.21976364	-0.64573544	0.4127283	-0.8944542	-0.29100874	-0.3029131	-0.47645092	-8.4	-0.3740132590860634	0.19804175211808903
1633	-0.19481415	-1.7361422999999998	0.16779019	0.22071466	-0.6487361	0.42052037	-0.8980946	-0.30048934	-0.3006395	-0.4755015	-8.39	-0.3745392273085708	0.19824968190747325
1634	-0.19601144	-1.7335113000000002	0.16532013	0.22162662	-0.651745	0.42815936	-0.90166026	-0.3098597	-0.2983292	-0.47454074	-8.39	-0.37505515292173386	0.19845382347417218
1635	-0.19722335	-1.7308159	0.16287075	0.22249909	-0.6547613	0.4356441	-0.90515065	-0.31911740000000005	-0.29598218	-0.47356883	-8.39	-0.3755605667319527	0.19865382239734897
1636	-0.19844924	-1.7280561	0.1604443	0.22333165	-0.65778434	0.4429735	-0.90856516	-0.32826009999999994	-0.29359847	-0.47258592	-8.39	-0.37605498756539535	0.19884931371307335
1637	-0.19968843	-1.7252316000000003	0.15804303	0.22412390000000001	-0.6608132	0.45014647	-0.91190326	-0.33728543	-0.29117805	-0.4715922	-8.39	-0.37653787624823	0.19903991054416578
1638	-0.20094024	-1.7223428	0.15566908	0.22487547	-0.6638472	0.45716205	-0.91516435	-0.34619102	-0.288721	-0.4705879	-8.39	-0.3770087915670891	0.19922528566974748
1639	-0.20220394	-1.7193897	0.15332468	0.22558601	-0.6668854999999999	0.46401933	-0.91834795	-0.35497457	-0.28622738	-0.4695732	-8.39	-0.377467222407444	0.19940508896258083
1640	-0.20347884	-1.7163721	0.15101199999999998	0.22625521	-0.66992736	0.47071743	-0.92145354	-0.3636337	-0.28369725	-0.46854827	-8.39	-0.37791264210534664	0.19957895927501237
1641	-0.20476422	-1.7132904999999998	0.14873321	0.22688274	-0.67297184	0.4772555000000001	-0.9244805	-0.3721662	-0.28113076	-0.4675133	-8.39	-0.3783445860166168	0.19974658328849082
1642	-0.20605932	-1.7101446	0.14649047	0.22746834	-0.67601836	0.48363283	-0.9274285	-0.3805697	-0.27852803	-0.4664685	-8.39	-0.3787625384773064	0.19990761445582658
1643	-0.2073634	-1.7069348999999998	0.14428587	0.22801171	-0.67906594	0.48984873	-0.9302969	-0.38884202	-0.27588928	-0.46541408	-8.38	-0.3791660203926544	0.20006174877124566
1644	-0.20867567	-1.7036613999999999	0.14212158	0.22851264	-0.6821139	0.4959025	-0.9330853	-0.39698082	-0.27321464	-0.46435022	-8.38	-0.3795545231184807	0.20020866587631078
1645	-0.20999539	-1.7003244	0.1399997	0.22897089999999998	-0.6851614	0.5017936	-0.9357934	-0.40498385	-0.27050440000000003	-0.46327707	-8.38	-0.37992757106990815	0.20034807399948326
1646	-0.21132176	-1.696924	0.13792235	0.22938628	-0.6882076	0.50752157	-0.93842053	-0.41284886	-0.2677587	-0.46219486	-8.38	-0.3802846106225243	0.20047966543648607
1647	-0.21265396	-1.6934603	0.13589154	0.22975862	-0.6912518	0.51308584	-0.9409664	-0.42057374	-0.26497787	-0.4611038	-8.38	-0.38062518717168425	0.20060314192439196
1648	-0.21399121	-1.6899338	0.13390934	0.23008774	-0.69429314	0.518486	-0.94343066	-0.42815655	-0.26216218	-0.46000403	-8.38	-0.3809488491522789	0.20071824267315533
1649	-0.21533266	-1.6863446	0.13197772	0.23037352	-0.69733083	0.52372175	-0.94581276	-0.43559533	-0.25931190000000004	-0.4588958	-8.38	-0.38125508895966337	0.20082468189663183
1650	-0.21667747	-1.682693	0.13009863	0.23061582	-0.70036405	0.5287927	-0.9481125	-0.44288832	-0.25642738	-0.45777926	-8.38	-0.3815434830484962	0.20092219677125964
1651	-0.21802482	-1.6789793000000002	0.12827398	0.23081459	-0.7033921	0.5336987	-0.95032936	-0.45003384	-0.2535089	-0.45665464	-8.38	-0.3818135688141327	0.20101053611911324
1652	-0.21937382	-1.6752038	0.12650566	0.23096974	-0.70641404	0.5384394	-0.9524631	-0.45703027	-0.25055686	-0.4555221	-8.38	-0.3820649182408829	0.20108944536641535
1653	-0.22072355	-1.6713668999999998	0.12479548	0.2310812	-0.7094292	0.5430148	-0.95451343	-0.4638761	-0.24757162	-0.45438185	-8.38	-0.38229711778340525	0.2011587028194216
1654	-0.2220731	-1.6674688999999998	0.12314528	0.23114897	-0.7124368000000001	0.54742485	-0.9564799	-0.47056994	-0.24455358	-0.45323408	-8.37	-0.38250971895566177	0.20121807837956587
1655	-0.22342151	-1.6635101000000003	0.12155682599999999	0.23117301	-0.7154359	0.55166954	-0.95836234	-0.47711042	-0.24150321	-0.45207897	-8.37	-0.3827023076320786	0.20126735164807324
1656	-0.22476785	-1.6594911	0.12003185	0.23115334	-0.71842587	0.55574894	-0.9601604	-0.48349634	-0.238421	-0.4509167	-8.37	-0.3828745136365013	0.20130633501140063
1657	-0.22611117	-1.6554121	0.11857205	0.23109000000000002	-0.7214059	0.5596631999999999	-0.9618738	-0.48972645	-0.23530741	-0.44974753	-8.37	-0.38302591162358857	0.2013348208082007
1658	-0.2274505	-1.6512735	0.11717910000000002	0.23098302	-0.72437525	0.5634125	-0.96350235	-0.49579972	-0.23216304	-0.4485716	-8.37	-0.3831561337468376	0.20135262634621368
1659	-0.22878487	-1.6470759	0.115854636	0.23083247	-0.72733307	0.5669972	-0.9650458	-0.50171506	-0.22898845	-0.44738907	-8.37	-0.3832647914300942	0.20135959445774065
1660	-0.2301133	-1.6428196	0.11460026	0.23063844	-0.7302786	0.5704175	-0.9665039	-0.50747156	-0.22578426	-0.4462002	-8.37	-0.38335152096755215	0.20135554693872798
1661	-0.2314348	-1.6385052	0.11341755	0.23040107	-0.7332112	0.57367396	-0.96787655	-0.5130683	-0.22255109	-0.44500512	-8.37	-0.3834159686028252	0.20134035916171825
1662	-0.2327484	-1.6341332	0.11230804	0.23012044	-0.7361300000000001	0.57676697	-0.9691634	-0.51850456	-0.21928963	-0.44380406	-8.37	-0.3834577799597588	0.2013138822915594
1663	-0.2340531	-1.629704	0.11127323	0.22979671	-0.7390343	0.57969713	-0.9703644	-0.5237795	-0.21600056	-0.4425972	-8.37	-0.3834766005523148	0.20127599174199667
1664	-0.2353479	-1.625218	0.110314615	0.22943006	-0.74192333	0.582465	-0.97147936	-0.5288925999999999	-0.21268463	-0.44138473	-8.36	-0.3834720874537582	0.20122656372565526
1665	-0.2366318	-1.620676	0.10943364	0.22902067	-0.74479634	0.5850711999999999	-0.97250813	-0.5338430999999999	-0.20934258	-0.44016683	-8.36	-0.383443926678051	0.20116550990938606
1666	-0.23790373	-1.6160785	0.108631715	0.22856876	-0.7476526	0.58751655	-0.97345054	-0.53863055	-0.20597522	-0.43894368	-8.36	-0.38339177981822586	0.20109274092648652
1667	-0.23916264	-1.611426	0.10791024	0.22807452	-0.7504914	0.5898018	-0.9743066	-0.54325444	-0.20258333	-0.43771547	-8.36	-0.3833153319574318	0.20100817484215305
1668	-0.24040745	-1.606719	0.10727057	0.22753823	-0.75331193	0.5919278	-0.9750761	-0.5477144	-0.19916776	-0.43648243	-8.36	-0.3832142471491661	0.20091173501459839
1669	-0.24163704	-1.6019583	0.10671403	0.2269601	-0.7561135999999999	0.5938955	-0.975759	-0.55201006	-0.19572937	-0.43524468	-8.36	-0.3830882415655327	0.20080338382098054
1670	-0.24285027	-1.5971444	0.10624193400000001	0.22634035	-0.7588955	0.5957058000000001	-0.9763553	-0.55614114	-0.19226907	-0.43400246	-8.36	-0.3829370058896805	0.2006830623698244
1671	-0.24404599	-1.5922778999999998	0.10585555	0.22567928	-0.76165706	0.59735984	-0.97686493	-0.56010735	-0.18878773	-0.43275592	-8.36	-0.38276022050359726	0.20055074468094355
1672	-0.24522299	-1.5873594	0.10555612	0.2249771	-0.7643975000000001	0.59885865	-0.9772879	-0.56390864	-0.18528631	-0.4315053	-8.36	-0.38255761583985143	0.20040640158964598
1673	-0.24638006	-1.5823898	0.105344884	0.2242341	-0.7671161	0.6002034	-0.97762406	-0.56754476	-0.18176572	-0.4302508	-8.36	-0.38232889106066287	0.20025003515986517
1674	-0.24751598	-1.5773696000000001	0.105223015	0.22345051	-0.7698122	0.6013953000000001	-0.97787356	-0.5710156999999999	-0.17822689	-0.4289926	-8.35	-0.38207377006778714	0.2000816389713754
1675	-0.24862953	-1.5722994	0.10519169	0.2226266	-0.7724852	0.6024356	-0.9780364	-0.57432145	-0.17467077	-0.42773095	-8.35	-0.3817919803036766	0.19990121955289486
1676	-0.24971944	-1.5671802	0.105252065	0.22176261	-0.7751344	0.60332566	-0.9781126	-0.5774621	-0.17109828	-0.42646608	-8.35	-0.38148327635031887	0.19970882113471453
1677	-0.2507845	-1.5620124	0.10540524	0.22085884	-0.77775913	0.60406685	-0.9781022	-0.58043754	-0.16751039	-0.4251982	-8.35	-0.3811473413897018	0.19950445393618585
1678	-0.2518234	-1.5567969	0.10565232	0.21991555	-0.7803588	0.6046606	-0.97800535	-0.5832480999999999	-0.16390805	-0.42392752	-8.35	-0.38078396412358095	0.1992881803668928
1679	-0.25283492	-1.5515345	0.10599436	0.21893303	-0.7829329	0.6051084	-0.97782207	-0.5858938	-0.16029224	-0.4226543	-8.35	-0.3803928937042923	0.19906005925276585
1680	-0.25381777	-1.546226	0.10643241	0.21791154	-0.7854807	0.60541177	-0.97755253	-0.588375	-0.15666394	-0.42137873	-8.35	-0.3799738948632431	0.19882016016074017
1681	-0.25477064	-1.5408721	0.10696749	0.2168514	-0.7880018	0.6055723000000001	-0.9771969	-0.59069186	-0.15302412	-0.42010108	-8.35	-0.37952673029230505	0.19856856322693484
1682	-0.25569227	-1.5354736	0.10760058	0.21575287	-0.79049546	0.60559165	-0.97675514	-0.59284484	-0.14937381	-0.4188215	-8.35	-0.3790511537031174	0.19830534960927218
1683	-0.25658137	-1.5300313	0.10833267	0.21461624	-0.79296124	0.60547155	-0.9762276	-0.59483427	-0.14571403	-0.41754028	-8.35	-0.37854696280731964	0.19803063094030135
1684	-0.2574366	-1.5245461	0.109164685	0.21344185	-0.7953986	0.6052137	-0.97561437	-0.5966606	-0.14204578	-0.41625762	-8.34	-0.3780139438165512	0.19774452053459055
1685	-0.25825667	-1.5190188999999998	0.11009751	0.21222995	-0.7978069999999999	0.6048199000000001	-0.97491574	-0.5983243	-0.13837011	-0.41497368	-8.34	-0.37745190400175477	0.19744714542280495
1686	-0.25904033	-1.5134504	0.111132	0.21098089999999997	-0.800186	0.60429204	-0.97413176	-0.5998259	-0.13468806	-0.41368872	-8.34	-0.37686062251526636	0.1971386288199223
1687	-0.2597862	-1.5078415	0.11226896	0.20969498	-0.802535	0.6036319	-0.9732628	-0.60116607	-0.1310007	-0.4124029	-8.34	-0.3762399316675644	0.19681911174591926
1688	-0.26049295	-1.5021931999999998	0.11350916	0.20837253	-0.8048536000000001	0.6028415	-0.97230905	-0.60234535	-0.12730905	-0.41111645	-8.34	-0.375589646170288	0.1964887595452677
1689	-0.2611593	-1.4965063	0.114853345	0.20701386	-0.8071414000000001	0.60192275	-0.97127074	-0.60336435	-0.12361424	-0.4098296	-8.34	-0.3749095962548447	0.1961477237549025
1690	-0.26178393	-1.4907818000000002	0.1163022	0.20561929	-0.809398	0.60087776	-0.9701481	-0.60422385	-0.119917326	-0.40854245	-8.34	-0.37419962079217683	0.19579618756474138
1691	-0.26236552	-1.4850206	0.11785636	0.20418918	-0.81162286	0.59970856	-0.96894133	-0.6049246	-0.11621942	-0.40725526	-8.34	-0.37345954921369173	0.1954343237493867
1692	-0.2629027	-1.4792237	0.11951644	0.20272388	-0.81381565	0.5984172	-0.9676508	-0.6054674	-0.11252163	-0.40596822	-8.34	-0.372689258590332	0.19506232955184166
1693	-0.26339418	-1.473392	0.12128299	0.20122373	-0.815976	0.5970059	-0.9662766	-0.60585296	-0.10882507	-0.40468147	-8.34	-0.37188856609304044	0.1946803967956487
1694	-0.26383862	-1.4675264	0.1231565	0.19968913	-0.8181036	0.5954768	-0.96481913	-0.60608214	-0.10513088	-0.40339524	-8.33	-0.37105735745322416	0.1942887327377896
1695	-0.2642347	-1.4616281999999998	0.12513748	0.1981205	-0.8201980999999999	0.5938321999999999	-0.9632786	-0.60615593	-0.1014402	-0.40210965	-8.33	-0.37019551946159357	0.19388757989139485
1696	-0.2645811	-1.4556983000000001	0.12722632	0.19651823	-0.8222591	0.59207433	-0.96165526	-0.60607517	-0.097754166	-0.40082493	-8.33	-0.36930291642978824	0.1934771508863959
1697	-0.26487648	-1.4497375	0.12942341	0.19488275	-0.82428634	0.5902055	-0.9599494	-0.6058408000000001	-0.09407397	-0.39954123	-8.33	-0.3683794063880539	0.19305766955023773
1698	-0.26511958	-1.4437474	0.13172907	0.19321449	-0.8262795000000001	0.58822805	-0.95816123	-0.6054538	-0.09040082	-0.39825872	-8.33	-0.3674249438282623	0.19262940966476352
1699	-0.26530904	-1.4377286	0.13414355	0.19151393	-0.82823837	0.5861444	-0.95629114	-0.60491526	-0.08673592	-0.39697754	-8.33	-0.3664393989608917	0.1921926036137566
1700	-0.26544353	-1.4316826	0.13666703	0.18978149	-0.83016264	0.5839569	-0.9543393	-0.6042261	-0.08308053	-0.3956979	-8.33	-0.365422717537117	0.19174752347070245
1701	-0.26552176	-1.4256103	0.13929957	0.1880177	-0.832052	0.5816680999999999	-0.9523061	-0.60338753	-0.07943593	-0.3944199	-8.33	-0.3643748163278808	0.19129443138010974
1702	-0.26554245	-1.419513	0.1420412	0.18622303	-0.83390623	0.5792804	-0.95019174	-0.6024007	-0.07580341	-0.39314377	-8.33	-0.3632956670645905	0.1908336029869907
1703	-0.26550424	-1.4133917	0.14489184	0.184398	-0.8357251	0.57679635	-0.94799656	-0.60126686	-0.07218429400000001	-0.3918696	-8.33	-0.362185216957724	0.19036531253931388
1704	-0.26540586	-1.4072479	0.14785135	0.18254311	-0.8375084999999999	0.5742185000000001	-0.9457208	-0.59998727	-0.06857992	-0.39059755	-8.32	-0.36104348455845636	0.18988986684870596
1705	-0.26524603	-1.4010826	0.15091948	0.18065889999999998	-0.8392561	0.5715495	-0.94336486	-0.5985634	-0.064991646	-0.3893278	-8.32	-0.3598704553981949	0.18940755212040253
1706	-0.26502344	-1.3948972	0.15409595	0.17874593	-0.8409677	0.56879187	-0.94092906	-0.59699655	-0.061420858	-0.38806048	-8.32	-0.3586661538478821	0.18891867419069877
1707	-0.26473683	-1.3886929	0.15738039999999998	0.17680472	-0.84264314	0.56594825	-0.9384136	-0.5952883000000001	-0.057868958	-0.38679576	-8.32	-0.35743061183892516	0.1884235341607314
1708	-0.26438496	-1.382471	0.16077239999999998	0.17483585	-0.84428227	0.5630212	-0.935819	-0.5934401999999999	-0.05433736	-0.38553378	-8.32	-0.3561639115027313	0.1879224494236676
1709	-0.2639665	-1.3762326	0.16427143	0.17283991	-0.8458849	0.5600134	-0.9331454	-0.59145385	-0.050827495999999986	-0.38427475	-8.32	-0.3548660757707077	0.18741571995356285
1710	-0.26348022	-1.3699791000000001	0.16787693	0.17081749999999998	-0.84745103	0.5569274999999999	-0.9303933	-0.5893309	-0.047340818	-0.3830188	-8.32	-0.35353722259402925	0.1869036829149864
1711	-0.26292485	-1.363712	0.17158823	0.16876923	-0.8489804	0.5537661	-0.9275629	-0.5870731	-0.04387879	-0.38176614	-8.32	-0.3521774620447998	0.18638666282574398
1712	-0.26229915	-1.3574322	0.17540458	0.16669571	-0.8504731	0.5505318	-0.9246546999999998	-0.58468217	-0.04044289	-0.38051695	-8.32	-0.3507869066544266	0.18586496872702674
1713	-0.2616019	-1.3511412	0.17932516	0.16459762	-0.85192907	0.5472274	-0.92166907	-0.58216	-0.037034623	-0.37927142	-8.32	-0.3493657095950134	0.18533895292692773
1714	-0.26083183	-1.3448403999999998	0.18334907	0.16247557	-0.8533482	0.5438553	-0.9186063	-0.57950836	-0.033655494	-0.37802976	-8.32	-0.347914041058432	0.18480893272027368
1715	-0.25998774	-1.338531	0.18747532	0.16033025	-0.85473067	0.5404184	-0.9154667	-0.5767293000000001	-0.030307025	-0.37679216	-8.31	-0.34643206293655393	0.18427525562947444
1716	-0.25906834	-1.3322143999999998	0.19170284	0.15816233	-0.85607636	0.5369191999999999	-0.9122509	-0.57382464	-0.02699076	-0.37555882	-8.31	-0.34491998534101864	0.18373825783886993
1717	-0.25807247	-1.3258919	0.1960305	0.15597247	-0.85738546	0.53336036	-0.90895903	-0.5707964	-0.023708235	-0.37432998	-8.31	-0.34337801448462674	0.18319827311807152
1718	-0.25699893	-1.3195648000000002	0.20045708	0.1537614	-0.858658	0.5297446	-0.90559167	-0.5676465999999999	-0.020461014	-0.37310582	-8.31	-0.3418063754394821	0.1826556499768447
1719	-0.25584647	-1.3132347	0.2049813	0.15152979999999996	-0.8598941999999999	0.52607465	-0.90214926	-0.5643774	-0.01725066	-0.3718866	-8.31	-0.34020535515792083	0.1821107574121959
1720	-0.25461394	-1.3069026000000001	0.2096018	0.14927842	-0.86109406	0.522353	-0.8986321	-0.5609908	-0.014078752	-0.37067255	-8.31	-0.3385751581725113	0.18156390259153665
1721	-0.25330013	-1.3005702	0.21431717	0.14700794	-0.86225784	0.5185824	-0.8950408000000001	-0.55748904	-0.010946872	-0.36946386	-8.31	-0.33691612333558957	0.18101546813943029
1722	-0.25190392	-1.2942388	0.21912593	0.14471911	-0.8633856	0.5147655	-0.8913757999999999	-0.55387425	-0.007856613	-0.3682608	-8.31	-0.33522852452042085	0.18046579467279122
1723	-0.2504241	-1.2879097	0.22402649	0.14241265	-0.8644777	0.510905	-0.88763744	-0.5501486	-0.004809575	-0.3670636	-8.31	-0.3335126573793411	0.17991522912443228
1724	-0.24885955	-1.2815845	0.22901726	0.14008927	-0.86553425	0.5070036	-0.8838264000000001	-0.5463145	-0.00180736	-0.3658725	-8.31	-0.3317688936856156	0.17936414265666312
1725	-0.24720913	-1.2752645	0.23409654	0.13774969	-0.8665556000000001	0.50306386	-0.879943	-0.542374	0.001148416	-0.36468777	-8.3	-0.32999754963227695	0.17881286998204868
1726	-0.24547173	-1.2689511999999998	0.23926260000000002	0.1353946	-0.8675417999999999	0.4990885000000001	-0.87598795	-0.53832966	0.004056115999999999	-0.36350968	-8.3	-0.3281990209629387	0.17826177363194115
1727	-0.24364622	-1.2626458	0.24451363	0.1330247	-0.8684933000000001	0.49508023	-0.8719616	-0.5341836	0.006914103	-0.36233842	-8.3	-0.3263736280101692	0.17771119100410804
1728	-0.24173152	-1.2563502	0.24984775	0.13064067	-0.86941046	0.49104166	-0.8678646000000001	-0.52993834	0.009720736	-0.36117432	-8.3	-0.32452186236816255	0.17716150487549148
1729	-0.23972659	-1.2500653	0.25526309999999997	0.12824315	-0.8702934000000001	0.48697552	-0.8636975	-0.5255962	0.012474376	-0.36001763	-8.3	-0.32264404696076426	0.17661303069286238
1730	-0.23763035	-1.2437931	0.26075768	0.12583281	-0.87114257	0.48288444	-0.8594609000000001	-0.5211596	0.015173374	-0.3588686	-8.3	-0.320740681731588	0.17606615246982338
1731	-0.23544176	-1.2375348999999998	0.26632953	0.123410285	-0.87195826	0.4787711	-0.8551554	-0.51663095	0.017816078	-0.3577275	-8.3	-0.3188121774044792	0.1755212101282675
1732	-0.23315983	-1.231292	0.27197659999999996	0.12097622	-0.8727408000000001	0.47463813	-0.8507816999999999	-0.5120127	0.020400828	-0.35659465	-8.3	-0.31685898991432876	0.17497854215226827
1733	-0.23078352	-1.2250662	0.27769679999999997	0.118531235	-0.8734907	0.4704882000000001	-0.8463404	-0.50730747	0.022925984	-0.35547027	-8.3	-0.31488163430475	0.17443852031587406
1734	-0.22831188	-1.2188587	0.283488	0.11607598	-0.8742082	0.46632397	-0.84183234	-0.5025175999999999	0.02538995	-0.3543547	-8.3	-0.3128805530809822	0.17390147525500388
1735	-0.2257439	-1.2126709999999998	0.2893481	0.113611065	-0.8748938	0.46214804	-0.83725816	-0.49764562	0.027791195	-0.3532482	-8.29	-0.31085622934710316	0.17336775676893315
1736	-0.22307865	-1.2065046999999998	0.29527482	0.11113715	-0.8755478999999999	0.45796302	-0.8326186	-0.4926941	0.030128213	-0.35215107	-8.29	-0.30880918162811966	0.17283771451125454
1737	-0.22031519	-1.200361	0.30126598	0.108654864	-0.87617105	0.45377156	-0.8279145	-0.48766562	0.03239955	-0.35106358	-8.29	-0.3067398983490387	0.17231168824650822
1738	-0.21745257	-1.1942415000000002	0.30731929999999996	0.10616484	-0.87676364	0.44957623	-0.82314646	-0.48256275	0.034603786	-0.34998605	-8.29	-0.30464888113486716	0.17179001790292145
1739	-0.21448992	-1.1881475000000001	0.3134325	0.10366774	-0.87732625	0.4453795999999999	-0.8183155	-0.47738808	0.036739547	-0.3489188	-8.29	-0.30253666605130847	0.17127304683235722
1740	-0.21142635	-1.1820805	0.31960320000000003	0.101164214	-0.8778594000000001	0.44118434	-0.81342226	-0.47214422	0.038805503	-0.3478621	-8.29	-0.3004037565134857	0.17076111425642843
1741	-0.20826098	-1.1760418	0.32582903	0.09865489599999999	-0.8783636999999999	0.43699294	-0.8084676	-0.46683377	0.040800355	-0.34681624	-8.29	-0.29825068739698635	0.1702545478297354
1742	-0.204993	-1.170033	0.33210763	0.09614044	-0.8788398000000001	0.432808	-0.8034524000000001	-0.46145937	0.042722847	-0.3457816	-8.29	-0.29607802421809465	0.16975369960705788
1743	-0.20162155	-1.1640552	0.3384365	0.0936215	-0.87928814	0.42863208	-0.79837745	-0.4560237	0.044571772	-0.34475845	-8.29	-0.29388626363263015	0.1692588727508226
1744	-0.1981458	-1.15811	0.3448132	0.09109873	-0.8797094999999999	0.42446768	-0.79324365	-0.4505294	0.046345964	-0.34374714	-8.29	-0.29167599217664486	0.16877041270601525
1745	-0.19456503	-1.1521987	0.35123524	0.088572785	-0.8801044	0.42031735	-0.7880518	-0.4449793	0.04804428	-0.34274793	-8.28	-0.28944774996642303	0.16828863325536284
1746	-0.19087839	-1.1463226999999998	0.35770002	0.08604431	-0.88047373	0.4161835999999999	-0.7828028	-0.43937612	0.04966562	-0.3417612	-8.28	-0.2872021392885971	0.16781386188424535
1747	-0.18708515	-1.1404835	0.36420503	0.08351397	-0.880818	0.41206893	-0.77749765	-0.43372256	0.051208917	-0.34078723	-8.28	-0.28493972465945133	0.16734641999112826
1748	-0.18318455	-1.1346824	0.37074772	0.0809824	-0.88113797	0.40797582	-0.7721371	-0.42802134	0.05267315	-0.3398264	-8.28	-0.28266106742608266	0.16688661371727095
1749	-0.17917585	-1.1289208	0.37732548	0.07845026	-0.8814344000000001	0.4039068	-0.7667221	-0.42227513	0.054057326	-0.33887902	-8.28	-0.2803667436751236	0.16643475743618377
1750	-0.17505838	-1.1231999	0.3839357	0.075918205	-0.881708	0.3998643	-0.76125354	-0.41648653	0.0553605	-0.33794543	-8.28	-0.2780573076240197	0.16599114170360424
1751	-0.17083141	-1.1175213	0.39057577	0.07338686	-0.8819597	0.39585078	-0.75573236	-0.41065824	0.05658175	-0.33702594	-8.28	-0.2757333792495194	0.1655560881038905
1752	-0.16649431	-1.1118861	0.39724308	0.07085688400000001	-0.8821899999999999	0.39186865	-0.7501595	-0.4047928	0.057720196	-0.3361209	-8.28	-0.2733954803394165	0.16512986588461356
1753	-0.16204645	-1.1062961	0.403935	0.06832891	-0.88239986	0.3879203	-0.74453586	-0.3988928	0.05877499	-0.33523062	-8.28	-0.2710442486111565	0.16471279519466303
1754	-0.1574873	-1.1007521	0.41064882	0.065803565	-0.8825900999999999	0.38400805	-0.7388624	-0.39296076	0.059745315	-0.33435544	-8.28	-0.268680235673462	0.16430512421536744
1755	-0.15281637	-1.095256	0.41738194	0.0632815	-0.8827615	0.38013417	-0.73314005	-0.38699928	0.060630415	-0.3334957	-8.27	-0.2663040881449394	0.16390716102057082
1756	-0.14803325	-1.0898086999999999	0.42413166	0.060763337	-0.88291484	0.37630093	-0.7273698000000001	-0.38101083	0.06142954	-0.33265173	-8.27	-0.2639163683750084	0.1635191475605129
1757	-0.14313753	-1.0844117	0.43089524	0.058249697	-0.88305104	0.37251052	-0.7215524999999999	-0.37499797	0.062142015	-0.33182386	-8.27	-0.2615177123130882	0.163141353149885
1758	-0.1381289	-1.0790665000000002	0.43767002	0.055741202000000004	-0.88317084	0.36876506	-0.7156891	-0.36896324	0.062767185	-0.33101237	-8.27	-0.2591087487690628	0.16277403789709777
1759	-0.13300711	-1.0737742000000001	0.44445329999999994	0.05323847	-0.8832752	0.36506665	-0.7097806999999999	-0.36290908	0.06330444	-0.33021766	-8.27	-0.2566901088638611	0.16241744601918567
1760	-0.12777193	-1.0685364	0.45124233	0.050742116	-0.8833648999999999	0.36141732	-0.70382816	-0.356838	0.06375322	-0.32944006	-8.27	-0.25426244601841197	0.1620718249319393
1761	-0.12242319	-1.0633541000000002	0.45803437	0.04825275	-0.8834409	0.35781914	-0.6978324	-0.3507524	0.06411299	-0.32867986	-8.27	-0.25182635965364464	0.16173739440676763
1762	-0.11696079	-1.0582288999999998	0.4648267	0.04577098	-0.88350403	0.35427397	-0.69179446	-0.34465477	0.06438327	-0.32793742	-8.27	-0.2493825450465908	0.16141439417016418
1763	-0.11138464	-1.0531618999999999	0.47161657	0.043297395	-0.8835552	0.3507838	-0.68571526	-0.33854753	0.0645636	-0.32721305	-8.27	-0.2469316211588764	0.16110303379588523
1764	-0.10569473	-1.0481545	0.47840119999999997	0.04083259	-0.8835953000000001	0.34735042	-0.6795956999999999	-0.33243304	0.06465357	-0.32650715	-8.27	-0.24447426446869472	0.16080352383902002
1765	-0.09989109	-1.0432081	0.48517784	0.038377142999999996	-0.8836252	0.34397563	-0.6734368000000001	-0.32631370000000004	0.0646528	-0.32581997	-8.26	-0.24201114450801967	0.16051607360816228
1766	-0.09397379	-1.0383239	0.4919437	0.03593164	-0.8836459000000001	0.34066126	-0.6672395999999999	-0.32019190000000003	0.06456094	-0.32515192	-8.26	-0.23954294734079937	0.16024088253350033
1767	-0.08794296	-1.0335032	0.49869597	0.033496648	-0.8836583	0.33740893	-0.6610049	-0.31406993	0.064377695	-0.32450327	-8.26	-0.23707033176499478	0.15997812835754266
1768	-0.08179875	-1.0287474	0.5054319	0.03107274	-0.88366336	0.33422032	-0.6547338	-0.30795017	0.06410277	-0.3238744	-8.26	-0.23459401611490255	0.15972800694040618
1769	-0.07554137	-1.0240576	0.5121486	0.028660487000000002	-0.8836619000000001	0.33109707	-0.6484272	-0.30183494	0.06373594	-0.32326567	-8.26	-0.2321146584347027	0.1594906714297951
1770	-0.06917108	-1.0194353999999999	0.51884335	0.026260467000000003	-0.8836550999999999	0.32804066	-0.64208597	-0.29572654	0.06327699	-0.32267734	-8.26	-0.2296329965586918	0.15926631475140307
1771	-0.06268817	-1.0148816999999999	0.5255133000000001	0.02387325	-0.8836437	0.32505265	-0.6357111999999999	-0.28962722	0.06272575	-0.3221098	-8.26	-0.22714968305197908	0.1590550691907994
1772	-0.05609299	-1.0103978999999998	0.53215563	0.021499401	-0.8836288	0.3221345	-0.6293038000000001	-0.28353924	0.062082086	-0.32156333	-8.26	-0.22466544449726084	0.1588570981619724
1773	-0.04938592	-1.0059854	0.53876746	0.019139503999999998	-0.8836113000000001	0.31928754	-0.6228647	-0.27746487	0.06134587	-0.3210383	-8.26	-0.22218101219263992	0.15867254294828378
1774	-0.042567372	-1.0016453	0.54534596	0.016794134	-0.8835921999999998	0.3165132	-0.6163949000000001	-0.27140635	0.060517043	-0.32053503	-8.26	-0.21969708192633514	0.15850153700175793
1775	-0.035637796	-0.99737895	0.5518883000000001	0.014463876	-0.88357246	0.31381279999999995	-0.6098952	-0.2653659	0.059595566	-0.32005385	-8.26	-0.2172143609569137	0.15834421059853707
1776	-0.028597675	-0.9931875	0.55839163	0.012149311000000001	-0.883553	0.3111875	-0.60336673	-0.2593457	0.058581434	-0.31959504	-8.25	-0.21473357691547204	0.1582006779409275
1777	-0.021447524	-0.9890722	0.56485313	0.009851013	-0.8835349	0.3086386	-0.59681034	-0.25334802	0.05747468	-0.3191589	-8.25	-0.21225544731333845	0.15807106069956334
1778	-0.014187891	-0.9850343	0.57126987	0.0075695636	-0.88351905	0.30616727	-0.59022695	-0.24737498	0.056275364	-0.31874585	-8.25	-0.2097806954952996	0.15795545805656924
1779	-0.006819359	-0.98107505	0.577639	0.0053055356	-0.8835064	0.30377459999999995	-0.5836175	-0.24142878	0.054983567	-0.3183561	-8.25	-0.20731004831713867	0.1578539678389709
1780	0.0006574516	-0.97719556	0.5839576999999999	0.0030595084999999996	-0.883498	0.30146164	-0.5769829000000001	-0.23551154	0.05359941	-0.31799	-8.25	-0.20484422949444303	0.15776668060919075
1781	0.0082418965	-0.97339714	0.5902229999999999	0.0008320538000000001	-0.88349473	0.29922947	-0.5703241	-0.22962543	0.052123077	-0.3176479	-8.25	-0.20238398068400637	0.15769367928061973
1782	0.015933301	-0.9696809000000001	0.5964321	-0.0013762476000000001	-0.88349766	0.29707906	-0.5636420999999999	-0.22377256	0.05055483	-0.3173301	-8.25	-0.19993002684918856	0.15763504765360387
1783	0.023730945	-0.9660481	0.6025821	-0.0035648206	-0.88350767	0.29501134	-0.5569377	-0.21795505	0.048894983	-0.3170369	-8.25	-0.19748308697019457	0.15759085212508553
1784	0.031634092	-0.9624999	0.60867006	-0.005733093000000001	-0.8835258	0.29302722	-0.5502118	-0.21217498	0.04714392	-0.31676865	-8.25	-0.1950438926909302	0.15756115726884157
1785	0.039641976	-0.95903754	0.6146931	-0.007880495999999999	-0.88355297	0.29112756	-0.5434654000000001	-0.20643446	0.045302086	-0.31652567	-8.25	-0.19261318115493015	0.15754602625463993
1786	0.047753796	-0.9556621	0.6206483	-0.010006461999999999	-0.88359016	0.28931314	-0.5366993	-0.20073555	0.04336999	-0.31630826	-8.24	-0.19019166059825823	0.1575455021821486
1787	0.05596872	-0.95237476	0.62653285	-0.012110424	-0.88363844	0.28758478	-0.5299145000000001	-0.19508035	0.041348208	-0.3161168	-8.24	-0.18778007253790724	0.15755964759776392
1788	0.06428587	-0.94917667	0.63234377	-0.0141918175	-0.8836987	0.28594315	-0.52311194	-0.18947095	0.03923737	-0.3159516	-8.24	-0.18537915063534735	0.15758849279864404
1789	0.0727043	-0.94606894	0.6380781999999999	-0.016250081	-0.88377196	0.28438896	-0.5162925	-0.1839094	0.03703818	-0.31581292	-8.24	-0.1829896156279198	0.15763207548363267
1790	0.08122305	-0.94305277	0.6437331999999999	-0.018284653999999997	-0.88385916	0.28292290000000003	-0.5094571	-0.17839779	0.034751408	-0.3157012	-8.24	-0.18061221043872036	0.15769042654748983
1791	0.08984109	-0.9401292	0.64930594	-0.020294989	-0.8839613000000002	0.2815455	-0.50260675	-0.17293815	0.03237788	-0.3156167	-8.24	-0.1782476675930256	0.1577635691775797
1792	0.09855734	-0.93729943	0.65479356	-0.022280563	-0.88407946	0.28025734	-0.49574226	-0.16753253	0.029918486	-0.31555977	-8.24	-0.17589672935186693	0.15785153004794913
1793	0.10737067	-0.9345645	0.6601931999999999	-0.024240877	-0.88421446	0.279059	-0.4888647	-0.16218299	0.02737416	-0.31553078	-8.24	-0.1735601276817982	0.1579543160685872
1794	0.11627991	-0.93192536	0.6655022	-0.026175458	-0.8843674000000001	0.2779509	-0.4819749	-0.15689155	0.024745904	-0.31553003	-8.24	-0.17123857883948937	0.15807194009109315
1795	0.12528384	-0.9293833	0.6707175999999999	-0.02808385	-0.8845392	0.27693352	-0.4750739000000001	-0.15166025	0.02203478	-0.31555784	-8.24	-0.16893286001678468	0.15820440859548887
1796	0.13438122	-0.9269391	0.67583674	-0.029965624	-0.8847309000000001	0.27600726	-0.46816263	-0.14649108	0.019241903	-0.3156146	-8.23	-0.16664368221657336	0.15835171710622978
1797	0.14357075	-0.92459387	0.6808568	-0.03182037	-0.8849435	0.2751725	-0.46124202	-0.14138608	0.016368449	-0.31570062	-8.23	-0.16437179604610594	0.1585138607714738
1798	0.15285106	-0.9223485	0.6857751999999999	-0.033647699999999996	-0.88517785	0.27442956	-0.45431307	-0.13634722	0.013415653	-0.31581625	-8.23	-0.16211791203908463	0.1586908260946977
1799	0.16222078	-0.9202040000000001	0.6905893	-0.035447247	-0.88543516	0.27377874	-0.4473768	-0.13137652	0.01038481	-0.31596184	-8.23	-0.159882793868747	0.15888261677101742
1800	0.17167845	-0.91816115	0.69529647	-0.037218656	-0.88571626	0.27322024	-0.44043413	-0.12647593	0.007277276	-0.3161377	-8.23	-0.15766713875891114	0.15908919627253457
1801	0.18122265	-0.91622096	0.69989413	-0.038961615	-0.8860222	0.27275434	-0.43348616	-0.12164741	0.004094461	-0.3163442	-8.23	-0.15547169681362763	0.15931055770491426
1802	0.19085184	-0.9143841999999999	0.7043799	-0.04067582	-0.8863540000000001	0.27238122	-0.42653388	-0.11689284	0.00083784	-0.3165817	-8.23	-0.15329716388752748	0.15954668254117346
1803	0.20056444	-0.9126517	0.7087513000000001	-0.04236098	-0.8867126000000001	0.27210099	-0.41957828	-0.11221393	-0.002491061	-0.31685048	-8.23	-0.1511442300352417	0.15979753905778468
1804	0.21035892	-0.9110243	0.71300596	-0.044016846	-0.887099	0.27191377	-0.41262048	-0.10761234	-0.005890657	-0.31715098	-8.23	-0.14901359555209806	0.1600631080071337
1805	0.22023359	-0.9095025999999999	0.7171415	-0.045643172999999995	-0.8875143	0.27181965	-0.4056615	-0.10308962	-0.00935931	-0.31748345	-8.23	-0.14690592185319212	0.16034335252238313
1806	0.23018683	-0.90808755	0.72115576	-0.047239743	-0.88795936	0.27181864	-0.39870235	-0.09864723	-0.012895333	-0.3178483	-8.22	-0.1448218626042	0.16063825295900885
1807	0.24021693	-0.90677977	0.7250464	-0.048806342999999995	-0.8884351999999999	0.27191076	-0.3917441	-0.09428653	-0.016496986	-0.31824577	-8.22	-0.14276206118068158	0.16094776510167075
1808	0.25032213	-0.90557986	0.7288111999999999	-0.050342787	-0.88894284	0.27209592	-0.38478786	-0.090008795	-0.020162487	-0.3186762	-8.22	-0.1407271579186615	0.1612718469730736
1809	0.26050073	-0.90448856	0.7324480999999999	-0.05184891	-0.88948333	0.27237412	-0.37783465	-0.08581522	-0.023890015	-0.31913984	-8.22	-0.13871775741346742	0.16161047308405355
1810	0.27075088	-0.9035065000000001	0.735955	-0.053324554	-0.8900575000000001	0.27274522	-0.37088555	-0.0817069	-0.027677685	-0.31963697	-8.22	-0.13673445595170441	0.16196359174902564
1811	0.28107077	-0.90263426	0.7393298	-0.054769583	-0.8906664000000001	0.2732091	-0.3639416	-0.07768486	-0.03152358	-0.32016784	-8.22	-0.134777845369397	0.16233115756389643
1812	0.29145852	-0.90187234	0.7425706999999999	-0.056183882000000004	-0.89131105	0.27376556	-0.35700393	-0.07375005	-0.035425734	-0.32073265	-8.22	-0.13284848618280184	0.1627131326490073
1813	0.30191225	-0.9012214	0.7456756999999999	-0.05756735	-0.8919923000000001	0.27441442	-0.35007358	-0.06990335	-0.039382137000000005	-0.32133162	-8.22	-0.13094693690817566	0.1631094640511859
1814	0.31243	-0.90068185	0.74864316	-0.058919907	-0.8927110999999999	0.27515545	-0.34315166	-0.06614557	-0.043390743	-0.32196498	-8.22	-0.12907372048270416	0.16352010789907673
1815	0.3230098	-0.90025425	0.7514713000000001	-0.060241483	-0.89346844	0.27598843	-0.33623922	-0.062477436	-0.047449477	-0.32263285	-8.22	-0.12722936362264403	0.16394501781092768
1816	0.33364964	-0.8999389999999999	0.75415856	-0.061532024000000005	-0.89426523	0.27691305	-0.3293374	-0.05889962	-0.051556204	-0.32333544	-8.21	-0.12541436716518098	0.16438414518492434
1817	0.34434757	-0.8997366	0.75670344	-0.0627915	-0.8951024	0.27792898	-0.32244720000000004	-0.05541275	-0.055708765999999986	-0.3240729	-8.21	-0.1236292127068039	0.1648374467163733
1818	0.35510147	-0.89964736	0.7591044	-0.064019874	-0.89598083	0.27903593	-0.3155698	-0.052017417	-0.05990496	-0.3248453	-8.21	-0.12187437588469847	0.1653048602367381
1819	0.36590928	-0.8996716999999999	0.76136	-0.065217145	-0.89690137	0.2802335	-0.3087062	-0.048714135	-0.06414255	-0.32565284	-8.21	-0.12015031593605041	0.16578632880092944
1820	0.37676892	-0.89981	0.76346904	-0.066383325	-0.8978649999999999	0.28152123	-0.30185747	-0.045503374000000006	-0.06841927	-0.32649556	-8.21	-0.1184574810178131	0.16628180971901604
1821	0.38767824	-0.90006256	0.7654303000000001	-0.067518406	-0.89887255	0.2828987	-0.29502463	-0.042385574	-0.07273282	-0.3273736	-8.21	-0.1167962898276367	0.1667912437920674
1822	0.3986351	-0.9004296	0.76724243	-0.06862241	-0.8999249	0.28436536	-0.28820875	-0.03936112	-0.07708087	-0.328287	-8.21	-0.11516717760270692	0.16731455658378372
1823	0.40963727	-0.9009115	0.76890445	-0.06969532	-0.90102273	0.28592065	-0.28141084	-0.036430355	-0.081461035	-0.32923582	-8.21	-0.1135705229604416	0.16785168771323203
1824	0.4206826	-0.90150845	0.77041525	-0.07073716	-0.902167	0.28756404	-0.27463192	-0.033593588	-0.085870944	-0.33022013	-8.21	-0.11200672959849092	0.1684025738923836
1825	0.43176886	-0.9022206	0.77177393	-0.07174792	-0.9033585	0.28929487	-0.26787296	-0.030851072	-0.09030816	-0.33123997	-8.21	-0.11047615161450501	0.16896714403869403
1826	0.44289383	-0.9030483	0.77297956	-0.07272762	-0.90459794	0.29111248	-0.261135	-0.028203053	-0.094770215	-0.33229533	-8.2	-0.10897915834566958	0.16954533006201947
1827	0.4540552	-0.9039915999999999	0.7740313	-0.07367625	-0.9058861	0.29301614	-0.254419	-0.025649728	-0.09925464	-0.3333862	-8.2	-0.10751609005009917	0.17013704758217457
1828	0.46525073	-0.90505064	0.7749283	-0.07459383	-0.90722376	0.2950051	-0.24772593	-0.023191255	-0.103758894	-0.33451265	-8.2	-0.10608728294521179	0.17074221794450894
1829	0.47647816	-0.90622556	0.7756698000000001	-0.07548036	-0.90861166	0.2970786	-0.24105678	-0.020827768	-0.108280465	-0.3356746	-8.2	-0.10469306472865751	0.17136075860678646
1830	0.48773524	-0.9075165000000001	0.7762553000000001	-0.07633584	-0.9100504	0.29923582	-0.23441249	-0.01855938	-0.11281679	-0.33687207	-8.2	-0.10333371093762209	0.17199259188555435
1831	0.4990196	-0.9089234	0.7766841	-0.07716028400000001	-0.91154075	0.30147585	-0.22779398	-0.016386157	-0.117365256	-0.33810496	-8.2	-0.10200952473022004	0.1726376156566064
1832	0.510329	-0.91044635	0.7769557	-0.07795371	-0.91308343	0.3037978	-0.22120215	-0.01430814	-0.12192327	-0.33937326	-8.2	-0.10072078026340484	0.17329574909726378
1833	0.5216611	-0.91208535	0.7770697	-0.07871613	-0.91467905	0.30620077	-0.21463789	-0.012325347	-0.12648821	-0.34067687	-8.2	-0.0994677278150589	0.1739668954650522
1834	0.5330136	-0.9138405000000001	0.77702546	-0.07944757	-0.91632825	0.30868375	-0.20810209	-0.010437785	-0.13105744	-0.34201574	-8.2	-0.0982506586026001	0.17465094931460703
1835	0.5443841	-0.91571164	0.7768228	-0.08014806	-0.9180317	0.31124574	-0.2015956	-0.008645436	-0.13562836	-0.34338978	-8.2	-0.09706979134344636	0.17534781451509598
1836	0.55577034	-0.9176988000000001	0.77646136	-0.080817685	-0.91978985	0.3138857	-0.19511928	-0.006948238000000001	-0.14019838	-0.34479886	-8.2	-0.09592536983524783	0.17605737655537118
1837	0.56716985	-0.919802	0.7759409	-0.08145653	-0.9216033	0.3166025	-0.18867393	-0.005346116	-0.14476487	-0.3462429	-8.19	-0.09481764055588685	0.1767795294954474
1838	0.5785803	-0.92202115	0.7752611999999999	-0.08206469999999999	-0.9234725	0.31939504	-0.18226041	-0.003838974	-0.14932524	-0.34772176	-8.19	-0.0937468169623169	0.17751415483677022
1839	0.5899993	-0.92435604	0.77442217	-0.08264236	-0.92539793	0.32226217	-0.17587951	-0.002426697	-0.15387686	-0.34923533	-8.19	-0.09271310649288483	0.17826112765427582
1840	0.60142446	-0.9268065999999999	0.7734236	-0.08318967	-0.92737997	0.3252027	-0.16953205	-0.001109122	-0.15841715	-0.3507834	-8.19	-0.09171672140454407	0.17902031571631102
1841	0.6128532	-0.92937267	0.77226555	-0.08370684	-0.9294189	0.32821540000000005	-0.16321878	0.000113997	-0.16294353	-0.35236588	-8.19	-0.09075784251587372	0.17979158387525127
1842	0.62428325	-0.9320539000000001	0.77094805	-0.084194064	-0.9315153	0.33129895	-0.15694049	0.001242952	-0.16745336	-0.3539826	-8.19	-0.0898366505442917	0.180574800451297
1843	0.63571197	-0.9348502000000001	0.76947105	-0.08465160000000001	-0.93366915	0.33445215	-0.15069796	0.002278111	-0.17194410000000002	-0.35563332	-8.19	-0.08895330494791258	0.18136980350547274
1844	0.64713687	-0.93776125	0.7678348	-0.085079685	-0.93588096	0.3376736	-0.14449193	0.00321993	-0.17641316	-0.35731792	-8.19	-0.08810797124531554	0.18217645881015884
1845	0.65855545	-0.9407867	0.7660394	-0.085478626	-0.9381508	0.340962	-0.13832313	0.004068907	-0.18085799	-0.35903615	-8.19	-0.08730076385391844	0.1829945973194203
1846	0.66996515	-0.9439263000000001	0.764085	-0.08584871	-0.940479	0.34431592	-0.13219233	0.004825627	-0.185276	-0.3607878	-8.19	-0.08653184539230041	0.18382406398840606
1847	0.6813634	-0.9471795	0.76197195	-0.08619026	-0.94286555	0.34773394	-0.12610024	0.005490723	-0.18966465	-0.3625727	-8.18	-0.0858012882988083	0.18466467794006236
1848	0.6927477	-0.9505459999999999	0.7597006	-0.08650361	-0.9453107	0.35121462	-0.12004758	0.006064890999999999	-0.19402139	-0.36439058	-8.18	-0.0851092038710922	0.18551628350965424
1849	0.70411533	-0.9540255	0.75727123	-0.08678912	-0.9478146	0.35475650000000003	-0.11403506	0.006548876	-0.19834366	-0.36624122	-8.18	-0.08445572194866027	0.18637870171819418
1850	0.7154637	-0.9576174000000001	0.75468427	-0.08704717	-0.9503771	0.35835803	-0.108063415	0.006943468	-0.20262897	-0.36812437	-8.18	-0.08384089548962706	0.18725173367833078
1851	0.72679025	-0.9613212	0.7519402	-0.08727813	-0.9529984	0.36201766	-0.10213331	0.007249525	-0.20687477	-0.3700398	-8.18	-0.08326479665210726	0.1881352029000228
1852	0.73809224	-0.96513647	0.7490395000000001	-0.087482415	-0.95567846	0.3657339000000001	-0.096245475	0.0074679490000000015	-0.21107858	-0.37198725	-8.18	-0.0827275060756088	0.18902891485626477
1853	0.74936706	-0.9690627	0.7459826999999999	-0.08766046	-0.95841724	0.3695051	-0.09040059	0.007599678	-0.21523787	-0.3739665	-8.18	-0.08222908089847872	0.1899326708619953
1854	0.7606122	-0.9730992	0.74277055	-0.087812714	-0.9612147	0.3733297	-0.08459934599999999	0.007645715	-0.21935013	-0.37597725	-8.18	-0.08176951831836701	0.1908462795871602
1855	0.77182484	-0.97724545	0.73940367	-0.08793966	-0.9640708	0.37720615	-0.07884242	0.007607096	-0.22341284	-0.3780193	-8.18	-0.08134887203524628	0.19176953477282738
1856	0.78300256	-0.9815008	0.73588264	-0.08804178	-0.96698534	0.38113278	-0.07313049	0.007484909	-0.22742352	-0.38009235	-8.18	-0.0809671398258377	0.19270222422322758
1857	0.7941426	-0.98586464	0.73220843	-0.088119596	-0.96995825	0.385108	-0.06746423	0.007280300999999999	-0.23137969	-0.38219613	-8.17	-0.08062431994941711	0.19364414806498148
1858	0.8052425	-0.99033636	0.72838175	-0.08817364	-0.9729893	0.38913018	-0.06184431	0.006994459000000001	-0.23527884	-0.3843304	-8.17	-0.08032039740363464	0.19459509404933892
1859	0.81629956	-0.9949150999999999	0.7244035	-0.08820447	-0.97607833	0.3931977	-0.056271400000000006	0.006628601	-0.23911855	-0.38649485	-8.17	-0.08005533364660491	0.19555484060734632
1860	0.8273113	-0.99960035	0.7202745	-0.08821266	-0.97922516	0.3973089	-0.050746165	0.006183969	-0.2428963	-0.38868922	-8.17	-0.07982912085621033	0.19652317832694313
1861	0.8382751	-1.0043912	0.71599585	-0.088198796	-0.9824295	0.40146214	-0.045269255	0.005661866	-0.2466097	-0.39091325	-8.17	-0.07964167681033324	0.19749988320838016
1862	0.8491883	-1.0092868	0.7115685	-0.08816348	-0.9856911	0.40565574	-0.03984133	0.005063633	-0.25025627	-0.39316657	-8.17	-0.07949293510662384	0.19848472016912924
1863	0.86004853	-1.0142864999999999	0.7069936	-0.08810734	-0.98900956	0.40988806	-0.034463048	0.00439063	-0.25383360000000005	-0.39544898	-8.17	-0.07938282082296447	0.19947747349649966
1864	0.87085307	-1.0193893	0.7022722	-0.08803102	-0.9923847	0.41415742	-0.029135061	0.003644235	-0.25733924	-0.39776012	-8.17	-0.07931125225700533	0.20047790284958367
1865	0.8815995	-1.0245944	0.69740564	-0.08793514	-0.9958161	0.41846213	-0.023858016	0.002825872	-0.2607708	-0.40009966	-8.17	-0.0792780993052353	0.2014857862373483
1866	0.8922852	-1.0299009	0.69239515	-0.087820396	-0.99930346	0.42280057	-0.018632563	0.001937004	-0.26412582	-0.4024673	-8.17	-0.07928324976530457	0.20250089043957917
1867	0.90290767	-1.0353078000000002	0.68724203	-0.08768745	-1.0028462	0.42717096	-0.013459345	0.000979115	-0.2674019	-0.4048627	-8.16	-0.07932656223486331	0.20352295498302417
1868	0.91346437	-1.0408142	0.6819476999999999	-0.08753699	-1.0064442	0.4315717000000001	-0.00833901	-4.63e-05	-0.27059665	-0.40728548	-8.16	-0.07940790643016814	0.20455176457869964
1869	0.9239528	-1.046419	0.6765135999999999	-0.08736973	-1.0100968	0.43600106	-0.003272196	-0.001137654	-0.27370766	-0.4097353	-8.16	-0.07952708542794037	0.20558705765751292
1870	0.9343705	-1.0521213	0.6709413000000001	-0.087186396	-1.0138036	0.44045734	0.0017404520000000002	-0.002293435	-0.27673247	-0.41221178	-8.16	-0.07968393670490112	0.2066285985669612
1871	0.9447149	-1.0579201	0.66523224	-0.086987704	-1.017564	0.44493884	0.0066982940000000005	-0.0035120570000000003	-0.2796688	-0.41471452	-8.16	-0.0798782898377716	0.20767612614506648
1872	0.95498353	-1.0638142	0.65938807	-0.08677439	-1.0213777	0.4494439	0.011600685	-0.004791931	-0.28251418	-0.41724315	-8.16	-0.08010993664280852	0.20872939620920727
1873	0.9651739	-1.0698024	0.65341043	-0.08654721	-1.0252439	0.45397076	0.016446983000000002	-0.006131415	-0.28526628	-0.41979727	-8.16	-0.0803786403362686	0.20978813086007814
1874	0.97528356	-1.0758839	0.64730114	-0.08630693	-1.0291623	0.45851776	0.021236556	-0.007528846999999998	-0.28792268	-0.42237648	-8.16	-0.08068421215417634	0.2108521082642815
1875	0.98531	-1.0820572	0.64106184	-0.086054325	-1.0331321	0.46308318	0.025968764	-0.008982546	-0.2904811	-0.4249803	-8.16	-0.08102637815232391	0.2119210301499991
1876	0.99525076	-1.0883213	0.6346944	-0.08579017	-1.0371529000000002	0.46766528	0.030642968	-0.010490806	-0.29293916	-0.42760837	-8.16	-0.08140492972720034	0.2129946506880868
1877	1.0051035	-1.0946748	0.62820065	-0.085515276	-1.0412238	0.47226235	0.035258528	-0.012051909	-0.29529452	-0.4302602	-8.15	-0.08181955193343657	0.21407268426541434
1878	1.0148655	-1.1011165	0.62158257	-0.085230425	-1.0453443999999998	0.47687274	0.039814804	-0.013664131	-0.29754487	-0.43293536	-8.15	-0.0822700051477539	0.2151548685008968
1879	1.0245346	-1.1076453000000002	0.61484206	-0.08493643	-1.0495139	0.48149467	0.044311155	-0.01532571	-0.29968786	-0.4356334	-8.15	-0.08275601230501557	0.21624093473634082
1880	1.0341083	-1.1142595	0.6079810999999999	-0.084634125	-1.0537317	0.48612645	0.04874694	-0.017034883	-0.3017212	-0.4383538	-8.15	-0.08327724435985259	0.21733059159885615
1881	1.0435842	-1.1209579	0.6010018	-0.084324315	-1.057997	0.49076635	0.053121526	-0.018789874	-0.30364263	-0.44109613	-8.15	-0.08383339424712831	0.21842356622982326
1882	1.0529599	-1.1277391	0.5939061999999999	-0.08400785	-1.062309	0.49541265	0.057434276	-0.020588886	-0.30545	-0.4438599	-8.15	-0.08442416960286714	0.21951956579679266
1883	1.062233	-1.1346016	0.5866965000000001	-0.08368557	-1.0666671	0.50006366	0.061684545	-0.022430107	-0.3071412	-0.4466446	-8.15	-0.0850492505014679	0.22061831196559284
1884	1.0714011	-1.1415438999999998	0.57937485	-0.083358325	-1.0710704	0.50471765	0.0658717	-0.024311703	-0.30871427	-0.44944972	-8.15	-0.08570829967663267	0.2217195158050872
1885	1.0804621	-1.1485645	0.57194346	-0.08302697	-1.0755183	0.5093729	0.069995105	-0.026231825	-0.31016725	-0.45227477	-8.15	-0.08640100514229583	0.2228229041892814
1886	1.0894134	-1.1556617	0.5644045999999999	-0.08269236	-1.0800097	0.51402766	0.07405414	-0.028188612	-0.31149825	-0.45511922	-8.15	-0.0871270039937851	0.2239281538678243
1887	1.0982529	-1.162834	0.55676067	-0.08235537	-1.084544	0.5186801999999999	0.078048185	-0.03018014	-0.31270558	-0.4579825	-8.14	-0.08788596528340911	0.22503500237584262
1888	1.1069782	-1.1700798000000001	0.54901385	-0.082016885	-1.0891198999999998	0.5233289000000001	0.08197666	-0.032204453	-0.31378746	-0.46086416	-8.14	-0.08867750664603116	0.22614312907664616
1889	1.1155872	-1.1773975	0.54116666	-0.08167778	-1.0937369	0.5279719	0.08583902	-0.034259602	-0.31474233	-0.4637636	-8.14	-0.089501289213031	0.22725227670300507
1890	1.1240778	-1.1847851	0.5332214	-0.081338935	-1.0983938999999998	0.5326076	0.08963472	-0.036343604	-0.31556863	-0.46668026	-8.14	-0.09035689105764617	0.22836212257769128
1891	1.1324478	-1.1922412	0.5251806	-0.081001244	-1.1030898	0.53723425	0.09336323	-0.03845447	-0.31626496	-0.46961358	-8.14	-0.09124393371125641	0.2294723929834151
1892	1.1406953	-1.1997639	0.51704663	-0.08066559	-1.1078237	0.54185003	0.09702405	-0.04059018	-0.31682990000000005	-0.47256303	-8.14	-0.09216202548547366	0.23058278968069723
1893	1.1488185	-1.2073513999999999	0.5088220999999999	-0.08033283	-1.1125946000000002	0.5464533	0.100616716	-0.042748712	-0.31726223	-0.47552803	-8.14	-0.09311071946981965	0.23169304226990292
1894	1.1568153	-1.2150021	0.5005092999999999	-0.08000386	-1.1174012	0.5510423000000001	0.10414074	-0.044928033	-0.31756073	-0.47850797	-8.14	-0.09408962583520966	0.2328028467259122
1895	1.1646838	-1.2227138000000002	0.49211106	-0.07967952	-1.1222427	0.55561537	0.1075957	-0.047126085	-0.3177243	-0.48150226	-8.14	-0.09509827209209443	0.2339119189316422
1896	1.1724225	-1.230485	0.48362970000000005	-0.079360686	-1.1271176	0.5601706999999999	0.11098114	-0.049340807	-0.31775185	-0.48451033	-8.14	-0.09613622070790559	0.2350199784005378
1897	1.1800295	-1.2383136000000001	0.4750679	-0.07904821	-1.132025	0.5647066	0.11429668	-0.051570125	-0.3176425	-0.48753157	-8.14	-0.09720303161286167	0.23612673623944355
1898	1.1875031	-1.2461978999999999	0.46642822	-0.078742936	-1.1369637	0.56922144	0.11754195	-0.053811945	-0.31739533	-0.4905654	-8.13	-0.09829824909532316	0.23723192189321923
1899	1.1948417	-1.2541361	0.4577133	-0.07844572	-1.1419324	0.5737134	0.12071661	-0.056064185	-0.3170095	-0.49361116	-8.13	-0.09942140094248961	0.23833525768303893
1900	1.202044	-1.262126	0.44892570000000004	-0.0781574	-1.1469296999999998	0.57818085	0.123820364	-0.05832471	-0.31648433	-0.49666822	-8.13	-0.10057194354039915	0.23943645144177725
1901	1.2091081	-1.2701659	0.44006807	-0.07787882	-1.1519547	0.582622	0.12685293	-0.06059142	-0.3158191	-0.499736	-8.13	-0.10174948367857364	0.2405352384534244
1902	1.2160327	-1.2782539	0.43114302	-0.07761079	-1.1570056999999998	0.5870352	0.12981407	-0.06286224	-0.31501323	-0.5028138	-8.13	-0.10295346426165768	0.2416313350027172
1903	1.2228165	-1.2863879999999999	0.42215323	-0.07735414	-1.1620816	0.5914186	0.13270357	-0.06513515	-0.3140662	-0.5059011	-8.13	-0.10418343209661865	0.24272447265900204
1904	1.2294581	-1.2945663	0.41310135	-0.07710969	-1.167181	0.5957707	0.13552122	-0.067408144	-0.31297755	-0.50899714	-8.13	-0.10543884626717226	0.24381439539440833
1905	1.2359561	-1.3027867	0.40399006	-0.076878235	-1.1723026	0.60008967	0.13826683	-0.06967929	-0.31174687	-0.51210135	-8.13	-0.10671924144075011	0.2449008118924079
1906	1.2423093	-1.3110473	0.394822	-0.07666060000000001	-1.1774448999999998	0.6043739	0.1409403	-0.07194666599999999	-0.31037384	-0.5152131	-8.13	-0.10802408464060362	0.2459834672510171
1907	1.2485166	-1.3193462	0.38559988	-0.0764576	-1.1826066000000002	0.60862154	0.14354146	-0.074208386	-0.30885822	-0.51833165	-8.13	-0.10935292133184207	0.24706209507225793
1908	1.2545766	-1.3276814	0.37632644	-0.076270014	-1.1877861	0.612831	0.14607018	-0.07646259	-0.3071998	-0.5214565	-8.12	-0.1107052200191101	0.2481364265942012
1909	1.2604884	-1.3360507	0.36700436	-0.07609866	-1.1929821000000005	0.61700064	0.14852642	-0.07870747	-0.3053984	-0.524587	-8.12	-0.11208044946519476	0.24920620897000575
1910	1.266251	-1.3444525	0.35763636	-0.07594433	-1.198193	0.6211287	0.15091006	-0.08094125	-0.30345398	-0.5277225	-8.12	-0.11347814499334719	0.2502711960843191
1911	1.2718631	-1.3528843000000002	0.34822518	-0.0758078	-1.2034173	0.6252135	0.1532211	-0.08316218	-0.3013665	-0.5308624	-8.12	-0.11489775880821229	0.25133109521897845
1912	1.277324	-1.3613445	0.33877352	-0.075689875	-1.2086536	0.6292534000000001	0.15545948	-0.08536853	-0.29913604	-0.5340062	-8.12	-0.11633883621211243	0.2523856909048655
1913	1.2826326	-1.3698306999999998	0.329284	-0.07559132	-1.2139001	0.63324666	0.15762520000000002	-0.0875586	-0.29676265	-0.5371532	-8.12	-0.11780081050736997	0.2534346904234931
1914	1.287788	-1.3783412	0.3197594	-0.075512916	-1.2191553999999998	0.63719165	0.1597183	-0.08973073	-0.29424646	-0.5403028	-8.12	-0.11928321355677181	0.25447786726001026
1915	1.2927896	-1.3868737	0.31020233	-0.07545543	-1.2244178999999995	0.6410866	0.16173884	-0.09188329	-0.29158774	-0.54345447	-8.12	-0.1207855179812469	0.25551496000665563
1916	1.2976364	-1.3954263	0.30061546	-0.07541962	-1.229686	0.6449298000000001	0.16368686	-0.09401464	-0.2887867	-0.5466077	-8.12	-0.12230724234358215	0.25654572626689154
1917	1.3023278	-1.4039968	0.2910014	-0.07540625	-1.234958	0.6487196	0.16556248	-0.09612316	-0.28584364	-0.5497618	-8.12	-0.12384783900424194	0.2575699086101186
1918	1.3068628	-1.4125834	0.2813629	-0.075416096	-1.2402323	0.6524542	0.16736579999999998	-0.09820722	-0.28275898	-0.55291617	-8.11	-0.1254068434050842	0.2585872680469475
1919	1.3112411	-1.4211837	0.2717025	-0.07544989999999999	-1.2455074	0.65613204	0.16909693	-0.10026518	-0.27953306	-0.5560704	-8.11	-0.126983700746109	0.2595975650131492
1920	1.315462	-1.4297959999999998	0.26202282	-0.075508416	-1.2507813	0.6597514	0.17075603	-0.10229542	-0.27616644	-0.55922383	-8.11	-0.12857791634824522	0.260600555788391
1921	1.3195248	-1.4384179	0.2523265	-0.0755924	-1.2560525	0.66331065	0.17234322	-0.104296304	-0.27265954	-0.56237596	-8.11	-0.1301889471719574	0.26159599190549776
1922	1.3234289	-1.4470475	0.24261612	-0.075702615	-1.2613194	0.66680825	0.17385867	-0.10626621	-0.26901302	-0.5655262	-8.11	-0.1318163023172455	0.26258365059629896
1923	1.327174	-1.4556828000000002	0.23289429	-0.07583981	-1.2665803	0.67024255	0.17530255	-0.108203486	-0.26522744	-0.56867397	-8.11	-0.13345944660271608	0.2635633105308093
1924	1.3307594	-1.4643215	0.22316357	-0.07600476	-1.2718337	0.67361206	0.17667504	-0.11010649	-0.26130345	-0.5718188	-8.11	-0.13511786524929809	0.2645347345837621
1925	1.3341849	-1.4729615	0.21342656	-0.0761982	-1.2770777	0.6769151999999999	0.17797631	-0.11197358	-0.2572418	-0.57496023	-8.11	-0.13679100567559815	0.2654976890239498
1926	1.33745	-1.481601	0.20368579	-0.0764209	-1.2823108	0.6801505999999999	0.1792066	-0.113803126	-0.25304323	-0.5780976	-8.11	-0.13847836203975833	0.2664519815087596
1927	1.3405545	-1.4902377	0.19394384	-0.07667364	-1.2875313999999998	0.68331677	0.18036608	-0.115593456	-0.24870856	-0.58123034	-8.11	-0.14017939326038512	0.2673973839522705
1928	1.343498	-1.4988694	0.18420325	-0.076957166	-1.2927377	0.68641216	0.18145502	-0.117342934	-0.2442386	-0.5843581	-8.1	-0.14189354745608518	0.26833367220007637
1929	1.34628	-1.5074942	0.17446655	-0.07727225	-1.2979283	0.6894355	0.18247363	-0.119049914	-0.23963423	-0.5874802	-8.1	-0.14362034226639403	0.2692606403107166
1930	1.3489006	-1.5161098	0.16473629999999997	-0.07761964	-1.3031014	0.6923853	0.18342216	-0.12071275	-0.23489639	-0.5905962	-8.1	-0.14535918624713134	0.27017808257646986
1931	1.3513592	-1.5247142	0.15501500000000001	-0.07800011	-1.3082556	0.6952603	0.18430087	-0.12232979	-0.23002604	-0.5937056	-8.1	-0.14710959163783263	0.2710857973470694
1932	1.353656	-1.5333053	0.14530525	-0.078414425	-1.3133891000000002	0.69805914	0.18511003	-0.123899385	-0.22502416	-0.59680784	-8.1	-0.14887097339431765	0.2719835853717186
1933	1.3557907	-1.5418808000000002	0.13560954	-0.07886335	-1.3185003	0.7007806	0.1858499	-0.12541987	-0.21989183	-0.59990245	-8.1	-0.15064278267472841	0.2728712353923736
1934	1.3577632	-1.550439	0.12593041	-0.079347655	-1.3235877	0.70342326	0.1865208	-0.1268896	-0.21463013	-0.6029889	-8.1	-0.1524245342558136	0.2737485752435489
1935	1.3595732	-1.5589773999999998	0.11627044	-0.07986808	-1.3286496	0.705986	0.18712297	-0.12830691	-0.20924015	-0.6060667	-8.1	-0.15421561887478635	0.2746153885667097
1936	1.361221	-1.567494	0.10663213	-0.08042535	-1.3336846000000002	0.70846766	0.18765673	-0.12967011	-0.20372307	-0.6091354	-8.1	-0.15601550434793093	0.2754715076584538
1937	1.3627063	-1.5759867	0.097018026	-0.08102016	-1.338691	0.710867	0.18812239	-0.13097756	-0.1980801	-0.6121944	-8.1	-0.15782362193106692	0.2763167411244935
1938	1.3640293	-1.5844535	0.08743067	-0.081653185	-1.3436674	0.71318287	0.18852027	-0.13222753	-0.19231243	-0.6152433	-8.09	-0.1596394262404785	0.2771509216127321
1939	1.36519	-1.5928921999999999	0.07787258	-0.08232508599999999	-1.3486122	0.71541417	0.1888507	-0.13341834	-0.18642136	-0.6182816	-8.09	-0.161462330971521	0.27797386960792325
1940	1.3661888	-1.6013007	0.06834630000000001	-0.08303648	-1.353524	0.71755975	0.18911403	-0.13454838	-0.1804082	-0.6213088	-8.09	-0.1632917718986206	0.27878542650030436
1941	1.3670257	-1.609677	0.058854334	-0.083787985	-1.3584012	0.7196187	0.18931061	-0.13561614	-0.17427425	-0.62432444	-8.09	-0.16512716389620363	0.27958543745498016
1942	1.3677012	-1.618019	0.04939923	-0.08458019	-1.3632424	0.72158986	0.18944077	-0.13662018	-0.16802089	-0.627328	-8.09	-0.16696796057823182	0.28037374133556026
1943	1.3682154	-1.6263246999999998	0.039983515	-0.08541367	-1.3680462	0.7234723000000001	0.18950488	-0.13755913	-0.1616495	-0.630319	-8.09	-0.16881360625866698	0.281150200157408
1944	1.3685689	-1.6345919	0.030609699	-0.08628898	-1.3728111	0.7252649999999999	0.18950331	-0.13843176	-0.15516146	-0.633297	-8.09	-0.17066353199100648	0.28191465476627997
1945	1.3687621	-1.6428188000000001	0.021280298	-0.08720665400000001	-1.3775357	0.7269671	0.18943645	-0.13923685	-0.1485582	-0.6362615	-8.09	-0.1725171743264252	0.28266699278331764
1946	1.3687956	-1.6510031000000003	0.011997811499999999	-0.08816722	-1.3822187	0.72857755	0.18930466	-0.13997331	-0.1418412	-0.63921213	-8.09	-0.1743740006684204	0.28340706579730024
1947	1.36867	-1.6591431	0.0027647468	-0.089171164	-1.3868587	0.7300956000000001	0.18910836	-0.14064011	-0.13501191	-0.64214826	-8.09	-0.17623345467770263	0.28413476935069953
1948	1.3683857	-1.6672366000000003	-0.0064163962	-0.09021897	-1.3914542	0.73152035	0.18884796	-0.14123628	-0.12807184	-0.64506954	-8.09	-0.1780949843177692	0.2848499563428575
1949	1.3679436	-1.6752814999999999	-0.015543122	-0.09131107	-1.396004	0.73285097	0.18852387	-0.14176092	-0.1210225	-0.6479755	-8.08	-0.17995801318747254	0.2855525282272665
1950	1.3673444	-1.6832759999999998	-0.024612952	-0.09244789	-1.4005066000000002	0.7340867	0.18813655	-0.1422132	-0.113865435	-0.6508656	-8.08	-0.1818220061989166	0.28624236225203
1951	1.3665887	-1.6912181	-0.033623435	-0.09362984	-1.4049608	0.7352267	0.18768646	-0.14259236	-0.106602214	-0.65373945	-8.08	-0.1836864329623474	0.28691935832846893
1952	1.3656775	-1.6991057	-0.042572152	-0.09485726	-1.4093653	0.7362703	0.18717407	-0.14289768	-0.099234395	-0.65659654	-8.08	-0.18555071824754638	0.28758341035029217
1953	1.3646117	-1.7069368000000003	-0.051456722999999996	-0.096130505	-1.4137188	0.73721683	0.18659985	-0.14312854	-0.09176361	-0.6594364	-8.08	-0.18741429578243718	0.28823443109192104
1954	1.3633922	-1.7147096000000002	-0.060274795	-0.097449854	-1.41802	0.73806554	0.18596432	-0.14328434	-0.08419147	-0.66225857	-8.08	-0.18927665305773012	0.28887232108318484
1955	1.3620199	-1.7224221000000002	-0.06902404	-0.09881555	-1.4222677	0.73881584	0.18526797	-0.14336453	-0.076519646	-0.6650626	-8.08	-0.1911372465827423	0.2894969936783907
1956	1.3604959	-1.7300723000000002	-0.07770219	-0.10022783	-1.4264605	0.7394670999999999	0.18451135	-0.14336866	-0.068749785	-0.667848	-8.08	-0.19299548810400394	0.29010836331700346
1957	1.3588213	-1.7376582999999999	-0.08630696	-0.101686865	-1.4305973	0.7400187	0.18369496	-0.1432963	-0.060883585	-0.6706143	-8.08	-0.1948508679308319	0.2907063515312417
1958	1.356997	-1.745178	-0.09483613	-0.10319283	-1.4346769	0.7404702	0.18281937	-0.14314707	-0.052922744	-0.673361	-8.08	-0.1967028094306854	0.2912908747182587
1959	1.3550243	-1.7526296000000001	-0.10328751	-0.10474585	-1.438698	0.7408209	0.18188514	-0.14292063	-0.04486899	-0.6760877	-8.07	-0.19855078797102355	0.29186186125806274
1960	1.3529044	-1.7600113000000002	-0.11165893	-0.10634604	-1.4426596	0.74107045	0.18089281	-0.14261669	-0.03672408	-0.67879385	-8.07	-0.20039427885884095	0.2924192639164214
1961	1.3506386	-1.7673212	-0.11994828	-0.10799349	-1.4465604	0.74121827	0.17984295	-0.14223504	-0.028489769	-0.68147904	-8.07	-0.20223273678020331	0.29296301369470323
1962	1.348228	-1.7745572	-0.12815353	-0.10968826	-1.4503993	0.74126405	0.17873617	-0.14177546	-0.020167831	-0.68414277	-8.07	-0.20406561516303406	0.29349303445277797
1963	1.3456739	-1.7817178	-0.1362727	-0.11143039	-1.4541751	0.74120724	0.17757303	-0.1412378	-0.011760064	-0.6867846	-8.07	-0.20589242903293456	0.2940092928077219
1964	1.3429778	-1.7888009999999999	-0.14430386	-0.113219894	-1.4578867	0.74104756	0.17635415	-0.14062195	-0.003268285	-0.6894041	-8.07	-0.20771262871550594	0.2945117308313762
1965	1.3401409	-1.7958049999999999	-0.15224516	-0.11505677	-1.461533	0.7407847	0.17508014	-0.1399278	0.005305668	-0.69200075	-8.07	-0.20952570299681392	0.29500031055967846
1966	1.3371648	-1.8027282	-0.16009483	-0.11694099	-1.4651128999999998	0.7404182	0.17375161	-0.13915533	0.013959932	-0.6945742	-8.07	-0.2113311925629242	0.2954749903616464
1967	1.3340508	-1.8095685000000001	-0.1678511	-0.11887252	-1.4686253	0.73994786	0.17236918	-0.13830453	0.022692632	-0.69712394	-8.07	-0.21312854481850896	0.29593572240169747
1968	1.3308004	-1.8163246	-0.17551233	-0.120851286	-1.4720691	0.7393734000000001	0.17093350000000002	-0.13737544	0.031501874	-0.69964975	-8.07	-0.21491733191009826	0.29638249846349646
1969	1.3274153	-1.8229946	-0.18307687	-0.12287719999999999	-1.4754435	0.7386946	0.16944523	-0.13636811	0.04038574	-0.70215106	-8.06	-0.21669704230050657	0.2968152994875968
1970	1.323897	-1.8295766	-0.19054316	-0.12495017	-1.4787471	0.7379111999999999	0.16790502	-0.13528265	0.0493423	-0.70462763	-8.06	-0.2184671788967285	0.29723406696717664
1971	1.320247	-1.8360693	-0.19790973	-0.12707007	-1.4819791000000002	0.7370230999999999	0.16631354	-0.13411918	0.0583696	-0.707079	-8.06	-0.22022730792204284	0.2976388212887812
1972	1.316467	-1.8424709	-0.20517509	-0.12923674	-1.4851384	0.7360300999999999	0.16467148	-0.13287786	0.06746567	-0.70950484	-8.06	-0.22197695360205077	0.298029530816828
1973	1.3125588	-1.8487797	-0.21233788	-0.13145006	-1.4882241000000005	0.73493207	0.1629795	-0.1315589	0.07662854	-0.71190476	-8.06	-0.2237156523995667	0.298406191734653
1974	1.3085238	-1.8549942	-0.21939674	-0.13370982	-1.4912353	0.73372895	0.16123829999999995	-0.13016255	0.08585621	-0.7142785	-8.06	-0.22544298950065614	0.2987688040096513
1975	1.3043638	-1.861113	-0.22635041	-0.13601585	-1.4941708	0.7324206999999999	0.15944856	-0.12868911	0.09514667	-0.7166257	-8.06	-0.22715850836813356	0.2991173690968936
1976	1.3000808	-1.8671343	-0.23319764	-0.13836795	-1.4970298	0.7310072	0.15761103	-0.12713891	0.10449791	-0.71894604	-8.06	-0.22886177234620667	0.2994518835084492
1977	1.2956764	-1.8730569	-0.23993729	-0.14076589	-1.4998114	0.72948855	0.15572637	-0.1255123	0.11390786	-0.72123915	-8.06	-0.23055237989768979	0.2997723771211687
1978	1.2911525	-1.8788793000000001	-0.24656820000000002	-0.14320946	-1.5025147	0.7278647	0.15379535	-0.12380965	0.12337444	-0.72350484	-8.06	-0.23222991840632629	0.300078867640121
1979	1.2865107	-1.8846002	-0.2530893	-0.14569838	-1.5051386	0.72613573	0.15181866	-0.12203139	0.1328955	-0.72574276	-8.05	-0.23389400313725278	0.3003713536425898
1980	1.2817532	-1.8902181	-0.25949964	-0.14823242	-1.5076826	0.7243016999999999	0.14979705	-0.120177954	0.14246884	-0.7279526	-8.05	-0.2355442541114258	0.3006498826163033
1981	1.2768815	-1.8957319	-0.26579815	-0.15081128	-1.5101454	0.72236264	0.14773127	-0.11824981	0.1520923	-0.7301341	-8.05	-0.23718030031491083	0.30091445469105566
1982	1.2718978	-1.9011403000000002	-0.27198398	-0.1534347	-1.5125265	0.7203188	0.14562204	-0.11624745	0.16176364	-0.73228705	-8.05	-0.2388017706477356	0.30116513934939265
1983	1.2668037	-1.9064421999999999	-0.27805623	-0.15610234	-1.5148249	0.7181703	0.14347014	-0.1141714	0.17148066	-0.7344112	-8.05	-0.24040834085643	0.3014019525589351
1984	1.2616014	-1.9116363999999997	-0.28401409999999994	-0.15881392	-1.5170398	0.7159171999999999	0.14127631	-0.11202221	0.18124112	-0.7365062	-8.05	-0.2419996575619506	0.30162493986866507
1985	1.2562927	-1.9167218000000001	-0.28985679999999997	-0.1615691	-1.5191703	0.7135599	0.13904132	-0.109800465	0.19104281	-0.73857194	-8.05	-0.24357536760850523	0.3018341410027493
1986	1.2508794	-1.9216974999999998	-0.2955836	-0.16436757	-1.5212158000000002	0.7110985	0.13676591	-0.107506745	0.2008835	-0.7406081	-8.05	-0.24513519941937253	0.3020296160743836
1987	1.2453637	-1.9265625	-0.30119386	-0.16720897	-1.5231755	0.70853335	0.13445087	-0.1051417	0.2107609	-0.7426145	-8.05	-0.24667882053643794	0.3022114309119805
1988	1.2397476	-1.9313161	-0.30668690000000004	-0.17009293	-1.5250487	0.70586467	0.13209693	-0.102706	0.22067283	-0.74459094	-8.05	-0.24820594946205138	0.30237966160404145
1989	1.234033	-1.9359572	-0.31206214	-0.17301908	-1.5268347	0.7030928000000001	0.12970485	-0.100200325	0.230617	-0.7465372	-8.04	-0.24971630150088497	0.30253434901766263
1990	1.2282219	-1.9404849999999998	-0.31731909999999997	-0.17598705	-1.5285331	0.70021814	0.12727538	-0.0976254	0.24059120000000006	-0.74845314	-8.04	-0.25120961769482425	0.3026755879438085
1991	1.2223165	-1.9448987000000002	-0.3224572	-0.17899646	-1.5301431	0.697241	0.12480921	-0.09498194	0.25059322	-0.7503385	-8.04	-0.2526855961252899	0.30280344755713834
1992	1.2163187	-1.9491977999999999	-0.32747605	-0.1820469	-1.5316643	0.6941618	0.12230713	-0.09227072	0.2606209	-0.7521931	-8.04	-0.2541440306760253	0.3029180273662817
1993	1.2102306	-1.9533813000000002	-0.33237526	-0.18513796	-1.5330962	0.6909810000000001	0.11976982	-0.089492485	0.270672	-0.7540169	-8.04	-0.2555846672307739	0.30301939678780476
1994	1.2040542	-1.9574488	-0.33715442	-0.18826923	-1.5344383	0.68769896	0.11719803	-0.08664805	0.28074443	-0.7558096	-8.04	-0.2570072748709564	0.3031076639383436
1995	1.1977917	-1.9613996	-0.3418132	-0.19144027	-1.5356902	0.6843161999999999	0.114592455	-0.08373819	0.29083600000000004	-0.7575711	-8.04	-0.2584116210593872	0.30318291944744047
1996	1.191445	-1.9652331000000003	-0.34635141	-0.19465064	-1.5368515	0.6808333000000001	0.11195382	-0.08076375	0.30094466	-0.7593013	-8.04	-0.2597974931798096	0.3032452659960174
1997	1.1850164	-1.9689488000000002	-0.35076874	-0.19789991	-1.5379219	0.6772507	0.10928282	-0.07772555	0.31106824	-0.76100004	-8.04	-0.2611646783531799	0.30329481815881343
1998	1.1785078	-1.9725462999999999	-0.35506508	-0.20118761	-1.5389012	0.67356896	0.10658016	-0.07462446	0.32120466	-0.7626672	-8.04	-0.26251302442370605	0.3033316883615346
[truncated: 28,520 more rows]
