# Supplementary material for: Highly sensitive in vivo detection of dynamic changes in enkephalins following acute stress in mice
Source: eLife. 2025 Jul 7;12:RP91609. doi: 10.7554/eLife.91609 (PMC12234004; doi:10.7554/eLife.91609)
Supplement: Figure 3—source data 1. [file elife-91609-fig3-data1.zip]

Archive with 9 entries (8 files):
- Mikati_2025_Figure3/
- Mikati_2025_Figure3/Figure3B&D_3rdExposure.csv
- __MACOSX/Mikati_2025_Figure3/._Figure3B&D_3rdExposure.csv
- Mikati_2025_Figure3/Figure3B&D_2ndExposure.csv
- __MACOSX/Mikati_2025_Figure3/._Figure3B&D_2ndExposure.csv
- Mikati_2025_Figure3/Figure3C&F.xlsx
- __MACOSX/Mikati_2025_Figure3/._Figure3C&F.xlsx
- Mikati_2025_Figure3/Figure3B&D_1stExposure.csv
- __MACOSX/Mikati_2025_Figure3/._Figure3B&D_1stExposure.csv
