# Supplementary material for: Highly sensitive in vivo detection of dynamic changes in enkephalins following acute stress in mice
Source: eLife. 2025 Jul 7;12:RP91609. doi: 10.7554/eLife.91609 (PMC12234004; doi:10.7554/eLife.91609)
Supplement: Figure 3—source data 1. [file elife-91609-fig3-data1.zip › Mikati_2025_Figure3/Figure3B&D_3rdExposure.csv]

	third_fox_urine_3345	third_fox_urine_3343	pEnk_3290_fox_urine_3	pEnk_3292_fox_urine_3	pEnk_3293_fox_urine_3	C284_fox_urine_3_x	C285_fox_urine_3_y	C3252_fox_urine_3_x.1	C3282_fox_urine_3	timestamps	avg	sem
0	-0.04147279	1.2118126	-0.25079557	-0.17074428	-0.42180347	0.88117546	-1.8243544999999999	-2.3314807	-0.49520782	-10.0	-0.38254122816728275	0.3765507279652874
1	-0.03829608	1.2141731	-0.25410277	-0.17400770000000002	-0.42189467	0.879187	-1.8176453000000001	-2.3367476000000003	-0.49325470000000005	-10.0	-0.38250986028763884	0.37661125123764466
2	-0.035139814	1.2166704	-0.25737858	-0.17720254	-0.42199114	0.8772319	-1.8109503	-2.3419263	-0.49125156	-10.0	-0.3824375488972685	0.37668030996521423
3	-0.03200442	1.2193033	-0.26062274	-0.18032685	-0.4220928	0.87531084	-1.8042711	-2.347016	-0.489199	-10.0	-0.38232431326682303	0.37675782684658604
4	-0.02889031	1.2220697	-0.26383498	-0.1833787	-0.4221995	0.87342453	-1.7976096000000001	-2.3520147999999996	-0.48709769999999997	-10.0	-0.38217014661777016	0.37684362447108594
5	-0.025797904	1.2249683	-0.26701507	-0.18635622	-0.42231116	0.8715736	-1.7909674999999998	-2.3569214	-0.4849483	-10.0	-0.3819750710407681	0.3769375717985614
6	-0.022727605	1.2279971	-0.2701628	-0.18925756	-0.42242762	0.86975896	-1.7843465	-2.3617346	-0.48275143	-9.99	-0.38173912115166453	0.37703953385291283
7	-0.019679816	1.2311546	-0.27327794	-0.19208093	-0.42254877	0.8679812	-1.7777486	-2.3664525000000003	-0.48050779999999993	-9.99	-0.3814622883774403	0.3771493507482128
8	-0.016654933	1.2344389	-0.2763603	-0.19482449999999998	-0.42267448	0.866241	-1.7711754000000002	-2.3710742000000002	-0.4782181	-9.99	-0.3811446685213624	0.37726688807070285
9	-0.013653343	1.2378482	-0.27940970000000004	-0.19748658	-0.42280453	0.86453915	-1.7646286	-2.3755982	-0.47588304	-9.99	-0.3807862977734473	0.3773919742445308
10	-0.010675429	1.2413808	-0.282426	-0.20006545	-0.42293885	0.86287636	-1.7581103	-2.3800232000000006	-0.47350335	-9.99	-0.38038726762543557	0.3775244881116848
11	-0.007721573	1.245035	-0.28540903	-0.20255941	-0.42307723	0.8612533000000001	-1.7516218000000001	-2.3843482000000003	-0.47107974	-9.99	-0.3799476256460996	0.37766427126421503
12	-0.004792142	1.2488087	-0.28835863	-0.20496684	-0.42321949999999997	0.8596709000000001	-1.7451653000000003	-2.3885715	-0.46861297	-9.99	-0.37946747118047175	0.3778111473335038
13	-0.0018875048	1.2527004	-0.29127467	-0.2072861	-0.42336549999999995	0.8581296	-1.7387424999999999	-2.3926922999999998	-0.46610382	-9.99	-0.3789469274211228	0.37796499917678156
14	0.0009919796	1.2567079	-0.29415706	-0.20951565	-0.42351502	0.85663044	-1.7323548999999998	-2.396709	-0.46355304	-9.99	-0.37838603818478633	0.3781256151395606
15	0.0038459555	1.2608296	-0.29700568	-0.21165389999999998	-0.42366788	0.85517406	-1.7260044999999997	-2.400621	-0.46096143	-9.99	-0.37778497851252574	0.37829290593781845
16	0.006674075	1.2650634	-0.29982045	-0.21369934	-0.42382386	0.8537611999999999	-1.7196930000000001	-2.4044266	-0.45832977	-9.98	-0.3771438155477287	0.3784666591762497
17	0.009475997	1.2694075	-0.30260125	-0.21565048	-0.42398279999999994	0.85239255	-1.7134222	-2.408125	-0.45565885	-9.98	-0.37646272472497144	0.37864673754762945
18	0.012251385	1.2738599	-0.305348	-0.21750587	-0.42414448	0.8510690000000001	-1.7071938999999998	-2.4117153	-0.4529495	-9.98	-0.37574186743675864	0.3788329963027484
19	0.014999911	1.2784187	-0.30806065	-0.21926408	-0.42430866	0.84979117	-1.7010098000000002	-2.415196	-0.45020252	-9.98	-0.3749813298496713	0.3790252415354503
20	0.017721253	1.2830819	-0.31073916	-0.22092368	-0.4244751	0.84856	-1.6948715	-2.4185662	-0.44741878	-9.98	-0.37418125314795125	0.37922331806179205
21	0.020415092	1.2878476	-0.31338346	-0.22248334	-0.42464359999999995	0.84737605	-1.6887811000000001	-2.4218254	-0.4445991	-9.98	-0.37334191333141065	0.37942711338941093
22	0.02308112	1.2927138	-0.31599352	-0.22394168	-0.42481396	0.8462403000000001	-1.6827401999999998	-2.424972	-0.44174436	-9.98	-0.37246339317408345	0.3796364119730138
23	0.025719032	1.2976784	-0.3185693	-0.2252974	-0.4249859	0.8451533999999999	-1.6767506999999997	-2.4280055	-0.43885544	-9.98	-0.37154593965624066	0.37985109330448125
24	0.02832853	1.3027394	-0.32111079	-0.22654922	-0.42515916	0.8441162	-1.6708142	-2.4309247000000003	-0.43593323	-9.98	-0.37058968752438226	0.38007097074817864
25	0.030909326	1.3078948	-0.32361799999999996	-0.22769588	-0.42533353	0.8431295	-1.6649324	-2.4337287	-0.43297863	-9.98	-0.36959483201523785	0.3802958820386885
26	0.03346114	1.3131425	-0.32609087	-0.22873613	-0.42550879999999996	0.84219426	-1.6591072	-2.4364168999999998	-0.42999262	-9.97	-0.36856162036925	0.38052569648002327
27	0.035983685	1.3184805	-0.32852945	-0.2296688	-0.42568466	0.84131116	-1.6533403000000002	-2.4389884	-0.42697614	-9.97	-0.36749026810641716	0.38076024462849944
28	0.038476698	1.3239068	-0.33093372	-0.23049268	-0.42586094	0.8404811	-1.6476336	-2.4414423	-0.42393017	-9.97	-0.366380981401132	0.38099938393265714
29	0.040939912	1.329419	-0.33330372	-0.23120664	-0.42603737	0.8397049999999999	-1.6419884999999999	-2.4437778	-0.42085567	-9.97	-0.365233974551328	0.3812429264539849
30	0.043373074	1.3350153	-0.33563945	-0.23180956	-0.42621374	0.8389835999999999	-1.6364071000000002	-2.4459941	-0.41775367	-9.97	-0.364049516520158	0.38149073858404275
31	0.045775935	1.3406935	-0.337941	-0.23230034	-0.42638975	0.8383178	-1.630891	-2.4480908	-0.4146252	-9.97	-0.36282787568113967	0.3817426855911501
32	0.048148245	1.3464514	-0.34020832	-0.23267792	-0.4265652	0.83770853	-1.6254418	-2.4500669999999998	-0.41147128	-9.97	-0.3615692604077911	0.38199859639178607
33	0.05048977	1.3522869	-0.3424415	-0.23294127	-0.42673984	0.8371565999999999	-1.6200614	-2.451922	-0.40829298	-9.97	-0.3602739651957237	0.3822583236582579
34	0.05280027	1.3581978	-0.3446406	-0.23308934	-0.42691344	0.83666295	-1.6147516000000002	-2.453655	-0.40509138	-9.97	-0.3589422588971361	0.3825217064227402
35	0.055079516	1.364182	-0.34680566	-0.23312123	-0.42708573	0.8362284	-1.6095138999999998	-2.4552655	-0.40186757	-9.97	-0.3575744087316396	0.3827886019913007
36	0.05732728	1.3702371	-0.34893674	-0.23303603	-0.4272565	0.8358538000000001	-1.6043501	-2.456753	-0.39862263	-9.96	-0.3561707562523366	0.3830588613578026
37	0.059543334	1.3763613	-0.35103390000000007	-0.23283294	-0.42742547	0.8355402	-1.5992621	-2.4581169999999997	-0.39535770000000003	-9.96	-0.35473159168610674	0.38333237823298827
38	0.06172746	1.3825519	-0.3530972	-0.23251118	-0.42759243	0.83528835	-1.5942513999999999	-2.4593564999999997	-0.39207390000000003	-9.96	-0.353257210114798	0.38360894094838077
39	0.06387944	1.3888069	-0.35512674	-0.23207009	-0.42775708	0.8350992	-1.5893197000000001	-2.4604714	-0.38877237	-9.96	-0.3517479781255913	0.38388844646765885
40	0.06599905	1.3951241	-0.35712259999999996	-0.23150904	-0.42791924	0.83497375	-1.5844690000000001	-2.4614608	-0.38545424	-9.96	-0.35020422653160305	0.38417074011200597
41	0.0680861	1.4015012	-0.35908487	-0.23082745	-0.42807865	0.8349128	-1.5797006000000002	-2.4623246	-0.3821206	-9.96	-0.3486262987392977	0.3844556965861609
42	0.070140384	1.407936	-0.36101368	-0.23002481	-0.42823500000000003	0.83491725	-1.5750165	-2.463062	-0.37877265	-9.96	-0.3470145587644725	0.38474316621352456
43	0.0721617	1.4144261	-0.36290908	-0.22910067	-0.42838809999999994	0.83498806	-1.5704182	-2.4636726	-0.37541145	-9.96	-0.34536936164617965	0.3850330037757402
44	0.07414985	1.4209691	-0.3647712	-0.22805466	-0.4285376	0.8351261999999999	-1.5659077	-2.4641562	-0.3720382	-9.96	-0.3436911538178508	0.3853251027699092
45	0.07610465	1.427563	-0.36660016	-0.22688642	-0.42868328	0.8353325	-1.5614865	-2.4645123	-0.36865395	-9.96	-0.3419802788385667	0.3856193226829599
46	0.07802591	1.434205	-0.36839604	-0.22559571	-0.42882487	0.8356079	-1.5571561999999999	-2.4647405	-0.36525995	-9.95	-0.3402371563872359	0.38591551810703
47	0.07991346	1.4408932	-0.370159	-0.22418229999999997	-0.42896202	0.83595335	-1.5529186000000001	-2.4648404	-0.36185724	-9.95	-0.3384621752293333	0.3862135697644163
48	0.08176712	1.4476248	-0.3718891	-0.222646	-0.4290945	0.8363697	-1.5487753999999998	-2.4648117999999997	-0.35844699999999996	-9.95	-0.3366557975492583	0.3865133515478623
49	0.08358672	1.4543976	-0.3735865	-0.22098677	-0.42922196	0.836858	-1.5447283	-2.4646543999999997	-0.35503029999999997	-9.95	-0.334818438691296	0.38681474702407853
50	0.085372105	1.4612089	-0.37525123	-0.2192045	-0.42934412	0.83741903	-1.5407788999999998	-2.4643679	-0.35160837	-9.95	-0.33295054946743013	0.38711761887226664
51	0.08712311	1.4680566	-0.37688342	-0.21729924	-0.42946064	0.8380539	-1.5369287	-2.463952	-0.3481823	-9.95	-0.3310525255052143	0.38742184840133115
52	0.08883957	1.4749378	-0.3784832	-0.21527104	-0.42957120000000004	0.83876336	-1.5331793	-2.463407	-0.34475320000000004	-9.95	-0.32912491280106226	0.3877273387686238
53	0.09052135	1.4818504	-0.38005063	-0.21312003	-0.4296755	0.8395484000000001	-1.529532	-2.462732	-0.34132224	-9.95	-0.32716802931457095	0.388033924274112
54	0.092168294	1.4887915	-0.38158584	-0.21084635	-0.42977315	0.84041	-1.5259881000000002	-2.4619273999999995	-0.33789054	-9.95	-0.32518240226082057	0.3883415012847622
55	0.093780264	1.4957587	-0.3830889	-0.20845021	-0.42986384	0.841349	-1.5225488999999999	-2.460993	-0.33445922	-9.95	-0.3231684614505047	0.38864994817605575
56	0.09535712	1.5027494	-0.38455993	-0.20593186	-0.42994723	0.8423664000000001	-1.5192153	-2.4599287999999997	-0.33102942	-9.94	-0.3211266196565246	0.3889591428336621
57	0.09689874	1.5097612	-0.38599902	-0.20329157	-0.43002295	0.8434630999999999	-1.5159886999999999	-2.4587342999999997	-0.32760227	-9.94	-0.31905730596928694	0.38926893727826445
58	0.09840499	1.5167913	-0.38740626	-0.20052968	-0.43009064	0.84464	-1.5128697	-2.45741	-0.32417887	-9.94	-0.3169609797405031	0.3895792278941264
59	0.09987575	1.5238373	-0.38878179999999996	-0.19764654	-0.4301499	0.84589803	-1.5098593	-2.4559557	-0.3207604	-9.94	-0.31483805932059394	0.3898898870827192
60	0.10131091	1.5308967	-0.39012563	-0.19464259	-0.43020043	0.8472381999999999	-1.5069584999999999	-2.4543715	-0.3173479	-9.94	-0.31268897528220285	0.39020081600877093
61	0.10271038	1.5379666	-0.39143798	-0.19151825	-0.43024176	0.8486613000000002	-1.5041678	-2.4526572	-0.31394258	-9.94	-0.31051414220539936	0.3905118503937675
62	0.104074076	1.5450449	-0.39271885	-0.188274	-0.4302736	0.85016835	-1.5014878999999999	-2.4508134999999998	-0.31054547	-9.94	-0.30831399946612464	0.3908229468365363
63	0.10540191	1.5521288	-0.39396837	-0.18491039	-0.43029547	0.85176027	-1.4989194	-2.44884	-0.30715778	-9.94	-0.30608893748327254	0.3911339409577707
64	0.10669383	1.5592159	-0.39518666	-0.18142796	-0.430307	0.8534379000000001	-1.4964628	-2.4467369999999997	-0.30378056	-9.94	-0.30383937223355817	0.3914447417458866
65	0.10794977	1.566304	-0.3963738	-0.17782734	-0.43030779999999996	0.8552021999999999	-1.4941186000000002	-2.444505	-0.30041492	-9.94	-0.3015657245092668	0.3917552890275866
66	0.1091697	1.5733905	-0.39752990000000005	-0.17410918	-0.43029746	0.85705394	-1.4918871999999999	-2.4421437000000004	-0.297062	-9.94	-0.29926836854357197	0.3920654374086458
67	0.110353574	1.5804731	-0.39865506	-0.17027414	-0.43027568	0.8589937	-1.4897688999999998	-2.4396536	-0.29372293	-9.93	-0.29694777449632853	0.39237510211615284
68	0.11150139	1.5875494	-0.39974940000000003	-0.16632298	-0.43024197	0.8610223	-1.4877639999999999	-2.4370347999999997	-0.29039875	-9.93	-0.2946043070816569	0.39268418838491975
69	0.11261311	1.5946175	-0.40081304	-0.16225645	-0.43019605	0.86314017	-1.4858725	-2.434288	-0.28709063	-9.93	-0.2922384335850609	0.3929926304643943
70	0.11368876	1.6016749	-0.40184605	-0.15807535	-0.43013752	0.865348	-1.4840948999999999	-2.4314132	-0.28379962	-9.93	-0.2898505517926895	0.3933003365574006
71	0.11472833	1.6087196	-0.40284854	-0.15378049	-0.43006602	0.8676461	-1.4824309	-2.428411	-0.28052688	-9.93	-0.28744109012312147	0.39360722258604514
72	0.11573184	1.6157494	-0.40382066	-0.14937277	-0.42998123	0.870035	-1.4808808999999998	-2.4252815	-0.27727345	-9.93	-0.285010478672585	0.3939132089252082
73	0.11669932	1.6227622	-0.4047625	-0.14485309	-0.42988276	0.8725149999999999	-1.4794446	-2.4220252	-0.2740404000000001	-9.93	-0.2825591137472577	0.3942182184704854
74	0.11763081	1.629756	-0.40567420000000004	-0.14022239	-0.42977032	0.8750863999999999	-1.478122	-2.4186425	-0.27082887	-9.93	-0.28008745518206274	0.3945221754034709
75	0.11852633	1.6367286	-0.4065558	-0.13548163	-0.42964350000000007	0.87774956	-1.476913	-2.4151342000000002	-0.26763988	-9.93	-0.27759594150540035	0.39482504252476663
76	0.11938595	1.6436783	-0.4074075	-0.13063183	-0.42950207	0.8805046000000001	-1.4758173	-2.4115002	-0.26447448	-9.93	-0.2750849469110468	0.3951267100668574
77	0.12020973	1.650603	-0.40822938	-0.12567407	-0.42934564	0.8833516	-1.4748348	-2.4077415	-0.26133373	-9.92	-0.2725549703204918	0.39542715975007897
78	0.12099773	1.6575009	-0.40902156	-0.12060942	-0.42917386	0.88629085	-1.4739652	-2.4038587000000002	-0.25821865	-9.92	-0.27000643888971965	0.3957263388880338
79	0.12175002	1.6643701	-0.40978417	-0.11543905	-0.4289865	0.8893223	-1.4732082	-2.3998517999999995	-0.25513023	-9.92	-0.26743973006024885	0.3960241643214071
80	0.12246669	1.6712085	-0.4105173	-0.11016417	-0.42878315	0.892446	-1.4725633999999999	-2.3957222000000002	-0.25206944	-9.92	-0.26485538536661574	0.39632062719793665
81	0.123147815	1.6780146	-0.41122115	-0.104786046	-0.42856354	0.8956620000000001	-1.4720305	-2.39147	-0.24903722	-9.92	-0.2622537782771488	0.39661567024626515
82	0.12379347	1.6847867	-0.41189578	-0.09930599	-0.42832738	0.8989703000000001	-1.4716091999999998	-2.387096	-0.24603453	-9.92	-0.2596353816400189	0.39690927257041914
83	0.124403745	1.6915227	-0.41254133	-0.09372535	-0.42807436	0.90237075	-1.471299	-2.3826012999999997	-0.24306227	-9.92	-0.2570007108431243	0.3972014164180135
84	0.12497872	1.6982211	-0.41315797	-0.08804556	-0.4278042	0.90586334	-1.4710997	-2.3779863999999997	-0.24012132	-9.92	-0.25435022237804833	0.39749207660431546
85	0.12551849	1.7048802	-0.41374579999999994	-0.08226808	-0.42751658	0.90944797	-1.4710106	-2.3732523999999997	-0.23721257	-9.92	-0.25168437072410155	0.39778125821185667
86	0.12602311	1.7114984	-0.41430497	-0.076394424	-0.42721128	0.9131243	-1.4710312	-2.3684	-0.23433685	-9.92	-0.24900365895167711	0.3980689223758976
87	0.12649271	1.718074	-0.41483563	-0.07042614	-0.42688802	0.91689235	-1.4711610000000002	-2.3634303	-0.23149502	-9.91	-0.24630856521773448	0.3983550933261866
88	0.12692735	1.7246053	-0.4153379	-0.06436486	-0.42654654	0.9207518	-1.4713994	-2.3583442999999997	-0.22868788	-9.91	-0.24359960134718994	0.3986397633747984
89	0.12732711	1.731091	-0.41581196	-0.058212213	-0.42618665	0.9247023999999999	-1.471746	-2.3531427000000003	-0.22591622	-9.91	-0.24087724512943356	0.39892293407393037
90	0.12769213	1.7375294	-0.41625792	-0.051969916	-0.42580813	0.9287439000000001	-1.4722	-2.347827	-0.22318085	-9.91	-0.2381420428667721	0.39920463407388884
91	0.12802249	1.743919	-0.41667593	-0.04563972	-0.42541084	0.93287593	-1.4727608	-2.3423977000000002	-0.22048248	-9.91	-0.23539444812637333	0.39948484108379656
92	0.12831831	1.7502583	-0.41706620000000005	-0.03922341	-0.42499453	0.93709815	-1.4734277	-2.3368566000000004	-0.21782191	-9.91	-0.23263506263173428	0.3997636189019962
93	0.12857972	1.7565459	-0.41742879999999993	-0.03272283	-0.42455906	0.9414101	-1.4741999	-2.3312042	-0.21519984	-9.91	-0.22986432309407975	0.4000409368214822
94	0.12880684	1.7627804	-0.41776395	-0.026139857000000002	-0.4241043	0.94581145	-1.4750768	-2.325442	-0.212617	-9.91	-0.22708279830150938	0.40031686201404365
95	0.12899981	1.7689604	-0.41807178	-0.01947641	-0.42363009999999995	0.9503014999999999	-1.4760578000000002	-2.319571	-0.21007408	-9.91	-0.22429105543294695	0.40059139469359994
96	0.1291588	1.7750843	-0.41835245	-0.012734435	-0.42313632	0.95487976	-1.4771417	-2.3135924	-0.20757177	-9.91	-0.2214895847771369	0.4008645425002326
97	0.1292839	1.781151	-0.41860613	-0.005915910999999999	-0.42262286	0.95954543	-1.4783281000000001	-2.3075075000000003	-0.20511077	-9.9	-0.21867898663122565	0.4011363682395122
98	0.12937532	1.7871591	-0.41883302	0.000977147	-0.42208959999999995	0.96429783	-1.4796159	-2.3013172	-0.2026917	-9.9	-0.21585978156367072	0.4014068409876867
99	0.12943321	1.7931073	-0.41903323	0.007942688	-0.42153648	0.9691361	-1.4810045	-2.295023	-0.20031525	-9.9	-0.2130325762378981	0.40167602951716436
100	0.12945773	1.7989943	-0.419207	0.014978633	-0.4209634	0.97405934	-1.4824928	-2.288626	-0.19798201	-9.9	-0.21019791190841589	0.40194393509986887
101	0.12944905	1.8048189	-0.41935439999999996	0.02208289	-0.42037028	0.9790665999999999	-1.4840801000000001	-2.2821274	-0.19569263	-9.9	-0.2073563774182341	0.4022105820386203
102	0.12940738	1.8105798	-0.41947564	0.029253336	-0.41975704	0.9841569	-1.4857652	-2.2755284	-0.19344771	-9.9	-0.20450851124279273	0.40247598113938093
103	0.12933287	1.8162757	-0.41957083	0.036487833	-0.41912368	0.98932916	-1.4875473999999997	-2.2688303	-0.19124784	-9.9	-0.20165494121411975	0.4027401604502579
104	0.12922572	1.8219057	-0.41964012	0.043784212	-0.4184701	0.99458224	-1.4894257	-2.2620347	-0.18909357	-9.9	-0.1987962544278132	0.4030031783692858
105	0.12908614	1.8274684	-0.41968364	0.05114028599999999	-0.41779629999999995	0.9999148999999999	-1.4913988999999999	-2.2551427000000004	-0.18698552	-9.9	-0.19593303799432374	0.4032650126526451
106	0.12891433	1.8329626	-0.4197015	0.05855385	-0.41710228	1.005326	-1.4934663000000001	-2.2481554	-0.1849242	-9.9	-0.19306587459904143	0.4035256920663958
107	0.12871048	1.8383875	-0.41969383	0.06602268	-0.41638798	1.0108141	-1.4956266000000003	-2.2410746	-0.18291019	-9.89	-0.1901953835707686	0.4037852636758312
108	0.12847483	1.8437417	-0.41966078	0.07354452	-0.41565338	1.016378	-1.4978788	-2.2339017000000005	-0.18094398	-9.89	-0.18732218145212817	0.4040437449428855
109	0.1282076	1.8490242	-0.41960242	0.08111710000000001	-0.41489848	1.0220162	-1.5002218	-2.2266378	-0.17902613	-9.89	-0.1844468399162377	0.40430113906255033
110	0.12790899	1.854234	-0.41951890000000003	0.08873815	-0.41412333	1.0277273999999998	-1.5026548000000002	-2.2192845	-0.17715712	-9.89	-0.1815700144482295	0.40455749873835556
111	0.12757924	1.85937	-0.4194103	0.09640536	-0.41332787	1.0335099	-1.5051763	-2.2118435	-0.17533748	-9.89	-0.17869232831101314	0.404812832780429
112	0.12721859	1.8644311	-0.41927674	0.10411638	-0.41251218	1.0393622	-1.5077854	-2.204316	-0.17356768	-9.89	-0.17581440977848053	0.4050671508477835
113	0.12682727	1.8694165	-0.41911831	0.111868896	-0.41167626	1.0452828	-1.5104811000000002	-2.1967037	-0.17184822	-9.89	-0.1729369054346025	0.405320499858181
114	0.12640554	1.874325	-0.41893515	0.11966053	-0.4108201	1.0512701	-1.5132618999999998	-2.1890080000000003	-0.17017956	-9.89	-0.17006038954099867	0.405572877477969
115	0.12595361	1.8791559	-0.41872734	0.1274889	-0.4099438	1.0573223999999999	-1.5161269	-2.1812305	-0.16856216	-9.89	-0.1671855456706577	0.4058243172692842
116	0.12547179	1.883908	-0.41849490000000006	0.13535161	-0.4090473	1.0634378999999998	-1.5190747	-2.1733729999999998	-0.16699648	-9.89	-0.16431300566271886	0.406074836405035
117	0.12496029	1.8885806	-0.418238	0.14324626	-0.4081307	1.069615	-1.5221043	-2.1654367000000003	-0.16548295	-9.88	-0.16144339343448644	0.4063244380520976
118	0.12441939	1.8931725	-0.4179567	0.15117039999999998	-0.40719405	1.0758518999999998	-1.5252143	-2.1574235	-0.16402203	-9.88	-0.1585773762585619	0.40657314318099386
119	0.123849355	1.8976831	-0.41765103	0.15912159	-0.40623733	1.0821466	-1.5284035	-2.1493349999999998	-0.16261412	-9.88	-0.15571558796665827	0.4068209667261964
120	0.12325046	1.9021115	-0.41732109999999994	0.16709736	-0.40526059999999997	1.0884975000000001	-1.5316708	-2.1411726000000004	-0.16125968	-9.88	-0.1528586586201371	0.40706791409027837
121	0.122622974	1.9064567	-0.4169669	0.17509525	-0.4042639	1.0949025	-1.5350149	-2.1329384	-0.15995908	-9.88	-0.1500073052083312	0.4073140040509338
122	0.12196719	1.910718	-0.41658854	0.18311274	-0.4032473	1.1013598	-1.5384343999999999	-2.124634	-0.15871273	-9.88	-0.14716214186818646	0.40755924447932584
123	0.121283375	1.9148945	-0.41618606	0.19114734	-0.4022108	1.1078675	-1.5419281999999999	-2.1162607999999996	-0.15752102	-9.88	-0.14432380040460582	0.40780362765637085
124	0.12057182	1.9189852	-0.4157595	0.19919652	-0.4011545	1.1144235	-1.5454948	-2.1078207000000004	-0.15638429	-9.88	-0.1414929667177752	0.4080471415456483
125	0.119832836	1.9229897	-0.41530892	0.20725773	-0.4000784	1.1210257	-1.549133	-2.0993154	-0.15530285	-9.88	-0.13867028642687695	0.408289796107421
126	0.1190667	1.926907	-0.41483435	0.21532845	-0.39898258	1.1276722	-1.5528414	-2.0907466	-0.15427701	-9.88	-0.13585640514882832	0.40853157272699914
127	0.11827373	1.9307362	-0.41433582	0.22340609	-0.39786705	1.1343608	-1.5566188	-2.0821164	-0.15330705	-9.88	-0.13305203536489063	0.4087724883442754
128	0.117454216	1.9344769	-0.41381335	0.23148809999999997	-0.39673194	1.1410893999999998	-1.5604638000000002	-2.073426	-0.1523932	-9.87	-0.13025774685542213	0.40901250109774057
129	0.11660848	1.938128	-0.41326696	0.23957185	-0.39557722	1.1478559	-1.564375	-2.0646775	-0.15153570000000002	-9.87	-0.12747423970374855	0.40925159790603055
130	0.115736835	1.941689	-0.4126967000000001	0.24765479999999998	-0.394403	1.154658	-1.5683511	-2.0558727	-0.15073474	-9.87	-0.1247021767622567	0.40948976602541326
131	0.11483959	1.9451592	-0.41210255	0.25573429999999997	-0.39320934	1.1614935	-1.5723908000000002	-2.0470135	-0.14999048	-9.87	-0.12194223134005017	0.40972698876886554
132	0.11391709	1.948538	-0.41148454	0.26380770000000003	-0.39199626	1.1683605	-1.5764924999999999	-2.0381014	-0.14930311	-9.87	-0.11919495269487802	0.40996322652881845
133	0.11296966	1.9518243	-0.41084266	0.2718724	-0.39076388	1.1752563999999999	-1.5806551000000002	-2.0291386	-0.14867273	-9.87	-0.11646113369882587	0.41019845134020144
134	0.11199764	1.9550178	-0.41017696	0.27992576	-0.38951218	1.182179	-1.584877	-2.0201268	-0.14809947	-9.87	-0.1137413559197214	0.4104326235108564
135	0.11100141	1.9581178	-0.40948743	0.28796512	-0.3882413	1.1891260000000001	-1.589157	-2.0110676	-0.14758339999999998	-9.87	-0.11103626197061114	0.41066570066206864
136	0.10998131	1.9611237	-0.40877408	0.29598787	-0.38695124	1.1960952	-1.5934935	-2.0019633999999997	-0.14712456	-9.87	-0.10834652130465607	0.4108976629831648
137	0.10893775	1.9640348	-0.40803690000000004	0.30399138	-0.38564208	1.2030842	-1.597885	-1.9928158999999999	-0.14672303	-9.87	-0.10567275405137587	0.4111284461089017
138	0.10787109	1.9668506	-0.40727586	0.31197307	-0.3843139	1.2100906	-1.6023303999999998	-1.983627	-0.14637882	-9.86	-0.1030156198616091	0.41135802273133987
139	0.10678174	1.9695704	-0.406491	0.3199303	-0.38296679999999994	1.2171121999999999	-1.6068281	-1.9743984	-0.14609191	-9.86	-0.10037572980027305	0.41158630708232047
140	0.105670124	1.9721936	-0.4056823	0.32786047	-0.38160077	1.2241461999999999	-1.6113765	-1.9651324000000001	-0.14586229999999997	-9.86	-0.09775376410670812	0.4118132439511768
141	0.10453664	1.9747198	-0.40484977	0.33576104	-0.3802159	1.2311907	-1.6159745	-1.9558307000000001	-0.14568995	-9.86	-0.09515029772600386	0.41203880267776677
142	0.10338172	1.9771484	-0.40399334	0.34362942	-0.3788123	1.2382429	-1.6206205	-1.9464953999999999	-0.14557479999999998	-9.86	-0.09256598701959395	0.4122629062305154
143	0.1022058	1.979479	-0.40311304	0.35146305	-0.37739003	1.2453003999999999	-1.625313	-1.9371285	-0.14551677	-9.86	-0.09000145963347116	0.4124854815328389
144	0.101009324	1.9817111	-0.40220883	0.3592594	-0.37594914	1.2523608999999998	-1.6300507	-1.9277319	-0.14551577	-9.86	-0.08745728517681124	0.41270648389667924
145	0.09979275	1.9838448	-0.40128070000000005	0.36701587	-0.37448972	1.2594218000000001	-1.6348319	-1.9183075	-0.1455717	-9.86	-0.08493403824780783	0.4129258288688755
146	0.09855653	1.9858793	-0.4003286	0.37473	-0.37301186	1.2664806999999998	-1.6396554	-1.9088576000000002	-0.14568439	-9.86	-0.08243236827992338	0.4131434714445636
147	0.09730116	1.9878148	-0.39935258	0.38239923	-0.37151566	1.273535	-1.6445193999999999	-1.8993839	-0.14585376	-9.86	-0.07995279146340896	0.4133593171296812
148	0.096027106	1.9896508	-0.39835256	0.39002106	-0.37000120000000003	1.2805823	-1.6494229	-1.8898886000000001	-0.14607958	-9.85	-0.07749594760285271	0.4135733219064159
149	0.09473486	1.9913876	-0.3973285	0.39759296	-0.36846855	1.28762	-1.654364	-1.8803736	-0.14636171	-9.85	-0.07506232576512234	0.4137853949469994
150	0.09342492	1.9930248	-0.39628040000000003	0.4051125	-0.36691782	1.2946454	-1.6593416	-1.870841	-0.14669995	-9.85	-0.07265256891469106	0.41399546715262264
151	0.092097804	1.9945627	-0.39520824	0.41257715	-0.36534914	1.3016562	-1.6643540000000001	-1.8612928	-0.14709407	-9.85	-0.07026715010615456	0.41420347594634394
152	0.090754025	1.9960012	-0.39411199999999996	0.41998450000000004	-0.3637626	1.3086498	-1.6694	-1.8517312	-0.14754386	-9.85	-0.0679066768582513	0.4144093549729892
153	0.08939411	1.9973406	-0.39299157	0.42733204	-0.36215827	1.3156236000000001	-1.6744782	-1.8421580000000002	-0.14804907	-9.85	-0.06557164473106808	0.4146130196381281
154	0.08801859	1.9985808	-0.391847	0.43461734	-0.36053628	1.322575	-1.6795871999999998	-1.8325753	-0.14860943	-9.85	-0.06326260754114993	0.4148143932462171
155	0.086628005	1.9997221	-0.39067826	0.441838	-0.35889676	1.3295013999999998	-1.684726	-1.8229853999999999	-0.14922468	-9.85	-0.06098017466059788	0.4150134266996475
156	0.08522292	2.0007648	-0.38948527	0.44899157	-0.35723987	1.3364003	-1.6898931000000001	-1.8133901000000001	-0.14989452	-9.85	-0.05872480232585697	0.41521002885371555
157	0.08380389	2.0017092	-0.38826802	0.4560755999999999	-0.35556567	1.343269	-1.6950877	-1.8037915	-0.15061866	-9.85	-0.05649709278564451	0.41540414121424923
158	0.08237148	2.0025556	-0.38702646	0.46308770000000005	-0.35387436	1.3501048999999998	-1.7003082999999999	-1.7941918000000001	-0.15139678	-9.84	-0.05429755672085025	0.4155956822995721
159	0.08092627	2.0033045	-0.38576055	0.4700255	-0.35216606	1.3569056000000002	-1.7055539	-1.784593	-0.15222855	-9.84	-0.05212668991120236	0.41578459813075647
160	0.079468824	2.0039563	-0.38447025	0.4768866	-0.35044095	1.3636683	-1.7108235	-1.7749970000000002	-0.15311362	-9.84	-0.04998503090322498	0.41597080495274447
161	0.0779997	2.0045114	-0.38315552	0.48366859999999995	-0.34869920000000004	1.3703903	-1.7161162	-1.7654061	-0.15405165	-9.84	-0.04787319000668212	0.4161542306387223
162	0.07651947	2.0049703	-0.38181633	0.4903691	-0.34694096	1.3770691000000002	-1.7214308	-1.7558223000000002	-0.15504226	-9.84	-0.04579163010498678	0.4163348057011218
163	0.075028665	2.0053334	-0.38045257	0.49698585	-0.34516641	1.3837021999999999	-1.7267663	-1.7462478	-0.15608507	-9.84	-0.04374089011352329	0.4165124473959467
164	0.07352785	2.0056016	-0.37906426	0.50351644	-0.34337577	1.3902864	-1.7321221000000002	-1.7366843999999997	-0.15717968	-9.84	-0.04172154169703803	0.41668708210305194
165	0.072017565	2.0057752	-0.37765133	0.5099585	-0.34156922	1.3968197	-1.7374971000000001	-1.7271345	-0.1583257	-9.84	-0.03973409682097971	0.4168586447022559
166	0.070498355	2.0058548	-0.37621373	0.51630974	-0.33974695	1.4032992	-1.7428903999999998	-1.7176001	-0.15952270000000002	-9.84	-0.03777908224666801	0.41702704483112346
167	0.068970755	2.0058413	-0.3747514	0.5225679	-0.33790909999999996	1.4097223	-1.7483012999999998	-1.7080833	-0.16077025	-9.84	-0.03585701556326551	0.4171922183784123
168	0.067435294	2.005735	-0.37326425	0.5287307	-0.33605593	1.4160867	-1.753729	-1.6985861	-0.1620679	-9.83	-0.03396839612317403	0.4173540838666621
169	0.06589252	2.0055366	-0.3717523	0.5347958	-0.3341876	1.4223896999999999	-1.7591728	-1.6891109	-0.16341522	-9.83	-0.03211380513215808	0.4175125791814273
170	0.06434294	2.0052469	-0.37021545	0.5407609999999999	-0.33230427	1.4286288	-1.7646319	-1.6796596000000001	-0.16481175	-9.83	-0.03029370599624	0.4176676146972152
171	0.062787086	2.0048664	-0.36865366	0.54662406	-0.33040616	1.4348017	-1.7701055	-1.6702343000000002	-0.16625698	-9.83	-0.028508599178933065	0.4178191012461068
172	0.061225485	2.0043957	-0.36706686	0.55238277	-0.32849348	1.4409059	-1.7755932	-1.6608374	-0.16775048	-9.83	-0.026759060177829534	0.41796699162079953
173	0.05965865	2.003836	-0.36545512	0.55803496	-0.32656637	1.446939	-1.7810941000000002	-1.6514708999999999	-0.16929172	-9.83	-0.025045520352443076	0.4181112054724318
174	0.058087103	2.0031872	-0.36381832	0.5635785	-0.32462505	1.4528986000000002	-1.7866077	-1.6421368000000003	-0.17088023	-9.83	-0.023368524151749063	0.4182516330220938
175	0.056511357	2.0024507	-0.3621565	0.56901115	-0.3226697	1.4587823	-1.7921335999999999	-1.6328373999999999	-0.17251548	-9.83	-0.021728574222085708	0.41838824570980515
176	0.05493193	2.0016272	-0.3604697	0.5743308000000001	-0.32070056	1.4645879	-1.797671	-1.623575	-0.17419699	-9.83	-0.020126156888887622	0.4185209683285
177	0.053349327	2.0007172	-0.35875788	0.5795354	-0.31871775	1.4703131	-1.8032194	-1.6143513999999999	-0.17592421	-9.83	-0.018561738846449304	0.4186496904971671
178	0.051764064	1.9997215	-0.35702106	0.58462286	-0.3167215	1.4759554	-1.8087784	-1.6051688999999998	-0.17769665	-9.83	-0.017035851040363315	0.4187743541269164
179	0.05017664	1.998641	-0.35525927	0.58959126	-0.314712	1.4815127000000001	-1.8143474	-1.5960296	-0.17951375	-9.82	-0.015548934087892076	0.4188948813808035
180	0.04858756	1.9974765	-0.35347256	0.59443855	-0.3126894	1.4869826000000002	-1.8199258000000003	-1.5869356000000001	-0.18137501	-9.82	-0.014101466755201544	0.419011181492073
181	0.046997335	1.9962287	-0.35166097	0.599163	-0.31065395	1.4923631000000002	-1.8255131000000002	-1.5778887	-0.18327986	-9.82	-0.012693827808457467	0.4191231774114162
182	0.045406457	1.9948986	-0.34982452	0.6037627	-0.30860585	1.4976518	-1.8311087	-1.5688912	-0.18522777	-9.82	-0.011326502811144692	0.4192307848168561
183	0.04381543	1.9934869	-0.3479633	0.6082359	-0.30654526	1.5028466999999999	-1.8367121	-1.5599447	-0.18721814	-9.82	-0.009999843165572524	0.4193339091727813
184	0.04222475	1.9919946	-0.34607735	0.61258096	-0.30447245	1.5079453999999999	-1.8423224999999999	-1.5510513000000001	-0.18925047	-9.82	-0.008714260078637855	0.419432451930011
185	0.040634908	1.9904224	-0.34416673	0.6167961999999999	-0.30238762	1.512946	-1.8479394	-1.5422128000000002	-0.19132413	-9.82	-0.007470133796477895	0.4195263136391536
186	0.0390464	1.9887713	-0.34223154	0.62088007	-0.30029097	1.5178461	-1.8535621	-1.533431	-0.19343856	-9.82	-0.006267809035036305	0.4196153979523603
187	0.03745972	1.9870423	-0.34027183	0.62483096	-0.29818279999999997	1.5226438	-1.8591898999999998	-1.5247078	-0.1955932	-9.82	-0.005107638024464737	0.41969961153470026
188	0.035875354	1.9852362	-0.33828768	0.6286475	-0.29606324	1.5273370000000002	-1.8648220000000002	-1.516045	-0.1977874	-9.82	-0.003989922014455823	0.41977884032917623
189	0.034293793	1.9833537	-0.3362792	0.6323281999999999	-0.29393259999999993	1.5319233	-1.8704580000000002	-1.507444	-0.20002063	-9.81	-0.0029150447601933027	0.4198529577213523
190	0.03271552	1.9813962	-0.3342465	0.63587177	-0.29179105	1.5364011999999998	-1.8760968	-1.4989069	-0.20229225	-9.81	-0.0018832011082734036	0.4199218979794206
191	0.03114102	1.9793643	-0.33218962	0.6392768	-0.28963888	1.5407681	-1.8817380000000001	-1.4904351	-0.20460165	-9.81	-0.0008947837455643642	0.4199855124290728
192	0.02957077	1.977259	-0.33010873	0.64254206	-0.28747624	1.5450225	-1.8873806	-1.4820303	-0.20694824	-9.81	5.002882193990329e-05	0.4200437116579221
193	0.028005246	1.9750814	-0.3280039	0.6456664000000001	-0.2853034	1.5491622999999999	-1.8930240000000003	-1.4736941000000001	-0.20933136	-9.81	0.0009509588732920052	0.4200963872206414
194	0.026444929	1.9728324	-0.32587528	0.6486486	-0.28312063	1.5531856000000002	-1.8986672999999998	-1.4654281	-0.21175042	-9.81	0.0018077600056166777	0.420143420290386
195	0.02489029	1.9705131	-0.323723	0.6514876000000001	-0.28092813	1.5570908	-1.9043098999999999	-1.4572337	-0.21420476	-9.81	0.002620256218410641	0.42018472478081725
196	0.023341808	1.9681244	-0.3215471	0.65418226	-0.27872616	1.5608763	-1.9099509	-1.4491125	-0.21669376	-9.81	0.003388259790726711	0.4202201945456867
197	0.021799952	1.9656672	-0.31934777	0.6567316	-0.27651492	1.5645405000000001	-1.9155893	-1.441066	-0.21921678	-9.81	0.004111614395997807	0.4202497152410876
198	0.02026519	1.9631429	-0.3171251	0.65913475	-0.27429467	1.5680822	-1.9212247	-1.4330957	-0.22177315	-9.81	0.0047901879763873395	0.42027324714439823
199	0.01873799	1.9605521	-0.3148793	0.6613908000000001	-0.27206564	1.5715	-1.9268560000000001	-1.4252028	-0.22436224	-9.8	0.0054238785306686445	0.4202906579527849
200	0.017218819	1.9578961	-0.31261042	0.6634988	-0.26982808	1.5747924999999998	-1.9324826000000002	-1.4173888000000001	-0.22698338	-9.8	0.00601255025375097	0.42030188108106104
201	0.015708141	1.9551759	-0.31031865	0.6654581	-0.2675822	1.5779590000000001	-1.9381034	-1.4096551000000002	-0.22963592	-9.8	0.00655620529403479	0.4203068411619675
202	0.014206413	1.9523926	-0.30800409999999995	0.66726786	-0.26532832	1.5809981000000002	-1.9437176999999999	-1.4020028	-0.2323192	-9.8	0.007054759033848513	0.4203054488844488
203	0.012714097	1.9495473	-0.30566695	0.66892755	-0.26306656	1.5839092	-1.9493247	-1.3944334999999999	-0.23503253	-9.8	0.007508210897592476	0.4202976708153427
204	0.01123165	1.946641	-0.30330732	0.6704365	-0.26079726	1.5866913	-1.9549236	-1.3869482	-0.23777527	-9.8	0.007916529776642069	0.42028341562031185
205	0.009759523	1.9436748	-0.3009254	0.6717941999999999	-0.25852063	1.5893437	-1.9605134999999998	-1.3795482	-0.2405467	-9.8	0.008279755083849137	0.4202626326547249
206	0.008298168	1.9406499	-0.29852128	0.67300004	-0.25623694	1.5918658	-1.9660933	-1.3722347	-0.24334618	-9.8	0.008597941668517286	0.42023524905183113
207	0.006848031	1.9375672	-0.2960952	0.6740537	-0.2539464	1.5942569	-1.9716625	-1.3650088	-0.24617301	-9.8	0.008871106136511002	0.42020122820452516
208	0.0054095564	1.9344282	-0.29364726	0.6749548000000001	-0.25164926	1.5965165000000001	-1.97722	-1.3578716999999998	-0.24902652	-9.8	0.009099370163096084	0.4201605226553982
209	0.0039831838	1.9312338	-0.29117766	0.67570287	-0.24934582	1.5986444	-1.9827651999999998	-1.3508243999999998	-0.251906	-9.79	0.009282793050965002	0.42011310097831983
210	0.0025693525	1.9279852	-0.28868654	0.6762978000000001	-0.24703631	1.60064	-1.9882968999999997	-1.3438678	-0.25481078	-9.79	0.00942155709496321	0.4200588971390236
211	0.0011684974	1.9246835	-0.28617415	0.6767393	-0.24472095	1.6025033000000002	-1.9938142	-1.3370031	-0.25774014	-9.79	0.009515778780549532	0.41999788411355193
212	-0.00021894905	1.9213299	-0.28364056	0.6770271	-0.24240004	1.6042339	-1.9993165000000002	-1.3302313000000001	-0.26069339999999996	-9.79	0.009565567430115027	0.4199300476906485
213	-0.0015925585	1.9179256	-0.28108606	0.6771611999999999	-0.24007379999999998	1.6058316000000001	-2.0048027	-1.3235531999999999	-0.26366985	-9.79	0.009571136419756019	0.4198553424650869
214	-0.0029519056	1.9144717	-0.27851075	0.6771414000000001	-0.23774251	1.6072965	-2.010272	-1.3169699	-0.26666877	-9.79	0.009532645543780761	0.41977375940080214
215	-0.0042965687	1.9109696	-0.27591488	0.67696786	-0.23540644	1.6086285	-2.0157235	-1.3104821000000002	-0.26968947	-9.79	0.0094503351438444	0.4196852800837448
216	-0.0056261313	1.9074203	-0.27329865	0.67664045	-0.23306589	1.6098276000000002	-2.021156	-1.3040909	-0.27273127	-9.79	0.009324387364526189	0.4195898680365766
217	-0.006940177	1.9038252	-0.2706623	0.67615926	-0.23072112	1.6108942	-2.0265691	-1.2977969999999999	-0.2757934	-9.79	0.009155058518344361	0.4194875716402597
218	-0.008238297	1.9001852	-0.26800606	0.6755244	-0.22837242	1.6118281	-2.0319616999999996	-1.2916011	-0.2788752	-9.79	0.008942550048697841	0.41937833329446367
219	-0.009520083	1.8965019	-0.2653302	0.6747361	-0.22602013	1.6126298000000001	-2.0373328	-1.285504	-0.28197592	-9.78	0.008687185114559823	0.41926217701540097
220	-0.0107851345	1.8927764	-0.2626349	0.6737945	-0.22366452	1.6132995	-2.0426815	-1.2795067	-0.28509486	-9.78	0.00838919505992415	0.419139109381055
221	-0.012033054	1.88901	-0.2599205	0.67269987	-0.22130592	1.6138375	-2.048007	-1.2736096000000001	-0.28823125	-9.78	0.00804888876348466	0.4190091360793235
222	-0.013263447	1.8852037	-0.25718725	0.6714526	-0.21894464	1.6142441	-2.0533082	-1.2678136	-0.29138446	-9.78	0.007666535769878481	0.4188722530861213
223	-0.014475925	1.8813592	-0.25443542	0.6700529000000001	-0.21658102	1.6145200000000002	-2.0585842	-1.2621193000000002	-0.29455373	-9.78	0.007242502739652527	0.4187285045383471
224	-0.015670106	1.8774775	-0.2516653	0.66850126	-0.21421538	1.6146653999999998	-2.0638342	-1.2565273000000001	-0.29773834	-9.78	0.006777062316644421	0.41857789297109677
225	-0.01684561	1.87356	-0.24887723	0.66679806	-0.21184808	1.614681	-2.0690572	-1.2510383	-0.30093762	-9.78	0.006270552421053738	0.41842045298546054
226	-0.018002061	1.8696079	-0.24607147	0.6649439	-0.20947945	1.6145673999999999	-2.0742523999999998	-1.2456528999999998	-0.30415088	-9.78	0.005723340471302173	0.4182562357731508
227	-0.019139092	1.8656228	-0.24324839	0.66293913	-0.20710985	1.6143252000000001	-2.0794186999999997	-1.2403716	-0.30737746	-9.78	0.005135777383309503	0.41808525756862364
228	-0.020256339	1.8616056	-0.24040830000000002	0.66078436	-0.20473963	1.6139549	-2.0845550999999998	-1.2351948999999998	-0.31061659999999996	-9.78	0.004508226176114133	0.4179075341560128
229	-0.021353446	1.8575579	-0.23755156	0.65848035	-0.20236917	1.6134574	-2.089661	-1.2301233999999999	-0.31386775	-9.77	0.0038410352058008503	0.41772314942977945
230	-0.022430059	1.853481	-0.23467849999999998	0.65602756	-0.19999884	1.6128334999999998	-2.0947351000000003	-1.2251575000000001	-0.31713018	-9.77	0.0031346595263681493	0.4175321323961547
231	-0.023485828	1.8493763	-0.2317895	0.6534267	-0.197629	1.6120837	-2.0997767000000005	-1.2202976	-0.32040322	-9.77	0.002389430294209522	0.4173345234883226
232	-0.024520416	1.8452451	-0.22888492	0.65067863	-0.19526005	1.6112089	-2.1047847	-1.2155439	-0.3236863	-9.77	0.0016058185663128481	0.41713036907991924
233	-0.02553349	1.8410888	-0.22596514	0.647784	-0.19289237	1.6102101999999998	-2.1097581	-1.210897	-0.3269787	-9.77	0.0007842413263469436	0.41691973739017046
234	-0.02652473	1.8369086	-0.22303052	0.6447436	-0.19052635	1.6090881000000001	-2.1146963	-1.2063568999999998	-0.33027986	-9.77	-7.493123933785848e-05	0.4167026744680944
235	-0.027493816	1.8327061	-0.22008146	0.6415584	-0.1881624	1.6078438	-2.1195982000000004	-1.2019238	-0.33358909999999997	-9.77	-0.0009711646756607431	0.4164792560090076
236	-0.02844045	1.8284825	-0.21711838	0.6382291999999999	-0.18580092	1.6064781000000001	-2.1244624	-1.1975981000000002	-0.33690584	-9.77	-0.00190403119194138	0.4162494999847504
237	-0.029364333	1.8242393	-0.21414167	0.63475686	-0.18344232	1.604992	-2.1292887	-1.1933796	-0.34022948	-9.77	-0.0028731098398802673	0.41601351297989614
238	-0.030265179	1.8199779	-0.21115173	0.63114244	-0.18108702	1.6033868	-2.1340754	-1.1892686000000001	-0.34355938	-9.77	-0.0038777987785752845	0.4157713441165996
239	-0.031142715	1.8156996	-0.20814899999999997	0.6273869000000001	-0.17873542	1.6016631000000001	-2.1388220000000002	-1.185265	-0.346895	-9.77	-0.004917728670350199	0.41552305292773184
240	-0.03199667	1.8114059	-0.20513389	0.6234913000000001	-0.17638797	1.5998222	-2.1435275000000003	-1.1813687	-0.35023573	-9.76	-0.005992340441098735	0.4152687258237168
241	-0.032826792	1.8070982	-0.20210683	0.6194566999999999	-0.17404509	1.5978651000000001	-2.148191	-1.1775798000000002	-0.353581	-9.76	-0.007101173577273745	0.4150084354802737
242	-0.033632822	1.8027776	-0.19906826	0.6152842	-0.17170721	1.595793	-2.1528112999999998	-1.1738979999999999	-0.35693023	-9.76	-0.008243663818073264	0.4147422304116426
243	-0.03441453	1.7984458	-0.19601865	0.6109749	-0.16937478	1.5936072000000001	-2.1573875	-1.1703233	-0.3602828	-9.76	-0.009419293221333823	0.4144702062356604
244	-0.035171673	1.7941039	-0.19295841	0.6065301	-0.16704823	1.5913085	-2.1619186000000004	-1.1668553	-0.36363825	-9.76	-0.010627555760748161	0.4141924014500325
245	-0.035904035	1.7897532	-0.18988805	0.6019508000000001	-0.16472802	1.5888984	-2.1664038	-1.1634941	-0.366996	-9.76	-0.011867956260948165	0.413908935047798
246	-0.036611404	1.785395	-0.186808	0.5972384	-0.1624146	1.586378	-2.170842	-1.1602392	-0.37035543	-9.76	-0.013139912006995928	0.4136198538198734
247	-0.03729358	1.7810305	-0.18371876	0.5923941999999999	-0.16010843	1.5837485	-2.175232	-1.1570903000000001	-0.37371606	-9.76	-0.014442877081272343	0.41332521180073106
248	-0.037950367	1.7766609	-0.18062079	0.58741933	-0.15780996	1.5810111999999998	-2.1795732999999995	-1.1540473	-0.37707734	-9.76	-0.01577640083844501	0.41302512361016613
249	-0.038581584	1.7722875	-0.17751457	0.58231527	-0.1555197	1.5781673999999999	-2.1838646	-1.1511095	-0.38043875	-9.76	-0.017139838407246318	0.4127196392105812
250	-0.03918705	1.7679112	-0.17440060000000002	0.5770834	-0.15323807	1.5752186000000001	-2.1881049	-1.1482766000000002	-0.38379973	-9.75	-0.018532639511203788	0.41240883323373945
251	-0.039766613	1.7635334	-0.17127936	0.571725	-0.15096562	1.5721658	-2.1922932	-1.1455482	-0.3871598	-9.75	-0.019954293287608862	0.41209277186804766
252	-0.040320106	1.759155	-0.16815136	0.5662416	-0.14870277	1.5690107	-2.1964285	-1.1429238000000002	-0.39051843	-9.75	-0.02140418120353066	0.41177154584659187
253	-0.04084739	1.7547773	-0.16501711	0.5606346999999999	-0.14645007	1.5657545	-2.2005103	-1.140403	-0.39387512	-9.75	-0.02288183095681932	0.4114452610584954
254	-0.04134833	1.7504014	-0.16187711	0.55490565	-0.14420801	1.5623986	-2.2045367000000002	-1.1379853000000002	-0.39722937	-9.75	-0.024386576999848735	0.4111139324515187
255	-0.0418228	1.7460281	-0.15873186	0.549056	-0.14197709	1.5589445	-2.2085072999999995	-1.1356700000000002	-0.4005807	-9.75	-0.025917909207630176	0.4107776668408045
256	-0.042270668	1.7416584	-0.15558192	0.5430873	-0.13975777	1.5553934999999999	-2.2124212000000005	-1.1334565	-0.40392858	-9.75	-0.02747526540866643	0.41043654225587445
257	-0.04269183	1.7372937	-0.15242779	0.5370012	-0.13755056	1.5517471999999999	-2.216277	-1.1313441999999998	-0.40727255	-9.75	-0.029057978922255805	0.410090626609329
258	-0.04308617	1.7329347	-0.14927003	0.53079915	-0.13535592	1.5480071000000002	-2.2200735000000003	-1.1293325	-0.41061214	-9.75	-0.03066547753184006	0.4097399726251714
259	-0.043453597	1.7285825	-0.14610915	0.52448297	-0.13317434	1.5441746	-2.2238104	-1.1274208000000001	-0.41394687	-9.75	-0.032297231680100784	0.4093847164228861
260	-0.043794002	1.7242379	-0.1429457	0.51805425	-0.13100630000000002	1.5402513	-2.2274861	-1.1256083000000001	-0.41727623	-9.74	-0.033952573725576425	0.4090248827635789
261	-0.04410728	1.7199022	-0.13978028	0.5115147	-0.12885225	1.5362386000000001	-2.2310996	-1.1238943000000001	-0.42059979999999997	-9.74	-0.03563089476534308	0.40866055947221375
262	-0.04439334	1.7155758	-0.13661341	0.5048661	-0.12671265	1.5321381	-2.2346501	-1.1222782	-0.42391708	-9.74	-0.03733164044621152	0.40829182875306924
263	-0.044652067	1.71126	-0.13344568	0.49811023	-0.124587975	1.5279515	-2.2381363	-1.1207589	-0.42722768	-9.74	-0.03905410122184538	0.40791875308850417
264	-0.044883378	1.7069556	-0.13027763	0.49124894	-0.12247868	1.5236802	-2.2415574	-1.1193358999999998	-0.43053105	-9.74	-0.04079770508321338	0.40754143075325283
265	-0.04508718	1.7026634	-0.12710986	0.484284	-0.12038519999999998	1.519326	-2.2449121	-1.118008	-0.43382683	-9.74	-0.04256174993342719	0.4071599126414012
266	-0.045263395	1.6983844	-0.12394294	0.47721738	-0.118308	1.5148903999999999	-2.2481992	-1.1167747	-0.43711454	-9.74	-0.04434562117010757	0.40677426912786535
267	-0.045411956	1.6941193	-0.12077746	0.47005096	-0.11624752	1.5103753	-2.251418	-1.1156347	-0.4403937	-9.74	-0.04614863792714755	0.40638459875213945
268	-0.0455328	1.689869	-0.117614016	0.46278667	-0.11420419999999999	1.5057824	-2.2545671	-1.1145872	-0.44366392	-9.74	-0.04797012444955148	0.40599095735239055
269	-0.045625877	1.6856345	-0.11445319	0.45542645	-0.11217848	1.5011132999999999	-2.2576456	-1.1136312	-0.44692475	-9.74	-0.04980942808972152	0.40559343229515465
270	-0.045691144	1.6814163	-0.11129559	0.44797224	-0.110170804	1.49637	-2.260652	-1.1127657	-0.45017576	-9.73	-0.05166583162269739	0.40519206596159435
271	-0.045728568	1.6772152	-0.108141795	0.44042602	-0.10818159	1.491554	-2.2635857999999995	-1.1119895	-0.45341653	-9.73	-0.05353872716040815	0.40478695740083
272	-0.045738127	1.6730322	-0.10499237	0.43278977	-0.10621127	1.4866676	-2.2664456000000004	-1.1113017	-0.45664662	-9.73	-0.055427350278768585	0.4043781905389516
273	-0.0457198	1.668868	-0.10184785	0.4250655	-0.10426028	1.4817125	-2.2692301	-1.1107011	-0.4598656	-9.73	-0.057330975887026264	0.40396581445272
274	-0.045673586	1.6647232	-0.09870878	0.41725513	-0.10232903	1.4766905000000001	-2.2719386000000004	-1.1101866000000002	-0.46307307	-9.73	-0.05924898650505281	0.4035499173025319
275	-0.045599487	1.6605986	-0.09557566	0.40936077	-0.10041796	1.4716036	-2.2745695	-1.1097568000000002	-0.4662686	-9.73	-0.06118055566725738	0.40313053510938596
276	-0.045497514	1.6564951	-0.092449	0.40138440000000003	-0.09852747	1.4664538	-2.2771220000000003	-1.1094108	-0.46945179	-9.73	-0.06312503111202034	0.40270777364141247
277	-0.045367688	1.6524132	-0.08932928	0.3933281	-0.09665799	1.461243	-2.279595	-1.1091472	-0.47262222	-9.73	-0.06508166988053214	0.4022816934473668
278	-0.045210045	1.6483536	-0.08621696	0.38519382	-0.094809934	1.4559733	-2.281987	-1.1089648	-0.47577947	-9.73	-0.06704972357454235	0.40185232552063205
279	-0.04502462	1.6443169	-0.083112486	0.37698364	-0.09298371	1.4506466	-2.2842972	-1.1088624	-0.47892317	-9.73	-0.06902849253433824	0.4014197672831905
280	-0.04481146	1.6403037	-0.08001632	0.36869955	-0.09117972	1.4452652	-2.2865245	-1.1088387	-0.48205292	-9.72	-0.07101723779513143	0.40098408708716665
281	-0.044570625	1.6363146	-0.07692888	0.3603436	-0.089398384	1.4398308000000002	-2.288668	-1.1088924	-0.4851684	-9.72	-0.07301529536887953	0.4005453456449346
282	-0.044302177	1.6323502	-0.073850565	0.35191783	-0.08764008400000001	1.4343456	-2.2907267000000004	-1.1090223999999997	-0.48826927	-9.72	-0.07502195103433548	0.4001036283869584
283	-0.044006195	1.628411	-0.07078179999999999	0.34342426	-0.085905194	1.4288118	-2.2926998	-1.1092273000000001	-0.49135515	-9.72	-0.07703648047868243	0.39965902378726476
284	-0.043682758	1.6244974	-0.06772295	0.33486494	-0.08419407	1.4232314	-2.2945863999999996	-1.1095058	-0.49442579999999997	-9.72	-0.07905822490331116	0.39921158634309556
285	-0.043331955	1.6206099	-0.0646744	0.32624185	-0.08250707	1.4176065	-2.296386	-1.1098567	-0.49748087	-9.72	-0.08108652945939064	0.3987614281218937
286	-0.04295389	1.616749	-0.061636522	0.3175571	-0.08084451	1.4119393	-2.2980978	-1.1102788000000001	-0.50052017	-9.72	-0.08312069373155188	0.398308646742568
287	-0.042548664	1.6129152	-0.05860967	0.30881265	-0.079206705	1.406232	-2.2997215	-1.1107707	-0.5035433	-9.72	-0.08516008118249047	0.39785334414857704
288	-0.042116392	1.6091088	-0.055594175999999995	0.30001053	-0.07759397	1.4004866000000002	-2.3012563999999998	-1.1113312	-0.50655013	-9.72	-0.08720403697193416	0.39739561352437264
289	-0.041657206	1.6053301	-0.052590385	0.29115283	-0.076006584	1.3947055	-2.302702	-1.1119589	-0.5095403000000001	-9.72	-0.08925188167497995	0.39693554547950843
290	-0.041171238	1.6015797	-0.049598616	0.28224155	-0.074444845	1.3888906	-2.3040580000000004	-1.1126525	-0.51251376	-9.71	-0.0913030158542947	0.3964732544530312
291	-0.040658638	1.5978577	-0.046619184	0.27327870000000004	-0.072909005	1.3830444	-2.3053237999999996	-1.1134108	-0.51547015	-9.71	-0.09335675146465977	0.39600883986665775
292	-0.04011957	1.5941646	-0.043652408	0.26426637	-0.07139933	1.3771688	-2.3064994999999997	-1.1142324	-0.5184093	-9.71	-0.09541252531550913	0.39554242706080806
293	-0.039554212	1.5905006	-0.040698583999999996	0.25520653	-0.069916055	1.371266	-2.3075843	-1.115116	-0.5213310999999999	-9.71	-0.09746968089521553	0.39507408202048483
294	-0.03896276	1.586866	-0.037758026	0.24610120000000002	-0.06845941400000001	1.3653382	-2.3085785	-1.1160603999999998	-0.52423525	-9.71	-0.0995276586579153	0.3946039635141998
295	-0.038345415	1.5832611	-0.034831032000000005	0.23695244	-0.06702962	1.3593874	-2.3094813999999997	-1.1170641000000001	-0.52712166	-9.71	-0.1015858061005404	0.3941321270536445
296	-0.037702397	1.579686	-0.031917904	0.22776225	-0.065626875	1.3534157	-2.310293	-1.1181259	-0.5299902	-9.71	-0.1036435866517071	0.3936586889022419
297	-0.037033934	1.5761412	-0.029018939	0.21853264	-0.06425139	1.3474252	-2.3110132	-1.1192445	-0.5328406	-9.71	-0.10570038721484226	0.3931837720420103
298	-0.03634027	1.5726267	-0.026134426000000002	0.20926563	-0.062903345	1.3414178999999997	-2.311642	-1.1204183	-0.53567284	-9.71	-0.10775566013926469	0.3927074657540641
299	-0.03562167	1.5691427	-0.023264657999999997	0.19996323	-0.061582915	1.3353956	-2.3121789	-1.1216464	-0.5384868	-9.71	-0.10980886810020002	0.39222984641007
300	-0.034878388	1.5656896	-0.02040993	0.1906274	-0.060290277	1.3293603999999999	-2.3126242	-1.1229272	-0.54128224	-9.71	-0.11185943014399981	0.39175104649066333
301	-0.034110714	1.5622672	-0.017570538	0.18126014	-0.059025574000000004	1.3233141000000002	-2.3129779999999998	-1.1242591999999998	-0.54405916	-9.7	-0.11390686238806842	0.39127114551946773
302	-0.03331893	1.5588759	-0.014746766000000001	0.17186339	-0.05778897	1.3172584999999999	-2.31324	-1.1256415000000002	-0.5468174	-9.7	-0.1159506396650946	0.3907902372882803
303	-0.032503344	1.5555159	-0.011938903999999998	0.16243912	-0.056580603	1.3111955	-2.3134107999999998	-1.1270723	-0.5495569	-9.7	-0.11799026064061185	0.390308444922856
304	-0.031664263	1.5521871	-0.009147236999999999	0.15298924	-0.055400599999999994	1.3051268999999999	-2.3134897	-1.1285505	-0.55227757	-9.7	-0.12002518281170976	0.38982580049685495
305	-0.03080202	1.5488898	-0.006372046	0.14351568	-0.054249078	1.2990544	-2.3134775000000003	-1.1300747	-0.5549793000000001	-9.7	-0.12205497873337744	0.3893424500371479
306	-0.029916944	1.5456239	-0.003613615	0.13402034	-0.053126152999999995	1.2929798000000001	-2.313374	-1.1316437	-0.55766207	-9.7	-0.12407916038623096	0.38885845914357914
307	-0.029009374	1.5423896	-0.0008722239999999999	0.12450512	-0.052031934	1.2869048	-2.3131795	-1.1332556999999999	-0.5603258000000001	-9.7	-0.1260972200652454	0.38837391049268827
308	-0.028079666	1.539187	0.001851851	0.114971876	-0.050966512	1.280831	-2.312894	-1.1349097	-0.5629704000000001	-9.7	-0.1281087329665565	0.38788887785511794
309	-0.02712818	1.536016	0.004558331	0.10542249	-0.049929975999999994	1.2747600000000001	-2.3125183999999996	-1.1366043	-0.56559587	-9.7	-0.13011332423252261	0.38740349820935194
310	-0.026155291	1.5328768	0.007246941	0.09585880000000001	-0.048922415999999996	1.2686936000000002	-2.3120522	-1.1383381000000001	-0.56820214	-9.7	-0.13211043966118657	0.3869178059800567
311	-0.025161376	1.5297693	0.009917414	0.08628263	-0.047943894	1.2626333	-2.311496	-1.1401097	-0.5707892	-9.69	-0.13409972497871983	0.3864318844627113
312	-0.02414683	1.5266936	0.01256947	0.07669583	-0.046994485	1.2565806000000002	-2.3108501	-1.1419177	-0.573357	-9.69	-0.13608073701425497	0.3859458197624421
313	-0.023112051	1.5236496	0.015202837	0.06710017	-0.04607424	1.2505373	-2.3101149	-1.1437608	-0.5759055000000001	-9.69	-0.13805306787364835	0.38545970102740296
314	-0.022057444	1.5206373	0.01781724	0.05749745	-0.045183215	1.2445046	-2.3092906	-1.1456376	-0.5784347	-9.69	-0.14001633278541567	0.38497357429740525
315	-0.020983428	1.5176567	0.020412415	0.04788946	-0.044321448	1.2384844	-2.3083777000000003	-1.1475466	-0.5809446	-9.69	-0.14197009076013023	0.3844875387125825
316	-0.019890424	1.5147077	0.022988105	0.038277958	-0.043488964000000005	1.2324778	-2.3073769	-1.1494865	-0.5834351999999999	-9.69	-0.14391404892746879	0.3840016672895925
317	-0.018778866	1.5117904	0.025544062000000003	0.02866469	-0.04268578	1.2264867	-2.306288	-1.151456	-0.5859065	-9.69	-0.1458476999304351	0.38351601497900245
318	-0.017649196	1.5089045	0.028080031000000002	0.019051388	-0.041911915	1.2205122	-2.3051116	-1.1534535	-0.58835846	-9.69	-0.14777073277733652	0.3830306173327373
319	-0.016501863	1.50605	0.030595768	0.009439773	-0.04116736	1.214556	-2.3038485	-1.1554776000000002	-0.59079117	-9.69	-0.1496827734335279	0.3825455915540415
320	-0.015337324	1.5032269	0.03309103	-0.000168447	-0.040452115	1.2086194	-2.302499	-1.1575271999999999	-0.59320456	-9.69	-0.15158348216789744	0.3820609879409684
321	-0.014156041	1.5004349	0.035565585	-0.009771587	-0.03976616	1.2027037	-2.3010634999999997	-1.1596004999999998	-0.5955986999999999	-9.68	-0.15347248080525125	0.3815768322604114
322	-0.012958483	1.4976741	0.038019195	-0.01936797	-0.03910947	1.1968106	-2.2995424	-1.1616964	-0.59797364	-9.68	-0.1553493844763992	0.3810932148122088
323	-0.01174513	1.4949442	0.040451627000000004	-0.02895593	-0.038482018	1.1909413	-2.2979367	-1.1638133999999998	-0.60032934	-9.68	-0.1572139306545627	0.38061020128186257
324	-0.010516462	1.4922451	0.04286265400000001	-0.03853382	-0.03788376	1.1850972	-2.2962465	-1.16595	-0.60266584	-9.68	-0.15906571664771277	0.3801278105637678
325	-0.00927297	1.4895766	0.045252055	-0.048100005999999994	-0.037314642	1.1792797	-2.2944727000000005	-1.1681048	-0.60498315	-9.68	-0.16090443723543685	0.37964612520949204
326	-0.008015151	1.4869385	0.047619615	-0.05765287	-0.036774617	1.17349	-2.2926154	-1.1702763999999999	-0.6072814000000001	-9.68	-0.16272974961923595	0.3791651481697989
327	-0.006743507	1.4843307	0.049965117	-0.067190796	-0.03626362	1.1677296	-2.2906758999999997	-1.1724633999999998	-0.60956043	-9.68	-0.16454136464997904	0.37868499122014415
328	-0.0054585454	1.4817529	0.05228835	-0.0767122	-0.03578157	1.1619997	-2.288654	-1.1746645	-0.6118204	-9.68	-0.16633892143759743	0.3782056340577134
329	-0.004160778	1.4792048	0.054589115	-0.08621548	-0.035328396	1.1563016000000002	-2.286551	-1.1768781000000001	-0.6140613	-9.68	-0.16812217391427142	0.3777271551877707
330	-0.0028507262	1.4766864	0.056867212	-0.09569908	-0.034904000000000004	1.1506367	-2.2843673	-1.179103	-0.616283	-9.68	-0.16989075953277677	0.3772496001144697
331	-0.0015289139	1.4741973	0.059122435999999993	-0.10516144	-0.034508295	1.1450061000000002	-2.2821035	-1.1813381	-0.6184857	-9.67	-0.1716444604852963	0.3767730006866506
332	-0.00019587082	1.4717373	0.061354596	-0.11460103	-0.034141183	1.1394111999999998	-2.2797604	-1.1835817	-0.6206691999999999	-9.67	-0.17338292469215436	0.37629739519705435
333	0.0011478692	1.4693061	0.063563496	-0.12401631	-0.033802554	1.1338531	-2.2773385	-1.1858329	-0.62283355	-9.67	-0.17510591527830868	0.3758228158513528
334	0.002501765	1.4669034	0.06574894	-0.13340577	-0.033492293	1.1283332	-2.2748383999999997	-1.1880903	-0.6249788000000001	-9.67	-0.1768131344291012	0.37534928915059235
335	0.0038652702	1.4645292	0.06791073	-0.14276794	-0.033210277999999996	1.1228527	-2.2722613999999997	-1.190353	-0.6271048	-9.67	-0.1785043956820247	0.3748769139241741
336	0.0052378336	1.4621828	0.070048705	-0.15210135	-0.032956384	1.1174127	-2.2696075	-1.1926197	-0.6292116	-9.67	-0.18017939279606518	0.3744056481521972
337	0.006618902	1.4598641	0.072162665	-0.16140454	-0.03273047	1.1120145000000001	-2.2668781000000005	-1.1948893	-0.6312992	-9.67	-0.18183793370621154	0.3739355941216873
338	0.008007918	1.4575729	0.07425244	-0.17067608	-0.032532405	1.1066593	-2.2640736	-1.1971607	-0.6333674	-9.67	-0.18347973227056613	0.3734667519797836
339	0.0094043175	1.4553089	0.076317854	-0.17991458	-0.032362036000000004	1.1013481999999999	-2.2611947	-1.1994331	-0.6354163	-9.67	-0.18510460337106383	0.372999161939263
340	0.0108075375	1.4530716	0.078358725	-0.18911860000000003	-0.032219216	1.0960823	-2.2582421000000004	-1.2017053	-0.63744587	-9.67	-0.18671232547644234	0.3725328303360234
341	0.012217008	1.4508607	0.08037488	-0.19828676	-0.032103788	1.0908631000000002	-2.2552168	-1.2039764	-0.63945585	-9.66	-0.1883026524075898	0.3720678258420065
342	0.01363215	1.448676	0.082366146	-0.2074177	-0.032015584	1.0856915	-2.2521197999999996	-1.2062454	-0.6414464	-9.66	-0.18987545528093577	0.3716041823575253
343	0.01505239	1.4465168	0.084332354	-0.21651006	-0.03195443	1.0805686	-2.2489513999999997	-1.2085115	-0.64341736	-9.66	-0.19143051705245792	0.3711418750981903
344	0.016477143	1.4443829	0.08627334	-0.2255625	-0.03192014	1.0754956	-2.2457127999999997	-1.2107736	-0.64536864	-9.66	-0.19296763229421668	0.3706809704760199
345	0.017905826	1.4422739	0.08818895	-0.23457368	-0.031912527999999996	1.0704738	-2.2424047000000003	-1.2130309	-0.6473002	-9.66	-0.19448661967129002	0.37022148222706747
346	0.019337852	1.4401891	0.09007899999999999	-0.24354227	-0.031931385	1.0655041	-2.2390277000000003	-1.2152828000000002	-0.64921194	-9.66	-0.19598733558801762	0.3697634092287027
347	0.020772632	1.4381282	0.091943346	-0.252467	-0.03197651	1.0605875	-2.235583	-1.2175281	-0.6511038	-9.66	-0.19746963320362448	0.3693067774410354
348	0.022209572	1.4360908	0.09378182	-0.26134658	-0.032047674	1.0557254999999999	-2.2320714	-1.2197661	-0.6529756999999999	-9.66	-0.1989333039263682	0.36885162971133684
349	0.02364808	1.4340762	0.09559427	-0.27017972	-0.03214465	1.0509186000000001	-2.2284935000000003	-1.2219959999999999	-0.6548275	-9.66	-0.20037824783560965	0.36839791773039465
350	0.025087556	1.432084	0.09738053	-0.27896515	-0.03226719	1.0461681	-2.2248504000000002	-1.224217	-0.6566592	-9.66	-0.20180430997574972	0.36794569173237957
351	0.026527401	1.4301136	0.09914045	-0.28770164	-0.032415044	1.0414748999999999	-2.221143	-1.2264283999999999	-0.65847063	-9.65	-0.20321137877103107	0.3674949523921367
352	0.027967015	1.4281644	0.100873865	-0.29638794	-0.032587938	1.03684	-2.2173722000000002	-1.2286291999999999	-0.6602617	-9.65	-0.204599303867919	0.36704569290496697
353	0.029405795	1.4262358	0.10258063	-0.3050228	-0.032785602000000004	1.0322642	-2.213539	-1.230819	-0.66203237	-9.65	-0.2059680391045774	0.3665979270465745
354	0.030843133	1.4243273	0.10426058	-0.313605	-0.03300774	1.0277485	-2.2096436	-1.2329968	-0.6637824000000001	-9.65	-0.20731734139975813	0.3661515886533513
355	0.03227842	1.4224381	0.10591357	-0.32213333	-0.03325407	1.0232936	-2.2056877999999998	-1.2351618999999998	-0.6655118	-9.65	-0.20864724075280075	0.36570673340750887
356	0.033711035	1.4205679	0.107539445	-0.33060658	-0.033524293	1.0189005	-2.2016723	-1.2373136999999998	-0.6672204	-9.65	-0.2099576025617046	0.3652633462985515
357	0.035140358	1.4187157	0.10913804	-0.33902353	-0.033818122	1.01457	-2.1975977	-1.2394515	-0.66890806	-9.65	-0.21124831096445426	0.36482138259906477
358	0.03656575	1.4168811	0.11070918	-0.34738302	-0.03413526	1.0103028	-2.1934652000000003	-1.2415745	-0.6705747	-9.65	-0.2125193183022817	0.3643808412042633
359	0.03798658	1.4150633	0.11225273	-0.35568395	-0.034475394	1.0060996	-2.1892757	-1.243682	-0.6722201999999999	-9.65	-0.2137705635257524	0.36394169332017645
360	0.0394022	1.4132617	0.113768496	-0.36392516	-0.03483822	1.0019614	-2.1850302000000004	-1.2457736000000001	-0.67384434	-9.65	-0.21500197447060737	0.3635039462304217
361	0.040811963	1.4114754	0.11525633	-0.3721056	-0.035223423999999996	0.99788874	-2.1807298999999998	-1.2478483999999999	-0.6754471	-9.65	-0.2162135522913831	0.3630675693363166
362	0.042215195	1.4097039	0.11671606	-0.38022417	-0.03563069	0.99388236	-2.1763752	-1.2499058	-0.67702824	-9.64	-0.21740518163341202	0.3626324941766404
363	0.043611236	1.4079463	0.11814751	-0.38827983	-0.03605971	0.98994297	-2.1719677	-1.2519453999999999	-0.67858773	-9.64	-0.21857692287700864	0.36219875887732744
364	0.044999406	1.4062022	0.1195505	-0.39627165	-0.036510162	0.9860711999999999	-2.1675081	-1.2539663	-0.68012536	-9.64	-0.21972869657593538	0.36176629889458534
365	0.04637904	1.4044704	0.12092487	-0.40419856	-0.036981717000000004	0.98226774	-2.1629972	-1.2559681	-0.68164104	-9.64	-0.22086050248307995	0.3613350651881854
366	0.047749493	1.4027504	0.122270435	-0.41205963	-0.037474055	0.9785328999999999	-2.1584368	-1.2579503	-0.68313456	-9.64	-0.22197246042691443	0.36090507383659004
367	0.049110103	1.4010414	0.12358703	-0.41985396	-0.037986845	0.9748673000000001	-2.153827	-1.2599121000000002	-0.68460584	-9.64	-0.2230644358988646	0.3604762252917881
368	0.050460234	1.3993427	0.124874465	-0.4275806	-0.038519762	0.97127116	-2.1491694	-1.2618532	-0.68605465	-9.64	-0.2241365662866711	0.36004851394280585
369	0.051799256	1.3976532	0.12613256	-0.4352386	-0.039072472999999996	0.9677449	-2.1444650000000003	-1.263773	-0.68748087	-9.64	-0.22518888939570939	0.35962188010097185
370	0.05312654	1.3959724	0.12736115	-0.4428271	-0.039644644	0.9642886999999999	-2.1397147000000003	-1.2656709	-0.68888444	-9.64	-0.22622144698484575	0.35919626127875115
371	0.054441474	1.3942993	0.12856004	-0.45034522	-0.040235943999999996	0.9609028000000001	-2.1349194	-1.2675465	-0.69026506	-9.64	-0.2272342823221507	0.3587715925334081
372	0.055743445	1.3926332	0.12972899	-0.45779207	-0.040846042	0.95758736	-2.1300805	-1.2693994	-0.6916226	-9.63	-0.22822751306636194	0.3583478507997073
373	0.05703185	1.3909733	0.13086781	-0.46516678	-0.041474603	0.9543423000000001	-2.1251990000000003	-1.2712290000000002	-0.6929569999999999	-9.63	-0.22920123246600874	0.3579249579937946
374	0.05830611	1.3893187	0.13197628	-0.4724685	-0.04212128	0.95116776	-2.120276	-1.2730348999999999	-0.694268	-9.63	-0.2301555362483014	0.3575028494063692
375	0.059565634	1.3876685	0.13305415	-0.47969639999999997	-0.04278574	0.94806373	-2.115312	-1.2748166	-0.69555545	-9.63	-0.23109046511719594	0.3570814134538119
376	0.06080985	1.386022	0.13410117	-0.4868496	-0.043467637	0.94503003	-2.1103091	-1.2765738000000002	-0.6968191999999999	-9.63	-0.23200625717829723	0.35666066243809497
377	0.062038194	1.3843782	0.13511705	-0.49392736	-0.04416663	0.94206655	-2.1052678	-1.2783058999999999	-0.6980590999999999	-9.63	-0.23290297786698766	0.3562404671377158
378	0.06325011	1.3827366	0.13610156	-0.50092876	-0.044882375999999995	0.93917316	-2.1001892000000004	-1.2800126	-0.69927484	-9.63	-0.2337807091960119	0.35582077152212516
379	0.06444505	1.3810961	0.13705441	-0.5078531	-0.045614537000000004	0.9363495999999999	-2.0950743999999997	-1.2816936	-0.7004664	-9.63	-0.23463965042003546	0.35540149684496075
380	0.06562247	1.3794564	0.13797529	-0.5146996	-0.046362758	0.9335956	-2.0899246	-1.2833484	-0.7016335	-9.63	-0.23547989953953083	0.35498258660746335
381	0.066781856	1.3778164	0.13886392	-0.5214675	-0.0471267	0.9309109	-2.0847409	-1.2849767	-0.7027760000000001	-9.63	-0.2363016316894934	0.35456395799032364
382	0.067922674	1.3761758	0.13971995	-0.52815616	-0.047906015	0.9282950999999999	-2.079524	-1.286578	-0.70389366	-9.62	-0.23710492773974312	0.35414551247784193
383	0.06904442	1.3745334	0.1405431	-0.5347649	-0.048700365999999995	0.9257478000000001	-2.074275	-1.2881521999999999	-0.7049861999999999	-9.62	-0.23788999250292417	0.3537271662776722
384	0.07014658	1.372889	0.14133303	-0.5412931	-0.049509414	0.92326874	-2.068995	-1.2896987	-0.70605344	-9.62	-0.2386569176754087	0.3533088601203372
385	0.071228676	1.3712419	0.14208941	-0.54774004	-0.050332822	0.92085737	-2.0636846999999996	-1.2912173	-0.70709515	-9.62	-0.23940584770098067	0.35289048420112246
386	0.07229022	1.3695915	0.14281188	-0.55410534	-0.051170267	0.9185131999999999	-2.0583448	-1.2927078	-0.7081111	-9.62	-0.2401369481222632	0.35247194245595087
387	0.07333072	1.3679371	0.1435001	-0.56038827	-0.05202141	0.9162357	-2.0529766	-1.2941698	-0.709101	-9.62	-0.2408503854708968	0.35205316625225924
388	0.07434973	1.3662782	0.14415371	-0.56658846	-0.052885924	0.9140244000000001	-2.0475807	-1.2956028999999998	-0.7100645999999999	-9.62	-0.24154628569486658	0.3516340443971928
389	0.075346775	1.3646142	0.14477235	-0.57270527	-0.05376348	0.91187876	-2.042158	-1.297007	-0.71100163	-9.62	-0.24222480515236539	0.35121449987231185
390	0.07632142	1.3629446	0.14535563	-0.5787383	-0.054653753	0.9097980999999999	-2.036709	-1.2983817	-0.7119118000000001	-9.62	-0.24288608855332777	0.35079439564905623
391	0.077273235	1.361269	0.14590319	-0.58468705	-0.055556417000000004	0.9077818999999999	-2.0312346999999997	-1.2997268	-0.7127949	-9.62	-0.2435302827869576	0.35037367669566305
392	0.078201786	1.3595868	0.14641465	-0.5905511999999999	-0.05647116	0.9058294	-2.0257359	-1.3010422	-0.7136505	-9.61	-0.24415758771209287	0.349952242266585
393	0.079106666	1.3578975	0.14688964	-0.5963303000000001	-0.05739767	0.90394014	-2.0202134	-1.3023274	-0.71447843	-9.61	-0.24476813708744258	0.3495299919327551
394	0.07998749	1.3562007	0.14732781	-0.602024	-0.058335625	0.90211326	-2.0146677	-1.3035823	-0.7152783	-9.61	-0.2453620745861244	0.34910681576734653
395	0.08084386	1.3544959	0.14772879999999997	-0.6076321	-0.059284712999999996	0.9003481	-2.0090997	-1.3048066999999999	-0.7160499	-9.61	-0.24593960795457503	0.34868263474214306
396	0.08167541	1.3527826	0.14809224	-0.6131542	-0.060244627	0.89864403	-2.0035102	-1.3060003999999998	-0.7167929	-9.61	-0.24650089329452848	0.3482573593614913
397	0.08248178	1.3510605	0.14841782	-0.61859006	-0.061215057999999996	0.8970002	-1.9979	-1.3071631000000001	-0.7175069000000001	-9.61	-0.24704608990668703	0.3478308955187368
398	0.083262615	1.3493292	0.14870517	-0.62393945	-0.0621957	0.89541584	-1.9922698	-1.3082948	-0.7181916	-9.61	-0.2475753879916234	0.3474031599348575
399	0.08401759	1.3475883	0.14895396	-0.6292022	-0.06318625	0.89389014	-1.9866201	-1.3093952	-0.71884674	-9.61	-0.2480889444007492	0.3469740361513516
400	0.08474636	1.3458372	0.14916387	-0.6343781	-0.06418641	0.8924223	-1.9809518	-1.3104643999999999	-0.7194719	-9.61	-0.24858698264116075	0.3465434496900625
401	0.085448615	1.3440758	0.14933456	-0.639467	-0.06519587	0.8910116	-1.9752653999999998	-1.3115021999999998	-0.7200668	-9.61	-0.2490696328620762	0.3461113084919279
402	0.086124055	1.3423036	0.14946575	-0.6444688000000001	-0.066214345	0.8896569999999999	-1.9695618000000001	-1.3125087	-0.72063106	-9.6	-0.24953714069139485	0.34567753909658644
403	0.08677239	1.3405203	0.14955711	-0.6493833000000001	-0.06724152	0.8883578000000001	-1.9638414	-1.3134837	-0.7211643	-9.6	-0.2499896286190944	0.3452420269623537
404	0.08739333	1.3387254	0.14960834	-0.65421057	-0.06827710599999999	0.88711303	-1.9581051999999999	-1.3144273000000002	-0.7216663000000001	-9.6	-0.2504273699775331	0.34480472282778707
405	0.08798661	1.3369188	0.14961915	-0.65895045	-0.06932081	0.88592184	-1.9523536	-1.3153393999999998	-0.7221365	-9.6	-0.2508504809220653	0.3443655163679528
406	0.08855197	1.3351	0.14958921	-0.66360295	-0.07037234	0.8847833	-1.9465873	-1.3162203000000001	-0.72257465	-9.6	-0.2512592229914432	0.3439243399049114
407	0.08908916	1.3332689	0.14951827	-0.668168	-0.07143141	0.88369656	-1.940807	-1.3170699	-0.72298044	-9.6	-0.25165376405646217	0.3434811196895678
408	0.08959794	1.3314251	0.14940603	-0.6726456000000001	-0.07249772	0.88266057	-1.9350131999999998	-1.3178881000000002	-0.7233534	-9.6	-0.2520342676436022	0.3430357569071192
409	0.09007809	1.3295681	0.14925220000000003	-0.67703587	-0.07357098	0.88167447	-1.9292066000000003	-1.3186755	-0.72369313	-9.6	-0.2524010188032426	0.3425881948147928
410	0.09052939	1.3276979	0.14905655	-0.6813388000000001	-0.07465091	0.8807371999999999	-1.9233878	-1.3194318	-0.7239994000000001	-9.6	-0.25275418857833654	0.3421383394392876
411	0.09095163	1.3258141	0.14881878	-0.68555444	-0.07573722	0.8798478999999999	-1.9175574	-1.3201573999999998	-0.7242715999999999	-9.6	-0.25309395812165786	0.3416861377098512
412	0.091344625	1.3239166	0.14853863	-0.6896829000000001	-0.07682963	0.8790054	-1.911716	-1.3208524	-0.72450954	-9.59	-0.2534205845323605	0.3412315046445245
413	0.09170818	1.322005	0.14821589	-0.6937241999999999	-0.07792784	0.8782087	-1.905864	-1.321517	-0.7247127	-9.59	-0.25373421480204267	0.3407743629436599
414	0.092042126	1.3200791	0.14785029	-0.69767857	-0.07903159	0.87745684	-1.9000021	-1.3221513999999999	-0.7248808000000001	-9.59	-0.25403512400304795	0.34031464253090876
415	0.092346296	1.3181386	0.14744161	-0.7015461	-0.08014057599999999	0.8767486999999999	-1.8941308000000001	-1.3227559	-0.7250134	-9.59	-0.2543235078766522	0.33985227648592464
416	0.09262053	1.3161833	0.14698963	-0.70532686	-0.08125453	0.87608314	-1.8882508000000002	-1.3233309	-0.72511	-9.59	-0.25459960690411676	0.3393872059964191
417	0.09286469	1.3142132	0.14649410000000002	-0.7090211	-0.08237316	0.8754591	-1.8823623999999999	-1.3238765	-0.7251703	-9.59	-0.25486360123207935	0.3389193518096168
418	0.09307865	1.3122277	0.14595485	-0.712629	-0.08349619999999999	0.87487537	-1.8764662	-1.324393	-0.72519386	-9.59	-0.2551157403870201	0.3384486392633567
419	0.09326227	1.3102269	0.14537163	-0.71615076	-0.08462337	0.87433094	-1.8705627	-1.324881	-0.72518027	-9.59	-0.25535626029335445	0.3379750253912765
420	0.09341545	1.3082107	0.14474426	-0.71958655	-0.08575439	0.8738246	-1.8646526	-1.3253404	-0.72512907	-9.59	-0.25558533031865227	0.3374984490696302
421	0.09353808	1.3061787	0.14407253	-0.72293663	-0.08688898	0.8733550999999999	-1.8587366	-1.3257719	-0.7250399000000001	-9.59	-0.25580328976232525	0.33701885578559493
422	0.093630075	1.304131	0.14335626	-0.7262013	-0.08802686	0.87292135	-1.8528151999999998	-1.3261758	-0.72491235	-9.59	-0.256010310389879	0.33653621473685824
423	0.09369134	1.3020675	0.14259526	-0.72938067	-0.08916776	0.8725221	-1.8468889	-1.3265526	-0.724746	-9.58	-0.25620663446519854	0.3360504629353726
424	0.093721814	1.2999882	0.14178936	-0.7324751	-0.09031141	0.8721561999999999	-1.8409585	-1.3269024999999999	-0.72454035	-9.58	-0.2563924816610866	0.33556156855659275
425	0.09372142	1.2978929	0.14093839	-0.7354849	-0.09145752	0.8718223	-1.8350247	-1.3272262	-0.7242951	-9.58	-0.25656815358929946	0.33506950971526983
426	0.09369011	1.2957819	0.14004219	-0.7384103	-0.09260584	0.87151927	-1.8290883000000002	-1.327524	-0.72400975	-9.58	-0.25673386299466877	0.33457425927785306
427	0.093627825	1.293655	0.13910058	-0.7412516	-0.09375608	0.8712458000000001	-1.8231498	-1.3277963	-0.7236840999999999	-9.58	-0.2568898485267427	0.3340757817965159
428	0.093534544	1.2915125	0.13811344	-0.74400914	-0.09490797	0.8710007	-1.8172101000000003	-1.3280438	-0.72331756	-9.58	-0.2570363773967616	0.33357407487793433
429	0.093410216	1.2893543	0.13708062	-0.7466833	-0.09606124	0.8707826	-1.8112698	-1.328267	-0.72291	-9.58	-0.25717373104303365	0.3330691164446868
430	0.09325483	1.2871807	0.13600197	-0.7492744	-0.097215615	0.8705903	-1.8053298	-1.328466	-0.7224609000000001	-9.58	-0.2573021062091001	0.332560886563718
431	0.09306837	1.2849917	0.13487737	-0.7517826999999999	-0.09837083	0.8704225	-1.7993907999999998	-1.3286418	-0.72197014	-9.58	-0.2574218100096279	0.3320494033332332
432	0.092850834	1.2827877	0.13370667	-0.7542087	-0.09952661	0.87027776	-1.7934536	-1.3287946000000002	-0.72143734	-9.58	-0.2575331005825382	0.331534641482247
433	0.09260223	1.2805687	0.1324898	-0.7565527	-0.100682676	0.8701549999999999	-1.7875189999999999	-1.3289248	-0.7208621999999999	-9.57	-0.2576361807201466	0.3310166090470003
434	0.09232257	1.2783349	0.13122661	-0.7588151	-0.10183877	0.87005275	-1.7815877	-1.3290331	-0.72024447	-9.57	-0.25773137232232407	0.3304952897505405
435	0.092011884	1.2760867	0.12991703	-0.7609961999999999	-0.10299461	0.8699697	-1.7756608	-1.3291198999999998	-0.71958387	-9.57	-0.2578188975670496	0.32997072508165937
436	0.091670185	1.2738242	0.12856095	-0.76309645	-0.10414994	0.86990464	-1.7697387999999998	-1.3291857	-0.7188802	-9.57	-0.2578990110819075	0.3294428934665751
437	0.09129753	1.2715477	0.12715825	-0.76511616	-0.10530448	0.86985606	-1.7638228	-1.3292309	-0.7181331999999999	-9.57	-0.25797200280327054	0.3289118052740226
438	0.09089396	1.2692577	0.12570889999999998	-0.76705563	-0.10645797	0.86982274	-1.7579136000000002	-1.329256	-0.7173427	-9.57	-0.25803807042559096	0.3283774964541672
439	0.09045953	1.2669543	0.124212764	-0.76891536	-0.10761014	0.86980325	-1.7520118999999998	-1.3292617	-0.71650845	-9.57	-0.25809752224182936	0.3278399667787392
440	0.08999431	1.264638	0.12266981	-0.7706956	-0.10876077	0.8697961999999999	-1.7461189	-1.3292482	-0.71563035	-9.57	-0.2581506168427531	0.3272992420561566
441	0.08949836	1.2623091	0.12107997	-0.77239686	-0.10990957	0.8698003000000001	-1.7402351999999999	-1.3292159	-0.7147081000000001	-9.57	-0.2581975469069862	0.32675533383353744
442	0.08897177	1.2599682	0.11944317	-0.77401936	-0.111056335	0.86981416	-1.7343618000000003	-1.3291655	-0.71374166	-9.57	-0.25823859912413494	0.32620828676493524
443	0.08841464	1.2576157	0.11775938400000001	-0.7755635999999999	-0.112200834	0.86983633	-1.7284994999999999	-1.3290973	-0.71273077	-9.56	-0.2582739961447228	0.32565811550885054
444	0.087827064	1.2552521	0.11602855	-0.77702993	-0.113342844	0.8698654	-1.7226495	-1.3290118999999998	-0.7116754	-9.56	-0.2583040485582271	0.3251048764065125
445	0.08720918	1.2528782	0.11425063	-0.7784188	-0.11448217	0.8699001000000001	-1.7168124	-1.3289096000000002	-0.71057534	-9.56	-0.2583289123239602	0.32454859670227615
446	0.086561106	1.2504942	0.11242561	-0.77973044	-0.11561862	0.86993897	-1.7109894	-1.3287911000000001	-0.7094305000000001	-9.56	-0.2583489035711268	0.3239893253602955
447	0.085883	1.248101	0.11055346	-0.78096545	-0.116752	0.86998063	-1.7051811000000001	-1.3286569	-0.7082408	-9.56	-0.25836424055329005	0.32342710106842315
448	0.08517502	1.2456992	0.10863415	-0.78212404	-0.11788215	0.8700237	-1.6993886999999999	-1.3285074	-0.70700616	-9.56	-0.2583751566961712	0.3228619870593395
449	0.08443734	1.2432894	0.10666769999999999	-0.78320676	-0.11900889	0.8700669	-1.6936131999999997	-1.3283432	-0.7057265	-9.56	-0.2583819175598568	0.32229404949659174
450	0.08367014	1.2408724	0.10465409	-0.7842140000000001	-0.12013208	0.8701089	-1.6878554000000001	-1.3281646999999999	-0.7044017	-9.56	-0.2583847075077311	0.32172334166485894
451	0.08287361	1.238449	0.102593325	-0.7851461999999999	-0.121251576	0.87014836	-1.6821163000000001	-1.3279725	-0.7030316999999999	-9.56	-0.25838377787636824	0.3211499336786972
452	0.08204798	1.23602	0.10048542	-0.7860037	-0.12236724	0.8701841	-1.6763968	-1.3277674	-0.7016166	-9.56	-0.25837936382889426	0.3205739161520659
453	0.08119344	1.2335861	0.0983304	-0.78678703	-0.12347894	0.8702148999999999	-1.670698	-1.3275498	-0.70015615	-9.55	-0.2583716786017545	0.31999536210250407
454	0.08031024	1.2311482	0.09612829	-0.7874966	-0.124586575	0.87023944	-1.6650209999999999	-1.3273202	-0.6986505000000001	-9.55	-0.2583609624068493	0.31941436546783675
455	0.07939861	1.2287073	0.09387913	-0.7881329	-0.12569001	0.8702565999999999	-1.6593664000000001	-1.3270794	-0.69709957	-9.55	-0.2583474029738426	0.3188310040289892
456	0.078458816	1.2262642	0.09158298	-0.7886964	-0.12678915	0.8702652	-1.6537355	-1.3268280000000001	-0.6955033	-9.55	-0.2583312350921546	0.3182453951656427
457	0.07749112	1.2238199	0.08923991	-0.78918755	-0.12788388	0.8702639999999999	-1.6481292	-1.3265665	-0.69386184	-9.55	-0.25831267651341333	0.31765762082068766
458	0.076495804	1.2213753	0.08685005	-0.7896068	-0.12897412	0.870252	-1.6425486	-1.3262955	-0.6921751	-9.55	-0.2582918799915123	0.3170678119179627
459	0.07547316	1.2189314	0.08441349	-0.78995466	-0.13005978	0.8702280000000001	-1.6369945	-1.3260158000000002	-0.69044316	-9.55	-0.25826909043440927	0.31647605468723544
460	0.0744235	1.2164893	0.08193039	-0.79023165	-0.13114077	0.87019086	-1.631468	-1.3257279	-0.688666	-9.55	-0.2582444728401841	0.31588247384531887
461	0.073347144	1.21405	0.07940089	-0.7904380999999999	-0.132217	0.8701396	-1.6259702	-1.3254328000000002	-0.68684375	-9.55	-0.2582182401801067	0.3152872166719407
462	0.072244436	1.2116147	0.07682518	-0.79057467	-0.13328841	0.8700730999999999	-1.6205021000000002	-1.3251306999999999	-0.6849764	-9.55	-0.25819053738636444	0.3146903866104796
463	0.07111574	1.2091843	0.074203454	-0.7906416999999999	-0.1343549	0.8699902	-1.6150646999999998	-1.3248227	-0.6830641	-9.54	-0.2581616019308721	0.3140921165455975
464	0.06996143	1.20676	0.07153591	-0.79063976	-0.13541645	0.8698899999999999	-1.609659	-1.3245093000000001	-0.6811068	-9.54	-0.258131546943495	0.3134925494398006
465	0.06878187	1.2043431	0.06882277	-0.79056925	-0.13647294	0.86977136	-1.604286	-1.3241912	-0.6791047	-9.54	-0.25810055687289346	0.31289181250715375
466	0.067577444	1.2019345	0.06606429	-0.7904306999999999	-0.13752434	0.86963344	-1.5989468	-1.3238691999999999	-0.67705786	-9.54	-0.25806880768420115	0.3122900602282187
467	0.066348545	1.1995356	0.06326072	-0.7902246	-0.13857058	0.8694753000000001	-1.5936424999999999	-1.3235441000000001	-0.67496634	-9.54	-0.25803643849501084	0.3116874653347984
468	0.06509556	1.1971477	0.06041233	-0.7899515	-0.1396116	0.869296	-1.588374	-1.3232167	-0.6728303000000001	-9.54	-0.25800360935831285	0.31108417756284884
469	0.06381887	1.1947719	0.05751941	-0.78961176	-0.14064735	0.8690948000000001	-1.5831425	-1.3228875	-0.6706498000000001	-9.54	-0.25797043801701863	0.31048034727978885
470	0.06251889	1.1924094	0.05458226	-0.78920597	-0.1416778	0.8688709000000001	-1.5779489	-1.3225577	-0.6684251	-9.54	-0.25793711406740183	0.30987616315136085
471	0.061196	1.1900617	0.051601205	-0.7887346	-0.14270285	0.8686235999999999	-1.5727944	-1.3222277	-0.66615623	-9.54	-0.25790369857699075	0.3092718007785948
472	0.059850626	1.1877301	0.048576575	-0.7881983	-0.14372249	0.86835223	-1.5676801	-1.3218985	-0.66384333	-9.54	-0.2578703572641521	0.30866745940714885
473	0.058483172	1.1854157	0.045508716	-0.78759736	-0.14473665	0.8680561	-1.5626069	-1.3215709	-0.6614867	-9.54	-0.2578371974456039	0.3080633039014924
474	0.057094045	1.1831201	0.04239799	-0.7869325	-0.14574529	0.8677348	-1.557576	-1.3212457	-0.65908635	-9.53	-0.2578043192804442	0.30745955258510826
475	0.055683665	1.1808445	0.03924476	-0.78620416	-0.14674836	0.8673876	-1.5525882	-1.3209236999999998	-0.6566426	-9.53	-0.25777182773978546	0.30685637656991044
476	0.05425245	1.1785905	0.03604942	-0.78541297	-0.14774582	0.86701405	-1.5476450000000002	-1.3206058999999999	-0.6541557	-9.53	-0.25773988160659683	0.30625403204358786
477	0.052800823	1.1763592	0.032812364	-0.78455937	-0.14873758	0.86661375	-1.5427471000000001	-1.320293	-0.6516257	-9.53	-0.25770851515124493	0.3056526786902785
478	0.051329207	1.1741523	0.029534012000000002	-0.783644	-0.14972357	0.86618614	-1.5378958999999999	-1.3199858999999998	-0.649053	-9.53	-0.25767786180738	0.30505257758824794
479	0.049838025	1.1719708	0.026214772999999997	-0.7826674	-0.15070373	0.8657309999999999	-1.5330923	-1.3196855	-0.6464378000000001	-9.53	-0.25764800973425783	0.30445392637943564
480	0.048327707	1.1698164	0.022855094	-0.78163016	-0.15167794	0.86524785	-1.5283374	-1.3193926999999999	-0.6437804	-9.53	-0.2576190638296716	0.3038569493870104
481	0.046798687	1.1676904	0.019455425	-0.7805328	-0.15264614	0.8647364	-1.5236323	-1.3191084	-0.64108104	-9.53	-0.25759108569587386	0.3032618867160168
482	0.045251396	1.1655943	0.016016232	-0.77937585	-0.15360822	0.8641963	-1.5189780000000002	-1.3188335	-0.63834	-9.53	-0.2575641447862136	0.3026689643107479
483	0.043686267	1.1635294	0.012537976999999999	-0.7781599	-0.15456411	0.8636273000000001	-1.5143758999999999	-1.318569	-0.63555765	-9.53	-0.2575384022171506	0.30207842977260085
484	0.042103738	1.1614971	0.009021143	-0.77688557	-0.15551369	0.8630291999999999	-1.5098268	-1.3183156999999999	-0.6327343000000001	-9.52	-0.2575138737020484	0.30149051353343803
485	0.04050424	1.1594989	0.005466241	-0.7755533	-0.15645689	0.8624016999999999	-1.505332	-1.3180747	-0.62987024	-9.52	-0.25749066883589045	0.3009054732747593
486	0.038888216	1.1575361	0.0018738020000000001	-0.77416366	-0.15739359	0.8617447	-1.5008925	-1.3178469	-0.62696576	-9.52	-0.2574688381062622	0.3003235471176717
487	0.037256107	1.1556103	-0.001755621	-0.77271724	-0.15832369	0.861058	-1.4965093999999999	-1.3176333	-0.62402135	-9.52	-0.25744846347927264	0.2997449995427341
488	0.03560835	1.1537228	-0.005421448000000001	-0.77121454	-0.15924712	0.8603415000000001	-1.4921839	-1.3174347	-0.6210373	-9.52	-0.2574295993008728	0.2991700763535678
489	0.033945397	1.1518749	-0.009123088	-0.76965624	-0.16016375	0.85959506	-1.4879171	-1.3172522	-0.6180140000000001	-9.52	-0.25741233573258376	0.2985990458040671
490	0.032267682	1.1500683	-0.012859922	-0.76804274	-0.16107348	0.85881877	-1.4837098	-1.3170867	-0.6149518	-9.52	-0.2573966340738479	0.2980321629258442
491	0.030575654	1.1483041	-0.016631313	-0.7663747	-0.16197623	0.85801244	-1.4795633999999998	-1.3169395000000002	-0.6118511	-9.52	-0.25738267162854434	0.29746970733524636
492	0.028869754	1.146584	-0.020436607	-0.76465255	-0.16287187	0.85717624	-1.4754786	-1.3168111999999998	-0.6087123999999999	-9.52	-0.2573703554811622	0.2969119318946665
493	0.02715043	1.1449095	-0.024275143	-0.76287687	-0.1637603	0.8563101000000001	-1.4714568000000001	-1.3167031	-0.605536	-9.52	-0.2573597980154449	0.2963591374324472
494	0.025418125	1.1432817	-0.028146237	-0.76104814	-0.1646414	0.8554143	-1.4674988000000002	-1.316616	-0.60232234	-9.51	-0.25735097707556537	0.29581156990326923
495	0.023673283	1.1417024	-0.0320492	-0.7591667	-0.16551507	0.85448873	-1.4636056	-1.3165513	-0.5990719	-9.51	-0.2573439270560916	0.29526953391195015
496	0.021916352	1.1401727	-0.03598333	-0.7572331999999999	-0.16638117	0.8535337	-1.4597783000000002	-1.3165097	-0.59578514	-9.51	-0.25733867420356965	0.2947332884960341
497	0.020147776	1.1386944	-0.039947905	-0.75524795	-0.1672396	0.85254925	-1.4560176999999999	-1.3164923000000002	-0.5924625	-9.51	-0.25733516924590055	0.29420312142646127
498	0.018368002	1.1372688	-0.043942194000000004	-0.75321144	-0.16809025	0.85153556	-1.4523251	-1.3165002000000001	-0.58910435	-9.51	-0.2573334655900822	0.29367932937978064
499	0.016577475	1.1358973	-0.047965456	-0.751124	-0.16893299	0.85049284	-1.4487011	-1.3165341999999998	-0.58571136	-9.51	-0.25733350138237376	0.29316216622256286
500	0.014776644	1.1345813	-0.05201693	-0.7489861999999999	-0.16976771	0.84942126	-1.445147	-1.3165953000000001	-0.58228385	-9.51	-0.2573353064738557	0.29265193482341895
501	0.012965956	1.1333225	-0.056095846	-0.7467983	-0.17059429	0.8483209999999999	-1.4416636	-1.3166845	-0.5788224000000001	-9.51	-0.2573388336541996	0.2921489163267908
502	0.011145856	1.1321222	-0.060201436	-0.7445607	-0.1714126	0.84719235	-1.4382518999999998	-1.3168024999999999	-0.57532746	-9.51	-0.2573440256404819	0.2916533884961354
503	0.00931679	1.1309819	-0.06433291	-0.7422738	-0.17222252	0.8460354999999999	-1.4349127	-1.3169503	-0.5717995	-9.51	-0.2573508353258549	0.2911656372200845
504	0.007479203	1.1299031	-0.06848946	-0.73993796	-0.17302392	0.8448507	-1.4316471000000002	-1.3171288	-0.5682391999999999	-9.5	-0.2573592732207963	0.29068595121477553
505	0.0056335414	1.1288872	-0.07267027	-0.7375535	-0.17381670000000002	0.84363824	-1.428456	-1.3173386	-0.564647	-9.5	-0.2573692346781643	0.29021460717660624
506	0.0037802497	1.1279356	-0.076874524	-0.7351208	-0.17460069	0.84239846	-1.4253402	-1.3175806	-0.5610234000000001	-9.5	-0.2573806506996063	0.2897518897939004
507	0.0019197697	1.12705	-0.081101365	-0.73264015	-0.17537577	0.8411315	-1.4223006999999999	-1.3178556000000001	-0.55736905	-9.5	-0.2573934803517339	0.28929808859944733
508	5.254387e-05	1.1262318	-0.08534997	-0.73011196	-0.17614184	0.8398378000000001	-1.4193386000000001	-1.3181643	-0.5536844	-9.5	-0.257407659615678	0.2888535020187432
509	-0.0018209866	1.1254823	-0.089619465	-0.7275364000000001	-0.17689875	0.83851767	-1.4164544	-1.3185073999999999	-0.5499701	-9.5	-0.2574230567599205	0.28841838710702866
510	-0.0037003835	1.1248032	-0.09390899	-0.72491384	-0.17764637	0.83717144	-1.4136494	-1.3188858	-0.5462266	-9.5	-0.25743963977891515	0.2879930672960373
511	-0.005585208	1.1241959	-0.09821767	-0.72224456	-0.17838456	0.83579946	-1.4109243	-1.3192999	-0.54245466	-9.5	-0.257457273858617	0.28757781141917227
512	-0.007475019	1.1236619	-0.10254462	-0.71952885	-0.17911318	0.8344021	-1.4082801	-1.3197504999999998	-0.5386548000000001	-9.5	-0.25747589924912784	0.2871729085047911
513	-0.009369378	1.1232027	-0.10688896	-0.716767	-0.17983212	0.8329798	-1.4057176000000002	-1.3202382	-0.53482765	-9.5	-0.2574953807151893	0.28677865595463997
514	-0.011267847	1.1228198	-0.111249775	-0.7139592	-0.18054123	0.83153296	-1.4032378	-1.3207636999999999	-0.53097385	-9.49	-0.2575156290086807	0.2863953485419633
515	-0.013169991	1.1225145	-0.11562618	-0.71110576	-0.18124036	0.8300620000000001	-1.4008417	-1.3213274	-0.52709407	-9.49	-0.2575365527266232	0.2860232621937999
516	-0.0150753725	1.1222886	-0.120017245	-0.70820695	-0.18192941	0.8285674000000001	-1.3985299999999998	-1.3219302	-0.523189	-9.49	-0.25755802142476025	0.28566271726674325
517	-0.016983561	1.1221434	-0.12442206	-0.70526296	-0.1826082	0.82704955	-1.3963039	-1.3225723999999999	-0.51925933	-9.49	-0.25757994149147667	0.2853139931774932
518	-0.018894123	1.1220804	-0.12883969	-0.7022741	-0.18327661	0.825509	-1.3941642	-1.3232546	-0.51530576	-9.49	-0.25760218195820755	0.2849773903705031
519	-0.020806627	1.1221011	-0.13326918	-0.69924045	-0.18393448	0.8239462	-1.3921118000000001	-1.3239774	-0.511329	-9.49	-0.25762462987237345	0.2846531894434469
520	-0.022720642	1.1222069	-0.13770959	-0.6961624	-0.1845817	0.82236165	-1.3901473	-1.3247411	-0.5073297999999999	-9.49	-0.2576471062268935	0.2843416729046899
521	-0.024635732	1.1223993	-0.14215995	-0.69304013	-0.1852181	0.8207559000000001	-1.3882716	-1.3255465	-0.50330895	-9.49	-0.25766952578163993	0.2840431412424077
522	-0.026551459	1.1226796	-0.14661932	-0.6898739	-0.18584354	0.81912947	-1.3864851999999999	-1.3263938	-0.4992672	-9.49	-0.2576917064228577	0.28375784122219294
523	-0.028467393	1.123049	-0.15108669	-0.68666387	-0.18645789999999998	0.8174829	-1.384789	-1.3272836000000001	-0.49520525	-9.49	-0.2577135313090786	0.2834860614104198
524	-0.030383093	1.1235088	-0.15556107	-0.68341035	-0.18706101	0.81581676	-1.3831832	-1.3282162	-0.49112397	-9.48	-0.25773481358728567	0.283228035004249
525	-0.03229812	1.1240604	-0.1600415	-0.68011343	-0.18765274	0.8141316	-1.3816686000000002	-1.329192	-0.48702413	-9.48	-0.2577553921357314	0.28298404262601823
526	-0.034212034	1.1247046	-0.16452695	-0.6767734000000001	-0.18823293	0.8124281	-1.3802453000000001	-1.3302116000000002	-0.48290649999999996	-9.48	-0.25777511275724097	0.2827543079261453
527	-0.036124397	1.125443	-0.16901644	-0.67339057	-0.18880145	0.81070673	-1.3789141000000003	-1.3312752	-0.47877190000000003	-9.48	-0.2577938161499162	0.2825391099832261
528	-0.03803476	1.1262763	-0.17350891	-0.6699651	-0.18935817	0.8089682	-1.3776752	-1.3323833	-0.47462112	-9.48	-0.25781134497866104	0.282338663441315
529	-0.039942678	1.1272057	-0.17800339	-0.6664971	-0.18990296	0.807213	-1.3765288999999998	-1.333536	-0.470455	-9.48	-0.25782747761994995	0.2821531950853026
530	-0.041847717	1.1282324	-0.18249883	-0.6629869	-0.19043568	0.80544186	-1.3754753999999998	-1.3347341000000001	-0.4662743	-9.48	-0.25784207857008506	0.28198295503822685
531	-0.04374943	1.1293571	-0.18699418	-0.6594346999999999	-0.19095619	0.8036554	-1.374515	-1.3359774	-0.46207985	-9.48	-0.25785491663916055	0.2818281378929736
532	-0.04564737	1.130581	-0.19148843	-0.6558406999999999	-0.1914644	0.80185425	-1.373648	-1.3372667	-0.45787248	-9.48	-0.25786586780571513	0.28168899902459676
533	-0.0475411	1.131905	-0.19598052	-0.6522051	-0.19196016	0.8000391	-1.3728746	-1.3386021000000001	-0.453653	-9.48	-0.25787472453924076	0.2815657375157138
534	-0.049430173	1.1333297	-0.20046937	-0.6485283000000001	-0.19244337	0.79821056	-1.3721946000000003	-1.3399836999999999	-0.44942224	-9.48	-0.2578812715314516	0.2814585293521807
535	-0.05131415	1.1348563	-0.20495397	-0.64481044	-0.19291389	0.7963694	-1.3716084	-1.3414121	-0.44518100000000005	-9.47	-0.25788535619806185	0.28136762035783963
536	-0.053192586	1.1364855	-0.20943323	-0.6410518	-0.19337162	0.7945161999999999	-1.3711159	-1.3428874	-0.44093009999999994	-9.47	-0.2578867753651513	0.28129317799230835
537	-0.055065036	1.138218	-0.21390605	-0.6372529	-0.19381647	0.7926517	-1.3707171999999999	-1.34441	-0.43667040000000007	-9.47	-0.25788536784281413	0.2812354252320876
538	-0.056931067	1.1400546	-0.21837139	-0.6334139	-0.19424827	0.79077667	-1.3704121999999999	-1.34598	-0.43240267	-9.47	-0.2578809159676244	0.28119451775561816
539	-0.058790233	1.141996	-0.22282813	-0.62953526	-0.19466694	0.78889173	-1.3702008999999997	-1.3475978000000002	-0.4281278	-9.47	-0.2578732563274542	0.28117066328852386
540	-0.06064209	1.1440428	-0.22727521	-0.6256173	-0.19507231	0.7869977	-1.3700832	-1.3492635	-0.42384659999999996	-9.47	-0.2578621844615587	0.28116402068035
541	-0.062486205	1.1461957	-0.2317115	-0.6216605	-0.19546425	0.78509516	-1.3700591	-1.3509778000000001	-0.41955993	-9.47	-0.2578476083499241	0.28117478402117685
542	-0.064322144	1.1484553	-0.23613593	-0.6176651999999999	-0.19584262	0.78318506	-1.3701284	-1.3527403999999998	-0.41526857	-9.47	-0.2578292157343292	0.28120311316084357
543	-0.06614947	1.1508219	-0.24054737	-0.6136319	-0.19620724	0.7812680000000001	-1.3702908999999999	-1.3545519	-0.41097343	-9.47	-0.25780692099785696	0.28124915932619055
544	-0.06796778	1.1532964	-0.24494470000000002	-0.609561	-0.19655794	0.7793448000000001	-1.3705465000000001	-1.3564125	-0.40667529999999996	-9.47	-0.25778050761128957	0.28131309713679686
545	-0.069776684	1.1558789	-0.24932683	-0.60545313	-0.19689454	0.7774161999999999	-1.3708949	-1.3583223999999998	-0.40237504	-9.46	-0.25774982472935143	0.28139506337685855
546	-0.071575776	1.15857	-0.2536926	-0.60130864	-0.19721687	0.775483	-1.3713358999999998	-1.3602816999999998	-0.39807352	-9.46	-0.2577146616165881	0.281495199488611
547	-0.0733647	1.1613703	-0.25804088	-0.5971280999999999	-0.19752471	0.773546	-1.3718693000000002	-1.3622908999999999	-0.39377153	-9.46	-0.2576748711102189	0.2816136692332636
548	-0.07514307	1.1642798	-0.26237056	-0.5929121	-0.19781789	0.77160585	-1.3724948000000001	-1.3643498	-0.38946998	-9.46	-0.25763028116600034	0.2817505672195623
549	-0.076910555	1.167299	-0.26668048	-0.588661	-0.19809620000000003	0.7696634	-1.373212	-1.366459	-0.38516968	-9.46	-0.25758072035015533	0.28190603733452263
550	-0.07866681	1.1704282	-0.27096950000000003	-0.5843756	-0.19835943	0.7677194	-1.3740207	-1.3686185	-0.38087147	-9.46	-0.2575260507576519	0.2820801931927634
551	-0.080411516	1.1736676	-0.2752365	-0.58005637	-0.19860734	0.76577455	-1.3749204	-1.3708285	-0.37657627	-9.46	-0.2574660884492217	0.2822731409629965
552	-0.08214434	1.1770175	-0.27948028	-0.57570386	-0.19883974	0.7638295999999999	-1.3759108999999998	-1.3730891	-0.37228486	-9.46	-0.2574006702255821	0.2824849894170047
553	-0.08386499	1.180478	-0.28369970000000005	-0.57131875	-0.19905639	0.7618854	-1.3769917	-1.3754004	-0.36799812	-9.46	-0.25732963001083375	0.28271582721407174
554	-0.08557315	1.1840491	-0.28789359999999997	-0.5669016	-0.19925706	0.75994253	-1.3781625	-1.3777627000000001	-0.36371693	-9.46	-0.25725287580239614	0.28296573799531605
555	-0.08726855	1.1877313	-0.29206085	-0.56245303	-0.19944152	0.75800186	-1.3794228000000002	-1.380176	-0.3594421	-9.45	-0.2571701919613881	0.2832348151798006
556	-0.08895092	1.1915244	-0.29620025	-0.5579736	-0.19960956	0.7560641	-1.3807721000000002	-1.3826403999999999	-0.35517457	-9.45	-0.2570814345243115	0.28352312081003833
557	-0.090619974	1.1954285	-0.30031067	-0.55346406	-0.19976093	0.75412995	-1.3822101	-1.3851559	-0.35091516	-9.45	-0.256986483688844	0.28383072109127966
558	-0.09227548	1.1994436	-0.30439099999999997	-0.54892486	-0.19989538	0.7522001	-1.3837361000000001	-1.3877226999999999	-0.3466647	-9.45	-0.2568851710250791	0.2841576630901774
559	-0.09391717	1.2035697	-0.30844012	-0.5443566999999999	-0.20001267	0.7502753000000001	-1.3853499	-1.3903409	-0.34242412	-9.45	-0.2567774031140921	0.28450401983587703
560	-0.09554482	1.2078066	-0.31245690000000004	-0.53976023	-0.20011257	0.7483563	-1.3870506	-1.3930103999999999	-0.33819425	-9.45	-0.2566629872549799	0.2848698013730258
561	-0.0971582	1.2121544	-0.31644025	-0.53513604	-0.20019482	0.7464437	-1.388838	-1.3957313999999998	-0.333976	-9.45	-0.2565418469567892	0.28525507056480603
562	-0.09875711	1.2166129	-0.3203891	-0.5304848000000001	-0.20025916	0.7445383000000001	-1.3907113000000002	-1.3985038	-0.32977018	-9.45	-0.25641380171887507	0.2856598390176038
563	-0.10034134	1.221182	-0.32430235	-0.5258071	-0.20030534	0.74264085	-1.3926702	-1.4013277	-0.3255777	-9.45	-0.25627876596371757	0.286084141931133
564	-0.10191071	1.2258614	-0.32817894	-0.5211036	-0.20033307	0.7407520000000001	-1.3947138000000001	-1.404203	-0.32139945	-9.45	-0.2561365711296251	0.28652797153148757
565	-0.10346502	1.230651	-0.3320178	-0.516375	-0.2003421	0.73887247	-1.3968416000000001	-1.4071298	-0.31723627	-9.44	-0.25598712218365144	0.28699134496537304
566	-0.105004095	1.2355505	-0.3358179	-0.5116219	-0.20033215	0.73700297	-1.3990531000000002	-1.4101079	-0.31308907	-9.44	-0.25583029130409035	0.2874742578664315
567	-0.106527746	1.2405595	-0.33957818	-0.5068449	-0.2003029	0.7351441999999999	-1.4013476	-1.4131373	-0.30895868	-9.44	-0.25566596077679105	0.2879766847698689
568	-0.1080358	1.2456777	-0.34329763	-0.5020447	-0.20025411	0.7332969	-1.4037246	-1.4162179	-0.30484605	-9.44	-0.2554940203624132	0.28849863141596066
569	-0.109528095	1.2509049	-0.3469752	-0.49722192	-0.20018546	0.73146164	-1.4061831	-1.4193499	-0.30075198	-9.44	-0.2553143440903473	0.28904006275407496
570	-0.11100446	1.2562406	-0.35060990000000003	-0.4923772	-0.20009667	0.72963923	-1.4087228	-1.4225328000000002	-0.29667744	-9.44	-0.25512682561885835	0.28960094349593885
571	-0.11246474	1.2616844	-0.3542007	-0.48751122	-0.19998743	0.72783023	-1.4113427	-1.4257667	-0.29262325	-9.44	-0.254931343683086	0.2901812265497724
572	-0.113908775	1.2672359	-0.35774663	-0.4826246	-0.19985746	0.72603536	-1.4140424999999999	-1.4290515	-0.28859028	-9.44	-0.25472783444678626	0.2907808878394191
573	-0.11533643	1.2728946	-0.36124668	-0.47771800000000003	-0.19970644	0.72425526	-1.4168212	-1.432387	-0.28457943	-9.44	-0.2545161446841812	0.29139986071112733
574	-0.11674755	1.2786599	-0.3646999	-0.47279203	-0.19953406	0.72249055	-1.4196781	-1.435773	-0.2805915	-9.44	-0.254296183433378	0.29203806481398814
575	-0.118142	1.2845316	-0.36810529999999997	-0.4678474	-0.19934005	0.7207418000000001	-1.4226124	-1.4392095	-0.27662736	-9.43	-0.2540678464453443	0.2926954554117795
576	-0.11951965	1.2905087	-0.37146193	-0.46288472	-0.19912411	0.71900976	-1.4256235000000002	-1.4426961	-0.27268782	-9.43	-0.2538310359816996	0.29337193740641965
577	-0.120880365	1.2965909	-0.37476882	-0.45790459999999994	-0.19888598	0.7172949000000001	-1.4287103	-1.4462328000000002	-0.26877373	-9.43	-0.2535856412343004	0.2940674204503593
578	-0.12222402	1.3027776	-0.37802503	-0.45290777	-0.19862539	0.7155978000000001	-1.4318723999999998	-1.4498193000000001	-0.26488584	-9.43	-0.2533315888895119	0.2947818396331408
579	-0.1235505	1.3090681	-0.38122964	-0.44789478	-0.19834211	0.7139191999999999	-1.4351083999999998	-1.4534553999999997	-0.26102498	-9.43	-0.2530687248035918	0.29551505664754724
580	-0.12485967	1.3154615	-0.3843817	-0.44286633	-0.19803594	0.7122596	-1.4384178	-1.4571409	-0.2571919	-9.43	-0.2527970135482385	0.296266979340441
581	-0.12615143	1.3219573	-0.3874803	-0.43782299999999996	-0.19770664	0.7106196	-1.4417997999999999	-1.4608755	-0.2533874	-9.43	-0.25251634642770976	0.2970375029699263
582	-0.12742567	1.3285546	-0.39052454	-0.43276545	-0.19735403	0.70899975	-1.4452531000000002	-1.464659	-0.24961223	-9.43	-0.25222662670491536	0.29782647004356744
583	-0.12868229	1.3352525	-0.39351347	-0.42769432	-0.19697791	0.7074007	-1.4487771	-1.468491	-0.24586715	-9.43	-0.25192777912500175	0.29863376089888566
584	-0.12992117	1.3420503	-0.39644626	-0.4226102	-0.19657812	0.70582294	-1.4523706	-1.4723712	-0.2421529	-9.43	-0.2516196882377031	0.2994592274910688
585	-0.13114223	1.3489468	-0.39932199999999995	-0.41751376	-0.19615448	0.7042670999999999	-1.456033	-1.4762993999999998	-0.23847023	-9.42	-0.25130235434145604	0.3003027295232929
586	-0.13234538	1.355941	-0.40213990000000005	-0.41240558	-0.19570683	0.70273364	-1.4597628999999999	-1.4802753	-0.23481987	-9.42	-0.2509756734659661	0.30116408421669516
587	-0.13353053	1.3630321	-0.40489915	-0.4072863	-0.19523506	0.70122313	-1.4635597	-1.4842986	-0.23120256	-9.42	-0.2506396294187164	0.3020431562158274
588	-0.13469759	1.3702188	-0.407599	-0.40215650000000003	-0.19473901	0.69973606	-1.4674221	-1.4883687	-0.22761899	-9.42	-0.2502941191648102	0.30293973090904674
589	-0.13584647	1.3774999	-0.41023868	-0.39701679999999995	-0.19421858	0.6982728	-1.4713493999999998	-1.4924855	-0.22406988	-9.42	-0.24993917420165163	0.303853657075199
590	-0.13697712	1.3848745	-0.41281754	-0.3918678	-0.19367366	0.6968339	-1.4753402	-1.4966487	-0.22055595	-9.42	-0.2495747342391756	0.30478473066396145
591	-0.13808946	1.3923411	-0.41533488	-0.38671008	-0.19310415	0.6954197	-1.4793937	-1.5008576999999999	-0.21707787	-9.42	-0.2492007784647072	0.30573275291677343
592	-0.13918342	1.3998986	-0.41779003	-0.38154426	-0.19250996	0.6940305999999999	-1.4835088	-1.5051122	-0.21363632	-9.42	-0.24881730430006663	0.3066975177444155
593	-0.14025894	1.4075456	-0.42018244	-0.376371	-0.19189103	0.69266677	-1.4876846000000001	-1.5094118	-0.21023203	-9.42	-0.24842438905725267	0.30767880505170536
594	-0.14131597	1.4152805	-0.42251143	-0.37119088	-0.1912473	0.6913285	-1.4919198999999999	-1.5137559999999999	-0.20686564	-9.42	-0.2480220172814687	0.3086763746731426
595	-0.14235441	1.423102	-0.42477652	-0.3660045	-0.19057871	0.69001627	-1.4962137	-1.5181446	-0.20353782	-9.42	-0.2476102191832945	0.3096900320038898
596	-0.14337428	1.4310087	-0.42697716	-0.36081254	-0.18988524	0.6887302	-1.5005648999999999	-1.5225768999999998	-0.20024924	-9.41	-0.2471890402872594	0.3107195133294628
597	-0.14437549	1.4389988	-0.42911279999999996	-0.35561562	-0.18916683	0.68747056	-1.5049725	-1.5270526000000002	-0.19700055	-9.41	-0.24675855664050209	0.3117645796249475
598	-0.14535804	1.4470708	-0.43118298	-0.3504143	-0.18842345	0.6862376	-1.5094352	-1.5315714	-0.19379242	-9.41	-0.24631881710088516	0.3128249819719362
599	-0.1463219	1.4552231	-0.43318728	-0.3452093	-0.18765514	0.68503165	-1.5139523000000001	-1.5361326000000002	-0.19062546	-9.41	-0.24586991547136097	0.3139004767951065
600	-0.14726706	1.4634539	-0.43512517	-0.3400012	-0.18686184	0.6838529999999999	-1.5185224	-1.540736	-0.18750031	-9.41	-0.24541189884428663	0.3149908054270527
601	-0.14819354	1.4717615	-0.43699628	-0.33479065	-0.1860436	0.68270177	-1.5231445	-1.5453811000000002	-0.18441764	-9.41	-0.2449448970129225	0.3160956989773745
602	-0.14910136	1.4801439	-0.43880020000000003	-0.32957828	-0.18520042	0.68157834	-1.5278174	-1.5500673999999999	-0.18137802	-9.41	-0.24446898188293031	0.3172148779352785
603	-0.14999053	1.4885994	-0.4405365	-0.32436478	-0.18433234	0.68048286	-1.5325401	-1.5547948	-0.17838210000000002	-9.41	-0.24398431880312602	0.31834809553098353
604	-0.15086108	1.497126	-0.44220483	-0.31915072	-0.1834394	0.6794156	-1.5373116000000002	-1.5595626	-0.17543049	-9.41	-0.24349101569144357	0.3194950570034146
605	-0.15171307	1.5057218	-0.44380486	-0.3139368	-0.18252163	0.6783768	-1.5421303999999998	-1.5643706	-0.17252378	-9.41	-0.24298917064153036	0.3206554849150346
606	-0.15254655	1.5143849	-0.44533625	-0.30872366	-0.18157910000000002	0.6773666	-1.5469956	-1.5692183000000002	-0.16966258	-9.4	-0.24247895322700497	0.32182909527875986
607	-0.15336159	1.5231131	-0.44679865	-0.30351192	-0.18061188	0.6763853	-1.5519061	-1.5741053999999999	-0.16684749999999998	-9.4	-0.24196051191037496	0.32301561001702356
608	-0.15415825	1.5319045	-0.44819182	-0.29830229999999996	-0.17962003	0.675433	-1.5568607	-1.5790315000000001	-0.1640791	-9.4	-0.24143402672197556	0.32421472361603393
609	-0.15493664	1.5407568	-0.44951543	-0.29309547	-0.17860363	0.67450994	-1.5618582	-1.5839961999999999	-0.161358	-9.4	-0.24089964553581236	0.3254261434414953
610	-0.15569682	1.549668	-0.45076925	-0.28789207	-0.17756279	0.67361635	-1.5668973999999998	-1.5889992	-0.15868473	-9.4	-0.2403575510831239	0.3266495649050204
611	-0.1564389	1.5586358	-0.45195305	-0.28269285	-0.17649758	0.67275226	-1.5719771	-1.5940402	-0.15605988	-9.4	-0.23980794123791588	0.32788469347409815
612	-0.15716301	1.5676582	-0.45306660000000004	-0.27749845	-0.17540812	0.671918	-1.5770962	-1.5991186000000002	-0.15348396	-9.4	-0.23925097256540515	0.32913121616121704
613	-0.15786925	1.5767326	-0.45410967	-0.27230957	-0.17429453	0.6711135	-1.5822535	-1.6042343000000001	-0.15095745	-9.4	-0.23868690378713822	0.3303888186686968
614	-0.15855776	1.5858569	-0.45508212	-0.26712698	-0.17315692	0.67033905	-1.5874478	-1.6093868999999998	-0.14848085	-9.4	-0.23811592924610986	0.3316571930963316
615	-0.15922865	1.5950288	-0.45598373	-0.26195133	-0.17199542	0.6695948	-1.5926777	-1.614576	-0.14605461	-9.4	-0.237538209407408	0.33293601406964085
616	-0.1598821	1.6042457	-0.4568144	-0.25678334	-0.1708102	0.6688808	-1.5979421	-1.6198013	-0.14367917	-9.39	-0.2369540161941274	0.33422495789700607
617	-0.16051824	1.6135055	-0.45757398	-0.25162372	-0.16960135	0.6681971999999999	-1.6032396999999998	-1.6250623	-0.14135492	-9.39	-0.23636350347058188	0.335523709314683
618	-0.16113724	1.6228056	-0.45826235	-0.24647321	-0.16836908	0.66754407	-1.6085693	-1.6303590000000001	-0.13908227	-9.39	-0.2357669758607695	0.33683194797241783
619	-0.16173926	1.6321435	-0.4588794	-0.24133249999999998	-0.16711351	0.66692156	-1.6139296	-1.6356909	-0.13686158	-9.39	-0.2351646324990251	0.33814933180120305
620	-0.16232449	1.6415169	-0.45942510000000003	-0.23620228	-0.16583484	0.6663296999999999	-1.6193196	-1.6410576000000001	-0.13469319	-9.39	-0.234556719362064	0.3394755561336564
621	-0.16289312	1.6509233	-0.45989937	-0.23108329	-0.16453324	0.66576856	-1.6247377	-1.6464589	-0.13257745	-9.39	-0.23394347270760432	0.34081026774779927
622	-0.16344537	1.66036	-0.46030214	-0.22597623	-0.16320887	0.66523826	-1.6301832	-1.6518943	-0.13051465	-9.39	-0.23332516885925716	0.3421531587214653
623	-0.16398141	1.6698247	-0.46063343	-0.2208818	-0.16186196	0.6647388000000001	-1.6356547	-1.6573636999999999	-0.1285051	-9.39	-0.23270206427241855	0.34350391038648453
624	-0.1645015	1.6793149	-0.46089324	-0.2158007	-0.16049267	0.66427016	-1.6411512	-1.6628662	-0.12654905	-9.39	-0.23207439459434084	0.34486216207914944
625	-0.16500585	1.688828	-0.46108162	-0.21073365	-0.15910126	0.6638324999999999	-1.6466714	-1.668402	-0.12464678	-9.39	-0.23144245181401152	0.3462276250613033
626	-0.1654947	1.6983616	-0.46119857	-0.20568132	-0.15768793	0.66342574	-1.6522145000000001	-1.6739702	-0.12279851	-9.38	-0.23080648334418832	0.34759995812602695
627	-0.16596831	1.707913	-0.46124417	-0.20064446	-0.15625294	0.66305	-1.6577792000000002	-1.6795706000000001	-0.12100448	-9.38	-0.23016679141093366	0.34897882175371064
628	-0.16642693	1.71748	-0.46121854	-0.19562371	-0.1547965	0.66270524	-1.6633646	-1.6852025000000002	-0.11926487	-9.38	-0.22952360695801632	0.35036390292999503
629	-0.16687083	1.7270596	-0.46112174	-0.19061981	-0.15331887	0.6623914000000001	-1.6689696	-1.6908653999999999	-0.11757988	-9.38	-0.22887723663397896	0.3517548509036165
630	-0.16730027	1.7366495	-0.46095392	-0.18563342	-0.15182032	0.66210854	-1.6745932000000001	-1.696559	-0.11594967	-9.38	-0.2282279717514505	0.3531513566621192
631	-0.16771556	1.7462472	-0.46071526	-0.18066522	-0.1503011	0.6618566	-1.6802343999999998	-1.7022824	-0.11437439999999999	-9.38	-0.22757606355716703	0.3545530731107179
632	-0.16811697	1.7558501	-0.46040595	-0.17571592	-0.1487615	0.6616356	-1.6858921000000002	-1.7080353	-0.11285419999999999	-9.38	-0.22692180724166444	0.3559596858478616
633	-0.1685048	1.7654556	-0.46002609999999994	-0.17078616	-0.14720179	0.66144544	-1.6915654999999998	-1.7138168999999999	-0.11138919	-9.38	-0.2262654889748043	0.3573708553690363
634	-0.16887936	1.7750611	-0.45957598	-0.16587655	-0.14562227	0.66128606	-1.6972536	-1.7196265	-0.10997947	-9.38	-0.22560739327076382	0.35878624029440237
635	-0.16924097	1.7846642	-0.4590558	-0.1609877	-0.14402321	0.6611574	-1.7029552	-1.7254634999999998	-0.108625144	-9.38	-0.22494777404294583	0.36020550312493055
636	-0.16958994	1.794262	-0.45846587	-0.15612015	-0.14240493	0.6610595	-1.7086697	-1.7313273	-0.10732628400000001	-9.37	-0.2242869576834344	0.36162833664758026
637	-0.16992658	1.8038522	-0.45780644	-0.15127441	-0.14076774	0.66099215	-1.7143959	-1.7372168000000001	-0.10608294	-9.37	-0.2236251625843133	0.3630543625116951
638	-0.17025127	1.8134321	-0.45707777	-0.146451	-0.13911194	0.6609553000000001	-1.7201328000000002	-1.7431316000000003	-0.10489517	-9.37	-0.22296268308146588	0.36448326984540813
639	-0.17056431	1.8229991	-0.45628019999999997	-0.14165033	-0.13743787	0.6609489000000001	-1.7258798999999998	-1.7490706000000003	-0.103762984	-9.37	-0.22229979700043825	0.3659147285993203
640	-0.17086606	1.8325508	-0.45541412	-0.13687284	-0.13574587	0.6609728	-1.7316358	-1.7550331000000001	-0.10268643	-9.37	-0.2216367392436515	0.36734838751405974
641	-0.17115688	1.8420843	-0.45447978	-0.13211894	-0.13403629	0.66102684	-1.7373998	-1.7610183000000001	-0.10166548	-9.37	-0.2209738160714044	0.36878391070527905
642	-0.17143711	1.8515972	-0.45347765	-0.12738895	-0.13230947	0.661111	-1.7431709	-1.767025	-0.10070015	-9.37	-0.2203112271748776	0.370220948251595
643	-0.17170712	1.8610867	-0.45240810000000004	-0.12268325	-0.1305658	0.6612251	-1.7489478999999999	-1.7730526000000002	-0.099790394	-9.37	-0.2196492601477034	0.37165914964564295
644	-0.17196727	1.8705505	-0.45127153	-0.11800211	-0.12880565	0.66136897	-1.7547296000000001	-1.7790998	-0.09893619	-9.37	-0.21898807385806618	0.37309815349889375
645	-0.1722179	1.8799859	-0.45006838	-0.11334582	-0.1270294	0.66154253	-1.7605153000000002	-1.7851659	-0.09813748	-9.37	-0.2183279696651035	0.37453764763147285
646	-0.17245941	1.8893902	-0.44879913	-0.10871461	-0.12523746	0.6617456	-1.7663038	-1.7912496	-0.09739421	-9.36	-0.21766915427355873	0.37597724525900184
647	-0.1726921	1.8987609	-0.4474642	-0.1041087	-0.123430215	0.661978	-1.7720938000000002	-1.7973502000000001	-0.096706286	-9.36	-0.21701184348572375	0.3774166081217348
648	-0.17291637	1.9080952	-0.44606408	-0.099528275	-0.12160807	0.6622395999999999	-1.7778843999999998	-1.8034662000000001	-0.09607363	-9.36	-0.21635624245078616	0.37885535888316024
649	-0.17313254	1.9173908	-0.44459933	-0.0949735	-0.11977145	0.6625302	-1.7836741999999999	-1.8095968999999998	-0.09549613	-9.36	-0.21570255838124588	0.38029316544840636
650	-0.17334099	1.926645	-0.44307044	-0.09044448	-0.11792077	0.6628496	-1.7894622	-1.8157411	-0.09497369	-9.36	-0.21505100340303634	0.38172967152796783
651	-0.17354207	1.935855	-0.44147792	-0.08594134	-0.11605646	0.6631977	-1.7952471	-1.8218974	-0.094506174	-9.36	-0.21440174782167476	0.3831644777940706
652	-0.17373613	1.9450185	-0.43982238	-0.08146414	-0.114178956	0.6635741999999999	-1.8010278000000002	-1.828065	-0.09409346	-9.36	-0.21375501459320242	0.3845972733339593
653	-0.17392352	1.9541327	-0.43810436	-0.077012956	-0.11228868	0.663979	-1.8068028999999999	-1.8342426	-0.093735375	-9.36	-0.21311096856771003	0.3860276613674425
654	-0.1741046	1.9631951	-0.43632445	-0.07258786	-0.11038611	0.6644118	-1.8125712999999999	-1.8404291000000002	-0.09343177	-9.36	-0.21246981173547533	0.38745530583798243
655	-0.17427972	1.9722029	-0.43448323	-0.068188906	-0.10847167	0.66487235	-1.8183316000000003	-1.8466231	-0.09318246	-9.36	-0.21183171539103363	0.3888798016235114
656	-0.17444922	1.9811538	-0.43258137	-0.06381612	-0.10654582	0.6653604999999999	-1.8240826	-1.8528236	-0.09298726	-9.36	-0.21119684939029698	0.39030082964641916
657	-0.17461346	1.9900451	-0.43061942	-0.059469565999999995	-0.10460902	0.66587603	-1.8298229	-1.8590293000000002	-0.09284598	-9.35	-0.2105653940278007	0.3917179928366071
658	-0.17477278	1.9988741	-0.42859808	-0.055149252999999995	-0.10266174	0.6664187	-1.8355514	-1.8652388999999998	-0.09275837	-9.35	-0.20993752876152122	0.3931309411344642
659	-0.17492755	2.0076382	-0.42651793	-0.05085521	-0.10070444	0.6669881999999999	-1.8412666000000002	-1.8714513	-0.09272424	-9.35	-0.20931342795059626	0.3945393012854865
660	-0.1750781	2.016335	-0.42437968	-0.04658744	-0.09873761	0.6675843000000001	-1.8469673	-1.8776650000000001	-0.092743345	-9.35	-0.20869323983078	0.39594270772525325
661	-0.17522475	2.0249617	-0.42218396	-0.042345956	-0.09676174	0.6682068	-1.8526521	-1.883879	-0.09281543	-9.35	-0.20807715858420645	0.397340795114514
662	-0.17536789	2.033516	-0.41993147	-0.038130745	-0.094777346	0.6688554	-1.8583195	-1.8900917000000002	-0.09294023	-9.35	-0.20746528362363348	0.3987331833800481
663	-0.17550783	2.0419948	-0.41762292	-0.033941794	-0.092784934	0.6695299	-1.8639685000000001	-1.8963020000000002	-0.09311749	-9.35	-0.20685786183209823	0.40011951718232797
664	-0.17564492	2.050396	-0.415259	-0.029779075	-0.09078504	0.67023	-1.8695976000000003	-1.9025083999999999	-0.09334691	-9.35	-0.20625499763334065	0.4014994238140939
665	-0.1757795	2.058717	-0.41284052	-0.025642555	-0.08877822	0.67095536	-1.8752052	-1.9087096000000001	-0.0936282	-9.35	-0.20565682546208275	0.4028725368021606
666	-0.17591195	2.0669549	-0.41036817	-0.021532197000000003	-0.08676502	0.67170584	-1.8807901000000002	-1.9149043999999997	-0.09396105	-9.35	-0.20506357710381318	0.4042384686948601
667	-0.17604259	2.0751073	-0.4078428	-0.017447956	-0.08474602	0.67248106	-1.8863508999999998	-1.9210912	-0.09434515	-9.34	-0.2044753573911896	0.40559686593047456
668	-0.17617178	2.0831718	-0.40526515	-0.013389776	-0.082721785	0.6732807	-1.891886	-1.9272688999999998	-0.09478018	-9.34	-0.20389233623890515	0.406947357393137
669	-0.17629987	2.0911458	-0.40263605	-0.009357589	-0.08069292	0.67410463	-1.8973942	-1.9334357	-0.09526578	-9.34	-0.20331463612819073	0.4082895608256824
670	-0.17642723	2.0990264	-0.39995635	-0.005351324	-0.07866001	0.6749524	-1.9028738999999997	-1.9395904999999998	-0.09580163	-9.34	-0.20274245585164635	0.40962310313311745
671	-0.17655419	2.1068115	-0.39722690000000005	-0.001370895	-0.07662367	0.6758238	-1.9083236000000001	-1.9457318	-0.09638736	-9.34	-0.20217589885497628	0.4109476199698408
672	-0.17668113	2.1144984	-0.39444855	0.00258379	-0.07458453	0.6767184	-1.9137419999999998	-1.951858	-0.09702260000000001	-9.34	-0.20161513825313143	0.4122627279088706
673	-0.1768084	2.1220844	-0.39162216	0.006512829	-0.0725432	0.677636	-1.9191276000000002	-1.9579679	-0.09770699599999999	-9.34	-0.20106033886067623	0.41356806308278315
674	-0.17693634	2.1295671	-0.38874868	0.010416326	-0.07050031	0.6785763000000001	-1.9244789	-1.96406	-0.09844016	-9.34	-0.20051162455677707	0.4148632607035816
675	-0.17706533	2.1369438	-0.38582897	0.014294398	-0.0684565	0.6795389000000001	-1.9297947	-1.9701326000000001	-0.09922174	-9.34	-0.19996919140276506	0.4161479211276975
676	-0.1771957	2.1442122	-0.382864	0.01814717	-0.06641240400000001	0.6805235	-1.9350733	-1.9761843999999997	-0.10005135	-9.34	-0.1994331373424089	0.4174216995796123
677	-0.17732783	2.1513698	-0.37985465	0.02197478	-0.06436866	0.6815298000000001	-1.9403136000000003	-1.9822137	-0.10092860000000001	-9.33	-0.1989036273905309	0.41868422503141883
678	-0.17746206	2.158414	-0.3768019	0.02577737	-0.06232589	0.6825574999999999	-1.945514	-1.9882193	-0.1018531	-9.33	-0.198380832139473	0.4199351283095169
679	-0.17759876	2.1653419	-0.37370673	0.02955509	-0.06028473	0.6836063	-1.9506732	-1.9941993999999998	-0.10282448	-9.33	-0.19786489504850172	0.4211740223859834
680	-0.17773831	2.1721516	-0.37057009999999996	0.033308093	-0.058245804000000005	0.6846758000000001	-1.9557898999999999	-2.0001526000000003	-0.10384234	-9.33	-0.19735595492831082	0.4224005786102368
681	-0.17788105	2.1788404	-0.36739299999999997	0.037036538	-0.056209735999999996	0.6857656999999999	-1.9608629000000002	-2.0060773000000003	-0.10490628	-9.33	-0.1968541807045755	0.4236144286448857
682	-0.17802735	2.1854062	-0.3641764	0.040740605	-0.05417715	0.6868755999999999	-1.9658905	-2.011972	-0.106015906	-9.33	-0.1963596544102114	0.42481521579592013
683	-0.17817755	2.1918468	-0.36092138	0.044420466	-0.05214866	0.68800515	-1.9708716	-2.0178351	-0.10717081	-9.33	-0.19587251521120963	0.4260026145767734
684	-0.17833205	2.1981595	-0.35762888	0.0480763	-0.05012489	0.689154	-1.9758048	-2.0236650000000003	-0.10837058	-9.33	-0.19539293771347474	0.42717622602675515
685	-0.17849118	2.2043426	-0.3543	0.051708315	-0.04810645	0.69032186	-1.9806888999999999	-2.02946	-0.10961480400000001	-9.33	-0.19492095005458235	0.4283357713825298
686	-0.17865531	2.2103937	-0.35093567	0.05531669	-0.046093956	0.69150823	-1.9855224999999999	-2.0352186999999997	-0.11090306	-9.33	-0.1944567344715771	0.42948087849259114
687	-0.1788248	2.2163107	-0.34753695	0.058901627000000005	-0.044088006	0.6927127	-1.9903043999999999	-2.040939	-0.11223493	-9.32	-0.19400033519505222	0.4306112046315061
688	-0.179	2.2220917	-0.34410486	0.06246334	-0.0420892	0.6939350999999999	-1.9950331000000001	-2.0466201	-0.11360998	-9.32	-0.1935519033690347	0.4317264556093179
689	-0.17918131	2.2277348	-0.34064040000000007	0.06600203	-0.04009814	0.6951748999999999	-1.9997077	-2.0522596999999996	-0.11502778	-9.32	-0.1931114770445336	0.43282630946472356
690	-0.17936905	2.233238	-0.33714455	0.06951793	-0.038115405	0.6964316999999999	-2.0043266	-2.0578563	-0.11648789	-9.32	-0.19267913116531804	0.43391041856881724
691	-0.17956358	2.2385993	-0.33361834	0.07301125	-0.03614158	0.6977051999999999	-2.0088887	-2.0634083999999997	-0.117989875	-9.32	-0.19225496961766558	0.43497848592490856
692	-0.17976528	2.243817	-0.33006278	0.07648222	-0.034177247	0.6989951	-2.0133927	-2.068914	-0.11953328	-9.32	-0.19183898667480803	0.4360301919254514
693	-0.17997451	2.2488897	-0.32647884	0.07993107	-0.032222968	0.70030105	-2.0178375	-2.0743716	-0.12111767	-9.32	-0.19143125384318124	0.43706525708596566
694	-0.1801916	2.2538154	-0.32286750000000003	0.08335805	-0.030279297	0.7016226	-2.0222218	-2.0797796	-0.12274257	-9.32	-0.19103181230686958	0.4380833820945024
695	-0.18041694	2.2585926	-0.31922984	0.08676338	-0.02834679	0.7029595000000001	-2.0265443	-2.085136	-0.124407545	-9.32	-0.19064065900577118	0.4390842495827139
696	-0.18065085	2.26322	-0.31556678	0.09014734	-0.026425993	0.70431125	-2.0308037	-2.0904393	-0.12611213	-9.32	-0.1902577873752687	0.4400676021315064
697	-0.18089369	2.2676961	-0.31187929999999997	0.09351019599999999	-0.02451745	0.70567757	-2.0349991000000003	-2.0956879	-0.12785585	-9.31	-0.1898832645774825	0.44103316918224406
698	-0.18114577	2.2720196	-0.30816844	0.09685223	-0.02262169	0.70705813	-2.0391288	-2.1008797	-0.12963825	-9.31	-0.18951696306975893	0.4419806397678827
699	-0.18140739	2.2761893	-0.3044352	0.10017375	-0.020739233	0.70845246	-2.0431921	-2.106013	-0.13145885	-9.31	-0.18915891530944487	0.44290978132185765
700	-0.18167888	2.2802038	-0.30068058	0.10347505	-0.018870593999999997	0.70986015	-2.0471876	-2.1110861	-0.13331716	-9.31	-0.18880909900065357	0.44382030388511345
701	-0.18196046	2.2840621	-0.29690559999999994	0.10675646	-0.01701628	0.7112809	-2.051114	-2.1160975	-0.13521272	-9.31	-0.1884674507092624	0.4447119757994315
702	-0.18225245	2.287763	-0.29311135	0.11001832	-0.015176795	0.71271414	-2.0549703	-2.121045	-0.13714503	-9.31	-0.18813392755928465	0.44558451516630565
703	-0.18255506	2.291306	-0.28929879999999997	0.11326098	-0.013352629	0.7141596	-2.0587554	-2.1259272	-0.1391136	-9.31	-0.18780845496995965	0.44643772746622945
704	-0.18286856	2.2946897	-0.28546908	0.116484776	-0.01154427	0.71561676	-2.0624675999999997	-2.1307419999999997	-0.14111795	-9.31	-0.18749091820935812	0.4472712976483253
705	-0.18319315	2.2979133	-0.2816232	0.119690105	-0.009752196999999999	0.7170853	-2.0661063000000004	-2.1354876	-0.14315756	-9.31	-0.18718125403005303	0.44808503543419453
706	-0.18352905	2.3009763	-0.27776226	0.122877344	-0.007976887	0.7185647	-2.0696702	-2.1401622000000002	-0.1452319	-9.31	-0.18687935286226576	0.44887870424706205
707	-0.18387648	2.3038776	-0.27388737	0.12604693	-0.0062188059999999995	0.72005457	-2.0731583	-2.1447642000000005	-0.14734046	-9.3	-0.18658516983841114	0.4496520829336835
708	-0.18423562	2.3066165	-0.26999953	0.12919925	-0.004478414	0.72155446	-2.0765688	-2.1492915	-0.14948271	-9.3	-0.18629847964387938	0.4504048894009037
709	-0.18460663	2.3091927	-0.26609987	0.1323348	-0.002756164	0.723064	-2.0799015	-2.153742	-0.15165809	-9.3	-0.1860191992399029	0.45113695670416537
710	-0.18498968	2.3116052	-0.26218948	0.13545401	-0.001052503	0.72458273	-2.0831543999999997	-2.1581144	-0.15386607	-9.3	-0.1857471748674274	0.4518480397157944
711	-0.18538488	2.3138537	-0.25826950000000004	0.13855736	0.00063213	0.7261102	-2.0863268	-2.1624064	-0.15610605	-9.3	-0.18548224486494702	0.4525379277082869
712	-0.18579237	2.315938	-0.25434095	0.14164536	0.0022973029999999997	0.72764605	-2.0894177	-2.1666164	-0.15837754	-9.3	-0.18522425030222486	0.4532064554938784
713	-0.18621224	2.3178573	-0.25040498	0.14471851	0.003942591	0.72918975	-2.0924258	-2.1707422999999997	-0.16067995	-9.3	-0.1849730172419128	0.4538533688899184
714	-0.18664457	2.3196113	-0.24646272	0.14777732	0.005567575	0.7307409	-2.09535	-2.1747822999999995	-0.16301274	-9.3	-0.1847283581200535	0.45447848363402815
715	-0.18708941	2.3211997	-0.24251525	0.15082231	0.007171845	0.7322991	-2.098189	-2.1787343	-0.16537538	-9.3	-0.18449004809684755	0.45508156713565345
716	-0.18754682	2.3226223	-0.23856367	0.15385406	0.008754999	0.73386383	-2.1009421	-2.1825964	-0.16776732	-9.3	-0.18425790236157055	0.45566246762380835
717	-0.18801682	2.323879	-0.23460914	0.15687306	0.010316636	0.7354347	-2.1036080000000004	-2.1863669999999997	-0.170188	-9.3	-0.18403172860543396	0.4562210009117696
718	-0.18849939	2.3249695	-0.23065273	0.15987992	0.011856365	0.7370113	-2.1061853999999998	-2.1900442000000004	-0.17263687	-9.29	-0.18381127510815098	0.4567569649023359
719	-0.18899456	2.3258936	-0.22669560000000002	0.16287518	0.013373793	0.7385931	-2.1086737999999996	-2.1936255	-0.17511342	-9.29	-0.1835963514608035	0.45727016344236376
720	-0.18950228	2.3266516	-0.22273885	0.16585942	0.014868535	0.7401798	-2.1110713	-2.1971095000000003	-0.1776171	-9.29	-0.1833866339721807	0.4577604285476009
721	-0.19002253	2.327243	-0.21878360000000002	0.16883323	0.016340204	0.7417708000000001	-2.1133776	-2.2004938	-0.18014735	-9.29	-0.18318195049951505	0.45822757982479656
722	-0.19055526	2.3276682	-0.21483096	0.17179717	0.017788414	0.7433658000000001	-2.1155909999999998	-2.203777	-0.18270366	-9.29	-0.18298203395365986	0.4586714420872516
723	-0.19110039	2.3279274	-0.21088208	0.17475188	0.01921278	0.74496436	-2.1177108	-2.206957	-0.18528548	-9.29	-0.18278659752971224	0.45909188878669216
724	-0.19165786	2.32802	-0.20693804	0.17769793	0.020612942	0.74656594	-2.119736	-2.2100322	-0.18789226	-9.29	-0.18259549425350696	0.45948873019443975
725	-0.19222756	2.3279471	-0.20299996	0.18063591	0.021988538999999998	0.7481701999999999	-2.1216652000000003	-2.2130007999999997	-0.19052348	-9.29	-0.18240835650683676	0.4598618370466452
726	-0.19280942	2.3277085	-0.19906893	0.18356648	0.023339242000000003	0.7497766	-2.1234975	-2.2158607999999997	-0.1931786	-9.29	-0.18222493812238985	0.4602110377942698
727	-0.19340329	2.3273044	-0.19514607	0.18649021	0.024664722000000004	0.7513848000000001	-2.125232	-2.2186107999999995	-0.19585708	-9.29	-0.18204501594125616	0.46053622015785334
728	-0.19400907	2.3267353	-0.19123243	0.18940772	0.02596468	0.7529942	-2.1268673	-2.2212489	-0.19855842	-9.28	-0.1818682508361816	0.4608372230564703
729	-0.1946266	2.3260014	-0.18732908	0.19231966	0.02723882	0.7546044	-2.1284027	-2.223774	-0.20128205	-9.28	-0.18169446042603393	0.4611139632251306
730	-0.19525574	2.325103	-0.18343711	0.19522664	0.028486865	0.7562149	-2.1298369999999998	-2.226184	-0.20402749	-9.28	-0.18152332132968052	0.46136626331083413
731	-0.19589631	2.324041	-0.17955753	0.19812928	0.02970855	0.7578253	-2.131169	-2.2284775000000003	-0.20679417	-9.28	-0.18135449920604707	0.4615940276455735
732	-0.19654815	2.3228154	-0.1756914	0.20102823	0.030903628	0.7594350999999999	-2.1323981	-2.2306532999999997	-0.20958160000000003	-9.28	-0.1811877969718077	0.46179718752943044
733	-0.19721106	2.3214269	-0.17183976	0.20392409	0.032071866	0.7610438	-2.133523	-2.2327096	-0.21238925	-9.28	-0.18102289361210974	0.46197557753313645
734	-0.19788484	2.3198762	-0.16800362	0.20681748	0.03321305	0.76265097	-2.1345427000000003	-2.2346456000000003	-0.21521659	-9.28	-0.1808595176392407	0.46212916742669186
735	-0.1985693	2.3181636	-0.16418402	0.209709	0.034326956	0.76425606	-2.135456	-2.2364595	-0.21806312	-9.28	-0.18069736538266326	0.4622577958288761
736	-0.19926417	2.3162901	-0.16038194	0.21259925	0.035413396	0.7658586	-2.1362622000000004	-2.2381501	-0.22092831	-9.28	-0.18053614806526017	0.4623614237217417
737	-0.19996926	2.3142562	-0.15659839	0.21548876	0.036472183	0.76745814	-2.1369599999999997	-2.2397162999999995	-0.22381167	-9.28	-0.18037559418122517	0.46243994681598616
738	-0.20068431	2.3120625	-0.15283439	0.21837811	0.037503142	0.7690541999999999	-2.1375487	-2.2411567999999997	-0.22671266	-9.27	-0.18021543389982098	0.46249330109592207
739	-0.20140906	2.30971	-0.14909092	0.22126788	0.038506117	0.7706463000000001	-2.138027	-2.2424705	-0.2296308	-9.27	-0.18005532822170767	0.4625214175024706
740	-0.20214324	2.3071995	-0.14536896	0.22415859	0.039480954	0.7722339	-2.1383939	-2.2436566000000004	-0.23256555	-9.27	-0.17989503609392551	0.46252424260041547
741	-0.20288658	2.3045318	-0.14166953	0.22705078	0.040427513	0.7738166	-2.138649	-2.2447138	-0.23551644	-9.27	-0.1797342939725613	0.4625017492751325
742	-0.20363878	2.3017075	-0.13799357	0.22994499999999998	0.04134567	0.77539384	-2.1387913	-2.245641	-0.23848294	-9.27	-0.17957284121744366	0.46245384734082556
743	-0.20439957	2.298728	-0.13434209	0.23284179	0.0422353	0.7769651999999999	-2.1388202	-2.2464378	-0.24146456	-9.27	-0.17941043795843759	0.4623805884204531
744	-0.20516862	2.295594	-0.13071606	0.23574165	0.043096296	0.7785301	-2.1387348	-2.2471027	-0.24446079	-9.27	-0.17924677186416038	0.4622818796588512
745	-0.20594563	2.2923064	-0.12711643	0.2386451	0.043928567	0.7800882	-2.1385348	-2.2476354	-0.24747115	-9.27	-0.17908167952377405	0.4621577629969116
746	-0.20673026	2.2888665	-0.12354418	0.24155265	0.044732022999999996	0.78163886	-2.1382195999999998	-2.2480345	-0.25049514	-9.27	-0.17891484761300744	0.46200820305116186
747	-0.20752218	2.2852752	-0.12000026	0.24446478	0.04550659	0.78318167	-2.1377884999999996	-2.2482998	-0.25353223	-9.27	-0.17874607919841337	0.4618332215574304
748	-0.20832105	2.2815335	-0.11648562	0.24738201	0.0462522	0.7847162	-2.1372418	-2.2484305	-0.25658200000000003	-9.26	-0.17857523112432264	0.4616328619845272
749	-0.20912653	2.2776427	-0.11300121	0.2503048	0.046968795	0.7862418000000001	-2.1365786	-2.2484257000000003	-0.25964388	-9.26	-0.1784019777977329	0.4614071186121145
750	-0.20993824	2.273604	-0.109547965	0.2532336	0.04765633	0.7877582	-2.1357987	-2.2482848	-0.26271746	-9.26	-0.17822612465147653	0.4611560214831269
751	-0.21075583	2.2694182	-0.10612683	0.2561689	0.04831477	0.78926474	-2.1349022	-2.2480073	-0.26580215	-9.26	-0.17804751727213536	0.4608796309153384
752	-0.21157889	2.2650871	-0.102738716	0.25911114	0.04894408	0.79076105	-2.1338887000000004	-2.2475924	-0.26889753	-9.26	-0.17786587099952444	0.46057798471591394
753	-0.21240708	2.2606115	-0.09938456	0.26206076	0.049544238	0.7922465999999999	-2.1327583999999997	-2.24704	-0.2720031	-9.26	-0.1776811122445119	0.46025115966693403
754	-0.21323998	2.2559931	-0.09606528	0.26501822	0.050115243	0.7937209	-2.131511	-2.2463490000000004	-0.27511838	-9.26	-0.1774929057668127	0.45989919478507835
755	-0.21407719	2.2512329	-0.0927818	0.267984	0.05065708	0.79518354	-2.1301465	-2.2455192000000004	-0.2782429	-9.26	-0.17730112301024117	0.4595221527624824
756	-0.21491832	2.2463322	-0.08953502	0.27095854	0.051169753	0.7966340000000001	-2.1286654	-2.2445502	-0.28137615	-9.26	-0.17710562487016804	0.45912014464407574
757	-0.21576296	2.2412925	-0.08632585	0.27394226	0.051653277000000004	0.7980719000000001	-2.1270676	-2.2434416	-0.28451768	-9.26	-0.1769061971418347	0.4586932500053793
758	-0.21661067	2.2361155	-0.083155185	0.27693567	0.052107666	0.7994968000000001	-2.125353	-2.2421925	-0.287667	-9.25	-0.17670252927358668	0.4582415337667141
759	-0.21746103	2.2308023	-0.080023915	0.27993917	0.052532945	0.8009082	-2.1235223	-2.2408032	-0.29082367	-9.25	-0.17649461189593424	0.45776514520807904
760	-0.21831363	2.2253544	-0.07693293	0.28295323	0.052929147999999995	0.80230576	-2.1215756000000003	-2.239273	-0.29398718	-9.25	-0.17628219703732304	0.45726415853698116
761	-0.21916802	2.2197733	-0.07388310000000001	0.28597832	0.05329633	0.80368906	-2.1195133	-2.2376017999999998	-0.29715714	-9.25	-0.17606515108149626	0.4567387014576553
762	-0.22002377	2.2140608	-0.070875265	0.28901485	0.05363455	0.80505776	-2.1173356	-2.235789	-0.300333	-9.25	-0.17584318753042014	0.45618889432255566
763	-0.2208804	2.208218	-0.06791024	0.29206333	0.053943875999999995	0.8064114	-2.1150427000000005	-2.2338347	-0.30351433	-9.25	-0.17561618560310624	0.4556148476015578
764	-0.22173749	2.202247	-0.0649888	0.29512417	0.054224387	0.8077496	-2.1126356	-2.2317386000000003	-0.3067007	-9.25	-0.1753840141923447	0.4550167299545549
765	-0.22259456	2.1961489	-0.062111683	0.29819784	0.054476187	0.8090721	-2.1101142999999998	-2.2295005	-0.30989164	-9.25	-0.17514640920190766	0.4543946617863071
766	-0.22345114	2.1899257	-0.059279602	0.30128476	0.054699372999999996	0.81037843	-2.1074796	-2.2271202000000003	-0.31308672	-9.25	-0.17490322510210507	0.45374880399762857
767	-0.22430678	2.183579	-0.056493253	0.30438536	0.054894056	0.81166834	-2.104732	-2.2245977000000003	-0.31628546	-9.25	-0.17465427400794897	0.45307931913089994
768	-0.225161	2.1771102	-0.053753283	0.3075001	0.055060368	0.8129414	-2.1018722000000003	-2.2219330000000004	-0.31948745	-9.25	-0.17439943010292483	0.4523863600476897
769	-0.2260133	2.1705215	-0.05106033	0.31062940000000006	0.05519844	0.81419724	-2.0989008	-2.2191257	-0.32269222	-9.24	-0.1741384194529555	0.45167010126778656
770	-0.22686322	2.163814	-0.04841499	0.31377372	0.055308416	0.8154355999999999	-2.0958183	-2.216176	-0.3258993	-9.24	-0.17387111183260856	0.4509306846483427
771	-0.22771026	2.15699	-0.04581784	0.31693345	0.055390447	0.8166561999999999	-2.0926256000000003	-2.213084	-0.32910833	-9.24	-0.17359732040793607	0.45016833734585743
772	-0.22855394	2.1500514	-0.04326942	0.32010904	0.055444695	0.8178585999999999	-2.0893233	-2.2098497999999998	-0.3323188	-9.24	-0.1733168406137212	0.44938324720372713
773	-0.22939374	2.1429996	-0.040770244	0.3233009	0.055471335	0.81904256	-2.0859125	-2.2064734	-0.33553034	-9.24	-0.17302953060890452	0.44857561477062924
774	-0.23022918	2.1358368	-0.03832081	0.32650945	0.05547053	0.8202078000000002	-2.0823936	-2.2029548	-0.33874246	-9.24	-0.1727351371506204	0.44774561486014286
775	-0.23105974	2.128565	-0.035921574	0.32973498	0.055442467	0.8213539000000001	-2.0787675	-2.199294	-0.3419548	-9.24	-0.17243346654897815	0.44689346368627736
776	-0.23188496	2.1211863	-0.033572987	0.33297792	0.05538734	0.8224806999999998	-2.0750352999999997	-2.1954917999999997	-0.34516686	-9.24	-0.1721244096612413	0.4460194324534034
777	-0.23270427	2.1137023	-0.031275455	0.33623856	0.05530534	0.8235878000000001	-2.0711977	-2.1915476000000003	-0.3483783	-9.24	-0.171807702743899	0.44512367195799146
778	-0.23351718	2.1061153	-0.029029372999999997	0.3395172	0.055196672999999995	0.8246749	-2.0672557	-2.1874623	-0.35158867	-9.24	-0.17148323485189224	0.4442064653910444
779	-0.23432319	2.0984273	-0.026835114	0.34281418	0.05506155	0.8257418	-2.0632099999999998	-2.183236	-0.35479754	-9.23	-0.17115077966419048	0.4432680148889307
780	-0.23512176	2.0906405	-0.024693025	0.3461297	0.05490018	0.8267880999999999	-2.0590615000000003	-2.1788682999999995	-0.3580045	-9.23	-0.17081006187785674	0.44230852875112553
781	-0.23591238	2.0827572	-0.022603424	0.349464	0.05471279	0.8278136999999999	-2.0548112	-2.1743605	-0.36120915	-9.23	-0.1704609924477031	0.4413283219116258
782	-0.23669451	2.0747793	-0.02056662	0.35281740000000006	0.054499608	0.8288181	-2.0504599999999997	-2.1697127999999997	-0.36441112	-9.23	-0.17010340829688514	0.4403276062547116
783	-0.23746763	2.0667088	-0.018582892	0.35619003	0.05426086	0.82980114	-2.0460093	-2.1649252999999997	-0.36760992	-9.23	-0.1697371345023083	0.4393066411583542
784	-0.23823123	2.058548	-0.016652498	0.35958213	0.053996794	0.83076257	-2.0414596	-2.159999	-0.37080523	-9.23	-0.16936200968545104	0.43826568991147435
785	-0.23898476	2.0502992	-0.014775683000000001	0.36299387	0.05370764	0.8317022	-2.0368118	-2.154934	-0.37399662	-9.23	-0.1689777765543586	0.43720499972693777
786	-0.2397277	2.041964	-0.012952665	0.36642537	0.05339365	0.83261967	-2.0320675	-2.1497312	-0.37718368	-9.23	-0.1685844451788246	0.4361248537476177
787	-0.24045955	2.033545	-0.011183646	0.36987677	0.053055078	0.8335149	-2.0272272	-2.1443912999999997	-0.38036606	-9.23	-0.16818177635604098	0.43502551773537435
788	-0.24117975	2.0250442	-0.009468809	0.37334824	0.05269217	0.8343877000000001	-2.0222921	-2.1389150000000003	-0.3835433	-9.23	-0.16776962728500625	0.43390727868232565
789	-0.2418878	2.0164638	-0.0078083169999999995	0.37683982	0.052305184000000005	0.8352379000000001	-2.0172637	-2.1333032000000003	-0.3867151	-9.22	-0.16734793882040322	0.43277045398917374
790	-0.24258317	2.0078058	-0.006202317	0.38035166	0.05189436	0.8360654000000001	-2.0121424	-2.1275566	-0.38988104	-9.22	-0.16691647591704392	0.43161528674843724
791	-0.24326533	1.9990727	-0.004650935	0.38388374	0.051459942	0.8368701	-2.0069296000000003	-2.121676	-0.39304075	-9.22	-0.16647512920609875	0.4304420917544327
792	-0.24393377	1.9902663	-0.0031542809999999997	0.3874362	0.05100218	0.8376518000000001	-2.0016265	-2.1156623	-0.39619383	-9.22	-0.16602379722118968	0.42925116144594
793	-0.24458797	1.9813888	-0.00171245	0.391009	0.050521303	0.8384105	-1.9962343	-2.1095168999999996	-0.3993399	-9.22	-0.16556243471816076	0.42804282351215756
794	-0.24522743	1.9724423	-0.000325518	0.39460218	0.050017558	0.83914614	-1.9907540000000001	-2.1032405	-0.40247864	-9.22	-0.1650908818850284	0.4268173583941485
795	-0.24585159	1.9634289	0.0010064569999999999	0.39821568	0.049491167	0.83985865	-1.9851868000000001	-2.0968343999999997	-0.40560964	-9.22	-0.164609069143013	0.4255750936291309
796	-0.24645999	1.9543507	0.002283429	0.40184942	0.048942365	0.840548	-1.979534	-2.0902993999999997	-0.4087325	-9.22	-0.16411688520274012	0.424316332754727
797	-0.24705207	1.9452099	0.003505367	0.4055033	0.048371382000000004	0.8412142	-1.9737967	-2.083637	-0.4118469	-9.22	-0.1636142848530002	0.4230414050234766
798	-0.24762738	1.9360083	0.004672268	0.40917712	0.04777844	0.8418572	-1.9679761000000002	-2.0768485	-0.41495246	-9.22	-0.1631012305944689	0.42175062934748525
799	-0.2481854	1.926748	0.005784143	0.41287068	0.04716375	0.842477	-1.9620736	-2.0699348	-0.41804880000000005	-9.21	-0.1625776650951334	0.4204443048792314
800	-0.24872565	1.9174312	0.006841029	0.41658370000000006	0.046527535	0.84307367	-1.9560901999999998	-2.0628976999999997	-0.42113554	-9.21	-0.1620435470423651	0.4191227897813881
801	-0.24924767	1.90806	0.007842978	0.4203159000000001	0.04587002	0.84364724	-1.9500273000000001	-2.0557382	-0.42421234	-9.21	-0.1614988241700439	0.4177863984277627
802	-0.24975099	1.898636	0.00879006	0.42406693	0.04519142599999999	0.84419775	-1.9438862000000001	-2.048458	-0.42727876	-9.21	-0.1609435330253542	0.41643546540670945
803	-0.25023514	1.8891613	0.009682369	0.42783642	0.04449198	0.8447253	-1.9376681	-2.0410585	-0.43033442	-9.21	-0.1603776381089715	0.4150703193902093
804	-0.2506997	1.8796382	0.010520013	0.43162390000000006	0.04377191	0.84522986	-1.9313743000000003	-2.0335412	-0.43337896	-9.21	-0.15980114232079745	0.4136913036132561
805	-0.25114417	1.8700683	0.011303128	0.43542898	0.043031447	0.8457116	-1.9250063000000002	-2.0259078	-0.43641198	-9.21	-0.15921408711886936	0.412298769327826
806	-0.25156814	1.8604538	0.012031861999999999	0.43925107	0.042270827999999996	0.84617054	-1.918565	-2.0181596	-0.43943313	-9.21	-0.15861641383655128	0.4108930232759173
807	-0.2519712	1.8507966	0.012706386	0.4430896	0.04149029	0.84660685	-1.9120522	-2.0102985	-0.44244203	-9.21	-0.15800824543252565	0.409474444364347
808	-0.2523528	1.8410985	0.013326882	0.44694399999999995	0.04069006	0.8470206	-1.9054689999999999	-2.0023263	-0.44543833	-9.21	-0.15738959388485882	0.4080433764588813
809	-0.25271264	1.8313617	0.013893556000000001	0.45081356	0.039870378	0.84741193	-1.8988167	-1.9942447	-0.44842170000000003	-9.2	-0.15676051797393967	0.4066001612791843
810	-0.2530503	1.8215878	0.014406624	0.45469764	0.03903148	0.84778094	-1.8920968999999996	-1.9860555	-0.45139176	-9.2	-0.15612110805767643	0.4051451641194006
811	-0.25336534	1.8117789	0.014866327	0.45859542	0.038173597000000004	0.8481277	-1.8853108	-1.9777604	-0.45434824	-9.2	-0.15547142564901734	0.4036787163010394
812	-0.25365746	1.801937	0.015272915	0.46250615	0.037296973	0.8484524999999999	-1.8784596999999998	-1.9693615000000002	-0.45729079999999994	-9.2	-0.15481154868339028	0.4022011970402442
813	-0.2539263	1.792064	0.015626654	0.466429	0.036401838	0.8487554	-1.8715452000000001	-1.9608608	-0.4602191	-9.2	-0.1541416181634064	0.4007129789751056
814	-0.25417158	1.7821617	0.015927827	0.4703630999999999	0.035488434	0.8490366	-1.8645686999999997	-1.9522601000000002	-0.46313286	-9.2	-0.1534617296033037	0.39921441502432337
815	-0.25439292	1.7722322	0.016176727	0.47430757	0.034556992	0.84929615	-1.8575313999999998	-1.9435616000000002	-0.46603176	-9.2	-0.15277200756124876	0.39770586481858117
816	-0.25459012	1.7622774	0.01637366	0.47826144	0.03360775	0.8495344000000001	-1.8504349999999998	-1.9347671000000002	-0.46891552	-9.2	-0.15207256990677728	0.39618770992183566
817	-0.25476286	1.7522992	0.016518941000000002	0.48222378	0.03264094	0.8497514000000002	-1.8432808	-1.9258790000000001	-0.47178388	-9.2	-0.15136358750942486	0.3946603273162815
818	-0.25491092	1.7422997	0.016612902	0.48619354	0.0316568	0.84994745	-1.8360703	-1.9168993000000003	-0.47463649999999996	-9.2	-0.15064518312761602	0.393124094112095
819	-0.2550341	1.7322805	0.016655893999999997	0.49016973	0.030655572000000002	0.8501226999999999	-1.8288049	-1.9078304	-0.4774731	-9.19	-0.14991756670064968	0.3915793787811634
820	-0.2551321	1.7222439	0.016648272	0.49415123	0.02963751	0.8502773000000001	-1.8214861	-1.8986741000000003	-0.48029348	-9.19	-0.14918084131770326	0.3900265553672984
821	-0.25520483	1.7121916	0.016590406999999998	0.49813697	0.028602877999999998	0.8504115	-1.8141154	-1.8894331000000002	-0.4830973	-9.19	-0.14843525442970282	0.38846601711874196
822	-0.25525203	1.7021255	0.016482683	0.5021258	0.02755195	0.8505254999999999	-1.8066943	-1.8801095	-0.48588437	-9.19	-0.147680969017295	0.3868981410123579
823	-0.25527355	1.6920478	0.016325485	0.50611657	0.026485007	0.85061955	-1.7992243000000003	-1.8707056	-0.48865438	-9.19	-0.14691815381694034	0.38532331606988407
824	-0.2552693	1.6819602	0.016119221	0.51010805	0.02540233	0.8506938	-1.7917067999999998	-1.8612237	-0.4914071	-9.19	-0.14614702921238196	0.3837419045409142
825	-0.25523904	1.6718647	0.0158643	0.51409906	0.024304202	0.8507485999999999	-1.7841433	-1.8516661	-0.49414226	-9.19	-0.14536775440648908	0.3821542968428134
826	-0.2551827	1.6617634	0.015561139	0.51808834	0.023190903	0.85078424	-1.7765355999999999	-1.8420352999999998	-0.49685967	-9.19	-0.1445805812920515	0.38056090998750075
827	-0.2551002	1.6516579	0.015210163999999998	0.52207464	0.022062715	0.85080093	-1.7688849999999998	-1.8323334	-0.49955904	-9.19	-0.14378569363136462	0.3789620776702609
828	-0.25499138	1.6415504	0.014811801000000001	0.52605665	0.020919915	0.85079896	-1.761193	-1.8225629	-0.5022402	-9.19	-0.14298330384951952	0.37735820356299227
829	-0.25485623	1.6314428	0.014366482	0.530033	0.019762778999999998	0.85077876	-1.7534612	-1.8127263999999998	-0.50490284	-9.19	-0.1421736513961521	0.3757496883342238
830	-0.2546946	1.6213368	0.013874643999999998	0.5340024	0.018591587	0.8507406	-1.7456913	-1.8028258999999998	-0.5075468	-9.18	-0.1413569513436364	0.3741368902676272
831	-0.25450653	1.6112347	0.01333673	0.53796345	0.017406613	0.85068476	-1.7378846000000001	-1.7928642	-0.5101718	-9.18	-0.14053343449561562	0.37252021167325383
832	-0.25429195	1.601138	0.012753195	0.54191476	0.016208125	0.8506116	-1.7300429	-1.7828436	-0.5127776	-9.18	-0.139703375104048	0.37090002460790245
833	-0.2540508	1.5910488	0.012124501999999999	0.54585487	0.014996394	0.8505215	-1.7221677	-1.7727664	-0.5153641	-9.18	-0.13886698761727906	0.369276705778232
834	-0.25378308	1.5809691	0.011451111000000002	0.54978234	0.013771688999999998	0.85041475	-1.7142605	-1.7626351000000002	-0.51793104	-9.18	-0.13802452575238547	0.3676506300979981
835	-0.2534888	1.5709007	0.01073349	0.5536958000000001	0.01253428	0.8502915999999999	-1.7063229	-1.7524523999999997	-0.5204782	-9.18	-0.13717627335951907	0.3660221896460789
836	-0.253168	1.5608454	0.009972122	0.55759364	0.011284431999999999	0.8501525	-1.6983567	-1.7422205000000002	-0.5230053	-9.18	-0.13632249086764187	0.364391748479355
837	-0.25282067	1.5508053	0.009167497	0.5614744	0.010022409	0.8499976999999999	-1.6903633000000002	-1.7319418999999998	-0.5255123	-9.18	-0.13546342603646855	0.3627596866329576
838	-0.25244686	1.5407822	0.00832013	0.5653365	0.008748472	0.8498275	-1.6823443999999999	-1.7216192	-0.5279988	-9.18	-0.13459938276265968	0.3611263683540859
839	-0.25204667	1.5307779	0.007430558	0.5691785	0.007462879	0.8496423000000001	-1.6743019000000001	-1.7112547999999999	-0.5304647	-9.18	-0.1337306562529551	0.35949218343368655
840	-0.25162014	1.5207944	0.006499336999999999	0.5729987	0.006165889	0.8494424	-1.6662369	-1.7008512999999998	-0.53290987	-9.17	-0.13285749955776463	0.3578574724717214
841	-0.25116733	1.5108335	0.005527046999999999	0.5767956	0.004857758	0.84922814	-1.6581514	-1.6904111000000002	-0.53533405	-9.17	-0.1319802033722009	0.35622262021740986
842	-0.25068837	1.500897	0.004514291	0.5805675	0.003538742	0.8489998	-1.6500468000000001	-1.6799366000000002	-0.537737	-9.17	-0.1310990434598491	0.35458795864352455
843	-0.25018334	1.490987	0.00346169	0.5843128000000001	0.002209099	0.8487578000000001	-1.6419249	-1.6694305	-0.54011863	-9.17	-0.13021433796026607	0.3529538769630867
844	-0.24965239	1.4811051	0.002369886	0.5880299	0.000869078	0.8485024	-1.6337868	-1.6588953999999998	-0.54247874	-9.17	-0.12932633028044974	0.3513207065780912
845	-0.24909562	1.4712533	0.0012395330000000001	0.59171706	-0.000481074	0.84823394	-1.6256343	-1.6483333999999998	-0.54481715	-9.17	-0.1284353037615051	0.34968877928020325
846	-0.24851319	1.4614334	7.13e-05	0.5953727	-0.0018411060000000001	0.84795284	-1.6174688	-1.6377475000000001	-0.5471335999999999	-9.17	-0.12754154969931875	0.34805846876161933
847	-0.24790525	1.4516472	-0.001134083	0.59899503	-0.003210773	0.8476593000000001	-1.6092918	-1.62714	-0.54942805	-9.17	-0.12664538532517497	0.34643008365604433
848	-0.24727197	1.4418967	-0.002375944	0.60258234	-0.004589837	0.84735376	-1.6011046999999998	-1.6165136	-0.5517003	-9.17	-0.12574706376635825	0.3448039866083464
849	-0.24661352	1.4321835	-0.003653547	0.606133	-0.005978056	0.8470365	-1.592909	-1.6058708000000002	-0.55395013	-9.17	-0.12484689403322097	0.3431804894522421
850	-0.24593009	1.4225097	-0.004966153	0.6096451999999999	-0.007375191	0.8467079	-1.584706	-1.5952142	-0.55617744	-9.16	-0.1239451449210044	0.34155992580351735
851	-0.24522188	1.4128771	-0.0063130090000000005	0.61311716	-0.008781008	0.8463681999999999	-1.5764968000000001	-1.5845464	-0.5583821	-9.16	-0.12304208413709346	0.3399426013373492
852	-0.2444891	1.4032873	-0.007693347	0.6165472	-0.010195272	0.84601784	-1.5682831	-1.5738702	-0.56056386	-9.16	-0.1221380612254317	0.3383288523150707
853	-0.24373196	1.3937423	-0.009106386	0.61993355	-0.011617755	0.84565717	-1.560066	-1.563188	-0.5627226	-9.16	-0.12123329541472286	0.3367189779992456
854	-0.24295072	1.384244	-0.010551327	0.62327427	-0.013048226000000001	0.8452864	-1.5518466999999998	-1.5525025	-0.56485826	-9.16	-0.1203281222695846	0.3351132736072709
855	-0.2421456	1.374794	-0.012027363000000001	0.62656766	-0.014486456000000002	0.8449059999999999	-1.5436264	-1.5418165000000001	-0.5669706	-9.16	-0.11942280562078518	0.33351205067231837
856	-0.24131685	1.3653944	-0.01353368	0.6298119000000001	-0.015932217	0.8445162	-1.5354063999999998	-1.5311326	-0.56905955	-9.16	-0.1185176497874654	0.3319156085664375
857	-0.24046475	1.3560467	-0.015069454	0.6330051	-0.017385278	0.8441173000000001	-1.5271877	-1.5204536	-0.5711248999999999	-9.16	-0.11761295581292384	0.33032421991024885
858	-0.23958956	1.3467528	-0.016633863	0.6361455	-0.018845417	0.8437094999999999	-1.5189714	-1.509782	-0.5731666	-9.16	-0.116709008250796	0.32873815213291724
859	-0.23869155	1.3375146	-0.018226076	0.6392310999999999	-0.020312412	0.8432931999999999	-1.5107589	-1.4991207	-0.5751845	-9.16	-0.11580613361919065	0.32715772322123976
860	-0.23777103	1.3283339	-0.019845253	0.64226013	-0.021786047000000003	0.84286845	-1.502551	-1.4884723	-0.5771784000000001	-9.15	-0.11490462217393659	0.3255831565101985
861	-0.23682831	1.3192123	-0.021490565	0.6452306999999999	-0.023266113999999997	0.8424356	-1.4943488	-1.4778396999999999	-0.5791483000000001	-9.15	-0.11400479709011756	0.3240147408636858
862	-0.23586366	1.3101518	-0.02316118	0.6481409	-0.024752407999999997	0.84199476	-1.4861532	-1.4672253999999998	-0.58109397	-9.15	-0.11310692648790655	0.3224527029597315
863	-0.23487742	1.3011541	-0.024856286000000002	0.65098876	-0.02624473	0.8415461999999999	-1.4779655	-1.4566325	-0.58301526	-9.15	-0.11221140019936199	0.3208973302348494
864	-0.23386994	1.2922211	-0.026575089	0.6537725000000001	-0.027742883	0.84108996	-1.4697864	-1.4460633999999999	-0.5849122	-9.15	-0.11131848696739535	0.3193488295792037
865	-0.2328415	1.2833543	-0.028316801000000003	0.65648997	-0.02924668	0.8406263	-1.461617	-1.4355211	-0.58678454	-9.15	-0.11042856391346992	0.31780744558603596
866	-0.23179251	1.2745558	-0.030080662999999997	0.6591394	-0.03075593	0.84015536	-1.4534582	-1.4250083	-0.5886321999999999	-9.15	-0.10954191557894893	0.31627342231091465
867	-0.23072328	1.2658272	-0.03186593	0.6617188	-0.032270454	0.8396773000000001	-1.4453108000000001	-1.4145278000000001	-0.5904550999999999	-9.15	-0.10865889797547487	0.31474696321047496
868	-0.22963418	1.2571703	-0.033671856	0.6642262	-0.03379007	0.8391921999999998	-1.4371758999999997	-1.4040823	-0.59225315	-9.15	-0.10777985967864731	0.3132282981831984
869	-0.22852558	1.2485869	-0.03549773	0.6666595999999999	-0.035314612	0.8387003000000001	-1.4290541	-1.3936747	-0.59402615	-9.15	-0.10690511976600142	0.31171762309176826
870	-0.22739784	1.2400787	-0.03734284	0.669017	-0.036843915	0.83820176	-1.4209465000000001	-1.3833078	-0.59577405	-9.14	-0.10603505572527991	0.31021516001785676
871	-0.22625138	1.2316473	-0.039206497	0.67129654	-0.038377807	0.8376966999999998	-1.4128538	-1.3729843000000002	-0.5974968	-9.14	-0.10517000995765942	0.308721086113982
872	-0.22508655	1.2232945	-0.04108803	0.67349607	-0.03991613	0.8371853000000001	-1.404777	-1.362707	-0.5991941999999999	-9.14	-0.10431033870540612	0.3072356077674065
873	-0.22390378	1.2150218	-0.042986773	0.6756137	-0.041458733	0.83666784	-1.3967171	-1.3524787	-0.6008663000000001	-9.14	-0.10345644361517332	0.3057589171264198
874	-0.22270344	1.2068307	-0.044902085999999994	0.6776475000000001	-0.04300546	0.83614457	-1.3886746	-1.3423023	-0.60251284	-9.14	-0.1026086575558362	0.3042911686589902
875	-0.22148597	1.198723	-0.04683334	0.6795954000000001	-0.04455616	0.83561575	-1.3806508	-1.3321806	-0.60413384	-9.14	-0.10176740042663572	0.3028325769327537
876	-0.2202518	1.1906999	-0.048779897	0.6814557	-0.04611069	0.8350816999999999	-1.3726463	-1.3221165000000001	-0.6057291	-9.14	-0.10093299451892768	0.30138330622114357
877	-0.21900131	1.182763	-0.050741136	0.6832263000000001	-0.047668915	0.8345427	-1.3646624	-1.3121127000000001	-0.6072986	-9.14	-0.10010589762471261	0.2999435271094601
878	-0.21773498	1.1749135	-0.052716434000000006	0.6849055000000001	-0.049230695	0.83399916	-1.3566996999999998	-1.3021722	-0.6088423000000001	-9.14	-0.09928645789128875	0.2985134091962441
879	-0.2164532	1.167153	-0.05470516	0.68649155	-0.05079589	0.8334514000000001	-1.3487593999999998	-1.2922978	-0.61036	-9.14	-0.09847505486518011	0.2970931321166262
880	-0.21515645	1.1594828	-0.05670671	0.6879824999999999	-0.05236438	0.8328999	-1.3408421999999998	-1.2824923000000001	-0.61185175	-9.13	-0.09767206157159168	0.2956828484466412
881	-0.21384515	1.1519042	-0.058720477	0.6893766	-0.053936027000000004	0.8323451	-1.3329494	-1.2727582	-0.6133174	-9.13	-0.0968778585925742	0.2942827117648185
882	-0.21251978	1.1444184	-0.06074585	0.6906722	-0.055510715	0.83178747	-1.3250817	-1.2630986000000002	-0.6147569	-9.13	-0.09609283511095262	0.2928928784106129
883	-0.21118078	1.1370267	-0.062782235	0.69186753	-0.057088315	0.83122736	-1.3172401000000002	-1.253516	-0.6161701	-9.13	-0.09531732986252689	0.2915134870625851
884	-0.2098286	1.1297302	-0.06482904	0.6929609	-0.058668714000000004	0.8306653	-1.3094257	-1.2440129999999998	-0.61755705	-9.13	-0.09455174218645136	0.2901446795306736
885	-0.20846371	1.1225303	-0.066885665	0.69395065	-0.060251795	0.83010185	-1.3016393	-1.2345921	-0.6189176	-9.13	-0.093796370264261	0.28878658325858353
886	-0.20708658	1.115428	-0.06895154	0.6948352	-0.061837435	0.82953745	-1.2938821000000003	-1.2252558	-0.62025166	-9.13	-0.09305161023614252	0.28743932438801906
887	-0.20569764	1.1084245	-0.07102607	0.6956129	-0.063425526	0.82897264	-1.286155	-1.2160069	-0.62155926	-9.13	-0.09231781249358027	0.2861030580252066
888	-0.20429735	1.101521	-0.073108695	0.69628215	-0.06501596	0.828408	-1.2784588	-1.2068473999999998	-0.6228403	-9.13	-0.09159525985440992	0.28477785986173826
889	-0.20288618	1.0947185	-0.075198844	0.6968414	-0.066608615	0.827844	-1.2707947	-1.1977799999999998	-0.62409467	-9.13	-0.09088435020235947	0.2834638686569707
890	-0.20146455	1.088018	-0.07729596	0.6972891999999999	-0.06820339	0.8272811999999999	-1.2631636999999998	-1.1888068999999999	-0.62532234	-9.13	-0.09018538868730755	0.28216119190952665
891	-0.20003293	1.0814204	-0.079399474	0.69762397	-0.06980015	0.82672006	-1.2555666	-1.1799304	-0.6265233	-9.12	-0.08949871188290326	0.2808699137441447
892	-0.19859177	1.0749271	-0.081508845	0.6978443	-0.07139878	0.8261611999999999	-1.2480044	-1.171153	-0.62769747	-9.12	-0.0888246302381219	0.2795901645248739
893	-0.1971415	1.0685389	-0.083623536	0.6979486999999999	-0.07299912	0.8256051999999999	-1.2404783000000001	-1.1624763999999999	-0.62884474	-9.12	-0.08816342112635465	0.2783220222864918
894	-0.19568259	1.0622567	-0.08574301	0.6979358	-0.07460104	0.82505256	-1.2329891000000002	-1.1539031000000002	-0.6299651	-9.12	-0.08751543126659816	0.2770655808881887
895	-0.19421545	1.0560815	-0.08786674	0.6978043	-0.07620438	0.82450384	-1.2255377	-1.1454353000000002	-0.63105863	-9.12	-0.08688094703095334	0.2758209444421134
896	-0.19274054	1.0500141	-0.08999418	0.6975528	-0.077808976	0.82395965	-1.2181251	-1.1370748	-0.63212514	-9.12	-0.08626023916167112	0.2745881715240637
897	-0.19125831	1.0440556	-0.09212483	0.69718015	-0.07941465	0.8234206000000001	-1.2107523999999998	-1.1288238000000002	-0.63316464	-9.12	-0.08565358890875922	0.2733673832017977
898	-0.1897692	1.0382067	-0.09425817	0.69668514	-0.08102123	0.8228871999999999	-1.2034205	-1.120684	-0.63417715	-9.12	-0.08506124522441866	0.2721586421643444
899	-0.18827364	1.0324684	-0.09639368	0.6960666999999999	-0.08262852	0.8223601	-1.1961305	-1.1126578	-0.63516253	-9.12	-0.08448349225981819	0.2709620741648449
900	-0.18677208	1.0268414	-0.09853088	0.6953236	-0.08423633	0.82183987	-1.1888832	-1.1047467	-0.6361209	-9.12	-0.08392057958020527	0.2697777173785228
901	-0.18526495	1.0213264	-0.10066924	0.69445497	-0.08584448	0.82132715	-1.1816796	-1.0969526	-0.63705224	-9.11	-0.08337272914876302	0.2686056707372388
902	-0.1837527	1.0159245	-0.102808274	0.69345975	-0.08745279	0.82082254	-1.1745206	-1.0892773999999998	-0.63795656	-9.11	-0.08284017566123364	0.26744602683741764
903	-0.18223578	1.0106362	-0.104947485	0.6923371	-0.089061074	0.8203266	-1.1674073999999999	-1.0817226999999998	-0.638834	-9.11	-0.08232316954849915	0.26629887781013845
904	-0.18071465	1.0054623	-0.10708639	0.6910861	-0.09066917	0.8198401	-1.1603409	-1.0742905	-0.6396845	-9.11	-0.08182195812063853	0.26516431559033055
905	-0.17918979	1.0004036	-0.10922451	0.6897059	-0.09227691	0.81936353	-1.1533219	-1.0669822	-0.64050823	-9.11	-0.08133671818450505	0.26404241372146026
906	-0.17766161	0.99546075	-0.11136137	0.6881959	-0.09388412	0.8188975000000001	-1.1463516000000002	-1.0597994	-0.64130527	-9.11	-0.0808676915508228	0.2629332668375722
907	-0.17613064	0.99063444	-0.11349649999999999	0.6865551999999999	-0.09549064	0.81844276	-1.1394306	-1.0527440000000001	-0.64207566	-9.11	-0.08041507068342002	0.26183696773358806
908	-0.17459732	0.98592526	-0.11562945	0.6847833000000001	-0.09709632	0.81799984	-1.1325603000000002	-1.0458174	-0.64281946	-9.11	-0.07997909508165145	0.26075362024282756
909	-0.17306212	0.9813339	-0.117759764	0.6828795	-0.098700985	0.81756943	-1.1257414	-1.039021	-0.6435369000000001	-9.11	-0.07955992483208382	0.259683306525421
910	-0.17152552	0.976861	-0.11988699400000001	0.6808433	-0.10030449	0.8171522	-1.1189749	-1.0323565000000001	-0.64422804	-9.11	-0.0791577718894984	0.25862613995929556
911	-0.16998798	0.972507	-0.122010715	0.6786743000000001	-0.10190669	0.81674874	-1.1122618	-1.0258251	-0.64489293	-9.1	-0.0787727968423971	0.2575822045690539
912	-0.16844994	0.9682725	-0.12413049	0.6763719	-0.10350742	0.81635976	-1.1056030000000001	-1.0194286	-0.6455318	-9.1	-0.07840523123406302	0.2565516231798542
913	-0.16691189	0.96415794	-0.12624589	0.6739358	-0.10510654	0.8159858	-1.0989995000000001	-1.0131681000000001	-0.6461446999999999	-9.1	-0.07805523068723469	0.25553448093949266
914	-0.16537425	0.96016365	-0.1283565	0.6713656	-0.106703885	0.81562763	-1.0924523000000002	-1.0070449000000001	-0.64673185	-9.1	-0.07772297792477931	0.2545308861692839
915	-0.16383749	0.95629007	-0.13046192	0.6686611	-0.10829932	0.81528586	-1.0859622	-1.0010605	-0.6472933000000001	-9.1	-0.07740863402486167	0.2535409495005581
916	-0.16230205	0.9525375	-0.13256171	0.66582197	-0.109892696	0.8149611999999999	-1.0795302	-0.995216	-0.6478293	-9.1	-0.07711236733308748	0.2525647758211792
917	-0.16076836	0.94890624	-0.13465549	0.6628480999999999	-0.111483864	0.8146542	-1.0731574	-0.98951274	-0.6483399999999999	-9.1	-0.07683436789467535	0.2516024942471394
918	-0.15923686	0.94539654	-0.13674283	0.6597394	-0.11307268	0.8143655	-1.0668446000000003	-0.98395187	-0.64882547	-9.1	-0.07657476341181862	0.25065420517913667
919	-0.15770799	0.9420086	-0.13882336	0.65649563	-0.114659	0.8140959	-1.0605927	-0.9785345	-0.6492859000000001	-9.1	-0.07633370051952786	0.2497200270165395
920	-0.15618217	0.9387426	-0.14089668	0.65311694	-0.116242684	0.81384593	-1.0544028	-0.9732618000000001	-0.6497215999999999	-9.1	-0.07611136509829035	0.24880009723156568
921	-0.15465982	0.9355987	-0.1429624	0.64960337	-0.11782361599999999	0.81361634	-1.0482757	-0.9681348	-0.65013266	-9.09	-0.0759078463496543	0.24789454169032085
922	-0.15314138	0.9325769	-0.14502014	0.6459549	-0.119401656	0.8134078	-1.0422125	-0.9631546000000001	-0.65051925	-9.09	-0.07572332562180582	0.24700349468953134
923	-0.15162724	0.92967737	-0.14706951	0.64217174	-0.1209767	0.81322086	-1.036214	-0.9583221	-0.6508816	-9.09	-0.07555790948386296	0.2461270821392735
924	-0.15011783	0.9269	-0.14911017	0.6382541	-0.122548625	0.8130563000000001	-1.0302812	-0.95363843	-0.6512199000000001	-9.09	-0.07541174725106556	0.2452654587389076
925	-0.14861354	0.924245	-0.15114175	0.63420224	-0.12411732	0.81291467	-1.0244149999999999	-0.9491043	-0.6515343000000001	-9.09	-0.07528492249253167	0.24441875828746917
926	-0.1471148	0.9217121	-0.15316388	0.6300163000000001	-0.12568268	0.8127966999999999	-1.0186164	-0.9447208	-0.65182513	-9.09	-0.07517762088008878	0.24358713853769146
927	-0.14562199	0.91930133	-0.15517620000000001	0.6256968	-0.1272446	0.812703	-1.0128864	-0.94048864	-0.6520925	-9.09	-0.07508991046153599	0.24277075694519865
928	-0.14413552	0.9170125	-0.1571784	0.6212439000000001	-0.12880297	0.8126342	-1.0072259	-0.93640876	-0.6523366999999999	-9.09	-0.07502195968647847	0.24196976616105578
929	-0.14265577	0.9148456	-0.15917012	0.61665803	-0.13035771	0.81259096	-1.0016358	-0.9324818000000001	-0.65255797	-9.09	-0.0749738443475469	0.24118432788586353
930	-0.14118314	0.91280025	-0.161151	0.61193967	-0.13190871	0.81257385	-0.99611694	-0.92870855	-0.65275645	-9.09	-0.07494566838400946	0.2404145952077995
931	-0.139718	0.9108764	-0.16312075	0.6070892	-0.1334559	0.8125836	-0.99067026	-0.9250896000000001	-0.6529324000000001	-9.08	-0.07493752364469744	0.2396607423181664
932	-0.13826074	0.9090737	-0.16507901	0.6021072	-0.13499917	0.81262094	-0.9852968000000001	-0.9216255999999999	-0.65308607	-9.08	-0.07494950406887903	0.2389229554556159
933	-0.13681175	0.9073919	-0.16702548	0.5969943	-0.13653845	0.8126865	-0.97999734	-0.918317	-0.6532178000000001	-9.08	-0.07498167915137821	0.23820140431250927
934	-0.13537139	0.9058308	-0.16895984	0.5917508	-0.13807364	0.81278104	-0.9747726999999999	-0.91516435	-0.6533277	-9.08	-0.07503410849683972	0.23749626512608532
935	-0.13394004	0.9043899	-0.1708818	0.58637756	-0.13960466	0.8129054	-0.9696238000000001	-0.9121679	-0.65341604	-9.08	-0.0751068181349691	0.236807726344624
936	-0.13251805	0.90306896	-0.17279103	0.5808751	-0.14113143	0.8130602	-0.96455145	-0.9093280999999999	-0.65348315	-9.08	-0.07519988370464745	0.23613597452547172
937	-0.13110581	0.9018675	-0.17468727	0.5752440999999999	-0.14265388	0.8132463000000001	-0.9595564	-0.90664524	-0.6535293000000001	-9.08	-0.07531333239061991	0.2354812025869589
938	-0.12970366	0.9007852	-0.17657022	0.5694854	-0.14417194	0.8134646	-0.95463955	-0.90411943	-0.65355474	-9.08	-0.07544714756561702	0.23484361994264102
939	-0.12831195	0.8998216	-0.17843963	0.56359965	-0.14568551	0.8137156999999999	-0.94980156	-0.90175086	-0.6535597	-9.08	-0.0756013641701974	0.23422340379829862
940	-0.12693103	0.89897615	-0.18029527	0.5575876000000001	-0.14719455	0.8140006	-0.94504315	-0.89953965	-0.6535446	-9.08	-0.07577598882256828	0.23362076951286834
941	-0.12556125	0.8982484	-0.18213695	0.55145013	-0.14869899	0.8143201	-0.94036514	-0.89748573	-0.6535097	-9.07	-0.07597101753047095	0.23303592057829767
942	-0.12420296	0.89763784	-0.18396448	0.545188	-0.15019877	0.814675	-0.9357681999999999	-0.8955892	-0.6534553000000001	-9.07	-0.07618645168375439	0.2324690712762596
943	-0.12285649	0.8971439	-0.18577770000000002	0.53880215	-0.15169387	0.81506616	-0.93125296	-0.89384985	-0.6533819000000001	-9.07	-0.07642228443550748	0.23192042841416113
944	-0.121522166	0.89676607	-0.18757647	0.53229344	-0.15318422	0.8154945	-0.9268200999999999	-0.8922674999999999	-0.6532896	-9.07	-0.07667844992041056	0.23139020574644553
945	-0.120200336	0.8965037	-0.18936070000000002	0.5256629	-0.15466982	0.8159609	-0.92247033	-0.8908421000000001	-0.65317905	-9.07	-0.07695498323050608	0.2308786443891443
946	-0.11889133	0.8963561	-0.19113027	0.5189115	-0.15615062	0.81646615	-0.9182041999999999	-0.8895731	-0.65305036	-9.07	-0.07725179141875374	0.23038593236640337
947	-0.117595464	0.8963227	-0.1928851	0.5120403	-0.1576266	0.81701124	-0.9140224	-0.88846034	-0.6529041	-9.07	-0.07756885964308843	0.22991232331789435
948	-0.11631308	0.89640284	-0.19462517	0.5050505	-0.15909776	0.81759703	-0.9099254999999999	-0.8875031999999999	-0.6527406	-9.07	-0.07790610462927289	0.22945803075956886
949	-0.11504448	0.8965958	-0.19635043	0.49794307	-0.16056408	0.81822443	-0.9059142	-0.88670135	-0.65256023	-9.07	-0.07826349955236012	0.22902329302526703
950	-0.11379001	0.8969008	-0.19806083	0.49071932	-0.16202556	0.8188944	-0.9019889000000001	-0.8860540000000001	-0.6523635	-9.07	-0.0786409233164067	0.22860832822898444
951	-0.11254997	0.8973171	-0.19975639999999997	0.48338044	-0.16348217	0.8196076999999999	-0.89815044	-0.88556063	-0.65215075	-9.07	-0.07903834517463047	0.22821337687637147
952	-0.11132467	0.89784396	-0.20143715	0.4759277	-0.16493396	0.82036537	-0.8943992000000001	-0.88522047	-0.65192246	-9.06	-0.07945565344258627	0.22783866431049285
953	-0.110114425	0.89848053	-0.2031031	0.46836248	-0.1663809	0.82116836	-0.8907359	-0.8850326999999999	-0.65167904	-9.06	-0.07989274342969259	0.22748443352200298
954	-0.108919546	0.899226	-0.2047543	0.46068606	-0.167823	0.8220175999999999	-0.88716114	-0.88499653	-0.65142095	-9.06	-0.08034953290693074	0.22715092025283334
955	-0.10774033	0.9000794	-0.20639078	0.45289989999999997	-0.16926028	0.8229139999999999	-0.8836754000000001	-0.8851110000000001	-0.6511486999999999	-9.06	-0.0808259065073607	0.2268383481015158
956	-0.10657708	0.90103996	-0.20801266	0.44500545	-0.17069276	0.8238585999999999	-0.8802793	-0.8853751	-0.65086263	-9.06	-0.08132172505202825	0.22654695610721642
957	-0.1054301	0.9021066	-0.20961997	0.43700418	-0.17212045	0.82485235	-0.87697345	-0.88578784	-0.65056336	-9.06	-0.08183689480771382	0.22627697951491502
958	-0.10429968	0.9032783	-0.21121279999999998	0.42889765	-0.17354338	0.82589614	-0.8737584	-0.88634807	-0.65025127	-9.06	-0.08237127979701152	0.22602863577404864
959	-0.10318611	0.9045542	-0.21279123	0.42068738	-0.17496157	0.82699114	-0.87063473	-0.8870546999999999	-0.6499269	-9.06	-0.08292472554671602	0.22580217455802076
960	-0.10208968	0.90593314	-0.21435532	0.41237506	-0.17637503	0.8281381999999999	-0.867603	-0.8879064	-0.64959073	-9.06	-0.0834970843358803	0.22559780376027308
961	-0.101010695	0.9074141	-0.21590516	0.4039623	-0.17778377	0.8293384	-0.86466384	-0.8889019	-0.64924324	-9.06	-0.0840882029319297	0.225415751543367
962	-0.09994942	0.9089959	-0.21744081	0.39545083	-0.17918779999999998	0.8305927	-0.8618177	-0.8900399999999999	-0.648885	-9.05	-0.08469791923536514	0.22525623994162977
963	-0.09890615	0.91067755	-0.21896239	0.38684240000000003	-0.18058713	0.8319021999999999	-0.8590653	-0.8913190999999999	-0.6485165	-9.05	-0.0853260466363504	0.22511948537034598
964	-0.09788117	0.9124578	-0.22046994	0.37813875	-0.18198174	0.8332679000000001	-0.8564071	-0.8927379000000001	-0.64813817	-9.05	-0.0859723938193003	0.22500569599914252
965	-0.09687474	0.9143355	-0.22196354	0.36934173	-0.18337163	0.83469087	-0.8538437	-0.89429486	-0.6477507	-9.05	-0.08663678715855071	0.22491508171203647
966	-0.095887154	0.91630936	-0.22344325	0.36045322	-0.18475679	0.8361721	-0.8513757	-0.89598846	-0.6473545	-9.05	-0.08731901973903232	0.22484784041327235
967	-0.09491869	0.91837823	-0.22490914	0.35147506	-0.1861372	0.83771265	-0.8490036	-0.897817	-0.6469501999999999	-9.05	-0.08801887630136065	0.22480416338181727
968	-0.093969606	0.92054087	-0.22636124	0.34240925	-0.18751283	0.8393135	-0.84672797	-0.89977884	-0.64653826	-9.05	-0.08873612518078908	0.22478423405826456
969	-0.09304018	0.9227959	-0.22779964	0.33325773	-0.18888366	0.84097564	-0.8445495000000001	-0.9018724	-0.64611924	-9.05	-0.08947059571386126	0.22478823543475615
970	-0.09213068	0.92514217	-0.22922435	0.32402253	-0.19024967	0.84270006	-0.8424685	-0.90409577	-0.6456938	-9.05	-0.09022200159597396	0.22481633115695351
971	-0.091241375	0.92757833	-0.23063543	0.31470573	-0.1916108	0.8444877000000001	-0.8404855	-0.9064473	-0.64526236	-9.05	-0.09099011161909737	0.22486867809355449
972	-0.090372525	0.9301031	-0.23203291	0.30530936	-0.19296703	0.84633946	-0.8386009	-0.908925	-0.64482564	-9.04	-0.09177467355194728	0.22494541809165766
973	-0.089524396	0.93271524	-0.23341683	0.29583555	-0.19431828	0.8482561	-0.83681494	-0.91152704	-0.6443840000000001	-9.04	-0.0925753998470243	0.22504666526370123
974	-0.088697255	0.9354134	-0.23478720000000003	0.28628647	-0.19566454	0.8502384	-0.83512795	-0.91425157	-0.64393824	-9.04	-0.09339205160637748	0.22517255100364875
975	-0.087891355	0.93819636	-0.23614405	0.27666423	-0.1970057	0.85228693	-0.8335401	-0.91709644	-0.6434888000000001	-9.04	-0.09422432489910976	0.22532314669066136
976	-0.08710695	0.94106275	-0.23748745	0.266971	-0.19834174	0.8544023999999999	-0.83205146	-0.9200596999999999	-0.64303637	-9.04	-0.09507194690543491	0.22549854055410334
977	-0.08634431	0.94401133	-0.23881742	0.25720897	-0.19967256	0.8565853000000001	-0.8306621999999999	-0.9231391999999999	-0.64258146	-9.04	-0.09593461650517991	0.22569879152788955
978	-0.085603684	0.9470408	-0.24013408	0.24738035	-0.20099808	0.85883623	-0.8293723	-0.9263329	-0.64212465	-9.04	-0.09681203532300314	0.22592395355116504
979	-0.08488532	0.9501499	-0.24143748	0.23748733	-0.20231824	0.86115545	-0.8281816999999999	-0.92963856	-0.6416666	-9.04	-0.09770391419964894	0.22617404553026713
980	-0.08418949	0.9533373	-0.24272774	0.22753220000000002	-0.20363294	0.8635434999999999	-0.82709044	-0.9330540999999999	-0.6412079	-9.04	-0.09860995530434925	0.22644910267830431
981	-0.08351642	0.9566017	-0.24400496	0.21751717	-0.20494206	0.8660005999999999	-0.82609826	-0.9365771999999999	-0.64074904	-9.04	-0.09952983217875161	0.22674909725350048
982	-0.08286637	0.95994174	-0.24526925	0.20744452	-0.20624553	0.8685271000000001	-0.82520515	-0.94020575	-0.6402906999999999	-9.03	-0.10046326509706283	0.22707403737794943
983	-0.0822396	0.96335614	-0.24652077	0.19731651	-0.20754322	0.87112325	-0.8244108	-0.94393754	-0.6398335	-9.03	-0.10140994786223517	0.22742388700220173
984	-0.08163634	0.9668435	-0.24775963	0.18713547	-0.20883505	0.8737891999999999	-0.82371503	-0.94777024	-0.639378	-9.03	-0.10236957039931405	0.22779859298091132
985	-0.08105686	0.9704023	-0.24898598	0.1769037	-0.21012089	0.8765251000000001	-0.8231175	-0.95170164	-0.63892484	-9.03	-0.1033418458568573	0.22819808536582112
986	-0.08050141	0.97403127	-0.2502	0.16662349999999998	-0.2114006	0.8793310999999999	-0.82261795	-0.95572954	-0.6384746	-9.03	-0.10432646975939433	0.2286222979311934
987	-0.07997024	0.97772884	-0.25140187	0.15629725	-0.2126741	0.8822073	-0.82221603	-0.95985156	-0.6380279000000001	-9.03	-0.10532314521155466	0.22907112520185405
988	-0.079463616	0.9814936	-0.25259176	0.14592727	-0.21394122	0.8851536	-0.82191133	-0.96406543	-0.6375854000000001	-9.03	-0.10633158819458433	0.22954444966075396
989	-0.07898178	0.98532397	-0.25376987	0.13551594	-0.21520184	0.88817006	-0.8217035	-0.96836895	-0.6371475999999999	-9.03	-0.10735150821847489	0.23004214757198949
990	-0.078525	0.9892186	-0.25493649999999995	0.12506564	-0.21645583	0.8912566999999999	-0.82159203	-0.97275966	-0.63671523	-9.03	-0.10838259074186327	0.23056408167857845
991	-0.07809353	0.9931758	-0.25609174	0.11457873	-0.21770306	0.8944134	-0.82157654	-0.9772353000000001	-0.6362889	-9.03	-0.10942457045917091	0.23111008597781954
992	-0.07768762	0.99719405	-0.25723594	0.10405764	-0.21894339999999998	0.89764005	-0.8216564000000001	-0.9817935999999999	-0.63586915	-9.02	-0.11047715215267605	0.23167998206928253
993	-0.07730752	1.0012718	-0.25836936	0.093504764	-0.22017673	0.90093654	-0.8218312	-0.98643214	-0.63545656	-9.02	-0.11154004048740981	0.23227358656416117
994	-0.0769535	1.0054076	-0.2594922	0.082922526	-0.22140296	0.90430266	-0.82210034	-0.9911485999999999	-0.6350519	-9.02	-0.11261297141296216	0.23289069459986658
995	-0.07662579	1.0095996	-0.26060474	0.07231334	-0.22262199	0.90773827	-0.8224633	-0.9959406	-0.6346556999999999	-9.02	-0.11369566002911673	0.23353108438187783
996	-0.076324634	1.0138463	-0.26170728	0.061679624	-0.22383374	0.91124314	-0.82291937	-1.0008059	-0.63426864	-9.02	-0.11478783578481846	0.23419453057418668
997	-0.076050304	1.0181459	-0.26280013	0.051023807000000004	-0.22503813	0.914817	-0.82346797	-1.0057418	-0.6338912	-9.02	-0.1158892008922522	0.23488075458044214
998	-0.07580303	1.022497	-0.2638836	0.040348300000000004	-0.22623510000000002	0.91845953	-0.8241084000000001	-1.0107462	-0.63352424	-9.02	-0.11699951984913722	0.2355895268107394
999	-0.07558306	1.0268979	-0.26495793	0.029655532999999998	-0.22742459	0.9221705	-0.82484007	-1.0158168	-0.6331682	-9.02	-0.1181185236454362	0.23632057008739962
1000	-0.075390644	1.0313469	-0.26602355	0.018947938	-0.22860655	0.92594963	-0.82566214	-1.0209509	-0.6328238	-9.02	-0.11924589991323388	0.23707358937091874
1001	-0.07522601	1.0358422	-0.26708066	0.008227934000000001	-0.22978094	0.9297965	-0.826574	-1.0261463	-0.6324917	-9.02	-0.12038144384888712	0.23784827952589901
1002	-0.075089365	1.040382	-0.26812968	-0.0025020570000000002	-0.23094770000000003	0.93371075	-0.82757485	-1.0314006	-0.6321724	-9.01	-0.12152487495754155	0.23864432457170706
1003	-0.07498094	1.0449648	-0.26917094	-0.013239611	-0.23210679999999997	0.93769205	-0.8286639000000001	-1.0367111999999998	-0.6318665	-9.01	-0.12267589417780515	0.23946139370828978
1004	-0.0749009	1.0495888	-0.27020472	-0.023982307	-0.23325819	0.9417399	-0.8298404	-1.0420759	-0.6315746999999999	-9.01	-0.12383426892567655	0.2402991623451278
1005	-0.07484946	1.0542521	-0.2712314	-0.034727722	-0.23440184	0.94585395	-0.83110356	-1.0474919	-0.6312975000000001	-9.01	-0.12499969787490335	0.24115725211025266
1006	-0.074826784	1.0589533	-0.27225140000000003	-0.04547344	-0.2355377	0.9500337999999999	-0.8324524999999999	-1.052957	-0.63103557	-9.01	-0.12617192324607213	0.24203533107052055
1007	-0.074833035	1.0636902	-0.27326497	-0.05621705	-0.23666571	0.9542789	-0.8338863999999999	-1.0584687	-0.6307894000000001	-9.01	-0.12735068665802002	0.24293299771998358
1008	-0.07486838	1.0684613	-0.2742725	-0.066956125	-0.23778589	0.95858884	-0.8354043999999999	-1.0640243	-0.63055956	-9.01	-0.1285356685645379	0.24384987585714532
1009	-0.074932955	1.0732647	-0.27527440000000003	-0.07768825	-0.23889816	0.96296304	-0.8370056999999999	-1.0696212999999999	-0.6303466999999999	-9.01	-0.12972663412774613	0.2447855621243925
1010	-0.07502691	1.0780987	-0.27627096	-0.08841099599999999	-0.24000253	0.96740097	-0.83868927	-1.0752572	-0.6301514	-9.01	-0.1309232931421954	0.24573964574558282
1011	-0.075150356	1.0829613	-0.27726254	-0.099121965	-0.24109894	0.971902	-0.8404543	-1.0809294	-0.6299741	-9.01	-0.13212536442440032	0.2467117028849476
1012	-0.07530342	1.0878509	-0.2782495	-0.10981873	-0.24218738	0.9764655000000001	-0.8422997999999999	-1.0866352	-0.62981546	-9.01	-0.1333325624575424	0.24770129747468714
1013	-0.075486206	1.0927657	-0.2792322	-0.12049888	-0.24326782	0.9810906999999999	-0.84422493	-1.0923721000000002	-0.629676	-9.0	-0.13454463851356296	0.24870799137234625
1014	-0.07569881	1.0977039	-0.28021094	-0.13116	-0.24434026	0.98577696	-0.8462286	-1.0981374	-0.62955624	-9.0	-0.13576126156886203	0.2497313362061163
1015	-0.075941324	1.1026638	-0.2811861	-0.1417997	-0.24540468	0.99052346	-0.8483099000000001	-1.1039284	-0.6294566999999999	-9.0	-0.1369821765352376	0.2507708584298541
1016	-0.07621384	1.1076435	-0.282158	-0.15241557	-0.24646103	0.9953294	-0.85046774	-1.1097424999999999	-0.62937796	-9.0	-0.13820708351118297	0.25182609640766757
1017	-0.07651642	1.1126413	-0.28312695	-0.16300528	-0.24750936	1.000194	-0.85270125	-1.1155771	-0.62932044	-9.0	-0.1394357183461592	0.25289658190097103
1018	-0.076849125	1.1176555	-0.28409326	-0.17356646	-0.24854963	1.0051161	-0.8550093000000001	-1.1214294	-0.6292848000000001	-9.0	-0.14066781773943374	0.25398180371428014
1019	-0.07721202	1.1226844	-0.28505734	-0.18409681	-0.24958183	1.0100951999999999	-0.8573909	-1.1272968	-0.62927145	-9.0	-0.1419030656893709	0.2550813067764244
1020	-0.07760515	1.1277261	-0.28601944	-0.19459403	-0.25060597	1.0151302	-0.8598449	-1.1331764	-0.6292808000000001	-9.0	-0.14314115695628488	0.25619456342604235
1021	-0.078028545	1.1327788	-0.28697990000000007	-0.20505582	-0.25162205	1.0202202	-0.8623704	-1.1390656000000001	-0.62931347	-9.0	-0.14438186900139283	0.2573210791788096
1022	-0.07848225	1.1378409	-0.28793907	-0.21547994	-0.25263005	1.025364	-0.8649661	-1.1449617	-0.6293698	-9.0	-0.14562489342738896	0.25846033428416176
1023	-0.078966275	1.1429106	-0.28889722	-0.22586417	-0.25363	1.0305609	-0.8676309999999999	-1.1508617	-0.62945026	-8.99	-0.14686990279432932	0.25961182035755037
1024	-0.07948063	1.1479862	-0.28985465	-0.23620625	-0.25462192	1.0358094999999998	-0.87036407	-1.1567631999999999	-0.62955534	-8.99	-0.14811670994553885	0.26077501431224454
1025	-0.080025345	1.1530659	-0.2908117	-0.24650398	-0.25560582	1.041109	-0.87316406	-1.1626632	-0.6296854000000001	-8.99	-0.14936495391232807	0.26194939353590413
1026	-0.080600396	1.1581482	-0.2917686	-0.2567551	-0.25658166	1.0464581	-0.8760299000000001	-1.1685590000000001	-0.6298409	-8.99	-0.15061436514235182	0.263134426608349
1027	-0.08120577	1.163231	-0.29272570000000003	-0.2669574	-0.2575495	1.0518558	-0.8789604999999999	-1.1744477	-0.6300222	-8.99	-0.15186466168532903	0.2643295707893735
1028	-0.08184146	1.1683128	-0.29368326	-0.2771086	-0.25850937	1.057301	-0.88195455	-1.1803266000000001	-0.63022983	-8.99	-0.15311554259453455	0.2655342976617665
1029	-0.08250743	1.1733918	-0.29464158	-0.28720653	-0.25946125	1.0627924	-0.8850110999999999	-1.1861928999999998	-0.63046396	-8.99	-0.15436672583409625	0.26674806538997803
1030	-0.08320366	1.1784664	-0.2956009	-0.2972489	-0.2604052	1.068329	-0.8881288	-1.1920437	-0.63072515	-8.99	-0.15561787435715993	0.26797033873587855
1031	-0.0839301	1.1835349	-0.29656148	-0.30723348	-0.26134127	1.0739093000000002	-0.8913066999999999	-1.1978766	-0.6310137	-8.99	-0.15686879632326547	0.2692005781727874
1032	-0.084686704	1.1885954	-0.29752365	-0.31715807	-0.26226944	1.0795321000000002	-0.89454365	-1.2036886	-0.63132995	-8.99	-0.15811917220203187	0.2704382326760618
1033	-0.085473396	1.1936464	-0.29848757	-0.32702044	-0.26318976	1.0851963	-0.8978385	-1.2094773	-0.63167423	-8.98	-0.15936871832386654	0.27168278861202116
1034	-0.08629013	1.1986862	-0.2994536	-0.33681834	-0.26410228	1.0909002	-0.9011901	-1.2152401000000002	-0.632047	-8.98	-0.16061723404727724	0.2729336877898934
1035	-0.08713683	1.2037129	-0.30042186	-0.34654954	-0.26500702	1.0966426	-0.90459746	-1.2209743999999998	-0.6324485	-8.98	-0.16186445191035584	0.27419038670629353
1036	-0.088013396	1.2087252	-0.3013927	-0.35621179999999997	-0.26590404	1.1024222	-0.9080594000000001	-1.2266778	-0.632879	-8.98	-0.16311008018472886	0.27545238335383515
1037	-0.088919766	1.213721	-0.30236632	-0.36580294	-0.2667934	1.1082375	-0.9115749	-1.2323476999999998	-0.633339	-8.98	-0.1643539432595846	0.2767191142628039
1038	-0.08985583	1.2186989	-0.3033429	-0.3753207	-0.26767513	1.114087	-0.9151429	-1.2379818999999999	-0.6338286	-8.98	-0.16559578868626276	0.2779900592756153
1039	-0.09082149	1.2236571	-0.30432275	-0.38476288	-0.2685493	1.1199691999999999	-0.9187622999999999	-1.2435781000000001	-0.6343481	-8.98	-0.16683539872185177	0.279264698644826
1040	-0.091816634	1.228594	-0.305306	-0.39412722	-0.26941592	1.1258826000000002	-0.9224322	-1.2491337	-0.6348977	-8.98	-0.16807253649294535	0.28054247596639625
1041	-0.092841156	1.2335078	-0.30629286	-0.40341154	-0.27027506	1.1318257	-0.92615134	-1.2546468000000002	-0.63547766	-8.98	-0.16930699593428086	0.2818228878722963
1042	-0.09389492	1.238397	-0.30728355	-0.41261363	-0.27112672	1.1377968	-0.9299189	-1.2601149	-0.63608813	-8.98	-0.17053854989144854	0.283105400803308
1043	-0.094977796	1.2432599	-0.3082782	-0.42173126	-0.27197096	1.1437943000000002	-0.9337337	-1.2655362	-0.63672924	-8.97	-0.17176701658988103	0.28438949559593135
1044	-0.096089646	1.2480948	-0.30927694	-0.4307624	-0.27280775	1.1498166	-0.93759483	-1.2709084	-0.63740116	-8.97	-0.1729921921206453	0.2856746492005106
1045	-0.09723033	1.2529001	-0.31028	-0.43970492	-0.27363709999999997	1.1558621999999998	-0.9415011999999999	-1.2762294	-0.63810396	-8.97	-0.1742138429459339	0.2869603565072088
1046	-0.09839968	1.2576741	-0.31128740000000005	-0.44855680000000003	-0.27445903	1.1619291	-0.94545186	-1.2814974	-0.63883775	-8.97	-0.17543185759641222	0.2882460879709889
1047	-0.099597536	1.2624153	-0.31229937	-0.45731604	-0.27527353	1.1680157	-0.9494457000000001	-1.2867103000000002	-0.63960254	-8.97	-0.17664600290539853	0.2895313438098043
1048	-0.10082373	1.2671218	-0.31331593	-0.46598068	-0.27608055	1.1741203000000002	-0.95348173	-1.2918663000000001	-0.64039844	-8.97	-0.1778561409323035	0.29081560886022945
1049	-0.10207808	1.2717923	-0.31433722	-0.47454880000000005	-0.27688015	1.1802412	-0.95755893	-1.2969636999999998	-0.6412254	-8.97	-0.17906208750915525	0.2920984139129714
1050	-0.10336041	1.2764249	-0.31536332	-0.48301852	-0.27767220000000004	1.1863766000000002	-0.9616763	-1.3020006000000002	-0.6420835	-8.97	-0.18026370691758686	0.2933792368270354
1051	-0.1046705	1.2810181	-0.31639429999999996	-0.49138802	-0.27845678	1.1925244	-0.96583277	-1.3069754	-0.64297265	-8.97	-0.18146087603484473	0.2946575829251976
1052	-0.10600818	1.2855703	-0.3174303	-0.49965551	-0.27923378	1.1986831	-0.9700273000000001	-1.3118863	-0.6438929	-8.97	-0.18265343395813202	0.2959329677456285
1053	-0.10737322	1.29008	-0.31847125	-0.50781924	-0.28000322	1.2048508	-0.97425896	-1.3167319	-0.64484406	-8.96	-0.18384123349137627	0.29720493649346297
1054	-0.108765416	1.2945455	-0.3195173	-0.5158775	-0.280765	1.2110254999999999	-0.97852653	-1.3215106	-0.6458261	-8.96	-0.1850241571749348	0.29847298951232554
1055	-0.11018454	1.2989653	-0.3205685	-0.5238286	-0.28151914	1.2172052	-0.98282915	-1.3262208999999998	-0.646839	-8.96	-0.18620214421583173	0.2997366488595415
1056	-0.11163036	1.3033382	-0.32162482	-0.53167105	-0.2822656	1.2233881000000002	-0.98716563	-1.3308612	-0.6478826	-8.96	-0.1873749986389266	0.30099546719954784
1057	-0.11310264	1.3076625	-0.3226863	-0.53940314	-0.2830043	1.2295723	-0.991535	-1.3354304	-0.6489568	-8.96	-0.18854264335570228	0.3022490014548568
1058	-0.11460112	1.3119367	-0.323753	-0.5470234	-0.28373522	1.2357557	-0.9959361999999999	-1.3399268	-0.65006137	-8.96	-0.18970496380509694	0.30349676493801825
1059	-0.11612556	1.3161596	-0.32482493	-0.55453044	-0.28445828	1.2419363	-1.0003681	-1.3443495	-0.65119624	-8.96	-0.1908619050352245	0.304738340407914
1060	-0.11767568	1.3203298	-0.32590207	-0.5619227	-0.28517345	1.2481124	-1.0048298	-1.3486971	-0.6523611999999999	-8.96	-0.19201331239943187	0.30597330963793173
1061	-0.11925121	1.3244458	-0.32698447	-0.56919897	-0.28588070000000004	1.2542818	-1.0093200999999998	-1.3529681999999998	-0.6535561	-8.96	-0.19315912253562498	0.30720121286582475
1062	-0.12085186	1.3285064	-0.32807213	-0.57635784	-0.28658	1.2604423999999999	-1.013838	-1.3571619	-0.6547807	-8.96	-0.1942992976592297	0.308421627946621
1063	-0.122477345	1.3325101	-0.32916507	-0.5833981	-0.28727129999999995	1.2665923000000001	-1.0183824000000001	-1.361277	-0.65603477	-8.96	-0.195433730161385	0.30963414927707156
1064	-0.12412736	1.3364557	-0.33026326	-0.59031856	-0.28795457	1.2727294	-1.0229523	-1.3653123	-0.65731806	-8.95	-0.19656236726849874	0.31083834822403283
1065	-0.1258016	1.340342	-0.33136672	-0.597118	-0.28862977	1.2788516	-1.0275465	-1.3692671	-0.6586304000000001	-8.95	-0.19768515980388215	0.3120338436262141
1066	-0.12749974	1.3441676	-0.33247548	-0.6037954000000001	-0.28929687	1.2849568999999998	-1.0321639999999999	-1.3731401	-0.6599715	-8.95	-0.19880206712830864	0.3132202082973354
1067	-0.12922147	1.3479314	-0.33358955	-0.61034966	-0.28995585	1.2910434	-1.0368037	-1.3769306000000001	-0.66134095	-8.95	-0.19991299934706797	0.31439708910157355
1068	-0.13096642	1.351632	-0.33470890000000003	-0.61677974	-0.2906067	1.2971087	-1.0414646	-1.3806375	-0.6627387	-8.95	-0.20101798510291208	0.31556406122968056
1069	-0.1327343	1.3552682	-0.33583355	-0.6230846999999999	-0.29124942	1.3031509	-1.0461456	-1.3842602	-0.66416425	-8.95	-0.20211698652567545	0.3167207670527818
1070	-0.13452473	1.3588389	-0.3369635	-0.62926376	-0.29188398	1.3091678999999998	-1.0508454	-1.3877977	-0.6656174	-8.95	-0.20320996188925003	0.31786681932421745
1071	-0.13633737	1.362343	-0.33809873	-0.63531595	-0.29251033	1.3151576999999999	-1.0555633	-1.3912493000000001	-0.66709775	-8.95	-0.20429689733316211	0.31900187828533294
1072	-0.13817184	1.3657789	-0.33923927	-0.6412405	-0.29312852	1.321118	-1.0602982	-1.3946142	-0.6686051	-8.95	-0.20537785596657224	0.32012555109506047
1073	-0.14002778	1.3691459	-0.34038508	-0.64703655	-0.2937385	1.3270471000000001	-1.065049	-1.3978918	-0.67013896	-8.95	-0.20645274401686345	0.3212375217376496
1074	-0.14190479	1.3724425	-0.34153616	-0.6527036	-0.2943403	1.3329428	-1.069815	-1.4010813999999998	-0.6716989999999999	-8.94	-0.2075216624807951	0.32233743975652596
1075	-0.14380246	1.3756677	-0.3426925	-0.65824085	-0.29493397	1.3388033000000001	-1.0745951999999999	-1.4041823999999998	-0.67328495	-8.94	-0.20858459364195076	0.323424989589575
1076	-0.1457204	1.3788203	-0.34385407	-0.6636478	-0.29551947	1.3446263999999999	-1.0793886000000001	-1.4071943	-0.6748963000000001	-8.94	-0.20964158302939104	0.3244998291649976
1077	-0.1476582	1.3818994	-0.34502083	-0.66892374	-0.29609683	1.3504103	-1.0841945	-1.4101164	-0.67653275	-8.94	-0.21069262135887143	0.3255616629869433
1078	-0.14961538	1.3849036	-0.34619272	-0.6740683000000001	-0.29666609999999993	1.3561531999999998	-1.0890118999999998	-1.4129485000000002	-0.67819387	-8.94	-0.21173777967107987	0.3266101922855953
1079	-0.15159151	1.3878318	-0.34736973	-0.6790809	-0.29722726	1.3618531	-1.0938401000000002	-1.4156898	-0.67987925	-8.94	-0.2127770713826752	0.3276451003547366
1080	-0.15358612	1.3906832	-0.34855172	-0.6839611999999999	-0.2977804	1.3675082	-1.0986784	-1.4183401000000002	-0.68158853	-8.94	-0.2138105661422306	0.32866613044203447
1081	-0.15559873	1.3934565	-0.34973866	-0.68870866	-0.29832548	1.3731163999999998	-1.1035258	-1.4208988999999999	-0.6833212	-8.94	-0.21483828564482793	0.3296729585988873
1082	-0.15762886	1.3961506	-0.35093042	-0.6933229999999999	-0.2988626	1.378676	-1.1083816	-1.423366	-0.68507683	-8.94	-0.21586030278451707	0.33066533110229385
1083	-0.159676	1.3987648	-0.35212696	-0.6978039	-0.29939175	1.3841853000000002	-1.1132452	-1.4257408	-0.6868550999999999	-8.94	-0.2168766179740863	0.33164300577912204
1084	-0.16173966	1.4012983	-0.3533281	-0.70215106	-0.29991296	1.3896423999999998	-1.1181159	-1.4280233	-0.68865544	-8.93	-0.21788730419544222	0.3326057344748477
1085	-0.16381931	1.40375	-0.35453382	-0.70636415	-0.3004263	1.3950453999999999	-1.1229928	-1.4302131999999999	-0.69047743	-8.93	-0.21889240780775282	0.3335532518867861
1086	-0.1659144	1.4061191	-0.35574390000000006	-0.7104431	-0.30093179999999997	1.4003927	-1.1278753000000001	-1.4323101999999999	-0.6923206000000001	-8.93	-0.21989194369021522	0.33448534535849017
1087	-0.16802442	1.4084051	-0.35695824	-0.71438754	-0.30142948	1.4056822	-1.1327628	-1.4343143	-0.6941844	-8.93	-0.22088599057796904	0.33540177858808257
1088	-0.17014879	1.410607	-0.35817662	-0.71819746	-0.30191940000000006	1.4109124	-1.1376547	-1.436225	-0.6960685000000001	-8.93	-0.22187456550654094	0.33630233564732315
1089	-0.17228697	1.4127244	-0.35939887	-0.7218727	-0.30240157	1.4160814	-1.1425501	-1.4380426000000002	-0.6979724	-8.93	-0.222857715186526	0.3371868221232414
1090	-0.17443839	1.4147565	-0.3606248	-0.72541326	-0.30287606	1.4211876	-1.1474485	-1.4397669	-0.69989544	-8.93	-0.22383546785241867	0.3380550398585875
1091	-0.1766025	1.4167029	-0.36185408	-0.728819	-0.30334294	1.4262291999999999	-1.1523495000000001	-1.4413977	-0.7018373	-8.93	-0.2248078834602907	0.3389067937592325
1092	-0.17877871	1.418563	-0.36308652	-0.73209006	-0.30380219999999997	1.4312046	-1.1572521999999998	-1.442935	-0.70379734	-8.93	-0.22577493551918876	0.33974191116512714
1093	-0.18096647	1.4203362	-0.36432183	-0.7352264000000001	-0.30425388	1.4361118	-1.1621562	-1.4443791000000001	-0.70577514	-8.93	-0.2267367744638655	0.34056020388240343
1094	-0.1831652	1.4220223	-0.36555973	-0.7382280999999999	-0.30469802	1.4409492	-1.1670608999999998	-1.4457296999999998	-0.7077701	-8.92	-0.22769335554690887	0.34136150603646903
1095	-0.18537429	1.4236208	-0.3667999	-0.74109524	-0.30513468	1.4457152	-1.1719656999999999	-1.4469872	-0.7097817	-8.92	-0.22864474330062012	0.34214567343563657
1096	-0.1875932	1.4251314	-0.36804196	-0.74382806	-0.30556384	1.450408	-1.17687	-1.4481515	-0.7118094	-8.92	-0.2295909474000677	0.3429125432019284
1097	-0.18982135	1.4265536	-0.36928564	-0.7464267	-0.30598554	1.455026	-1.1817733999999998	-1.4492228	-0.71385264	-8.92	-0.2305320511785846	0.34366196441163965
1098	-0.19205812	1.4278873	-0.37053058	-0.7488914000000001	-0.30639982	1.4595673999999998	-1.1866754	-1.4502013	-0.71591085	-8.92	-0.23146808285323253	0.34439381134061625
1099	-0.19430293	1.4291321	-0.37177637	-0.75122243	-0.3068067	1.4640307	-1.1915753	-1.4510872	-0.7179833999999999	-8.92	-0.23239905861199694	0.34510793939893575
1100	-0.1965552	1.430288	-0.37302265	-0.75342005	-0.30720624	1.4684142	-1.1964728999999998	-1.4518808	-0.7200698	-8.92	-0.2333250533386061	0.3458042506232571
1101	-0.19881432	1.4313548	-0.374269	-0.75548464	-0.30759840000000005	1.472716	-1.2013673999999999	-1.4525822	-0.72216946	-8.92	-0.2342460729400423	0.34648259346508675
1102	-0.20107971	1.4323322	-0.37551504	-0.75741655	-0.30798328	1.4769347	-1.2062583999999998	-1.4531918	-0.72428167	-8.92	-0.2351621770254813	0.3471428634988289
1103	-0.2033508	1.4332201	-0.37676036	-0.7592161000000001	-0.30836090000000005	1.4810686000000002	-1.2111458000000002	-1.4537098	-0.72640586	-8.92	-0.2360734299121136	0.3477849643674529
1104	-0.205627	1.4340189	-0.37800452	-0.7608839	-0.3087313	1.4851159999999999	-1.2160287	-1.4541368000000001	-0.7285415	-8.91	-0.236979873782764	0.3484088037010133
1105	-0.2079077	1.4347281	-0.37924704	-0.7624203	-0.3090945	1.4890753	-1.2209069	-1.4544728999999998	-0.7306878000000001	-8.91	-0.2378815223221927	0.34901427312440014
1106	-0.2101924	1.4353482	-0.38048753	-0.7638258000000001	-0.3094505	1.4929448	-1.2257799999999999	-1.4547187	-0.73284423	-8.91	-0.23877846712472278	0.34960129926510913
1107	-0.21248046	1.4358788	-0.38172552	-0.7651009	-0.30979946	1.4967229	-1.2306476999999998	-1.4548746000000001	-0.73501015	-8.91	-0.23967079244165207	0.3501697927225154
1108	-0.21477133	1.4363203	-0.3829605	-0.76624626	-0.31014132	1.500408	-1.2355096	-1.4549413	-0.73718476	-8.91	-0.2405585294984436	0.35071970638900235
1109	-0.21706444	1.4366729	-0.38419205	-0.7672624	-0.31047618	1.5039988000000002	-1.2403653000000001	-1.4549191000000001	-0.7393674	-8.91	-0.24144168270014443	0.35125098022259665
1110	-0.21935923	1.4369367	-0.38541967	-0.7681501000000001	-0.31080407	1.5074933000000001	-1.2452143	-1.4548088	-0.7415574	-8.91	-0.24232039309650422	0.3517635311602734
1111	-0.22165515	1.437112	-0.38664287	-0.7689099	-0.31112504	1.5108903999999999	-1.2500566	-1.4546112	-0.743754	-8.91	-0.24319470905833354	0.35225735981961775
1112	-0.22395161	1.4371989	-0.38786125	-0.7695426	-0.31143916	1.5141886	-1.2548919	-1.4543266000000001	-0.74595654	-8.91	-0.24406468673422074	0.35273241201242755
1113	-0.22624807	1.4371977	-0.38907433	-0.7700488	-0.31174648	1.5173869	-1.2597196000000002	-1.453956	-0.7481642	-8.91	-0.24493032170621662	0.3531886823589689
1114	-0.228544	1.4371089	-0.39028162	-0.77042943	-0.31204703	1.5204837	-1.2645396999999998	-1.4535003	-0.7503761999999999	-8.9	-0.2457917447211032	0.3536261667058464
1115	-0.23083882	1.4369328	-0.39148268	-0.7706852	-0.31234090000000003	1.5234782	-1.2693521	-1.45296	-0.75259185	-8.9	-0.24664894979310356	0.3540448837109331
1116	-0.23313199	1.4366697	-0.39267707	-0.770817	-0.31262806	1.5263688999999998	-1.2741562	-1.4523362	-0.75481033	-8.9	-0.24750202694871268	0.3544448052577594
1117	-0.23542297	1.43632	-0.39386436	-0.7708257	-0.31290868	1.5291548000000001	-1.278952	-1.4516298	-0.7570309000000001	-8.9	-0.24835107351352267	0.354825962425916
1118	-0.2377112	1.4358842	-0.39504412	-0.77071214	-0.31318274	1.5318351000000001	-1.2837393	-1.4508415000000001	-0.7592526999999999	-8.9	-0.2491960409765667	0.35518840328263934
1119	-0.2399962	1.4353628	-0.39621586	-0.77047735	-0.31345034	1.5344086000000001	-1.2885178	-1.4499726000000002	-0.76147515	-8.9	-0.2500370976647271	0.3555321504941285
1120	-0.24227737	1.4347563	-0.3973792	-0.7701223	-0.31371152	1.5368743999999999	-1.2932876	-1.4490239999999999	-0.7636973000000001	-8.9	-0.25087428999016237	0.3558572606867265
1121	-0.24455422	1.4340651	-0.39853367	-0.769648	-0.31396636	1.5392317	-1.2980483999999999	-1.4479965	-0.76591855	-8.9	-0.2517076553443569	0.3561637763914214
1122	-0.2468262	1.4332899	-0.39967886	-0.76905555	-0.3142149	1.5414796	-1.3027999	-1.4468914	-0.76813805	-8.9	-0.2525372640173764	0.3564517615743568
1123	-0.24909282	1.4324312	-0.4008143	-0.768346	-0.3144572	1.5436172	-1.3075421999999999	-1.44571	-0.7703551	-8.9	-0.25336324403313526	0.3567212982352668
1124	-0.25135353	1.4314898	-0.40193959999999995	-0.76752055	-0.3146934	1.545644	-1.312275	-1.4444529	-0.77256894	-8.9	-0.25418556631412925	0.3569724578784419
1125	-0.2536078	1.430466	-0.40305427	-0.7665804	-0.31492347	1.5475591	-1.3169982	-1.4431216999999998	-0.77477884	-8.89	-0.2550043926303948	0.35720531484427237
1126	-0.25585517	1.4293607	-0.40415788	-0.7655267	-0.31514752	1.5493618	-1.3217118	-1.4417174	-0.7769841	-8.89	-0.2558197806150224	0.3574199653330395
1127	-0.2580951	1.4281745	-0.40525	-0.76436085	-0.31536559999999997	1.5510516	-1.3264155	-1.4402411	-0.7791839	-8.89	-0.25663177110265095	0.3576164985737525
1128	-0.26032707	1.4269081	-0.40633020000000003	-0.7630840999999999	-0.31557786	1.5526278999999998	-1.3311093999999999	-1.4386941999999998	-0.7813776	-8.89	-0.25744048839303757	0.35779504358784414
1129	-0.26255062	1.4255623	-0.40739802	-0.7616979	-0.31578428	1.5540901000000003	-1.3357934	-1.4370778999999998	-0.78356445	-8.89	-0.25824602329885693	0.357955697330165
1130	-0.26476523	1.4241376	-0.40845305	-0.76020354	-0.31598493	1.5554378	-1.3404672	-1.4353933	-0.7857437	-8.89	-0.2590483956095293	0.3580985628777021
1131	-0.2669704	1.422635	-0.40949482	-0.7586026	-0.31617993	1.5566703000000002	-1.3451309	-1.4336418	-0.7879147	-8.89	-0.25984776520233155	0.3582237676780895
1132	-0.26916564	1.4210552	-0.41052294	-0.7568965999999999	-0.31636935	1.5577872	-1.3497845	-1.4318246000000001	-0.7900767	-8.89	-0.2606442141547987	0.3583314438647198
1133	-0.27135047	1.419399	-0.41153693	-0.755087	-0.31655324	1.5587883	-1.3544276000000002	-1.4299427	-0.79222894	-8.89	-0.26143772890105355	0.3584217017722722
1134	-0.27352443	1.4176673	-0.41253644	-0.75317544	-0.3167317	1.5596731000000001	-1.3590603	-1.4279976	-0.7943709	-8.89	-0.2622284937408532	0.358494691086686
1135	-0.27568704	1.4158609	-0.41352096	-0.75116354	-0.31690475	1.5604411	-1.3636826000000002	-1.4259903	-0.7965018	-8.88	-0.26301655528403395	0.358550535215401
1136	-0.2778378	1.4139806	-0.4144901	-0.74905294	-0.31707254	1.5610924	-1.3682942	-1.4239222	-0.79862106	-8.88	-0.2638019832980516	0.3585893948048558
1137	-0.27997628	1.4120274	-0.41544345	-0.74684536	-0.31723508	1.5616263000000001	-1.3728954	-1.4217943000000002	-0.80072796	-8.88	-0.26458490772607596	0.35861139490640737
1138	-0.28210196	1.4100021	-0.41638058	-0.74454254	-0.3173925	1.562043	-1.3774858	-1.4196079	-0.80282193	-8.88	-0.26536534406683177	0.35861671089777647
1139	-0.2842144	1.4079057	-0.41730106	-0.7421463	-0.31754482	1.5623419	-1.3820653999999999	-1.4173639999999998	-0.8049024	-8.88	-0.2661434210425567	0.3586054583098126
1140	-0.28631318	1.4057391	-0.41820446	-0.7396583999999999	-0.31769213	1.5625231000000002	-1.3866341999999998	-1.4150639999999999	-0.8069687	-8.88	-0.26691921079667824	0.35857782428793966
1141	-0.2883978	1.4035033	-0.41909042	-0.7370808000000001	-0.31783456	1.5625864999999999	-1.3911921	-1.4127089	-0.80902034	-8.88	-0.2676927900268894	0.3585339747381495
1142	-0.29046783	1.4011991	-0.41995847	-0.7344153	-0.31797215	1.5625321	-1.3957391000000001	-1.4102998	-0.81105673	-8.88	-0.2684642417900509	0.35847406196700343
1143	-0.29252282	1.3988278	-0.42080823	-0.7316638000000001	-0.31810504	1.5623596000000002	-1.4002751	-1.407838	-0.8130774000000001	-8.88	-0.26923366629290263	0.3583982645049673
1144	-0.29456234	1.3963901	-0.42163926	-0.7288283	-0.31823328	1.5620691999999998	-1.4048002	-1.4053245	-0.8150816999999999	-8.88	-0.2700011443700833	0.358306750168804
1145	-0.29658595	1.3938872	-0.42245123	-0.7259106	-0.318357	1.561661	-1.4093142	-1.4027603000000002	-0.8170693	-8.87	-0.2707667127851783	0.358199700744912
1146	-0.29859322	1.3913201	-0.42324367	-0.7229127	-0.3184763	1.5611351999999998	-1.413817	-1.4001465	-0.81903964	-8.87	-0.27153041374750775	0.3580773033876532
1147	-0.30058372	1.3886898	-0.42401627	-0.7198366	-0.31859127	1.5604917	-1.4183091	-1.3974843000000001	-0.82099223	-8.87	-0.27229244820153137	0.35793974122089894
1148	-0.30255702	1.3859974	-0.42476854	-0.7166840999999999	-0.31870207	1.5597306	-1.42279	-1.3947747	-0.82292664	-8.87	-0.27305278408783806	0.3577871854809842
1149	-0.3045127	1.383244	-0.42550018	-0.71345735	-0.31880882	1.5588526000000003	-1.4272601999999999	-1.3920187	-0.82484245	-8.87	-0.273811530194558	0.3576198781889113
1150	-0.30645037	1.3804307	-0.4262108	-0.7101582	-0.3189116	1.5578573999999998	-1.4317194	-1.3892171	-0.8267392	-8.87	-0.27456872984212244	0.3574379462912967
1151	-0.3083696	1.3775586	-0.42689994	-0.7067886999999999	-0.31901062	1.5567455	-1.4361680000000001	-1.3863714	-0.8286165000000001	-8.87	-0.27532451975018823	0.35724164712165324
1152	-0.31026998	1.3746287	-0.4275673	-0.7033509	-0.3191059	1.5555173999999998	-1.4406059	-1.3834821000000002	-0.8304739	-8.87	-0.27607887983996077	0.3570311555064123
1153	-0.3121511	1.3716422	-0.42821246	-0.69984674	-0.31919765	1.5541733999999998	-1.4450333	-1.3805504	-0.83231103	-8.87	-0.2768318946967316	0.3568066977086586
1154	-0.31401262	1.3686002	-0.42883512	-0.6962783	-0.31928596	1.5527136000000001	-1.4494503	-1.3775772	-0.83412755	-8.87	-0.2775836886202579	0.35656844814094657
1155	-0.31585407	1.3655039	-0.42943484	-0.69264746	-0.319371	1.5511388000000002	-1.4538571000000002	-1.3745633	-0.8359231	-8.86	-0.27833424059634737	0.3563166415359023
1156	-0.31767514	1.3623543	-0.43001130000000004	-0.6889564	-0.31945288	1.5494492	-1.4582538999999999	-1.3715098999999997	-0.8376972	-8.86	-0.2790836938795386	0.3560514817274734
1157	-0.31947538	1.3591526	-0.43056417	-0.685207	-0.31953177	1.5476456	-1.4626406	-1.3684176000000001	-0.8394497	-8.86	-0.2798320074556393	0.3557731850352431
1158	-0.3212545	1.3558997	-0.43109307	-0.68140143	-0.3196078	1.5457281999999999	-1.4670178999999999	-1.3652875	-0.84118015	-8.86	-0.280579383358256	0.35548196524188014
1159	-0.32301205	1.3525969	-0.43159765	-0.67754155	-0.31968108	1.5436976999999998	-1.4713856	-1.3621204	-0.84288824	-8.86	-0.281325777217899	0.35517803020747785
1160	-0.32474774	1.3492452	-0.43207762	-0.6736293999999999	-0.31975183	1.5415548000000001	-1.475744	-1.358917	-0.8445735999999999	-8.86	-0.2820712445113288	0.3548616005983182
1161	-0.3264612	1.3458458	-0.4325326	-0.66966695	-0.31982009999999994	1.5392998	-1.4800935	-1.3556781999999998	-0.8462360999999999	-8.86	-0.2828158919362386	0.35453289209123845
1162	-0.3281521	1.3423998	-0.43296227	-0.66565615	-0.31988612	1.5369338	-1.4844341	-1.3524049999999999	-0.84787524	-8.86	-0.28355970385827806	0.3541921468988911
1163	-0.32982007	1.3389084	-0.43336633	-0.66159886	-0.31994998	1.5344571000000002	-1.4887662	-1.3490978	-0.8494908999999999	-8.86	-0.28430273364180664	0.353839557606894
1164	-0.33146483	1.3353727	-0.43374440000000003	-0.6574971	-0.32001185	1.5318704	-1.49309	-1.3457576999999998	-0.8510827	-8.86	-0.285045054519399	0.35347535353723464
1165	-0.333086	1.3317938	-0.43409622	-0.6533528000000001	-0.3200719	1.5291746000000002	-1.4974059	-1.3423854	-0.8526504	-8.85	-0.2857866942998589	0.3530997803364519
1166	-0.33468333	1.3281728	-0.43442142	-0.6491678000000001	-0.3201303	1.5263704	-1.501714	-1.3389816	-0.8541938	-8.85	-0.28652767177131655	0.35271304604873005
1167	-0.3362565	1.3245108	-0.4347197	-0.6449439	-0.32018715	1.5234584999999998	-1.5060147	-1.335547	-0.8557126	-8.85	-0.2872680268110488	0.35231537009107766
1168	-0.33780515	1.320809	-0.43499079999999996	-0.6406831000000001	-0.32024267	1.5204396999999998	-1.5103084	-1.3320823	-0.8572065000000001	-8.85	-0.28800780169426815	0.3519069891471303
1169	-0.33932906	1.3170686	-0.43523434	-0.6363871999999999	-0.32029706	1.5173149	-1.5145952	-1.3285881000000002	-0.85867536	-8.85	-0.2887469830088467	0.3514881283063311
1170	-0.3408279	1.3132907	-0.43545008	-0.632058	-0.32035047	1.5140848999999998	-1.5188754999999998	-1.3250654	-0.8601189	-8.85	-0.28948562743051315	0.3510590332682703
1171	-0.3423014	1.3094764	-0.4356377	-0.62769747	-0.32040307	1.5107503999999998	-1.5231496999999998	-1.3215143999999999	-0.8615369	-8.85	-0.2902237625484297	0.3506198974762004
1172	-0.34374928	1.305627	-0.43579692	-0.6233072	-0.3204551	1.5073125	-1.5274183000000001	-1.317936	-0.86292917	-8.85	-0.29096138737036814	0.35017100234699217
1173	-0.34517127	1.3017435	-0.43592745	-0.61888915	-0.32050672	1.5037719999999999	-1.5316812	-1.3143307	-0.8642955	-8.85	-0.2916984983743795	0.34971253565699606
1174	-0.3465671	1.2978272	-0.43602905	-0.61444503	-0.32055813	1.5001296999999998	-1.5359391000000002	-1.3106992	-0.8656356	-8.85	-0.2924351400578986	0.3492447499806097
1175	-0.34793657	1.2938792	-0.43610138	-0.6099766	-0.32060954	1.4963866000000001	-1.5401924	-1.307042	-0.8669493	-8.84	-0.2931713377000088	0.3487678693903126
1176	-0.34927943	1.2899007	-0.43614423	-0.60548556	-0.32066116	1.4925438	-1.5444412	-1.3033595	-0.8682363999999999	-8.84	-0.2939070025526683	0.3482821350187925
1177	-0.35059553	1.2858928	-0.4361573	-0.60097367	-0.32071316	1.488602	-1.5486861	-1.2996526000000002	-0.8694968000000001	-8.84	-0.29464225773863056	0.34778778420658013
1178	-0.35188466	1.281857	-0.43614033	-0.5964427	-0.3207658	1.4845624	-1.5529275	-1.2959214	-0.8707303	-8.84	-0.2953770310447354	0.3472850605418252
1179	-0.35314664	1.2777942	-0.43609312	-0.5918944	-0.32081926	1.480426	-1.5571656999999999	-1.2921667	-0.87193656	-8.84	-0.2961113489490339	0.3467741978371932
1180	-0.35438138	1.2737058	-0.43601534	-0.5873304	-0.32087377	1.4761935	-1.5614011	-1.288389	-0.8731155999999999	-8.84	-0.2968452502616204	0.34625542255091507
1181	-0.35558867	1.269593	-0.43590683	-0.5827526	-0.32092956	1.4718664	-1.5656343000000001	-1.2845885	-0.87426716	-8.84	-0.29757869157036676	0.3457290058495312
1182	-0.35676843	1.2654569	-0.43576726	-0.57816255	-0.32098687	1.4674455	-1.5698655000000001	-1.2807657	-0.87539107	-8.84	-0.2983116627086216	0.345195157759965
1183	-0.35792056	1.261299	-0.43559647	-0.5735621999999999	-0.32104594	1.4629318999999998	-1.5740951	-1.2769211999999999	-0.8764871999999999	-8.84	-0.29904419479655797	0.34465414472891104
1184	-0.35904497	1.2571204	-0.4353942	-0.56895316	-0.32110706	1.4583268	-1.5783236999999999	-1.2730551	-0.8775554	-8.84	-0.29977626869077895	0.3441062031668563
1185	-0.36014158	1.2529222	-0.4351602	-0.56433725	-0.32117045	1.4536315	-1.5825516000000002	-1.2691681000000001	-0.8785955	-8.84	-0.30050788866907757	0.3435515938288627
1186	-0.36121032	1.2487056	-0.43489432	-0.5597161999999999	-0.32123643	1.4488472	-1.5867794	-1.2652603	-0.8796073	-8.83	-0.30123904898728265	0.3429905609016027
1187	-0.36225113	1.2444721	-0.43459633	-0.55509174	-0.32130525	1.4439752000000001	-1.5910073999999998	-1.2613324	-0.88059086	-8.83	-0.30196975185471425	0.3424233837809238
1188	-0.36326402	1.2402226	-0.4342661	-0.55046564	-0.3213772	1.4390169	-1.5952361000000002	-1.2573843	-0.88154584	-8.83	-0.30269997010859173	0.3418502820783325
1189	-0.36424893	1.2359583	-0.43390340000000005	-0.54583967	-0.32145256	1.4339737	-1.599466	-1.2534167	-0.8824721999999999	-8.83	-0.3034297137360128	0.34127154989821845
1190	-0.36520582	1.2316806	-0.43350816	-0.54121554	-0.32153162	1.4288471	-1.6036974	-1.2494295	-0.88336986	-8.83	-0.3041589080819532	0.3406874308612815
1191	-0.36613476	1.2273905	-0.43308023	-0.53659505	-0.3216147	1.4236386	-1.607931	-1.2454232	-0.88423866	-8.83	-0.30488760833763967	0.34009820387847894
1192	-0.36703572	1.2230892	-0.4326195	-0.53197986	-0.32170212	1.4183496000000002	-1.6121671	-1.2413981	-0.88507843	-8.83	-0.30561577873693674	0.33950411731087876
1193	-0.3679087	1.2187779	-0.4321259	-0.52737176	-0.32179415	1.412982	-1.6164063	-1.2373542	-0.8858891	-8.83	-0.3063433557139672	0.33890546266466925
1194	-0.36875373	1.2144576	-0.43159932	-0.5227725000000001	-0.3218911	1.4075372	-1.6206491000000003	-1.2332919	-0.8866706	-8.83	-0.3070703800155131	0.3383024978927503
1195	-0.36957088	1.2101297	-0.43103969999999997	-0.51818377	-0.3219933	1.402017	-1.6248958	-1.2292113000000002	-0.8874228000000001	-8.83	-0.3077967570304786	0.33769549952453065
1196	-0.37036017	1.2057952	-0.43044698	-0.5136074	-0.32210103	1.396423	-1.629147	-1.2251126	-0.88814557	-8.82	-0.3085225085508643	0.33708472833169995
1197	-0.37112167	1.2014551	-0.42982113	-0.509045	-0.32221463	1.3907571	-1.6334033000000001	-1.2209959	-0.8888389000000001	-8.82	-0.3092475909449005	0.33647047820360515
1198	-0.3718555	1.1971109	-0.42916214	-0.5044984	-0.32233438	1.3850211000000001	-1.637665	-1.2168615	-0.88950264	-8.82	-0.30997195177978515	0.3358530326322661
1199	-0.37256163	1.1927633	-0.42846999999999996	-0.4999693	-0.32246053	1.3792167	-1.6419326	-1.2127093	-0.8901367	-8.82	-0.3106955594482931	0.33523263372779594
1200	-0.37324026	1.1884137	-0.42774470000000003	-0.4954594	-0.32259342	1.3733459	-1.6462066999999998	-1.2085395	-0.8907411	-8.82	-0.31141838256284077	0.33460959378973704
1201	-0.37389144	1.1840631	-0.42698622	-0.49097043	-0.32273328	1.3674104999999999	-1.6504879000000001	-1.2043523	-0.8913156999999999	-8.82	-0.31214041067124265	0.33398418429799187
1202	-0.37451527	1.1797124	-0.4261946	-0.4865041	-0.32288042	1.3614126	-1.6547764999999999	-1.2001475000000001	-0.8918603999999999	-8.82	-0.31286153005387196	0.33335667421894527
1203	-0.37511188	1.175363	-0.42536992	-0.48206213	-0.32303503	1.3553541	-1.659073	-1.1959255	-0.89237523	-8.82	-0.3135817381461419	0.33272736209461934
1204	-0.37568137	1.1710155	-0.42451215	-0.4776462	-0.3231974	1.3492368000000001	-1.6633778000000001	-1.1916862	-0.89286005	-8.82	-0.3143009854971568	0.3320964874813181
1205	-0.37622392	1.1666713	-0.42362142	-0.473258	-0.32336774	1.343063	-1.6676915	-1.1874295	-0.8933148999999999	-8.82	-0.3150191895203654	0.33146436301605825
1206	-0.37673965	1.1623311	-0.42269775	-0.46889925	-0.32354632	1.3368347	-1.6720144000000001	-1.1831558	-0.89373976	-8.81	-0.31573634740957474	0.33083125694570314
1207	-0.3772287	1.1579959	-0.42174125	-0.4645715999999999	-0.32373336	1.330554	-1.6763468000000001	-1.1788646999999999	-0.89413464	-8.81	-0.3164523464244843	0.3301974224853405
1208	-0.3776912	1.1536669	-0.42075196	-0.46027675	-0.32392904	1.3242228999999999	-1.6806893	-1.1745563	-0.8944996	-8.81	-0.3171671561568366	0.32956314907789797
1209	-0.37812737	1.1493447	-0.41973004	-0.45601640000000004	-0.32413359999999997	1.3178437	-1.6850422999999999	-1.1702304	-0.89483476	-8.81	-0.31788072040121285	0.32892871134442414
1210	-0.37853736	1.1450304	-0.41867550000000003	-0.45179212	-0.32434723	1.3114184	-1.6894060000000002	-1.1658868999999998	-0.8951402	-8.81	-0.31859294750645956	0.3282943593150229
1211	-0.3789213	1.1407248	-0.41758856	-0.44760564	-0.3245701	1.3049492	-1.6937808999999997	-1.1615256	-0.89541596	-8.81	-0.3193037868886057	0.32766036305515617
1212	-0.37927943	1.1364288	-0.41646925	-0.44345856	-0.32480243	1.298438	-1.6981671999999999	-1.1571462	-0.8956622	-8.81	-0.32001316018590287	0.32702695927527087
1213	-0.37961188	1.1321435	-0.41531765	-0.43935257	-0.32504440000000007	1.291887	-1.7025653000000003	-1.1527486	-0.89587915	-8.81	-0.32072100579112583	0.3263944253944619
1214	-0.3799189	1.1278695	-0.41413397	-0.43528926	-0.32529613	1.2852985000000001	-1.7069756999999999	-1.1483325	-0.8960669	-8.81	-0.32142726403373717	0.32576302585740047
1215	-0.38020065	1.1236076	-0.41291824	-0.43127027	-0.32555783	1.2786742	-1.7113984	-1.1438975	-0.89622563	-8.81	-0.322131854307802	0.3251329590218462
1216	-0.38045737	1.1193589	-0.41167066	-0.42729717	-0.32582965	1.2720165	-1.7158338	-1.1394435	-0.8963556	-8.8	-0.32283470602934944	0.32450451432762295
1217	-0.38068923	1.115124	-0.41039127	-0.42337155	-0.32611176	1.2653273	-1.7202822	-1.1349698000000001	-0.896457	-8.8	-0.3235357251492903	0.3238779021848332
1218	-0.38089645	1.1109036	-0.40908027	-0.41949487	-0.32640427	1.2586088	-1.7247439999999998	-1.1304763999999998	-0.89653003	-8.8	-0.3242348742632378	0.3232533835780806
1219	-0.3810793	1.1066989	-0.40773773	-0.41566864	-0.32670733	1.2518631000000002	-1.7292192	-1.1259625	-0.896575	-8.8	-0.32493196840866934	0.3226311846664837
1220	-0.38123795	1.1025103	-0.40636384	-0.41189430000000005	-0.32702106	1.245092	-1.7337083	-1.1214278999999998	-0.8965920000000001	-8.8	-0.32562700231556363	0.32201152662467947
1221	-0.38137266	1.0983387	-0.4049587	-0.40817317	-0.32734558	1.2382978999999998	-1.7382113000000001	-1.1168721000000001	-0.8965814000000001	-8.8	-0.32631980969064506	0.32139464349639674
1222	-0.38148367	1.0941849	-0.40352246	-0.40450665	-0.327681	1.2314827	-1.7427286	-1.1122946000000002	-0.8965434999999999	-8.8	-0.3270103231734552	0.32078076525560134
1223	-0.3815713	1.0900495	-0.40205535	-0.40089607	-0.32802746	1.2246485	-1.7472603	-1.107695	-0.8964785	-8.8	-0.3276984408492703	0.3201701101369499
1224	-0.3816357	1.0859334	-0.40055758	-0.39734262	-0.32838503	1.2177975	-1.7518069	-1.1030728	-0.8963866	-8.8	-0.3283840309790802	0.3195629301226572
1225	-0.38167724	1.0818373	-0.3990293	-0.39384758	-0.32875377	1.2109317	-1.7563683	-1.0984274	-0.89626825	-8.8	-0.3290669826274872	0.31895941478941015
1226	-0.38169613	1.0777619	-0.39747083	-0.39041212	-0.32913384	1.2040532	-1.7609448	-1.0937583	-0.8961237	-8.79	-0.32974718181129453	0.31835979739037523
1227	-0.3816927	1.0737079	-0.39588229999999996	-0.38703737	-0.32952529999999997	1.197164	-1.7655368000000002	-1.0890653000000001	-0.8959531999999999	-8.79	-0.3304245599271478	0.3177643124492449
1228	-0.38166726	1.069676	-0.39426407	-0.38372445	-0.3299282	1.1902663999999998	-1.7701441000000002	-1.0843477	-0.89575714	-8.79	-0.33109894163913306	0.31717315634953874
1229	-0.38162002	1.065667	-0.39261636	-0.38047445	-0.33034262	1.1833622	-1.7747673	-1.079605	-0.89553577	-8.79	-0.3317702540532006	0.31658655891417914
1230	-0.38155136	1.0616816	-0.39093940000000005	-0.37728837	-0.33076864	1.1764537	-1.7794061999999997	-1.0748366000000003	-0.8952895000000001	-8.79	-0.3324383040995873	0.3160047257511293
1231	-0.38146156	1.0577203	-0.38923359999999996	-0.37416723	-0.33120632	1.169543	-1.7840612	-1.0700423000000001	-0.89501864	-8.79	-0.3331030607989671	0.31542788272691286
1232	-0.38135093	1.0537839	-0.38749912	-0.37111196	-0.3316557	1.1626321000000002	-1.7887324	-1.0652211999999999	-0.8947235	-8.79	-0.33376431343558416	0.31485622778631944
1233	-0.3812198	1.049873	-0.38573638	-0.3681235	-0.33211684	1.155723	-1.7934201	-1.0603732	-0.8944042999999999	-8.79	-0.3344220144293382	0.3142899809812369
1234	-0.38106847	1.0459883	-0.38394567	-0.36520272	-0.33258975	1.1488178999999998	-1.7981241000000001	-1.0554974	-0.8940615	-8.79	-0.33507593186550566	0.31372932964674805
1235	-0.38089728	1.0421304	-0.38212737	-0.36235046	-0.33307448	1.1419188999999998	-1.8028448000000001	-1.0505937	-0.8936953000000001	-8.79	-0.33572601583194317	0.3131744974330109
1236	-0.38070658	1.0383	-0.38028184	-0.35956758	-0.33357108	1.1350278999999999	-1.8075823	-1.0456613000000001	-0.89330596	-8.78	-0.3363720779010095	0.31262568314356826
1237	-0.3804967	1.0344977	-0.37840945	-0.35685479999999997	-0.33407956	1.128147	-1.8123366	-1.0407	-0.89289385	-8.78	-0.3370140258504825	0.31208307674795993
1238	-0.38026798	1.0307243	-0.37651062	-0.35421288	-0.33459994	1.1212784	-1.8171078999999999	-1.035709	-0.89245915	-8.78	-0.3376516422979397	0.3115468926641138
1239	-0.38002074	1.02698	-0.37458575	-0.35164252	-0.3351322	1.114424	-1.8218963	-1.0306879	-0.8920021999999999	-8.78	-0.3382848405767144	0.31101730609149086
1240	-0.37975535	1.023266	-0.37263528	-0.34914437	-0.33567646	1.1075858	-1.8267019	-1.0256364	-0.89152324	-8.78	-0.33891347112609016	0.31049453505799457
1241	-0.37947217	1.0195824	-0.37065962	-0.3467191	-0.33623266	1.100766	-1.8315248	-1.0205541	-0.89102244	-8.78	-0.3395373883905114	0.30997876860080564
1242	-0.37917155	1.01593	-0.36865926	-0.34436724	-0.33680079999999996	1.0939662	-1.8363651	-1.0154402	-0.8905002000000001	-8.78	-0.3401564548557705	0.30947017174584807
1243	-0.37885386	1.0123094	-0.36663464	-0.34208935	-0.33738092	1.087189	-1.8412229	-1.0102946	-0.8899565999999999	-8.78	-0.34077049283194644	0.30896897224112835
1244	-0.37851942	1.0087214	-0.36458623	-0.33988595	-0.337973	1.0804359	-1.8460982	-1.0051165000000002	-0.88939196	-8.78	-0.3413793338035414	0.30847532607627765
1245	-0.37816864	1.0051662	-0.36251453	-0.33775744	-0.33857703	1.073709	-1.8509911000000001	-0.9999058000000001	-0.8888065	-8.78	-0.34198287439329367	0.3079894237529243
1246	-0.37780187	1.0016446	-0.36042002	-0.33570429999999996	-0.33919305	1.0670104	-1.8559016	-0.99466205	-0.88820046	-8.78	-0.34258092599784845	0.30751145971574245
1247	-0.3774195	0.9981571	-0.35830322	-0.33372688	-0.33982098	1.0603420000000001	-1.8608297999999999	-0.9893847	-0.8875741	-8.77	-0.3431733441727617	0.3070416014738782
1248	-0.37702188	0.99470437	-0.35616463	-0.33182552	-0.34046087	1.0537056	-1.8657758000000002	-0.9840735	-0.88692755	-8.77	-0.3437599759141626	0.30658003681581186
1249	-0.37660939	0.9912869	-0.35400477	-0.33000055	-0.34111267	1.0471033	-1.8707396	-0.9787280999999999	-0.88626105	-8.77	-0.3443406612440152	0.30612694317659944
1250	-0.3761824	0.98790526	-0.35182416	-0.32825226	-0.34177637	1.040537	-1.875721	-0.973348	-0.8855748	-8.77	-0.3449151925822195	0.3056824798202691
1251	-0.37574133	0.98456	-0.34962340000000003	-0.32658082	-0.34245193	1.0340086	-1.8807203000000001	-0.96793306	-0.88486916	-8.77	-0.3454834877724457	0.3052468435073362
1252	-0.37528655	0.9812518	-0.34740302	-0.32498646	-0.34313932	1.0275200999999998	-1.8857372	-0.9624828000000001	-0.8841441999999999	-8.77	-0.3460452970123715	0.30482018867814265
1253	-0.3748184	0.97798103	-0.34516358	-0.32346937	-0.34383857	1.0210731	-1.8907720000000001	-0.95699704	-0.8834001	-8.77	-0.34660054927874245	0.30440268626376055
1254	-0.37433735	0.9747484	-0.34290564	-0.32202968	-0.34454957	1.0146698	-1.8958244	-0.9514754000000001	-0.88263714	-8.77	-0.3471490002588993	0.30399450604377004
1255	-0.3738437	0.97155434	-0.3406298	-0.32066748	-0.34527233	1.0083119	-1.9008946	-0.94591767	-0.8818555	-8.77	-0.34769053786240467	0.30359581955192955
1256	-0.3733379	0.9683994	-0.3383366	-0.31938282	-0.34600684	1.0020011999999998	-1.9059825000000001	-0.9403235999999999	-0.88105536	-8.77	-0.34822500102207615	0.30320677806964635
1257	-0.37282035	0.9652841	-0.33602664	-0.31817573	-0.34675297	0.9957396000000001	-1.9110880000000001	-0.9346929	-0.8802369000000001	-8.76	-0.3487521976035478	0.3028275406984869
1258	-0.3722914	0.96220905	-0.33370057	-0.31704628	-0.34751078	0.98952895	-1.916211	-0.92902553	-0.87940043	-8.76	-0.34927199780449764	0.3024582757151942
1259	-0.37175143	0.95917463	-0.33135894	-0.31599444	-0.34828016	0.9833710999999999	-1.9213516	-0.92332125	-0.87854606	-8.76	-0.3497842382915921	0.3020991440654413
1260	-0.3712009	0.95618147	-0.32900238	-0.31502020000000003	-0.3490611	0.97726774	-1.9265096000000002	-0.9175798000000001	-0.8776739	-8.76	-0.3502887403077274	0.3017502845814533
1261	-0.37064013	0.95322996	-0.32663152	-0.31412348	-0.34985358	0.97122073	-1.9316851000000002	-0.91180116	-0.8767843000000001	-8.76	-0.3507853972301653	0.30141186865602243
1262	-0.37006956	0.95032066	-0.32424694	-0.31330425	-0.35065749999999996	0.9652318999999999	-1.9368779999999999	-0.90598524	-0.87587744	-8.76	-0.3512740413689846	0.30108405151395684
1263	-0.36948958	0.9474541	-0.32184935	-0.3125624	-0.35147282	0.9593029000000001	-1.9420881	-0.9001319	-0.87495345	-8.76	-0.3517545117228953	0.30076696644768663
1264	-0.3689006	0.9446307	-0.31943935	-0.31189784	-0.35229954	0.95343554	-1.9473156000000003	-0.89424103	-0.8740125	-8.76	-0.3522266927363418	0.3004607794878879
1265	-0.36830297	0.94185096	-0.3170176	-0.31131040000000004	-0.35313755	0.9476315999999999	-1.9525602	-0.88831276	-0.8730548	-8.76	-0.35269041342999785	0.3001656311463135
1266	-0.3676971	0.9391154	-0.31458476	-0.31079996	-0.3539868	0.9418928	-1.9578221000000002	-0.8823469999999999	-0.8720806000000001	-8.76	-0.3531455672030894	0.2998816857773451
1267	-0.3670834	0.93642443	-0.31214145	-0.31036633	-0.35484716	0.9362208000000001	-1.9631009	-0.8763437	-0.8710901	-8.75	-0.3535919784780968	0.29960905503865
1268	-0.36646223	0.93377864	-0.30968836	-0.31000933	-0.35571858	0.93061745	-1.9683968	-0.87030303	-0.8700834000000001	-8.75	-0.35402951523047554	0.29934791871313066
1269	-0.36583406	0.9311784	-0.30722615	-0.30972874	-0.3566009	0.9250844000000001	-1.9737096	-0.86422503	-0.86906075	-8.75	-0.35445804848347984	0.29909839990725423
1270	-0.3651992	0.92862415	-0.30475545	-0.30952433	-0.35749403	0.9196235	-1.9790393	-0.85810983	-0.8680224	-8.75	-0.35487743279137507	0.2988606565254503
1271	-0.36455813	0.9261164	-0.30227697	-0.30939585	-0.35839784	0.9142363000000001	-1.9843857	-0.8519575	-0.8669684999999999	-8.75	-0.35528753150945874	0.2986348083354978
1272	-0.3639112	0.9236555	-0.29979140000000004	-0.30934304	-0.35931215	0.9089246999999999	-1.9897490000000002	-0.8457681999999999	-0.8658992	-8.75	-0.3556882212824334	0.29842101972731855
1273	-0.36325884	0.921242	-0.29729936	-0.30936563	-0.36023685	0.9036903000000001	-1.9951288	-0.83954227	-0.8648148000000001	-8.75	-0.3560793611090088	0.2982194088858153
1274	-0.3626014	0.9188763	-0.29480159999999994	-0.30946326	-0.36117175	0.8985349	-2.0005252000000002	-0.8332796999999998	-0.86371547	-8.75	-0.3564607987889269	0.29803012388923245
1275	-0.3619393	0.91655874	-0.29229873	-0.30963564	-0.36211672	0.89346015	-2.0059378	-0.826981	-0.86260134	-8.75	-0.35683240538937033	0.2978532716418471
1276	-0.3612729	0.9142898	-0.28979155	-0.30988243	-0.36307156	0.8884678	-2.0113666	-0.8206462999999999	-0.8614726999999999	-8.75	-0.35719405208734295	0.29768899211830707
1277	-0.36060262	0.91206986	-0.28728074	-0.31020322	-0.36403605	0.8835596	-2.0168116	-0.8142759	-0.8603298	-8.74	-0.3575456077936978	0.29753743057435317
1278	-0.35992876	0.90989923	-0.28476703	-0.31059770000000003	-0.36501008	0.8787371999999999	-2.0222726000000004	-0.80787027	-0.85917276	-8.74	-0.3578869735756175	0.2973986953101232
1279	-0.35925174	0.9077784	-0.28225118	-0.31106535	-0.36599344	0.87400234	-2.0277493000000004	-0.80142975	-0.8580018	-8.74	-0.35821798169925273	0.2972729041333136
1280	-0.3585719	0.9057075	-0.27973393	-0.31160575	-0.36698586	0.86935663	-2.0332415	-0.7949546999999999	-0.85681725	-8.74	-0.3585385298325602	0.29716015830655756
1281	-0.3578896	0.9036868	-0.27721608	-0.31221846	-0.36798722	0.8648019	-2.0387492	-0.7884456	-0.85561913	-8.74	-0.35884850679853647	0.29706058764509635
1282	-0.3572052	0.90171665	-0.27469840000000006	-0.31290293	-0.36899722	0.86033976	-2.0442720000000003	-0.78190297	-0.8544078000000002	-8.74	-0.3591477913982138	0.296974281381782
1283	-0.35651904	0.8997972	-0.2721817	-0.31365865	-0.37001565	0.8559718000000001	-2.0498097	-0.7753272	-0.8531834	-8.74	-0.3594362602543301	0.29690133327332546
1284	-0.3558315	0.8979286	-0.2696668	-0.31448507	-0.37104228	0.8516995999999999	-2.0553619999999997	-0.7687189999999999	-0.8519460999999999	-8.74	-0.35971383981391053	0.29684182648875096
1285	-0.3551429	0.896111	-0.26715448	-0.3153816	-0.37207690000000004	0.8475245000000001	-2.0609290000000002	-0.7620788000000001	-0.85069627	-8.74	-0.35998049221132067	0.29679586318251217
1286	-0.35445356	0.89434457	-0.26464558	-0.31634759999999995	-0.37311924	0.843448	-2.0665104	-0.7554073	-0.84943396	-8.74	-0.3602361194930691	0.29676351502250536
1287	-0.35376382	0.8926294	-0.26214087	-0.31738245	-0.37416900000000003	0.83947134	-2.0721056	-0.7487050999999999	-0.8481595	-8.73	-0.36048062374959305	0.2967448175576695
1288	-0.35307404	0.89096546	-0.25964123	-0.31848553	-0.37522596	0.8355957	-2.077715	-0.7419728	-0.84687304	-8.73	-0.3607140491398027	0.29673986939579083
1289	-0.3523845	0.8893529	-0.25714743	-0.31965609999999994	-0.37628987	0.8318224	-2.0833375	-0.73521125	-0.84557486	-8.73	-0.36093624444276595	0.2967486698407028
1290	-0.3516956	0.8877917	-0.2546603	-0.32089347	-0.37736040000000004	0.8281523000000001	-2.0889735000000003	-0.72842115	-0.8442651	-8.73	-0.3611472804401313	0.29677129394712826
1291	-0.35100758	0.88628185	-0.25218067	-0.32219684	-0.37843730000000003	0.8245866	-2.0946226	-0.7216031999999999	-0.8429440999999999	-8.73	-0.3613470936448161	0.2968077813341413
1292	-0.35032082	0.8848233	-0.24970935	-0.32356542	-0.37952027	0.8211261000000001	-2.1002842999999998	-0.7147583000000001	-0.841612	-8.73	-0.3615356704159885	0.2968581309057727
1293	-0.34963557	0.8834161	-0.24724717	-0.32499835	-0.38060898	0.8177718	-2.1059587000000004	-0.7078871999999999	-0.84026897	-8.73	-0.3617130027781932	0.29692240098257083
1294	-0.34895214	0.88206005	-0.24479495	-0.32649475	-0.38170314	0.8145244	-2.111645	-0.7009908	-0.8389153	-8.73	-0.3618790703800032	0.2970005527785227
1295	-0.34827086	0.8807552	-0.24235349999999997	-0.3280537	-0.38280246	0.81138486	-2.1173432	-0.69407004	-0.83755124	-8.73	-0.3620338841348521	0.297092638535317
1296	-0.34759197	0.8795013	-0.23992367	-0.32967427	-0.3839066	0.80835366	-2.1230528	-0.68712586	-0.8361770000000001	-8.73	-0.3621774692468686	0.29719862261361796
1297	-0.34691572	0.8782983	-0.23750626	-0.33135542	-0.38501522	0.80543154	-2.1287737	-0.6801593	-0.8347928	-8.72	-0.36230984436333546	0.2973185268812801
1298	-0.34624246	0.87714595	-0.23510212	-0.33309612	-0.386128	0.8026191	-2.1345053	-0.67317116	-0.8333988000000001	-8.72	-0.36243099017804464	0.297452306555249
1299	-0.34557238	0.8760443	-0.23271206	-0.3348953	-0.38724467	0.7999168000000001	-2.1402476000000004	-0.66616267	-0.8319953999999999	-8.72	-0.3625410009816912	0.29759998244645847
1300	-0.34490576	0.8749929	-0.23033692	-0.33675188	-0.38836482	0.79732513	-2.1460001	-0.6591348000000001	-0.8305826999999999	-8.72	-0.36263988297969396	0.2977615019663476
1301	-0.34424287	0.8739918	-0.22797751	-0.33866468	-0.38948813	0.79484445	-2.1517625	-0.6520887	-0.829161	-8.72	-0.36272768370822484	0.29793684436319834
1302	-0.3435839	0.8730406	-0.22563468	-0.34063256	-0.39061427	0.7924751999999999	-2.1575346	-0.6450255	-0.8277305	-8.72	-0.3628044672383372	0.2981259827882304
1303	-0.34292915	0.8721392	-0.22330925	-0.34265426	-0.39174294	0.7902177	-2.1633155	-0.63794625	-0.8262914000000001	-8.72	-0.3628702043516795	0.29832882922600595
1304	-0.34227878	0.8712874	-0.22100203	-0.34472856	-0.39287376	0.7880720999999999	-2.1691055	-0.6308522	-0.824844	-8.72	-0.36292503589579267	0.29854538939863
1305	-0.34163308	0.8704849	-0.21871388	-0.3468542	-0.39400640000000003	0.78603876	-2.174904	-0.62374455	-0.8233885	-8.72	-0.36296899587583753	0.29877559266149284
1306	-0.34099224	0.8697315	-0.21644560000000002	-0.34902987	-0.39514053	0.7841176999999999	-2.180711	-0.6166246	-0.82192516	-8.72	-0.3630022018060218	0.29901940817016315
1307	-0.34035647	0.8690269	-0.21419804	-0.35125422	-0.39627579999999996	0.7823091	-2.1865256	-0.60949355	-0.8204541	-8.72	-0.3630246422018433	0.2992767240092196
1308	-0.33972597	0.8683709	-0.21197201	-0.35352588	-0.39741185	0.7806131	-2.192348	-0.6023528	-0.8189755999999999	-8.71	-0.3630364578449503	0.2995475260266459
1309	-0.3391009	0.8677631	-0.20976837	-0.35584345	-0.3985484	0.7790296	-2.1981776	-0.5952036999999999	-0.81748974	-8.71	-0.36303771725084094	0.2998317055251536
1310	-0.33848146	0.86720335	-0.20758793	-0.35820553	-0.39968508	0.7775585999999999	-2.204014	-0.58804774	-0.81599677	-8.71	-0.36302850568953615	0.300129189003382
1311	-0.33786783	0.86669135	-0.20543152	-0.36061063	-0.40082157	0.7762001999999999	-2.2098572	-0.58088624	-0.8144968	-8.71	-0.3630089150318316	0.3004399282952432
1312	-0.3372601	0.8662267	-0.2033	-0.36305729999999997	-0.40195749999999997	0.7749541	-2.2157068	-0.5737208	-0.81299	-8.71	-0.36297908045989147	0.3007638148853113
1313	-0.33665848	0.86580914	-0.20119418	-0.365544	-0.40309259999999997	0.7738202	-2.2215624	-0.566553	-0.8114765	-8.71	-0.3629390905770704	0.3011007610947997
1314	-0.33606306	0.86543834	-0.19911492	-0.36806917	-0.40422648	0.7727984	-2.227424	-0.55938435	-0.8099565	-8.71	-0.36288908167664424	0.30145069778650974
1315	-0.33547398	0.86511403	-0.19706301	-0.3706313	-0.40535885	0.77188855	-2.2332907000000004	-0.5522165	-0.80843	-8.71	-0.36282908458418955	0.30181348137785063
1316	-0.33489132	0.8648358	-0.19503932	-0.3732288	-0.40648937	0.7710902	-2.2391624	-0.5450510999999999	-0.8068973	-8.71	-0.3627592900593906	0.3021890141045802
1317	-0.33431524	0.8646033	-0.19304466	-0.37586004	-0.40761772	0.77040327	-2.2450392000000003	-0.53788996	-0.80535847	-8.71	-0.36267985992911445	0.30257723267133935
1318	-0.3337458	0.8644162	-0.1910799	-0.37852344	-0.40874362	0.7698273	-2.2509208	-0.53073466	-0.8038135999999999	-8.7	-0.36259092726312425	0.30297801871148977
1319	-0.33318308	0.8642741	-0.18914586	-0.38121736	-0.40986670000000003	0.76936203	-2.2568064	-0.52358717	-0.8022628	-8.7	-0.36249258393221534	0.30339121531544627
1320	-0.33262715	0.86417663	-0.18724339	-0.38394022	-0.41098666	0.769007	-2.2626958	-0.51644915	-0.8007062	-8.7	-0.36238499294025844	0.3038167057008281
1321	-0.33207804	0.86412346	-0.1853733	-0.38669040000000005	-0.41210324	0.7687619000000001	-2.2685888	-0.5093226	-0.79914397	-8.7	-0.36226833177949685	0.30425438212808603
1322	-0.33153576	0.86411417	-0.18353644	-0.38946623	-0.41321608	0.76862603	-2.2744846	-0.50220925	-0.7975760999999999	-8.7	-0.3621426956979879	0.3047040525418044
1323	-0.3310004	0.86414826	-0.18173361	-0.39226606	-0.41432494	0.76859903	-2.2803833	-0.49511114	-0.79600286	-8.7	-0.3620083342784119	0.30516562316227563
1324	-0.33047187	0.86422545	-0.17996562	-0.39508832	-0.41542947	0.7686803000000001	-2.2862842	-0.48803017	-0.7944241999999999	-8.7	-0.3618653451228332	0.30563891829825407
1325	-0.3299502	0.8643452	-0.17823327	-0.39793125	-0.41652942	0.76886916	-2.2921867000000002	-0.48096827	-0.7928403	-8.7	-0.3617138967247857	0.30612375572517764
1326	-0.3294354	0.8645071	-0.17653736	-0.40079325	-0.4176245	0.7691650999999999	-2.2980902000000003	-0.47392740000000005	-0.7912511999999999	-8.7	-0.36155412655454855	0.306619963658568
1327	-0.32892743	0.86471075	-0.17487869	-0.40367267	-0.41871440000000004	0.7695673000000001	-2.3039944	-0.46690965	-0.78965694	-8.7	-0.36138623659273783	0.3071273822035128
1328	-0.3284262	0.86495566	-0.17325804	-0.40656778	-0.41979885	0.7700752	-2.3098984000000002	-0.45991695	-0.78805774	-8.69	-0.36121034537681584	0.30764580264020647
1329	-0.3279317	0.8652414	-0.17167617	-0.40947690000000003	-0.42087758	0.770688	-2.3158019	-0.45295137	-0.78645355	-8.69	-0.36102664042099	0.30817505666760486
1330	-0.3274438	0.86556756	-0.17013389	-0.41239840000000005	-0.42195029999999994	0.77140486	-2.3217041000000003	-0.44601499999999994	-0.7848445	-8.69	-0.360835285928099	0.30871493091206653
1331	-0.32696247	0.86593354	-0.16863194	-0.41533059999999994	-0.42301676	0.7722251	-2.3276044999999996	-0.43910983	-0.78323066	-8.69	-0.3606364581694539	0.3092652334997537
1332	-0.32648763	0.8663389	-0.16717109	-0.41827179999999997	-0.42407674	0.77314776	-2.3335022999999997	-0.43223804	-0.7816121	-8.69	-0.360430336881485	0.309825740052224
1333	-0.3260191	0.8667832	-0.16575207	-0.42122036	-0.42512992	0.7741720999999999	-2.3393967	-0.4254017	-0.77998894	-8.69	-0.3602170551778836	0.3103962328550978
1334	-0.32555684	0.86726594	-0.16437559	-0.4241746	-0.42617607	0.7752972	-2.3452873	-0.41860288	-0.77836126	-8.69	-0.3599968227511512	0.3109765178756835
1335	-0.3251007	0.8677865	-0.16304237	-0.42713284	-0.42721495	0.77652216	-2.3511732000000003	-0.41184378	-0.77672917	-8.69	-0.3597698126051585	0.31156635032165636
1336	-0.3246505	0.8683445	-0.16175309	-0.43009347	-0.42824632	0.777846	-2.3570533	-0.4051265	-0.77509266	-8.69	-0.3595361500538551	0.31216546624837954
1337	-0.32420614	0.8689392	-0.16050842	-0.43305477	-0.42926990000000004	0.7792676	-2.3629274	-0.3984532	-0.773452	-8.69	-0.3592961125235917	0.3127736712253247
1338	-0.32376745	0.8695702	-0.15930904	-0.43601507	-0.43028549999999993	0.78078604	-2.3687944	-0.391826	-0.7718071999999999	-8.68	-0.3590498253063541	0.3133906981313071
1339	-0.32333428	0.8702367	-0.15815559	-0.43897277	-0.43129286	0.7824001	-2.3746537999999995	-0.38524709999999995	-0.7701584	-8.68	-0.3587975557626003	0.3140163096282125
1340	-0.3229064	0.8709382	-0.15704869	-0.44192618	-0.43229175	0.7841085	-2.3805044	-0.37871869999999996	-0.7685057	-8.68	-0.35853946031739126	0.31465021057338977
1341	-0.3224837	0.87167394	-0.15598898	-0.44487372	-0.43328196	0.7859102	-2.3863453999999997	-0.37224287	-0.76684916	-8.68	-0.3582757374422963	0.31529214182267146
1342	-0.32206595	0.87244326	-0.15497707	-0.44781372	-0.43426326	0.7878038	-2.3921762	-0.36582187	-0.76518905	-8.68	-0.35800667340862696	0.3159418466331508
1343	-0.32165295	0.87324554	-0.15401356	-0.45074466	-0.43523540000000005	0.7897881	-2.3979957	-0.35945785	-0.76352537	-8.68	-0.35773242795281307	0.31659903473136725
1344	-0.32124448	0.87408006	-0.15309905	-0.45366490000000004	-0.4361982	0.79186165	-2.403803	-0.35315296	-0.7618583000000001	-8.68	-0.35745324181257465	0.31726341660086277
1345	-0.32084036	0.874946	-0.15223409	-0.45657295	-0.43715143	0.79402304	-2.4095976	-0.34690943	-0.7601879	-8.68	-0.35716941339358865	0.31793473199559724
1346	-0.32044032	0.87584263	-0.15141928	-0.45946723	-0.43809488	0.79627085	-2.415378	-0.3407294	-0.7585144	-8.68	-0.3568811145886146	0.3186126386101102
1347	-0.32004416	0.87676924	-0.15065517	-0.46234623	-0.43902835	0.7986036	-2.4211438	-0.334615	-0.7568379	-8.68	-0.356588640579817	0.3192968874779643
1348	-0.31965163	0.877725	-0.14994231	-0.46520839999999997	-0.43995166	0.8010196999999999	-2.4268935000000003	-0.3285685	-0.7551584	-8.67	-0.35629218870569024	0.3199871165197203
1349	-0.3192625	0.87870914	-0.14928123	-0.46805233	-0.4408646	0.80351776	-2.4326265	-0.32259196	-0.75347626	-8.67	-0.3559920541264343	0.32068306443257943
1350	-0.3188765	0.87972075	-0.14867248	-0.47087650000000003	-0.44176695	0.80609596	-2.4383416	-0.31668767	-0.7517914000000001	-8.67	-0.355688488603024	0.32138437910859285
1351	-0.31849337	0.8807591	-0.14811656	-0.47367936	-0.44265854	0.8087526999999999	-2.444038	-0.3108577	-0.7501041	-8.67	-0.35538175625044083	0.32209077175236994
1352	-0.31811285	0.88182324	-0.14761400000000002	-0.47645956	-0.44353919999999997	0.81148636	-2.4497142000000003	-0.30510432	-0.7484144	-8.67	-0.35507210316428295	0.3228018697168243
1353	-0.3177347	0.8829124	-0.14716529999999997	-0.47921562	-0.44440874	0.8142951999999999	-2.4553697	-0.29942963	-0.74672246	-8.67	-0.35475983790397647	0.3235174022155564
1354	-0.31735855	0.8840256	-0.14677095	-0.48194608	-0.44526696	0.8171773	-2.4610033	-0.29383576	-0.74502844	-8.67	-0.3544452410754564	0.3242370107933533
1355	-0.3169842	0.88516194	-0.14643146	-0.48464957	-0.44611369999999995	0.82013094	-2.4666137999999997	-0.28832492	-0.7433325	-8.67	-0.35412858668388364	0.32496035679300556
1356	-0.31661135	0.88632065	-0.1461473	-0.48732466	-0.44694880000000003	0.8231544	-2.4722002	-0.28289923	-0.74163467	-8.67	-0.3538101287783475	0.3256871180428527
1357	-0.31623966	0.8875007	-0.14591895	-0.48996994	-0.44777209999999995	0.82624567	-2.4777612999999996	-0.2775608	-0.73993516	-8.67	-0.35349017018700485	0.3264169337787068
1358	-0.31586888	0.8887012	-0.14574686	-0.49258405	-0.44858336	0.82940286	-2.4832959999999997	-0.27231178	-0.73823416	-8.67	-0.3531690037599775	0.32714946468553463
1359	-0.31549865	0.88992125	-0.1456315	-0.49516565	-0.44938249999999996	0.83262414	-2.488803	-0.26715422	-0.73653173	-8.66	-0.3528468735683187	0.3278843559686012
1360	-0.3151287	0.8911599	-0.14557335	-0.49771329999999997	-0.45016932	0.83590746	-2.4942813	-0.26209027	-0.7348279999999999	-8.66	-0.3525241001959991	0.3286212658571868
1361	-0.3147587	0.8924161	-0.14557283	-0.5002257000000001	-0.45094368	0.8392509	-2.4997298999999997	-0.25712195	-0.7331232	-8.66	-0.3522009920706601	0.32935986070845463
1362	-0.31438833	0.8936891	-0.14563036	-0.5027016	-0.45170537	0.8426524999999999	-2.5051472	-0.25225136	-0.73141736	-8.66	-0.3518777765307956	0.33009975708072964
1363	-0.31401724	0.8949777	-0.1457464	-0.50513947	-0.45245427	0.84611017	-2.5105321	-0.24748053	-0.7297107	-8.66	-0.3515547608270433	0.3308405974512765
1364	-0.3136451	0.896281	-0.14592133	-0.50753814	-0.45319027	0.8496219	-2.5158834	-0.24281147	-0.72800326	-8.66	-0.35123222896456396	0.33158203288422156
1365	-0.31327158	0.897598	-0.14615555	-0.50989634	-0.45391315	0.8531856	-2.5211997000000004	-0.23824622	-0.72629523	-8.66	-0.3509104604381816	0.3323236882384711
1366	-0.31289637	0.89892775	-0.14644945	-0.51221263	-0.4546228	0.8567992	-2.5264797000000003	-0.23378672	-0.7245868000000001	-8.66	-0.3505897247427199	0.3330651995393183
1367	-0.31251904	0.90026915	-0.1468034	-0.5144859	-0.45531914	0.8604606	-2.5317220000000002	-0.22943495	-0.72287804	-8.66	-0.35027030255000646	0.3338061941461639
1368	-0.31213933	0.9016213	-0.14721775	-0.5167148	-0.456002	0.86416763	-2.5369252999999996	-0.22519284	-0.72116905	-8.66	-0.34995246224375404	0.33454630815211445
1369	-0.31175682	0.902983	-0.14769286	-0.51889807	-0.45667129999999995	0.86791813	-2.5420882999999996	-0.22106232	-0.71946007	-8.65	-0.3496365110746002	0.33528517366315186
1370	-0.31137115	0.9043533	-0.14822906	-0.5210344	-0.45732692	0.8717099	-2.5472092999999996	-0.21704528	-0.7177511999999999	-8.65	-0.3493226763371107	0.3360223898920405
1371	-0.31098196	0.90573126	-0.14882669	-0.5231226999999999	-0.45796877	0.87554073	-2.5522869999999998	-0.21314359	-0.7160425	-8.65	-0.3490112464808909	0.336757597731131
1372	-0.3105889	0.90711576	-0.14948606	-0.5251617	-0.45859677	0.8794084000000001	-2.5573200000000003	-0.2093591	-0.7143341999999999	-8.65	-0.34870250764546706	0.3374904257809796
1373	-0.31019154	0.90850574	-0.1502075	-0.52715003	-0.45921080000000003	0.88331074	-2.5623071	-0.2056936	-0.7126264	-8.65	-0.34839672156984963	0.33822052255227725
1374	-0.30978957	0.9099002	-0.15099129	-0.5290866999999999	-0.45981085	0.88724536	-2.5672464	-0.20214891	-0.7109191999999999	-8.65	-0.34809415219330675	0.33894747015614585
1375	-0.3093826	0.91129804	-0.15183772	-0.53097045	-0.4603968	0.8912100000000001	-2.5721369	-0.19872679	-0.7092126999999999	-8.65	-0.3477951012328846	0.33967093589545355
1376	-0.30897015	0.91269827	-0.15274704	-0.5328	-0.46096855	0.8952024	-2.576977	-0.19542894	-0.7075071999999999	-8.65	-0.34749980160459726	0.3403905412884471
1377	-0.30855194	0.9140998	-0.15371944	-0.53457433	-0.46152613	0.89922017	-2.5817652	-0.19225709	-0.7058026999999999	-8.65	-0.3472085383148956	0.3411059076088019
1378	-0.30812752	0.91550165	-0.15475516	-0.5362922	-0.4620694	0.9032610000000001	-2.5865004000000003	-0.1892129	-0.70409936	-8.65	-0.34692158759116276	0.3418167019106102
1379	-0.3076965	0.9169028	-0.15585436	-0.5379525	-0.46259832	0.9073225	-2.5911807999999996	-0.18629801	-0.7023973000000001	-8.64	-0.346639166771893	0.3425225273346039
1380	-0.30725846	0.91830224	-0.15701716	-0.5395541	-0.4631129	0.91140234	-2.5958054	-0.18351404	-0.70069665	-8.64	-0.34636156988421124	0.3432230688139383
1381	-0.30681303	0.91969895	-0.15824367	-0.54109585	-0.46361303	0.9154981	-2.6003727999999997	-0.18086255	-0.69899756	-8.64	-0.34608904864516365	0.3439179665544598
1382	-0.30635977	0.92109203	-0.15953399	-0.5425767	-0.46409872	0.9196073	-2.6048810000000002	-0.1783451	-0.6973001999999999	-8.64	-0.34582179383639866	0.344606816385959
1383	-0.30589825	0.9224805	-0.16088818	-0.54399544	-0.46456990000000004	0.9237277	-2.6093295	-0.17596320000000001	-0.6956047	-8.64	-0.345560105062561	0.3452893606627349
1384	-0.30542812	0.9238634	-0.16230625	-0.5453511	-0.46502653	0.9278569999999999	-2.6137161	-0.17371832	-0.69391114	-8.64	-0.3453041273959944	0.34596518524511066
1385	-0.30494887	0.9252399	-0.16378824	-0.54664254	-0.46546862	0.9319927	-2.6180397999999996	-0.17161193	-0.6922196999999999	-8.64	-0.34505411952791	0.34663399001244555
1386	-0.30446014	0.92660904	-0.16533414	-0.5478687	-0.46589613	0.9361326999999999	-2.6222992	-0.16964544	-0.6905305	-8.64	-0.34481027875287373	0.34729544938380763
1387	-0.3039615	0.9279699	-0.16694394	-0.54902864	-0.46630900000000003	0.9402748	-2.6264927000000005	-0.16782025	-0.6888437	-8.64	-0.3445727825192007	0.34794922482197616
1388	-0.3034525	0.92932165	-0.16861758	-0.5501212	-0.46670726	0.94441664	-2.6306192999999998	-0.16613765	-0.6871595	-8.64	-0.344341855007765	0.34859503323084623
1389	-0.30293268	0.93066347	-0.17035504	-0.5511454000000001	-0.46709085	0.9485561	-2.6346772	-0.164599	-0.68547785	-8.63	-0.3441176059110684	0.34923252454386916
1390	-0.30240166	0.9319945	-0.1721562	-0.5521001999999999	-0.46745977	0.95269114	-2.6386652	-0.16320556	-0.6837991	-8.63	-0.34390022823298133	0.3498614198009175
1391	-0.30185896	0.9333139	-0.174021	-0.5529848	-0.46781406	0.9568194999999999	-2.6425822	-0.16195858	-0.6821233	-8.63	-0.343689943932156	0.350481438558307
1392	-0.30130413	0.9346209	-0.17594935	-0.5537982	-0.46815372	0.9609390999999999	-2.6464262	-0.16085924	-0.68045056	-8.63	-0.34348682054476426	0.3510922331791592
1393	-0.30073676	0.93591475	-0.17794107	-0.5545397	-0.4684788	0.9650479	-2.6501966	-0.15990874	-0.6787810999999999	-8.63	-0.3432911233627913	0.35169359316264964
1394	-0.30015638	0.93719465	-0.17999604	-0.5552083000000001	-0.46878934	0.9691438	-2.6538912999999997	-0.15910818	-0.67711496	-8.63	-0.3431028954779646	0.35228516664774884
1395	-0.29956257	0.9384599	-0.18211408	-0.5558034000000001	-0.46908537	0.9732249	-2.6575096	-0.15845868	-0.6754524000000001	-8.63	-0.34292237002594	0.3528667521208835
1396	-0.29895484	0.9397096	-0.18429504	-0.5563241999999999	-0.4693669	0.9772890999999999	-2.6610496	-0.15796128	-0.6737935	-8.63	-0.3427496289653693	0.35343802172435596
1397	-0.29833284	0.9409432	-0.18653870000000003	-0.5567701	-0.46963409999999994	0.98133445	-2.6645103	-0.157617	-0.6721384	-8.63	-0.34258486763216656	0.3539987531041566
1398	-0.29769602	0.9421599	-0.18884486	-0.5571404000000001	-0.469887	0.9853591	-2.6678903	-0.15742683	-0.6704873	-8.63	-0.34242819145010206	0.3545486924098627
1399	-0.297044	0.943359	-0.19121331	-0.5574345	-0.47012568	0.989361	-2.6711883999999997	-0.15739171	-0.6688403	-8.62	-0.34227976573312546	0.355087596728938
1400	-0.29637635	0.9445399	-0.19364379999999998	-0.55765194	-0.47035029999999994	0.9933384	-2.674403	-0.15751255	-0.6671975	-8.62	-0.3421396814385986	0.3556152106469645
1401	-0.29569256	0.94570184	-0.19613609	-0.55779207	-0.47056097	0.99728936	-2.6775327	-0.15779021	-0.6655592	-8.62	-0.342008067279697	0.3561312883394591
1402	-0.29499227	0.9468442	-0.19868989999999997	-0.55785453	-0.47075784	1.001212	-2.6805765999999998	-0.15822549	-0.6639254	-8.62	-0.34188508976933796	0.35663564118975316
1403	-0.29427496	0.94796646	-0.20130494	-0.5578389	-0.47094104	1.0051047	-2.683533	-0.15881911	-0.6622963000000001	-8.62	-0.3417707877305179	0.3571280273316413
1404	-0.29354024	0.94906783	-0.20398095	-0.5577446999999999	-0.47111076	1.0089654000000001	-2.6864007	-0.15957177	-0.660672	-8.62	-0.3416653209216308	0.3576082230052346
1405	-0.2927876	0.9501478	-0.2067176	-0.55757165	-0.47126716	1.0127925	-2.6891785	-0.16048406	-0.6590528	-8.62	-0.3415687859873793	0.35807604616785477
1406	-0.29201669	0.9512058	-0.20951457	-0.55731934	-0.47141042	1.0165841999999998	-2.691865	-0.16155657	-0.65743864	-8.62	-0.3414812483295695	0.3585312806580752
1407	-0.291227	0.9522412	-0.21237154	-0.5569876	-0.47154072	1.0203387	-2.6944587	-0.16278979	-0.65582985	-8.62	-0.3414028145050473	0.35897371211698736
1408	-0.29041815	0.95325345	-0.21528815	-0.5565760999999999	-0.47165826	1.0240544	-2.6969588	-0.16418415	-0.65422654	-8.62	-0.3413335888923645	0.35940320338325366
1409	-0.28958973	0.95424205	-0.21826404	-0.5560847	-0.47176328	1.0277296	-2.6993637	-0.16574007	-0.65262884	-8.61	-0.34127363469306954	0.35981954441837566
1410	-0.28874138	0.95520645	-0.22129884	-0.55551314	-0.47185594	1.0313625	-2.7016720000000003	-0.16745785	-0.651037	-8.61	-0.34122302179734126	0.36022254234070256
1411	-0.28787267	0.9561461	-0.22439216	-0.55486137	-0.47193646	1.0349517	-2.7038827000000003	-0.16933775	-0.6494512	-8.61	-0.3411818323395454	0.36061206669912454
1412	-0.28698325	0.9570606	-0.22754358	-0.55412924	-0.47200509999999996	1.0384951999999998	-2.7059941000000003	-0.17137997	-0.6478716	-8.61	-0.3411501184540473	0.36098789733578635
1413	-0.2860728	0.95794934	-0.2307527	-0.5533167	-0.47206205	1.0419916999999999	-2.7080057	-0.1735846	-0.64629835	-8.61	-0.34112798336435957	0.3613499645171004
1414	-0.28514093	0.9588119	-0.23401909	-0.5524238	-0.4721076	1.0454395	-2.7099154	-0.17595170000000002	-0.6447316999999999	-8.61	-0.3411154269386969	0.36169803482124285
1415	-0.28418738	0.95964783	-0.23734231	-0.5514504	-0.47214192	1.0488368000000001	-2.7117223999999998	-0.17848125	-0.6431718000000001	-8.61	-0.3411125357997979	0.3620319969194816
1416	-0.28321174	0.9604566	-0.24072188	-0.55039656	-0.4721653	1.0521824	-2.7134252	-0.18117313	-0.6416187	-8.61	-0.3411192775716909	0.3623517010684458
1417	-0.28221378	0.9612379	-0.24415734	-0.54926246	-0.47217795	1.0554745	-2.7150228	-0.18402720000000003	-0.64007276	-8.61	-0.3411357644326697	0.3626570328258018
1418	-0.2811932	0.96199125	-0.24764818	-0.5480480999999999	-0.47218016	1.0587115	-2.7165136000000003	-0.1870432	-0.63853407	-8.61	-0.34116197291761613	0.36294782482006704
1419	-0.28014967	0.9627162	-0.25119388	-0.5467536999999999	-0.47217217	1.0618922	-2.7178967000000003	-0.19022085	-0.6370026999999999	-8.61	-0.3411979162939708	0.36322400223419155
1420	-0.27908295	0.96341246	-0.25479388	-0.54537934	-0.47215423	1.0650146999999999	-2.719171	-0.19355978	-0.6354789000000001	-8.6	-0.3412436578072103	0.36348544190440363
1421	-0.27799278	0.96407956	-0.25844770000000006	-0.5439253000000001	-0.47212657	1.0680778999999998	-2.7203352	-0.19705954	-0.63396287	-8.6	-0.34129916734751387	0.3637320464639202
1422	-0.27687898	0.9647171	-0.2621547	-0.5423918000000001	-0.47208953	1.0710801	-2.7213886	-0.20071965	-0.63245463	-8.6	-0.3413645225169457	0.3639637421941475
1423	-0.27574125	0.96532476	-0.26591435	-0.54077905	-0.47204328	1.0740199	-2.72233	-0.20453955	-0.6309544	-8.6	-0.3414396910932837	0.36418043645786913
1424	-0.2745794	0.9659022	-0.269726	-0.5390874	-0.47198809999999997	1.0768959999999999	-2.723159	-0.20851861	-0.6294623	-8.6	-0.341524734055854	0.36438211534162757
1425	-0.2733932	0.9664491	-0.27358907	-0.53731716	-0.47192428	1.0797068	-2.7238743	-0.21265614	-0.62797844	-8.6	-0.341619635761244	0.3645686695002445
1426	-0.2721825	0.966965	-0.27750295	-0.5354687	-0.4718521	1.0824511	-2.7244756000000003	-0.21695141	-0.62650305	-8.6	-0.34172446496655784	0.36474010638926657
1427	-0.27094704	0.9674498	-0.28146693	-0.5335424	-0.47177178	1.0851275	-2.724962	-0.22140363	-0.6250361999999999	-8.6	-0.3418391883164978	0.3648963752477999
1428	-0.26968667	0.967903	-0.2854804	-0.53153867	-0.4716835999999999	1.0877346	-2.7253332	-0.22601192	-0.6235781	-8.6	-0.34196388234594555	0.3650374783103145
1429	-0.26840124	0.9683244	-0.28954268	-0.5294579	-0.47158787	1.0902711	-2.725588	-0.23077536	-0.6221287	-8.6	-0.34209846916730247	0.3651633443760713
1430	-0.26709053	0.9687137	-0.29365304	-0.52730066	-0.47148478	1.0927358	-2.7257267999999995	-0.23569298	-0.6206883000000001	-8.59	-0.34224306538134247	0.3652740599301407
1431	-0.26575446	0.9690706	-0.29781082	-0.5250673	-0.47137466	1.0951271	-2.7257483	-0.24076375	-0.619257	-8.59	-0.3423976197671339	0.36536953737921823
1432	-0.26439285	0.96939486	-0.30201527	-0.5227584	-0.47125775	1.0974438999999998	-2.7256527000000004	-0.2459866	-0.61783487	-8.59	-0.34256218668126437	0.36544985288862214
1433	-0.26300558	0.9696862	-0.30626570000000003	-0.5203744	-0.4711343	1.099685	-2.7254392999999997	-0.25136036	-0.61642206	-8.59	-0.3427367215914323	0.36551500061061365
1434	-0.2615926	0.9699444	-0.3105614	-0.5179157999999999	-0.47100459999999994	1.1018488000000002	-2.725108	-0.25688386	-0.61501867	-8.59	-0.34292130103251983	0.3655650089500991
1435	-0.2601537	0.97016925	-0.31490153	-0.5153831	-0.47086890000000003	1.1039345	-2.7246582999999998	-0.26255584	-0.6136248000000001	-8.59	-0.34311582607170954	0.36559991641050466
1436	-0.2586889	0.9703605	-0.31928542	-0.5127769	-0.47072744	1.1059408000000002	-2.7240900000000003	-0.26837507	-0.61224055	-8.59	-0.3433203288214026	0.3656197658219487
1437	-0.25719807	0.97051823	-0.32371232	-0.51009774	-0.47058055	1.1078665	-2.7234032000000004	-0.27434012	-0.61086607	-8.59	-0.34353481490304744	0.36562464461405836
1438	-0.25568113	0.9706422	-0.32818142	-0.5073462000000001	-0.4704284000000001	1.1097108	-2.7225973999999997	-0.2804497	-0.6095015	-8.59	-0.34375919313964	0.3656145996909326
1439	-0.25413802	0.9707324	-0.33269194	-0.5045228	-0.47027132	1.1114727	-2.7216728	-0.28670228	-0.60814685	-8.59	-0.3439934357534027	0.3655897373004298
1440	-0.2525687	0.9707889	-0.33724314	-0.50162816	-0.47010952	1.1131513000000002	-2.7206292000000003	-0.29309645	-0.6068022	-8.58	-0.3442374628761207	0.3655501438848428
1441	-0.25097314	0.9708116	-0.34183420000000003	-0.49866283	-0.4699433	1.1147459	-2.7194667000000003	-0.29963067	-0.6054678000000001	-8.58	-0.3444912366421594	0.36549593536894726
1442	-0.24935131	0.97080076	-0.34646428	-0.49562746	-0.46977290000000005	1.1162558	-2.7181852	-0.30630335	-0.6041436	-8.58	-0.3447546155935118	0.3654272263520753
1443	-0.24770316	0.97075635	-0.35113259999999996	-0.4925226	-0.46959856	1.1176801	-2.7167847000000003	-0.31311288	-0.6028298000000001	-8.58	-0.34502753920756873	0.365344120596705
1444	-0.24602872	0.97067857	-0.35583833	-0.48934892	-0.46942055	1.1190183999999999	-2.7152654999999997	-0.32005766	-0.6015264	-8.58	-0.34530990149402196	0.36524678543077843
1445	-0.24432796	0.9705676	-0.36058065	-0.48610699999999996	-0.46923912	1.1202701000000002	-2.7136272999999997	-0.32713592	-0.6002335	-8.58	-0.34560152981786085	0.3651353247800421
1446	-0.2426009	0.9704236	-0.36535868	-0.48279747	-0.4690545	1.1214349	-2.7118707000000004	-0.334346	-0.5989513000000001	-8.58	-0.3459023415221109	0.3650099422992066
1447	-0.24084754	0.9702469	-0.3701716	-0.47942096	-0.4688669	1.1225121	-2.7099957000000003	-0.34168607	-0.5976796999999999	-8.58	-0.3462121624258974	0.36487077236228777
1448	-0.23906793	0.9700377	-0.37501854	-0.47597808	-0.46867666	1.1235013999999999	-2.7080026000000004	-0.34915432	-0.5964189000000001	-8.58	-0.3465308809174644	0.3647179907194286
1449	-0.2372621	0.9697964	-0.3798986	-0.47246954	-0.46848392	1.1244025	-2.7058914	-0.3567489	-0.59516907	-8.58	-0.3468582900930701	0.3645517640419546
1450	-0.2354301	0.96952325	-0.38481095	-0.46889594	-0.46828896	1.1252153	-2.7036629	-0.36446786	-0.5939302	-8.57	-0.3471942628293313	0.36437232628337096
1451	-0.23357204	0.9692187	-0.38975468	-0.465258	-0.46809202	1.1259395	-2.7013168	-0.37230924	-0.5927023	-8.57	-0.34753854496733766	0.36417981710203123
1452	-0.23168796	0.9688831	-0.39472887	-0.46155635	-0.46789333	1.1265751	-2.6988537	-0.38027105	-0.5914856	-8.57	-0.3478909628707886	0.3639744729197358
1453	-0.22977802	0.9685168	-0.39973262	-0.45779166	-0.46769312	1.1271219	-2.6962743	-0.38835117	-0.5902801	-8.57	-0.34825136277159796	0.36375651978811807
1454	-0.22784232	0.96812034	-0.404765	-0.45396465	-0.4674916	1.1275802	-2.6935785	-0.39654759999999994	-0.58908594	-8.57	-0.34861945216654033	0.36352615099141133
1455	-0.22588098	0.96769416	-0.40982512	-0.45007600000000003	-0.46728903	1.1279498	-2.6907669999999997	-0.40485808	-0.58790314	-8.57	-0.3489950430187988	0.3632836049589237
1456	-0.22389416	0.9672388	-0.414912	-0.44612646	-0.4670856	1.1282309	-2.6878405	-0.41328052	-0.58673185	-8.57	-0.3493779344588683	0.3630291407187029
1457	-0.22188206	0.9667546	-0.42002463	-0.44211668	-0.46688149999999995	1.1284237	-2.6847990000000004	-0.42181265	-0.5855720999999999	-8.57	-0.34976781165147997	0.3627629493235736
1458	-0.21984482	0.9662424	-0.42516208	-0.43804738	-0.46667704	1.1285285	-2.6816432	-0.4304523	-0.58442396	-8.57	-0.3501644339028422	0.36248530672428897
1459	-0.21778265	0.9657025	-0.43032327	-0.43391934	-0.46647233	1.1285454	-2.6783737999999997	-0.43919706	-0.58328754	-8.57	-0.350567568033371	0.36219646029066066
1460	-0.21569574	0.9651356	-0.43550724	-0.42973325	-0.46626768	1.1284747	-2.6749914	-0.4480447	-0.5821629	-8.56	-0.35097695938351103	0.3618966722552335
1461	-0.21358435	0.9645423	-0.44071289999999996	-0.42548987	-0.46606320000000007	1.128317	-2.6714962000000004	-0.45699278	-0.5810501	-8.56	-0.3513922299164454	0.3615861834536769
1462	-0.21144868	0.9639233	-0.4459392	-0.42118996	-0.46585917	1.1280726	-2.6678894	-0.46603897	-0.5799491999999999	-8.56	-0.35181318987378013	0.36126530145209385
1463	-0.209289	0.96327907	-0.45118509999999995	-0.4168343	-0.46565577	1.1277418	-2.6641715	-0.47518083	-0.57886034	-8.56	-0.35223955232980947	0.36093427603784706
1464	-0.20710558	0.9626105	-0.4564495	-0.41242358	-0.4654532	1.1273252	-2.6603434	-0.48441586	-0.5777835	-8.56	-0.3526709926469421	0.36059341231558867
1465	-0.20489869	0.9619181	-0.4617314	-0.40795872	-0.46525165	1.1268232	-2.6564057	-0.49374163	-0.57671887	-8.56	-0.35310725995567327	0.36024297007387385
1466	-0.2026686	0.96120274	-0.46702966	-0.40344042	-0.4650513	1.1262364	-2.6523592000000002	-0.5031555999999999	-0.5756664	-8.56	-0.35354800517396723	0.359883242046356
1467	-0.20041566	0.960465	-0.47234324	-0.39886957	-0.46485236	1.1255655	-2.6482053	-0.5126552	-0.5746262	-8.56	-0.35399300133218975	0.3595145741464165
1468	-0.19814013	0.9597058	-0.47767106	-0.39424706	-0.46465498	1.1248109	-2.6439443	-0.52223784	-0.5735983	-8.56	-0.35444188220295797	0.3591372066309178
1469	-0.19584237	0.95892584	-0.48301208	-0.38957372	-0.46445936	1.1239735	-2.6395776	-0.5319010000000001	-0.57258284	-8.56	-0.3548944030168957	0.35875149319582406
1470	-0.19352269	0.9581258	-0.48836514	-0.38485047	-0.46426564	1.1230537	-2.635106	-0.54164195	-0.57157975	-8.55	-0.35535023467000326	0.35835770595146604
1471	-0.19118147	0.9573066	-0.49372923	-0.38007820000000003	-0.46407402	1.1220523999999998	-2.6305308	-0.5514581000000001	-0.57058924	-8.55	-0.3558091147249476	0.3579561943797109
1472	-0.18881902	0.95646906	-0.49910322	-0.37525788	-0.4638846	1.1209702	-2.6258529999999998	-0.5613467	-0.56961125	-8.55	-0.3562707124440087	0.35754725759996303
1473	-0.18643571	0.955614	-0.504486	-0.37039044	-0.46369758	1.119808	-2.6210735	-0.57130516	-0.5686459	-8.55	-0.3567347026230579	0.3571312034585154
1474	-0.18403193	0.95474213	-0.5098765000000001	-0.36547682	-0.46351305	1.1185665	-2.6161933	-0.58133066	-0.5676932	-8.55	-0.35720075888096275	0.3567083281190295
1475	-0.18160804	0.9538545	-0.5152736	-0.36051804	-0.4633312	1.1172465	-2.611214	-0.5914204000000001	-0.56675327	-8.55	-0.35766861610145145	0.35627899361390375
1476	-0.17916441	0.95295185	-0.52067614	-0.3555151	-0.46315209999999996	1.1158489999999999	-2.6061362999999997	-0.60157174	-0.5658262	-8.55	-0.3581379045700581	0.35584348213131595
1477	-0.17670144	0.952035	-0.5260831	-0.35046900000000003	-0.46297598	1.1143746	-2.6009613999999996	-0.6117818	-0.564912	-8.55	-0.3586083457273568	0.3554020951851291
1478	-0.17421955	0.951105	-0.53149337	-0.34538072	-0.46280286	1.1128246000000002	-2.595691	-0.6220477	-0.5640109000000001	-8.55	-0.359079611123742	0.3549552239158968
1479	-0.17171912	0.95016253	-0.5369059	-0.34025142	-0.46263286	1.1111995000000001	-2.5903258	-0.6323668	-0.56312287	-8.55	-0.3595514154452642	0.35450310801825996
1480	-0.16920058	0.94920856	-0.5423195	-0.3350821	-0.46246615	1.1095004	-2.5848672	-0.642736	-0.56224805	-8.55	-0.3600234029651854	0.3540460868420959
1481	-0.16666435	0.948244	-0.5477331	-0.3298739	-0.4623028	1.1077282	-2.5793166000000003	-0.6531526	-0.5613865	-8.54	-0.36049529682369236	0.35358448498577516
1482	-0.16411085	0.9472696	-0.55314577	-0.32462794	-0.4621429	1.1058841	-2.573675	-0.6636135999999999	-0.5605384	-8.54	-0.3609667495285416	0.353118600488943
1483	-0.16154054	0.9462864	-0.55855626	-0.31934533	-0.46198657	1.1039689	-2.5679436	-0.6741161999999999	-0.55970377	-8.54	-0.36143744308684456	0.35264872323641644
1484	-0.15895385	0.94529516	-0.56396365	-0.31402728	-0.46183392	1.1019835	-2.5621240000000003	-0.68465734	-0.55888283	-8.54	-0.36190713449473066	0.3521751794694967
1485	-0.15635122	0.9442968	-0.56936675	-0.30867496	-0.46168503	1.0999291000000002	-2.5562174	-0.69523406	-0.55807555	-8.54	-0.3623754551488452	0.35169826688264144
1486	-0.15373313	0.94329214	-0.57476455	-0.30328956	-0.46154004	1.0978066	-2.550225	-0.7058435000000001	-0.55728215	-8.54	-0.36284213258989123	0.35121826858695065
1487	-0.15110004	0.94228214	-0.58015597	-0.29787233	-0.461399	1.0956168	-2.5441482000000004	-0.71648264	-0.5565026999999999	-8.54	-0.3633068821363492	0.3507354696156288
1488	-0.14845242	0.94126755	-0.58553994	-0.29242447	-0.46126202	1.0933611	-2.5379883999999997	-0.72714835	-0.5557373999999999	-8.54	-0.36376937178563856	0.35025017755441623
1489	-0.14579076	0.94024926	-0.59091544	-0.28694728	-0.46112925	1.0910401	-2.531747	-0.7378378000000001	-0.55498624	-8.54	-0.3642293779453871	0.3497626569664052
1490	-0.14311552	0.9392281	-0.5962813	-0.28144202	-0.46100070000000004	1.0886551000000002	-2.5254252	-0.7485478	-0.5542494000000001	-8.54	-0.3646865247790358	0.3492731813516777
1491	-0.14042725	0.93820494	-0.6016366	-0.27590990000000004	-0.46087655	1.086207	-2.5190246	-0.7592754	-0.553527	-8.53	-0.3651405947284487	0.34878203485462356
1492	-0.13772641	0.9371806	-0.6069802	-0.27035224	-0.4607568	1.083697	-2.5125463	-0.7700175	-0.55281913	-8.53	-0.3655912225016403	0.3482894646935449
1493	-0.13501355	0.9361558	-0.6123109999999999	-0.26477027	-0.46064156	1.081126	-2.505992	-0.780771	-0.552126	-8.53	-0.366038176052102	0.34779574397612184
1494	-0.13228919	0.93513143	-0.6176281	-0.25916526	-0.46053088	1.0784951	-2.4993630000000002	-0.7915328	-0.5514477	-8.53	-0.36648115505490203	0.3473011202943186
1495	-0.12955385	0.9341083	-0.62293035	-0.2535385	-0.46042484	1.0758059	-2.4926603	-0.8022999	-0.5507843000000001	-8.53	-0.36691975861857096	0.3468058368702333
1496	-0.1268081	0.9330872	-0.6282167	-0.24789123	-0.46032349999999994	1.0730593000000002	-2.4858860000000003	-0.8130691	-0.55013597	-8.53	-0.3673537863522847	0.34631017842529527
1497	-0.12405249	0.93206894	-0.6334860999999999	-0.24222471	-0.46022692	1.0702566	-2.479041	-0.8238373	-0.54950285	-8.53	-0.3677828692595991	0.34581434488277957
1498	-0.12128756	0.93105423	-0.63873756	-0.23654021	-0.46013513	1.067399	-2.4721272	-0.8346013000000001	-0.54888505	-8.53	-0.3682067530498187	0.34531860628523564
1499	-0.118513905	0.9300439	-0.64396995	-0.23083901	-0.46004817	1.0644882	-2.4651457999999997	-0.8453579999999999	-0.5482826999999999	-8.53	-0.3686250509267574	0.344823194990937
1500	-0.11573208	0.9290386	-0.6491823	-0.22512236	-0.45996606	1.0615251	-2.4580982000000002	-0.85610425	-0.5476959	-8.53	-0.3690374963335694	0.34432830423064337
1501	-0.11294269	0.9280392	-0.6543736	-0.21939152	-0.45988882	1.0585114	-2.4509857000000004	-0.8668369	-0.5471248000000001	-8.52	-0.36944371500152384	0.34383416314225707
1502	-0.110146314	0.92704636	-0.6595426999999999	-0.21364775	-0.45981646	1.0554484	-2.4438102	-0.87755287	-0.5465696	-8.52	-0.3698434594800399	0.3433410111968816
1503	-0.107343554	0.92606086	-0.6646885	-0.20789233	-0.45974898	1.0523378	-2.4365728	-0.88824904	-0.5460303000000001	-8.52	-0.37023631656756933	0.342849039984746
1504	-0.10453504	0.92508334	-0.6698102	-0.20212649	-0.45968640000000005	1.0491808999999999	-2.4292752999999996	-0.89892244	-0.54550713	-8.52	-0.37062208489169646	0.34235847087867777
1505	-0.101721376	0.9241146	-0.6749066	-0.19635151	-0.4596287	1.0459793	-2.4219188999999997	-0.9095700000000001	-0.5450001999999999	-8.52	-0.37100037791753976	0.3418694827683342
1506	-0.09890318	0.92315525	-0.67997676	-0.19056864	-0.45957583	1.0427347	-2.414505	-0.9201886999999999	-0.5445095999999999	-8.52	-0.37137086233373007	0.34138226652160225
1507	-0.096081086	0.9222059	-0.68501955	-0.18477912	-0.45952785	1.0394485999999998	-2.4070354	-0.93077576	-0.5440355	-8.52	-0.37173330450170095	0.34089702741335826
1508	-0.09325571	0.9212674	-0.6900341	-0.17898421	-0.45948467	1.0361228	-2.3995113	-0.94132817	-0.543578	-8.52	-0.3720873303700977	0.34041393653418855
1509	-0.09042769	0.9203403	-0.6950193	-0.17318518	-0.45944625	1.0327587999999999	-2.3919346000000004	-0.95184314	-0.54313725	-8.52	-0.37243270107199566	0.3399331935663914
1510	-0.08759764	0.91942525	-0.69997424	-0.16738325	-0.45941263	1.0293584999999998	-2.3843064	-0.96231776	-0.5427133000000001	-8.52	-0.3727690521409861	0.3394549434240588
1511	-0.08476618	0.9185229	-0.7048979000000001	-0.1615797	-0.45938370000000006	1.0259235	-2.3766284	-0.97274923	-0.5423063	-8.51	-0.3730961127711911	0.33897935917379945
1512	-0.08193394	0.9176339	-0.70978916	-0.15577574	-0.45935947	1.0224556999999999	-2.3689017000000003	-0.98313487	-0.5419164000000001	-8.51	-0.37341352076235246	0.33850657605487067
1513	-0.07910153	0.9167588	-0.71464723	-0.14997263	-0.45933983	1.0189569	-2.3611286	-0.99347186	-0.5415436	-8.51	-0.3737210674429575	0.3380368066064749
1514	-0.076269604	0.91589826	-0.71947104	-0.1441716	-0.45932478	1.0154289	-2.3533098999999997	-1.0037577	-0.5411881	-8.51	-0.3740183956456946	0.33757014778110056
1515	-0.073438756	0.91505283	-0.7242596	-0.1383739	-0.45931426	1.0118735	-2.3454473	-1.0139896000000002	-0.54085004	-8.51	-0.3743052361105495	0.3371067427453547
1516	-0.07060963	0.9142231	-0.7290121	-0.13258074	-0.45930818	1.0082925999999999	-2.3375425	-1.024165	-0.5405295	-8.51	-0.37458133047124226	0.336646746215335
1517	-0.06778284	0.91340965	-0.7337274	-0.12679338	-0.45930648	1.0046883	-2.3295967999999996	-1.0342815	-0.5402266	-8.51	-0.374846339033006	0.33619028661356126
1518	-0.06495902	0.91261303	-0.7384046999999999	-0.12101304	-0.45930913	1.0010622999999998	-2.321612	-1.0443364	-0.5399415	-8.51	-0.37510005057490875	0.33573748991251867
1519	-0.062138785	0.9118338	-0.74304307	-0.11524093	-0.45931602	0.9974166999999999	-2.313589	-1.0543274	-0.5396741999999999	-8.51	-0.37534209799439855	0.33528843840946404
1520	-0.059322767	0.91107255	-0.7476416	-0.10947831	-0.45932707	0.99375343	-2.3055298	-1.0642519	-0.539425	-8.51	-0.3755722738617261	0.3348432756377251
1521	-0.05651159	0.91032976	-0.7521995	-0.10372638	-0.45934220000000003	0.9900745000000001	-2.2974357999999997	-1.0741076	-0.5391939	-8.5	-0.37579030103041117	0.33440210226784667
1522	-0.05370587	0.9096059	-0.7567158	-0.09798637	-0.45936140000000003	0.98638195	-2.289308	-1.0838922	-0.5389811	-8.5	-0.3759958745322673	0.33396497645479545
1523	-0.05090624	0.9089016	-0.76118964	-0.09225949	-0.45938453	0.98267776	-2.2811484	-1.0936035	-0.53878665	-8.5	-0.37618879096806845	0.33353203151828525
1524	-0.048113335	0.90821713	-0.7656203	-0.086546965	-0.45941153	0.97896403	-2.2729576000000002	-1.1032389	-0.53861076	-8.5	-0.37636869198138456	0.33310327354207997
1525	-0.04532778	0.9075532	-0.77000684	-0.080850005	-0.45944232	0.97524285	-2.2647374	-1.1127965	-0.53845346	-8.5	-0.37653536199469567	0.3326788218038362
1526	-0.042550217	0.90691024	-0.7743485	-0.07516981	-0.45947677	0.9715162	-2.2564888	-1.122274	-0.538315	-8.5	-0.3766885174122312	0.3322587043606847
1527	-0.03978128	0.9062887	-0.7786445	-0.0695076	-0.4595148	0.96778625	-2.2482130000000002	-1.1316692	-0.5381954000000001	-8.5	-0.3768278718274965	0.3318429666307025
1528	-0.037021603	0.90568894	-0.782894	-0.06386458	-0.45955634	0.9640550999999999	-2.239912	-1.1409798999999998	-0.5380948	-8.5	-0.3769532424396165	0.3314317051735535
1529	-0.034271818	0.9051115	-0.7870961999999999	-0.05824195	-0.45960128	0.9603248999999999	-2.2315865	-1.1502041	-0.5380134	-8.5	-0.3770643173304695	0.33102492091843966
1530	-0.03153256	0.9045567	-0.79125047	-0.05264093	-0.45964956	0.9565976999999999	-2.2232380000000003	-1.1593395	-0.5379513000000001	-8.5	-0.37716088087747474	0.3306226506669617
1531	-0.02880446	0.90402496	-0.7953559	-0.047062735999999994	-0.45970103	0.9528755999999999	-2.214868	-1.1683846000000002	-0.5379085	-8.49	-0.3772427408810977	0.3302249505380744
1532	-0.026088156	0.9035167	-0.79941183	-0.04150858	-0.45975563	0.9491609000000001	-2.2064779	-1.1773368	-0.5378852	-8.49	-0.3773096095557255	0.32983184279110506
1533	-0.023384279	0.90303236	-0.80341756	-0.035979699999999996	-0.45981324	0.9454555	-2.1980693	-1.1861944	-0.5378815	-8.49	-0.37736134624211787	0.3294433635426391
1534	-0.020693462	0.90257215	-0.80737233	-0.03047732	-0.45987380000000005	0.9417617	-2.1896431	-1.1949555	-0.5378974	-8.49	-0.37739767303813826	0.32905949320486333
1535	-0.018016335	0.90213645	-0.8112754	-0.02500268	-0.45993713	0.9380815	-2.1812015	-1.203618	-0.5379331	-8.49	-0.3774184666197363	0.3286802889699638
1536	-0.015353524	0.90172553	-0.8151262	-0.019557013999999998	-0.4600032	0.93441707	-2.1727452	-1.2121803999999998	-0.53798866	-8.49	-0.3774235108335247	0.32830571653123375
1537	-0.0127056595	0.9013397	-0.81892383	-0.014141561	-0.4600719	0.9307705	-2.1642764	-1.2206404	-0.5380640999999999	-8.49	-0.3774126267483383	0.32793581024291224
1538	-0.010073367	0.90097916	-0.82266784	-0.008757571	-0.46014309999999997	0.9271438	-2.1557958	-1.2289965	-0.53815955	-8.49	-0.3773856407013812	0.32757051029378376
1539	-0.007457272	0.9006441	-0.8263575000000001	-0.003406298	-0.46021667	0.92353904	-2.1473055	-1.2372468	-0.53827494	-8.49	-0.37734242406615476	0.32720984243665757
1540	-0.0048580007	0.9003348	-0.8299921	0.001910993	-0.46029258	0.9199581	-2.1388068	-1.2453895000000001	-0.5384104999999999	-8.49	-0.3772828458024203	0.3268537580793404
1541	-0.0022761738	0.9000513	-0.833571	0.007193034	-0.46037066	0.91640306	-2.1303012000000003	-1.2534231000000002	-0.5385661	-8.49	-0.37720676044838736	0.32650223825078056
1542	0.00028758624	0.89979374	-0.8370936999999999	0.012438556000000002	-0.46045083	0.9128758	-2.1217904	-1.2613456	-0.53874195	-8.48	-0.37711408818575015	0.32615524233144716
1543	0.002832662	0.89956224	-0.8405594999999999	0.017646283000000002	-0.46053299999999997	0.9093781999999999	-2.1132758	-1.2691557	-0.53893805	-8.48	-0.3770047405857492	0.32581272559874574
1544	0.005358435	0.8993569	-0.8439677	0.022814937	-0.460617	0.9059122	-2.1047587000000005	-1.2768517	-0.53915435	-8.48	-0.3768785529045305	0.3254746182616509
1545	0.007864291	0.8991778	-0.8473178	0.027943238999999998	-0.4607028	0.90247977	-2.096241	-1.2844319	-0.5393909	-8.48	-0.3767354789403906	0.32514089291152987
1546	0.010349615	0.8990248	-0.85060924	0.0330299	-0.46079025	0.8990826	-2.0877242	-1.2918948000000001	-0.5396479000000001	-8.48	-0.3765754989877028	0.32481146914049963
1547	0.012813793	0.89889807	-0.8538414000000001	0.038073632999999996	-0.46087927	0.8957226	-2.0792098	-1.2992389	-0.5399251	-8.48	-0.37639848659398284	0.3244862858589821
1548	0.015256223	0.89879745	-0.8570136999999999	0.043073148	-0.46096975	0.8924016	-2.0706992	-1.3064628999999999	-0.5402227	-8.48	-0.3762044251423771	0.32416525799018264
1549	0.017676322	0.89872295	-0.86012566	0.048027154	-0.46106157	0.8891213	-2.0621943	-1.3135651000000002	-0.5405406999999999	-8.48	-0.37599328972961643	0.32384831988577023
1550	0.020073516	0.8986745	-0.86317664	0.05293435	-0.46115467	0.88588345	-2.0536966	-1.3205444	-0.540879	-8.48	-0.3757650561820014	0.32353539193947867
1551	0.02244726	0.89865196	-0.8661662	0.057793435	-0.4612489000000001	0.88268983	-2.0452077	-1.3273991000000003	-0.5412376999999999	-8.48	-0.37551967971015876	0.32322637743857907
1552	0.024797013	0.89865524	-0.86909366	0.06260311	-0.46134418	0.87954205	-2.0367290000000002	-1.3341283000000002	-0.5416168	-8.47	-0.3752571701336866	0.32292117929562314
1553	0.027122261	0.8986842	-0.8719585999999999	0.06736206	-0.46144040000000003	0.87644184	-2.0282626	-1.3407303999999998	-0.54201627	-8.47	-0.3749775450414016	0.32261972986790327
1554	0.029422501	0.8987387	-0.87476045	0.07206897	-0.46153748	0.8733908000000001	-2.0198095	-1.3472044	-0.5424361	-8.47	-0.37468077518087334	0.3223218910307853
1555	0.031697247	0.8988185	-0.8774985999999999	0.07672252	-0.46163526	0.8703905999999999	-2.0113716	-1.353549	-0.5428763000000001	-8.47	-0.37436687777035926	0.32202757602340787
1556	0.033946037	0.89892346	-0.8801726000000001	0.08132138	-0.4617337	0.8674427	-2.0029507	-1.3597631000000001	-0.5433368000000001	-8.47	-0.37403592511540734	0.3217366881478739
1557	0.036168415	0.8990533	-0.88278204	0.08586424599999999	-0.46183267	0.86454886	-1.9945481	-1.3658456	-0.5438177	-8.47	-0.37368792370171594	0.32144910453564585
1558	0.038363945	0.8992078	-0.8853263000000001	0.09034978	-0.46193206	0.8617104999999999	-1.9861656000000003	-1.3717953999999999	-0.54431885	-8.47	-0.3733229127151627	0.32116471646997996
1559	0.040532213	0.8993866	-0.88780504	0.09477667	-0.46203180000000005	0.8589290999999999	-1.9778049	-1.3776115	-0.5448403	-8.47	-0.3729409969485358	0.32088341196674275
1560	0.042672813	0.8995895	-0.8902178	0.09914359	-0.46213177	0.85620624	-1.9694675	-1.3832928999999998	-0.54538196	-8.47	-0.37254220089908174	0.3206050707636344
1561	0.04478536	0.8998162	-0.8925641	0.103449225	-0.46223187	0.85354334	-1.9611549	-1.3888386000000001	-0.54594386	-8.47	-0.3721265764694097	0.3203295632759809
1562	0.04686949	0.9000663	-0.8948437	0.10769227	-0.46233199999999997	0.85094196	-1.952869	-1.3942478	-0.5465260000000001	-8.46	-0.3716942737307305	0.32005679448325147
1563	0.048924845	0.9003395	-0.89705604	0.11187142	-0.46243212	0.84840345	-1.9446112000000002	-1.3995196	-0.5471283	-8.46	-0.3712453401192443	0.3197866203494862
1564	0.050951086	0.9006354	-0.89920086	0.11598539	-0.46253204	0.84592927	-1.9363828999999997	-1.4046530000000002	-0.5477508000000001	-8.46	-0.37077982585991115	0.3195189048864316
1565	0.05294789	0.90095365	-0.9012778	0.12003292	-0.46263176	0.8435209000000001	-1.9281858	-1.4096473	-0.5483933000000001	-8.46	-0.37029784439022173	0.31925353359389996
1566	0.05491495	0.9012939	-0.9032863999999999	0.12401277599999999	-0.46273115	0.84117955	-1.9200215	-1.4145018	-0.5490559	-8.46	-0.3697995109876234	0.31899038037153804
1567	0.056851976	0.90165555	-0.9052264000000001	0.12792377	-0.46283013	0.83890676	-1.9118915	-1.4192156999999999	-0.5497385	-8.46	-0.36928490773430933	0.31872931600727444
1568	0.058758695	0.9020383	-0.9070975	0.13176474	-0.46292865	0.83670384	-1.9037971000000002	-1.4237883	-0.55044115	-8.46	-0.3687541276806588	0.31847019807943044
1569	0.06063483	0.9024416	-0.9088993000000001	0.13553454	-0.46302659999999995	0.8345720999999999	-1.8957400000000002	-1.4282188	-0.5511636999999999	-8.46	-0.3682072566743703	0.31821290240799904
1570	0.062480126	0.90286505	-0.91063154	0.13923204	-0.463124	0.8325129000000001	-1.8877217	-1.4325066999999998	-0.5519061	-8.46	-0.3676444358000596	0.31795730679749706
1571	0.06429433	0.90330815	-0.91229385	0.14285615	-0.46322075	0.8305276	-1.8797436	-1.4366513	-0.55266845	-8.46	-0.36706574623019966	0.3177032792628131
1572	0.066077195	0.90377045	-0.9138860999999999	0.14640583	-0.46331677	0.82861745	-1.871807	-1.4406521	-0.5534505	-8.45	-0.3664712831238577	0.31745068639484136
1573	0.067828484	0.9042513	-0.91540784	0.14987999	-0.46341208	0.8267838	-1.8639134999999998	-1.4445086	-0.5542524000000001	-8.45	-0.3658612076304097	0.3171994061176625
1574	0.069547966	0.9047502	-0.91685885	0.15327764	-0.46350664	0.8250278	-1.8560647000000001	-1.44822	-0.55507386	-8.45	-0.36523560177213465	0.31694930987542935
1575	0.07123542	0.9052667	-0.91823894	0.15659778	-0.46360039999999997	0.8233509	-1.8482618000000002	-1.451786	-0.5559149	-8.45	-0.3645945821672397	0.31670027674707174
1576	0.072890624	0.90580016	-0.91954786	0.15983942	-0.46369335	0.82175416	-1.8405063000000002	-1.4552063	-0.55677533	-8.45	-0.3639383079833518	0.316452187562268
1577	0.07451339	0.90635	-0.9207853000000001	0.16300163	-0.46378547	0.8202389000000001	-1.8327997	-1.4584802	-0.55765504	-8.45	-0.36326686363842015	0.31620491692477054
1578	0.0761035	0.9069157	-0.9219511	0.16608344	-0.46387678	0.81880635	-1.8251432	-1.4616075000000002	-0.55855393	-8.45	-0.36258038830007133	0.31595834717853405
1579	0.07766078	0.9074967	-0.92304504	0.16908401	-0.46396726	0.8174577	-1.8175383999999999	-1.4645876	-0.5594717	-8.45	-0.36187898028612564	0.3157123644148196
1580	0.07918503	0.9080923	-0.9240669	0.17200248	-0.46405694	0.8161941999999999	-1.8099866000000002	-1.4674205	-0.56040835	-8.45	-0.36116280652002336	0.3154668721531143
1581	0.08067608	0.90870196	-0.9250165000000001	0.17483802	-0.46414584	0.815017	-1.8024892	-1.4701056000000001	-0.5613635	-8.45	-0.3604319538812765	0.31522174370246014
1582	0.08213377	0.90932506	-0.9258937	0.17758988	-0.46423396	0.81392723	-1.7950475	-1.4726428999999999	-0.5623371	-8.44	-0.35968657964248657	0.3149768900993208
1583	0.083557926	0.909961	-0.92669827	0.18025729999999998	-0.46432137	0.81292623	-1.787663	-1.475032	-0.56332886	-8.44	-0.3589267842997678	0.31473221792878164
1584	0.0849484	0.9106091	-0.92743003	0.1828396	-0.46440804	0.8120149999999999	-1.7803369999999998	-1.4772726999999999	-0.56433856	-8.44	-0.3581526895262379	0.314487623663282
1585	0.08630505	0.91126883	-0.92808896	0.18533608	-0.46449405	0.81119484	-1.7730708	-1.479365	-0.56536597	-8.44	-0.3573644419620684	0.3142430335985717
1586	0.08762774	0.91193944	-0.92867476	0.18774611	-0.46457934	0.81046677	-1.7658658999999999	-1.4813087	-0.56641084	-8.44	-0.3565621643475596	0.31399835930691905
1587	0.08891633	0.91262037	-0.92918736	0.1900691	-0.464664	0.8098320999999999	-1.7587236000000002	-1.4831035	-0.5674729000000001	-8.44	-0.3557459403167471	0.31375352455475913
1588	0.09017071	0.913311	-0.9296267	0.19230443	-0.46474805	0.8092919	-1.7516452	-1.4847496	-0.56855184	-8.44	-0.3549159271202681	0.31350846858886633
1589	0.09139075	0.91401064	-0.9299926	0.19445163	-0.46483147	0.80884737	-1.7446321	-1.4862468	-0.56964743	-8.44	-0.35407222274874584	0.3132631220467608
1590	0.09257636	0.9147187	-0.93028504	0.19651014	-0.4649143	0.80849963	-1.7376856999999999	-1.4875953000000002	-0.57075936	-8.44	-0.3532149866970042	0.31301744456034775
1591	0.09372745	0.9154345	-0.9305038	0.1984795	-0.46499650000000003	0.80824983	-1.7308071	-1.4887948	-0.5718873000000001	-8.44	-0.3523442492437808	0.31277135142213663
1592	0.09484393	0.91615736	-0.9306489	0.20035928	-0.4650781	0.8080989000000001	-1.7239978	-1.4898456	-0.5730310000000001	-8.43	-0.3514602137398424	0.31252481440507546
1593	0.095925756	0.91688675	-0.93072027	0.20214908	-0.46515906	0.80804795	-1.717259	-1.4907478	-0.5741901	-8.43	-0.3505629663686435	0.3122777915772491
1594	0.09697287	0.9176219	-0.9307178	0.20384847	-0.46523938	0.8080977	-1.7105922999999998	-1.4915015	-0.5753643	-8.43	-0.34965270350905103	0.3120302425839046
1595	0.09798523	0.9183622	-0.9306416	0.20545714	-0.46531904	0.80824906	-1.7039987	-1.4921067	-0.5765531999999999	-8.43	-0.3487295121503978	0.3117821115213763
1596	0.09896283	0.91910696	-0.93049145	0.20697473	-0.46539798	0.80850273	-1.6974796000000003	-1.4925636	-0.5777565	-8.43	-0.34779354235404547	0.3115333627645011
1597	0.09990565	0.9198556	-0.93026745	0.20840095	-0.46547619	0.80885947	-1.6910363000000002	-1.4928727	-0.57897395	-8.43	-0.3468449920030615	0.3112839925282233
1598	0.10081368	0.9206073	-0.9299696	0.20973554	-0.46555364	0.8093198	-1.6846702	-1.4930339	-0.58020496	-8.43	-0.345883994687553	0.3110339500055075
1599	0.101686954	0.9213616	-0.9295979	0.21097827	-0.4656303	0.80988425	-1.6783825	-1.4930477	-0.5814494	-8.43	-0.3449107444785733	0.3107832288147172
1600	0.10252549	0.9221177	-0.9291524	0.21212889	-0.46570605	0.8105534000000001	-1.6721745	-1.4929143	-0.5827066999999999	-8.43	-0.3439253847049247	0.31053180339399394
1601	0.10332932	0.92287505	-0.9286332	0.21318723	-0.4657809	0.8113274	-1.6660475	-1.492634	-0.5839766	-8.43	-0.3429281333375316	0.3102796581477393
1602	0.10409851	0.92363286	-0.9280403	0.21415313	-0.46585476	0.81220675	-1.6600028000000002	-1.4922073	-0.58525866	-8.43	-0.3419191740104294	0.31002679346410783
1603	0.10483311	0.92439055	-0.92737377	0.21502642	-0.4659276	0.81319153	-1.6540418000000001	-1.4916344	-0.5865524999999999	-8.42	-0.34089871715610504	0.309773197011385
1604	0.105533205	0.9251475	-0.9266337	0.21580704	-0.46599934	0.814282	-1.6481656000000002	-1.4909155	-0.5878576999999999	-8.42	-0.33986690235723915	0.3095188538795644
1605	0.10619887	0.92590296	-0.9258202	0.21649486	-0.46606985	0.8154781	-1.6423755000000002	-1.4900513000000002	-0.58917385	-8.42	-0.3388239897410859	0.30926377452827897
1606	0.10683023	0.9266563	-0.92493325	0.21708985	-0.46613914	0.8167800000000001	-1.6366729	-1.4890417999999999	-0.59050053	-8.42	-0.33777013692940816	0.30900795442667695
1607	0.1074274	0.92740697	-0.9239729999999999	0.21759194	-0.4662071	0.8181875	-1.6310589	-1.4878876	-0.59183735	-8.42	-0.33670557110921645	0.30875140240318816
1608	0.10799055	0.92815423	-0.92293954	0.21800113	-0.4662736	0.81970054	-1.625535	-1.486589	-0.5931838	-8.42	-0.3356304990963957	0.3084941380289273
1609	0.108519815	0.92889744	-0.921833	0.21831745	-0.46633863	0.821319	-1.6201023	-1.4851464	-0.5945395	-8.42	-0.3345451249619993	0.30823617286196153
1610	0.10901539	0.92963594	-0.9206534	0.21854092	-0.46640205	0.8230426	-1.6147621	-1.4835601	-0.595904	-8.42	-0.33344964419342465	0.3079775188056522
1611	0.10947748	0.9303691	-0.9194009	0.2186716	-0.4664638	0.8248709999999999	-1.6095157	-1.4818306	-0.59727687	-8.42	-0.33234430090565364	0.30771820702945146
1612	0.1099063	0.9310962	-0.9180754999999999	0.2187096	-0.46652377	0.82680386	-1.6043643	-1.4799583	-0.5986576	-8.42	-0.331229279213668	0.30745825971094337
1613	0.110302076	0.9318167	-0.9166774999999999	0.21865500000000002	-0.46658185	0.82884085	-1.5993093	-1.4779434999999999	-0.60004574	-8.41	-0.3301048074595176	0.3071977238670639
1614	0.11066506	0.93252987	-0.9152068000000001	0.21850795	-0.46663794	0.83098143	-1.5943518	-1.4757868	-0.60144085	-8.41	-0.3289710980805355	0.30693662506061387
1615	0.11099552	0.9332351	-0.9136636999999999	0.21826857	-0.46669194	0.83322513	-1.5894932	-1.4734885	-0.6028425000000001	-8.41	-0.3278283897240045	0.3066750175139353
1616	0.11129375	0.93393177	-0.9120482	0.21793707	-0.46674377	0.83557135	-1.5847346000000002	-1.471049	-0.6042501	-8.41	-0.3266768593375948	0.3064129321965172
1617	0.11156003	0.93461925	-0.9103604999999999	0.21751364	-0.4667933	0.83801943	-1.5800774	-1.4684688	-0.6056632	-8.41	-0.32551676114610884	0.3061504354049635
1618	0.11179469	0.93529683	-0.9086006999999999	0.2169985	-0.46684042	0.8405688	-1.5755226999999998	-1.4657482	-0.6070813	-8.41	-0.32434827763080804	0.30588756801898587
1619	0.11199805	0.93596387	-0.9067689	0.21639189	-0.46688497	0.8432187	-1.5710719	-1.4628879	-0.6085039000000001	-8.41	-0.32317167327779983	0.3056244089438673
1620	0.11217046	0.9366198	-0.90486526	0.21569410000000003	-0.46692693	0.84596837	-1.5667261000000001	-1.4598882	-0.6099304	-8.41	-0.32198712710549254	0.3053610147472083
1621	0.11231229	0.937264	-0.9028898999999999	0.21490541	-0.46696612	0.8488169	-1.5624866000000002	-1.4567496000000002	-0.61136025	-8.41	-0.320794871966273	0.3050974542655511
1622	0.1124239	0.9378958	-0.90084296	0.21402615	-0.46700240000000004	0.85176337	-1.5583546999999998	-1.4534726	-0.6127929	-8.41	-0.31959515204101563	0.3048338000260599
1623	0.11250569	0.9385145	-0.8987245	0.21305664	-0.46703568	0.8548068000000001	-1.5543315	-1.4500576	-0.61422783	-8.4	-0.3183881677425087	0.3045701170660417
1624	0.11255807	0.9391196	-0.89653474	0.21199724	-0.46706584	0.8579459999999999	-1.5504185	-1.4465052999999999	-0.6156645000000001	-8.4	-0.3171742217496914	0.3043065114329589
1625	0.11258145	0.9397103	-0.8942738000000001	0.21084835	-0.46709275	0.86117977	-1.5466167	-1.4428163	-0.61710215	-8.4	-0.3159535349101045	0.30404304303041413
1626	0.11257626	0.94028616	-0.8919418	0.20961036	-0.46711627	0.86450696	-1.5429273000000001	-1.438991	-0.6185403	-8.4	-0.31472632548020685	0.3037797987643264
1627	0.11254295	0.94084644	-0.8895388000000001	0.2082837	-0.46713623	0.86792624	-1.5393515	-1.4350302	-0.61997837	-8.4	-0.3134928630229802	0.3035168733921841
1628	0.11248197	0.94139063	-0.88706505	0.20686880000000002	-0.4671526	0.8714363000000002	-1.5358901000000003	-1.4309344	-0.6214156999999999	-8.4	-0.3122533499780231	0.30325434262797507
1629	0.1123938	0.94191813	-0.8845207	0.20536615	-0.46716514	0.8750357	-1.5325443	-1.4267044	-0.6228516	-8.4	-0.3110080398740811	0.3029923126730024
1630	0.112278916	0.9424284	-0.88190585	0.20377623	-0.46717378	0.8787229999999999	-1.5293148	-1.4223409	-0.6242856	-8.4	-0.30975715266722575	0.30273086818366407
1631	0.11213782	0.94292086	-0.87922066	0.20209955	-0.46717837	0.8824968000000001	-1.5262022	-1.4178447	-0.62571704	-8.4	-0.3085008821694713	0.30247009695117716
1632	0.111971006	0.943395	-0.8764653	0.20033662	-0.46717876	0.8863554	-1.5232073	-1.4132163999999998	-0.62714535	-8.4	-0.30723945173611533	0.3022100854822723
1633	0.111779004	0.9438503	-0.87363994	0.19848801	-0.46717483	0.8902974	-1.5203307	-1.4084568000000002	-0.6285699	-8.39	-0.3059730529789141	0.30195093520408023
1634	0.11156236	0.94428617	-0.8707447	0.1965543	-0.46716642	0.8943211	-1.5175728000000002	-1.4035668	-0.62999016	-8.39	-0.3047018840028424	0.3016927375716172
1635	0.11132158	0.9447022	-0.86777973	0.19453607	-0.46715340000000005	0.8984249	-1.5149341	-1.3985473	-0.6314056	-8.39	-0.3034261520630688	0.3014356007507831
1636	0.11105726	0.9450979	-0.86474526	0.19243395	-0.4671356	0.9026071	-1.5124148000000002	-1.3933991000000001	-0.63281554	-8.39	-0.30214600750875475	0.3011796121798281
1637	0.110769935	0.9454728	-0.8616414000000001	0.19024856	-0.4671129	0.9068659	-1.5100154	-1.3881229	-0.6342194999999999	-8.39	-0.30086165868421555	0.3009248664524861
1638	0.1104602	0.94582635	-0.8584684000000001	0.18798056	-0.46708512	0.9111995	-1.507736	-1.3827198	-0.63561696	-8.39	-0.29957329654907866	0.3006714716166966
1639	0.110128626	0.94615823	-0.85522646	0.18563063	-0.46705216	0.91560626	-1.5055766000000002	-1.3771906	-0.6370073	-8.39	-0.29828104149643375	0.3004195264145371
1640	0.10977582	0.9464679	-0.85191566	0.1831995	-0.46701384	0.9200841999999999	-1.5035375	-1.3715363	-0.63839006	-8.39	-0.2969851071868112	0.3001691352328253
1641	0.10940239	0.9467549	-0.84853625	0.18068784	-0.46697003	0.9246314	-1.5016186000000002	-1.3657578000000001	-0.63976467	-8.39	-0.29568564987408963	0.29992039126259257
1642	0.10900893	0.9470188	-0.8450884	0.17809644	-0.46692055	0.9292461	-1.4998198999999999	-1.359856	-0.64113057	-8.39	-0.29438279413449814	0.29967340635642536
1643	0.108596094	0.94725937	-0.8415724	0.17542605	-0.46686527	0.9339261999999999	-1.4981413000000001	-1.353832	-0.6424873000000001	-8.38	-0.29307672883722735	0.2994282931846873
1644	0.1081645	0.94747597	-0.8379884	0.17267746	-0.46680406	0.9386698	-1.4965825000000001	-1.3476868	-0.6438343000000001	-8.38	-0.2917675926098612	0.2991851410835856
1645	0.10771479	0.9476684	-0.8343366	0.16985147	-0.46673673	0.9434748	-1.4951435	-1.3414211999999999	-0.64517105	-8.38	-0.29045551658774055	0.2989440611018002
1646	0.107247606	0.9478362	-0.83061713	0.16694888	-0.46666315	0.9483393	-1.4938239	-1.3350365	-0.6464970999999999	-8.38	-0.2891406415350808	0.2987051738490512
1647	0.10676363	0.94797903	-0.8268303	0.16397059	-0.46658313	0.953261	-1.4926233999999998	-1.3285334999999998	-0.64781183	-8.38	-0.2878231006556955	0.2984685582064583
1648	0.10626352	0.9480965	-0.8229764	0.16091743	-0.46649653	0.95823807	-1.4915417	-1.3219134	-0.6491149	-8.38	-0.28650304421315514	0.29823435519398483
1649	0.10574794	0.94818836	-0.8190555	0.15779029	-0.46640322	0.96326816	-1.4905784	-1.3151771	-0.6504057	-8.38	-0.28518057414867826	0.2980026497612576
1650	0.105217546	0.94825417	-0.81506795	0.15459009	-0.46630299999999997	0.9683492	-1.489733	-1.3083258	-0.65168375	-8.38	-0.28385583286020066	0.29777355618241447
1651	0.104673006	0.94829375	-0.8110139000000001	0.15131773	-0.46619573	0.9734790999999999	-1.4890048999999999	-1.3013603999999999	-0.6529486	-8.38	-0.28252888320464026	0.2975471790942677
1652	0.10411498	0.9483067	-0.80689365	0.14797418	-0.46608126	0.97865546	-1.4883937	-1.294282	-0.6541996999999999	-8.38	-0.2811998900854238	0.2973236172736377
1653	0.103544116	0.9482927	-0.80270755	0.14456038	-0.4659594	0.98387617	-1.4878987	-1.2870917	-0.6554367	-8.38	-0.27986896792729693	0.2971029813995526
1654	0.10296108	0.94825155	-0.79845595	0.14107735	-0.46583003	0.989139	-1.4875194	-1.2797908000000002	-0.65665895	-8.37	-0.27853623958717777	0.2968854011249498
1655	0.10236649	0.94818294	-0.79413915	0.13752608	-0.46569297	0.9944415999999999	-1.487255	-1.2723801000000001	-0.65786606	-8.37	-0.2772017963738548	0.2966709508418303
1656	0.10176102	0.9480866	-0.7897575	0.13390760000000002	-0.46554807	0.9997816999999999	-1.4871048999999998	-1.2648609	-0.6590576	-8.37	-0.2758657811003176	0.2964597543393293
1657	0.1011453	0.94796234	-0.78531146	0.13022293	-0.46539515	1.005157	-1.4870683	-1.2572341	-0.660233	-8.37	-0.2745282710020362	0.29625190337792673
1658	0.100519955	0.9478099	-0.7808013	0.12647314	-0.46523409999999993	1.0105653	-1.4871444999999999	-1.2495011	-0.6613919	-8.37	-0.2731894033144802	0.2960475256647863
1659	0.09988563	0.947629	-0.77622753	0.12265928	-0.4650647	1.0160038	-1.4873326	-1.2416627	-0.66253376	-8.37	-0.27184928971756406	0.2958466749728405
1660	0.099242955	0.94741946	-0.77159053	0.11878239	-0.46488679999999993	1.0214707	-1.4876317	-1.2337203	-0.66365814	-8.37	-0.2705079955517323	0.2956494953527283
1661	0.09859256	0.94718117	-0.7668906999999999	0.114843555	-0.46470028	1.0269632	-1.4880412	-1.225675	-0.66476464	-8.37	-0.269165704752068	0.2954560754129228
1662	0.09793505	0.94691384	-0.7621286	0.11084384	-0.4645049	1.0324790000000001	-1.48856	-1.2175276000000002	-0.66585267	-8.37	-0.26782244898750307	0.29526648673816785
1663	0.09727106	0.9466173	-0.75730455	0.10678429	-0.46430057	1.0380158000000002	-1.4891872	-1.2092797	-0.6669219	-8.37	-0.26647838469861135	0.29508085128404077
1664	0.09660121	0.94629145	-0.7524191	0.102666005	-0.46408707	1.0435710999999999	-1.489922	-1.2009321000000002	-0.6679718000000001	-8.36	-0.265133589753293	0.29489925239679876
1665	0.0959261	0.9459361	-0.74747276	0.09849004	-0.46386424	1.0491422	-1.4907633999999998	-1.1924860000000002	-0.66900194	-8.36	-0.26378821307564837	0.29472176316953175
1666	0.09524634	0.9455511	-0.742466	0.09425745	-0.46363196	1.054727	-1.4917103999999999	-1.1839428	-0.6700119000000001	-8.36	-0.26244235280586453	0.2945485040660775
1667	0.09456254	0.9451363	-0.7373993000000001	0.08996934	-0.46338999999999997	1.0603228	-1.4927620000000001	-1.1753036000000001	-0.67100114	-8.36	-0.26109611704019975	0.29437953788271204
1668	0.0938753	0.94469166	-0.7322732	0.08562678	-0.46313822	1.0659271000000001	-1.4939171	-1.1665694	-0.6719693	-8.36	-0.2597495983962313	0.2942149393883338
1669	0.093185216	0.944217	-0.7270883	0.08123088	-0.4628764	1.0715374	-1.4951749	-1.1577416999999999	-0.67291594	-8.36	-0.25840296861976625	0.2940548165633418
1670	0.0924929	0.9437123	-0.72184503	0.07678274	-0.46260443	1.0771513000000001	-1.4965341	-1.1488215	-0.6738405	-8.36	-0.2570562583455001	0.29389922545723196
1671	0.09179895	0.9431774	-0.71654403	0.07228348	-0.46232209999999996	1.082766	-1.4979937	-1.1398101999999999	-0.6747426999999999	-8.36	-0.2557096549187236	0.29374824166840124
1672	0.09110398	0.94261223	-0.7111859	0.06773423	-0.46202920000000003	1.0883791	-1.4995526000000001	-1.1307091999999999	-0.67562205	-8.36	-0.25436326786302144	0.2936019487659574
1673	0.09040857	0.9420168	-0.7057711	0.06313611599999999	-0.46172553	1.0939881999999999	-1.5012096000000001	-1.1215194	-0.676478	-8.36	-0.2530171069510104	0.29346040311798566
1674	0.089713335	0.941391	-0.7003003000000001	0.0584903	-0.46141097	1.0995903999999999	-1.5029638	-1.1122423000000001	-0.67731035	-8.35	-0.25167141041687013	0.29332367825126215
1675	0.08901888	0.94073486	-0.69477403	0.053797938	-0.46108526	1.1051832000000001	-1.5048138	-1.1028793	-0.6781186	-8.35	-0.25032623415531075	0.29319182867239413
1676	0.0883258	0.9400483	-0.6891930000000001	0.04906022	-0.46074823	1.1107641000000001	-1.5067586000000002	-1.0934316000000002	-0.67890227	-8.35	-0.24898170045671256	0.2930649192044746
1677	0.0876347	0.93933123	-0.68355775	0.044278345999999996	-0.4603997	1.1163305000000001	-1.5087968999999999	-1.0839003	-0.6796611	-8.35	-0.2476378858824522	0.29294299072968527
1678	0.08694618	0.9385838	-0.6778689999999999	0.039453544	-0.46003944	1.1218796999999998	-1.5109276000000003	-1.0742871999999999	-0.6803946	-8.35	-0.24629495808789958	0.2928261153897582
1679	0.08626084	0.93780583	-0.6721273	0.03458703	-0.45966724	1.127409	-1.5131493999999999	-1.0645931999999998	-0.68110245	-8.35	-0.24495298758565687	0.29271430291315553
1680	0.08557929	0.9369975	-0.6663334	0.029680047	-0.45928288	1.1329159	-1.5154611	-1.05482	-0.6817843000000001	-8.35	-0.24361210764156008	0.2926076265481133
1681	0.08490212	0.93615866	-0.66048783	0.024733836000000002	-0.45888612	1.1383976	-1.5178614	-1.0449686	-0.68243974	-8.35	-0.24227238603436194	0.2925060855655951
1682	0.08422996	0.93528944	-0.6545914	0.019749662	-0.45847675	1.1438516	-1.520349	-1.0350405999999999	-0.68306845	-8.35	-0.24093394826923875	0.2924097324354807
1683	0.08356341	0.9343899	-0.6486447	0.014728788	-0.45805450000000003	1.1492751	-1.5229229	-1.0250374	-0.6836701	-8.35	-0.23959693477933797	0.2923185997100346
1684	0.08290308	0.9334601	-0.64264846	0.009672486999999999	-0.45761916	1.1546655000000001	-1.5255815000000001	-1.0149603999999999	-0.6842444000000001	-8.34	-0.238261415213893	0.29223269908786115
1685	0.08224959	0.93250006	-0.63660336	0.004582051	-0.4571705	1.16002	-1.5283236999999998	-1.0048110000000001	-0.68479085	-8.34	-0.23692752281806564	0.29215203877963036
1686	0.08160355	0.93150985	-0.6305101	-0.000541228	-0.45670816	1.1653361	-1.5311481000000002	-0.9945906999999999	-0.6853093000000001	-8.34	-0.23559534290775597	0.29207664290591245
1687	0.08096558	0.93048954	-0.62436944	-0.0056960430000000005	-0.45623199999999997	1.170611	-1.5340533	-0.98430085	-0.68579936	-8.34	-0.2342649860382046	0.2920064996988766
1688	0.080336295	0.92943925	-0.6181821	-0.010881081	-0.45574173	1.175842	-1.5370382	-0.973943	-0.68626076	-8.34	-0.23293659214191395	0.2919416274473174
1689	0.07971633	0.92835903	-0.61194885	-0.016095018	-0.45523706	1.1810266	-1.5401013000000001	-0.96351856	-0.6866932	-8.34	-0.23161022489621777	0.291882019421067
1690	0.07910629	0.9272491	-0.6056704	-0.02133652	-0.45471781	1.1861618	-1.5432411	-0.95302904	-0.6870963000000001	-8.34	-0.23028600026656468	0.2918276371503054
1691	0.078506805	0.9261094	-0.5993475	-0.026604243	-0.45418373	1.191245	-1.5464566000000002	-0.942476	-0.68746984	-8.34	-0.22896408160309134	0.29177848960104974
1692	0.077918485	0.92494017	-0.5929809	-0.03189684	-0.45363459999999994	1.1962736	-1.5497459999999998	-0.93186086	-0.6878135999999999	-8.34	-0.22764450514837897	0.2917345379965525
1693	0.07734194	0.92374146	-0.5865714	-0.03721296	-0.45307022	1.2012450000000001	-1.5531082	-0.92118526	-0.6881271	-8.34	-0.2263274159583134	0.29169577051757783
1694	0.07677777	0.9225135	-0.58011967	-0.042551227000000004	-0.45249042	1.2061565	-1.5565417	-0.91045064	-0.6884103	-8.33	-0.22501291121442923	0.2916621513490429
1695	0.0762266	0.92125636	-0.5736266	-0.04791026599999999	-0.45189497	1.2110056	-1.5600450000000001	-0.8996586	-0.68866277	-8.33	-0.2237010714548488	0.2916336448819769
1696	0.075689025	0.91997033	-0.5670928000000001	-0.053288699999999994	-0.45128372	1.2157897	-1.5636165000000002	-0.8888107	-0.6888843000000001	-8.33	-0.2223919623556159	0.29161020160890977
1697	0.07516565	0.91865546	-0.5605190999999999	-0.058685124000000005	-0.45065653	1.2205062	-1.5672549999999998	-0.87790847	-0.6890746999999999	-8.33	-0.22108573523876654	0.291591784575324
1698	0.07465708	0.91731197	-0.55390614	-0.06409815	-0.45001322	1.2251528999999999	-1.5709589	-0.8669534999999999	-0.68923366	-8.33	-0.21978240233590018	0.29157835735412674
1699	0.07416391	0.91594005	-0.5472548	-0.06952637	-0.44935367	1.2297271	-1.5747266000000002	-0.8559474	-0.6893609	-8.33	-0.21848207637926104	0.2915698447477127
1700	0.073686734	0.9145399	-0.5405656999999999	-0.07496837	-0.44867772	1.2342268	-1.5785565000000001	-0.84489167	-0.6894562	-8.33	-0.2171847502842331	0.291566206641201
1701	0.07322615	0.9131117	-0.5338397	-0.080422714	-0.44798523	1.2386494	-1.5824473999999997	-0.83378804	-0.6895194	-8.33	-0.21589058343260914	0.2915673959113698
1702	0.07278274	0.91165566	-0.52707744	-0.08588798	-0.44727615	1.2429925	-1.5863973999999998	-0.8226380999999999	-0.68955016	-8.33	-0.21459959172879112	0.2915733130258262
1703	0.072357096	0.910172	-0.5202796	-0.09136272	-0.44655034	1.2472543	-1.5904051000000001	-0.8114434	-0.6895484000000001	-8.33	-0.21331179762175456	0.2915839301447469
1704	0.07194981	0.90866095	-0.513447	-0.0968455	-0.44580770000000003	1.2514323	-1.5944690000000001	-0.80020565	-0.6895137	-8.32	-0.2120272768815359	0.2915991634994527
1705	0.07156145	0.90712273	-0.50658035	-0.102334864	-0.44504812	1.2555243999999999	-1.5985871999999999	-0.7889264	-0.689446	-8.32	-0.21074603939057288	0.2916189190281242
1706	0.07119257	0.9055575	-0.49968037	-0.10782933	-0.44427156	1.2595285	-1.6027584	-0.77760744	-0.68934506	-8.32	-0.209468175192479	0.2916431388893877
1707	0.070843704	0.90396565	-0.49274784	-0.11332744	-0.44347793	1.2634425	-1.6069809	-0.7662504	-0.68921065	-8.32	-0.2081937004406887	0.2916717369671987
1708	0.07051537	0.9023473	-0.48578346	-0.11882772	-0.44266720000000004	1.2672645	-1.6112531	-0.7548568	-0.6890426	-8.32	-0.20692263131802666	0.2917046294840135
1709	0.07020808	0.9007028	-0.47878796	-0.12432869	-0.44183925	1.2709924	-1.6155734	-0.7434284999999999	-0.6888407	-8.32	-0.20565502726248638	0.29174172232561835
1710	0.069922306	0.8990323	-0.47176212	-0.12982884	-0.4409941	1.2746243	-1.6199398	-0.73196715	-0.68860483	-8.32	-0.20439088217846976	0.29178290316036004
1711	0.06965853	0.8973361	-0.46470666	-0.13532671	-0.44013166	1.2781582	-1.6243508999999998	-0.7204744000000001	-0.68833476	-8.32	-0.20313024798749713	0.2918280782916565
1712	0.06941721	0.89561456	-0.45762235	-0.1408208	-0.43925196	1.2815922	-1.6288048000000002	-0.70895195	-0.68803036	-8.32	-0.20187313857200623	0.29187712894117507
1713	0.069198765	0.8938679	-0.45051	-0.14630957	-0.4383549	1.2849245	-1.6332996000000002	-0.6974015	-0.68769157	-8.32	-0.20061955169234175	0.29192993687532515
1714	0.06900362	0.8920964	-0.44337037	-0.15179153	-0.43744057	1.2881533	-1.6378336000000002	-0.68582493	-0.6873182	-8.32	-0.19936954227615994	0.2919863897952587
1715	0.06883218	0.89030033	-0.43620428	-0.15726516	-0.43650892	1.2912767	-1.6424048999999998	-0.67422384	-0.6869102	-8.31	-0.19812312056733236	0.2920463466208573
1716	0.06868483	0.88848007	-0.42901257	-0.16272892	-0.43556002	1.2942930000000001	-1.6470118000000002	-0.6626001	-0.6864675	-8.31	-0.1968803346094725	0.29210969729940894
1717	0.06856195	0.8866358	-0.42179605	-0.16818129999999998	-0.43459386	1.2972004	-1.6516522	-0.6509554	-0.6859900999999999	-8.31	-0.19564119786996417	0.29217627720666006
1718	0.068463884	0.8847679	-0.41455555	-0.17362076	-0.43361053	1.2999973999999999	-1.6563244	-0.6392916000000001	-0.6854779000000001	-8.31	-0.19440572952549617	0.29224597841691186
1719	0.06839098	0.8828766	-0.40729195	-0.17904575	-0.43261009999999994	1.302682	-1.6610261999999998	-0.6276105	-0.68493104	-8.31	-0.1931739982937749	0.29231860808460297
1720	0.06834356	0.8809623	-0.40000612	-0.18445475	-0.43159264	1.3052529	-1.6657560000000002	-0.6159139	-0.68434954	-8.31	-0.19194602004012007	0.2923940699271134
1721	0.06832193	0.8790253	-0.3926989	-0.18984622	-0.43055823	1.3077083999999999	-1.6705116999999998	-0.6042036999999999	-0.68373334	-8.31	-0.1907218312380515	0.2924721822179282
1722	0.068326384	0.8770659	-0.38537124	-0.19521860000000002	-0.42950699999999997	1.3100471000000002	-1.6752913	-0.5924815999999999	-0.68308276	-8.31	-0.18950145768699644	0.29255280304665815
1723	0.0683572	0.87508446	-0.37802404	-0.20057032	-0.42843905	1.312268	-1.6800926999999999	-0.58074933	-0.6823977	-8.31	-0.18828483119865413	0.2926357889191386
1724	0.06841464	0.87308127	-0.37065816	-0.20589985	-0.4273545	1.3143697	-1.6849140999999999	-0.56900877	-0.68167853	-8.31	-0.1870720333014552	0.2927209960712756
1725	0.06849897	0.87105674	-0.36327459999999995	-0.21120562	-0.42625353	1.3163513	-1.6897533	-0.5572615	-0.6809253000000001	-8.3	-0.18586298282292685	0.29280827615225663
1726	0.0686104	0.86901116	-0.35587424	-0.21648607	-0.42513624	1.3182116000000001	-1.6946081999999998	-0.5455094	-0.6801381999999999	-8.3	-0.18465768736966448	0.2928974603074076
1727	0.06874917	0.86694485	-0.34845802	-0.22173962	-0.4240028	1.3199499	-1.6994771	-0.5337541	-0.6793175	-8.3	-0.18345613594264348	0.29298843639217226
1728	0.06891547	0.86485815	-0.34102696	-0.2269647	-0.42285340000000005	1.3215653	-1.7043576	-0.5219971999999999	-0.6784634	-8.3	-0.18225825978702545	0.29308102303342326
1729	0.06910951	0.8627514	-0.33358195	-0.23215972	-0.42168823	1.3230568999999999	-1.7092482	-0.51024055	-0.6775762	-8.3	-0.18106411319803664	0.2931751026380715
1730	0.06933146	0.86062497	-0.32612404	-0.2373231	-0.42050743	1.3244245000000001	-1.7141467000000001	-0.49848562	-0.67665607	-8.3	-0.17987355903259492	0.29327053946989085
1731	0.06958148	0.85847914	-0.31865415	-0.24245326	-0.41931126	1.325667	-1.7190514	-0.48673412	-0.6757034000000001	-8.3	-0.17868666321964685	0.29336717583401684
1732	0.06985972	0.8563142	-0.3111733	-0.24754861	-0.41809989999999997	1.3267843000000001	-1.7239603	-0.47498770000000007	-0.67471844	-8.3	-0.17750333855021794	0.2934648873812457
1733	0.070166335	0.8541305	-0.30368248	-0.25260755	-0.41687363	1.3277757	-1.7288717	-0.46324793	-0.6737015000000001	-8.3	-0.1763235832194053	0.29356353300041205
1734	0.070501424	0.85192835	-0.29618272	-0.25762847	-0.41563264	1.3286409	-1.7337837999999999	-0.45151640000000004	-0.67265296	-8.3	-0.17514736803535247	0.2936629790541136
1735	0.07086512	0.8497081	-0.288675	-0.2626098	-0.4143772	1.3293798000000001	-1.7386949	-0.43979472	-0.67157304	-8.29	-0.17397462918831083	0.2937631113008022
1736	0.07125749	0.84747	-0.28116040000000003	-0.26754996	-0.4131076	1.3299919	-1.7436032	-0.42808446	-0.6704621000000001	-8.29	-0.17280537195283255	0.29386377425293275
1737	0.07167863	0.84521437	-0.27363992	-0.27244732	-0.41182414	1.3304774	-1.7485071	-0.41638717	-0.6693205	-8.29	-0.17163952800883187	0.2939648711062428
1738	0.072128616	0.8429416	-0.2661146	-0.27730027	-0.41052708	1.3308358	-1.7534051	-0.40470445	-0.6681486999999999	-8.29	-0.17047713350263172	0.2940662629121505
1739	0.072607495	0.840652	-0.25858548	-0.28210723	-0.4092167	1.3310674	-1.7582953999999997	-0.39303777	-0.66694695	-8.29	-0.1693180717917951	0.29416783373202865
1740	0.073115304	0.83834577	-0.25105366	-0.28686659999999997	-0.4078934	1.3311722	-1.7631763999999999	-0.38138872	-0.66571563	-8.29	-0.16816234886889564	0.2942694533001901
1741	0.07365209	0.8360234	-0.24352022	-0.29157677	-0.4065574	1.3311502	-1.7680468999999996	-0.36975884	-0.6644551999999999	-8.29	-0.16700996122941753	0.2943710298836309
1742	0.074217856	0.83368504	-0.23598625	-0.29623613	-0.4052091	1.3310016000000002	-1.7729049	-0.35814962	-0.663166	-8.29	-0.1658608337328593	0.2944724048212672
1743	0.07481262	0.83133113	-0.22845288	-0.3008431	-0.40384883	1.3307266000000002	-1.7777492	-0.34656262	-0.66184855	-8.29	-0.1647149805865902	0.2945734906495356
1744	0.075436376	0.82896197	-0.22092123	-0.30539602	-0.40247694	1.3303256	-1.7825781000000003	-0.3349993	-0.66050315	-8.29	-0.1635723106158723	0.2946741589738726
1745	0.0760891	0.82657796	-0.21339248	-0.3098933	-0.40109378	1.3297989	-1.7873904999999999	-0.3234612	-0.6591303000000001	-8.28	-0.16243284438950856	0.2947743265662788
1746	0.07677076	0.8241794	-0.20586774	-0.31433338	-0.39969972	1.3291469	-1.7921846000000001	-0.31194982	-0.6577304	-8.28	-0.1612965098829545	0.294873850899171
1747	0.07748132	0.82176673	-0.19834822	-0.31871462	-0.39829516	1.3283698999999998	-1.7969592	-0.3004667	-0.656304	-8.28	-0.16016332709847558	0.29497263277523716
1748	0.07822072	0.8193403	-0.19083507	-0.32303540000000003	-0.39688049999999997	1.3274683999999999	-1.8017129	-0.2890133	-0.65485144	-8.28	-0.15903324486133366	0.2950705584276396
1749	0.07898889	0.81690055	-0.18332952	-0.32729414	-0.39545614	1.3264432	-1.8064443	-0.2775911	-0.6533733	-8.28	-0.15790620681236056	0.2951675420924075
1750	0.07978576	0.8144479	-0.17583276	-0.33148920000000004	-0.39402246	1.3252946	-1.811152	-0.26620167	-0.65186995	-8.28	-0.15678220038243826	0.2952634474211067
1751	0.080611244	0.8119827	-0.16834599	-0.33561906	-0.39257994	1.3240235	-1.8158348000000002	-0.25484648	-0.6503419	-8.28	-0.15566119276310816	0.29535819828020154
1752	0.08146527	0.80950546	-0.16087043	-0.33968200000000004	-0.39112893	1.3226303999999998	-1.8204912	-0.24352698	-0.6487897	-8.28	-0.15454312341206233	0.2954516630923221
1753	0.08234773	0.8070166	-0.15340728	-0.34367654	-0.3896699	1.3211162	-1.8251201000000001	-0.2322447	-0.6472138000000001	-8.28	-0.15342797562097127	0.29554376323811715
1754	0.08325854	0.80451655	-0.14595775	-0.34760100000000005	-0.3882033	1.3194815	-1.8297201	-0.22100113	-0.64561474	-8.28	-0.15231571407588537	0.2956343712711071
1755	0.0841976	0.8020058	-0.13852306	-0.3514538	-0.38672957	1.3177272	-1.8342898999999997	-0.20979775	-0.643993	-8.27	-0.15120627215633176	0.29572338839054685
1756	0.085164815	0.79948485	-0.13110438	-0.35523340000000003	-0.38524917	1.3158543	-1.8388282999999999	-0.19863607	-0.6423492	-8.27	-0.1500996173151567	0.29581072453739543
1757	0.08616007	0.7969541	-0.12370294	-0.35893813	-0.38376254	1.3138633999999998	-1.8433342000000001	-0.18751755	-0.64068377	-8.27	-0.14899572927135685	0.2958962622976426
1758	0.08718325	0.79441416	-0.11631994	-0.3625664	-0.3822702	1.3117558	-1.8478061000000001	-0.17644371	-0.63899726	-8.27	-0.1478944883763589	0.2959799058440409
1759	0.088234246	0.79186535	-0.10895656	-0.36611664	-0.38077259999999996	1.3095322	-1.852243	-0.16541603	-0.63729024	-8.27	-0.14679591948966134	0.2960615401680925
1760	0.089312926	0.7893083	-0.10161400599999999	-0.3695872	-0.37927023	1.3071938	-1.8566436000000002	-0.15443604	-0.63556325	-8.27	-0.145699921167795	0.29614107088751923
1761	0.090419166	0.7867435	-0.09429346	-0.3729765	-0.37776357	1.3047415	-1.8610066000000003	-0.14350520000000003	-0.6338169	-8.27	-0.14460644916883897	0.296218372933944
1762	0.09155284	0.7841714	-0.08699609	-0.37628290000000003	-0.3762532	1.3021764999999998	-1.865331	-0.13262504	-0.6320517	-8.27	-0.14351546542916616	0.2962933571596909
1763	0.09271381	0.78159255	-0.07972309	-0.37950477	-0.3747395	1.2994999	-1.8696158	-0.12179707	-0.6302683000000001	-8.27	-0.14242691906699922	0.2963659322258217
1764	0.09390193	0.7790075	-0.072475605	-0.3826405	-0.3732231	1.296713	-1.8738593999999997	-0.11102279	-0.6284672	-8.27	-0.1413406853678724	0.296435964367405
1765	0.09511706	0.7764167	-0.06525482	-0.38568845	-0.37170446	1.2938167999999999	-1.8780609000000001	-0.100303695	-0.626649	-8.26	-0.14025674930110513	0.29650334946555884
1766	0.09635905	0.7738208	-0.058061887	-0.38864705	-0.37018412	1.2908126	-1.8822192	-0.08964128	-0.62481445	-8.26	-0.1391750575294931	0.2965679936731469
1767	0.097627744	0.77122027	-0.05089798	-0.39151475	-0.36866263	1.2877016000000001	-1.8863331	-0.07903704	-0.6229640000000001	-8.26	-0.13809554323359596	0.2966297724530087
1768	0.09892298	0.7686156	-0.04376425	-0.39428997	-0.36714050000000004	1.2844852	-1.8904014999999998	-0.06849246	-0.6210984	-8.26	-0.13701814374901242	0.29668858752075417
1769	0.1002446	0.7660074	-0.036661856	-0.39697123	-0.3656183	1.2811646	-1.8944231	-0.058009005999999995	-0.6192181	-8.26	-0.13594277466650986	0.2967443043232312
1770	0.101592414	0.7633963	-0.029591946	-0.39955705	-0.36409655	1.2777412000000001	-1.8983971999999998	-0.047588173	-0.6173239	-8.26	-0.1348694313546333	0.2967968545006739
1771	0.10296627	0.7607828	-0.02255567	-0.402046	-0.36257583	1.2742163	-1.9023223000000002	-0.037231438	-0.6154162	-8.26	-0.13379800982178458	0.2968460808176946
1772	0.10436597	0.7581673	-0.015554173000000001	-0.40443662	-0.3610567	1.2705911	-1.9061974999999998	-0.026940272999999997	-0.61349595	-8.26	-0.13272853581506047	0.2968918793078392
1773	0.10579134	0.7555506	-0.008588603	-0.40672759999999997	-0.3595397	1.2668673000000001	-1.9100218	-0.016716156	-0.61156356	-8.26	-0.13166090647464793	0.2969341620111674
1774	0.10724218	0.75293326	-0.001660096	-0.40891758	-0.35802540000000005	1.2630461000000002	-1.9137939	-0.006560552	-0.60961974	-8.26	-0.13059508025823888	0.29697278334033417
1775	0.10871831	0.7503157	0.005230212	-0.41100529999999996	-0.3565144	1.2591288999999999	-1.9175129000000002	0.003525061	-0.6076651999999999	-8.26	-0.12953106532442857	0.29700763755269516
1776	0.11021952	0.7476986	0.012081188999999999	-0.41298947	-0.35500729999999997	1.2551173999999998	-1.9211776000000003	0.013539212	-0.6057005	-8.25	-0.12846877118097352	0.29703861107531576
1777	0.1117456	0.7450826	0.018891705	-0.41486898	-0.35350463	1.2510128	-1.9247869999999998	0.023480433999999998	-0.6037263	-8.25	-0.127408194534598	0.297065580142098
1778	0.11329634	0.7424683	0.025660632000000003	-0.41664267	-0.352007	1.2468166	-1.9283401000000002	0.033347256	-0.60174346	-8.25	-0.12634934523252828	0.2970884346560721
1779	0.11487149	0.73985624	0.03238684	-0.41830948	-0.35051504	1.2425305	-1.9318358	0.04313822	-0.5997524999999999	-8.25	-0.12529216998277873	0.297107062140378
1780	0.1164708	0.73724705	0.039069198	-0.41986838	-0.34902933	1.2381556999999999	-1.935273	0.052851863	-0.5977541000000001	-8.25	-0.12423668892682652	0.29712131835175015
1781	0.118094005	0.7346414	0.04570658	-0.42131840000000004	-0.34755054	1.2336941000000001	-1.9386506999999997	0.06248674	-0.595749	-8.25	-0.12318287135020567	0.29713111488360555
1782	0.119740814	0.7320398	0.052297875	-0.42265868	-0.34607923	1.2291471	-1.9419681	0.07204144	-0.5937379	-8.25	-0.12213076353360493	0.29713634293282826
1783	0.12141092	0.72944295	0.058841947	-0.42388824	-0.34461612	1.2245162	-1.9452237000000001	0.08151454	-0.5917215	-8.25	-0.1210803330800637	0.29713683756845105
1784	0.123104006	0.7268515	0.06533769	-0.42500633	-0.3431618	1.219803	-1.9484168000000002	0.09090464599999999	-0.5897004	-8.25	-0.12003160722505192	0.2971325104013453
1785	0.12481973	0.72426605	0.07178398	-0.42601216	-0.34171692	1.2150092	-1.9515463	0.10021037599999999	-0.5876754	-8.25	-0.1189846042834943	0.2971232399971881
1786	0.12655774	0.7216872	0.07817971	-0.42690500000000003	-0.34028220000000003	1.2101364	-1.9546112	0.10943036	-0.5856471999999999	-8.24	-0.11793935496954178	0.29710890883918967
1787	0.12831765	0.71911556	0.08452376	-0.42768420000000007	-0.33885828	1.2051861000000001	-1.9576103999999999	0.11856323	-0.5836165	-8.24	-0.11689589784230546	0.29708938028175486
1788	0.1300991	0.7165519	0.09081503	-0.42834908	-0.33744588	1.2001600000000001	-1.9605428	0.12760764	-0.581584	-8.24	-0.1158542319150331	0.2970645355289105
1789	0.13190167	0.71399677	0.09705239999999998	-0.42889908	-0.33604565	1.1950598	-1.9634076	0.13656226	-0.57955045	-8.24	-0.11481443172002585	0.2970342718507602
1790	0.13372493	0.7114509	0.10323476	-0.42933366	-0.33465832	1.1898872	-1.9662037	0.14542577	-0.5775165	-8.24	-0.1137765163658142	0.2969984647807586
1791	0.13556845	0.7089149	0.10936101	-0.42965233	-0.33328456	1.1846436000000002	-1.9689301	0.15419684	-0.575483	-8.24	-0.11274057879490743	0.29695698023547384
1792	0.13743182	0.7063894	0.11543002	-0.42985466	-0.33192506	1.1793311000000002	-1.9715858	0.16287420000000002	-0.57345057	-8.24	-0.1117066141720369	0.2969097214311444
1793	0.13931453	0.70387524	0.121440694	-0.4299402	-0.33058053	1.173951	-1.97417	0.17145655	-0.5714199999999999	-8.24	-0.11067474556180486	0.2968565640495478
1794	0.14121614	0.7013729	0.12739189	-0.42990863	-0.32925168	1.1685053	-1.9766816000000003	0.17994261	-0.569392	-8.24	-0.10964500495193907	0.2967973939341308
1795	0.14313613	0.6988832	0.13328247	-0.42975962	-0.32793915	1.1629957	-1.9791198	0.18833113	-0.5673674	-8.24	-0.10861748504076217	0.2967321093154851
1796	0.14507402	0.69640666	0.13911133	-0.4294929	-0.32664368	1.1574236999999998	-1.9814836999999998	0.19662082	-0.5653467	-8.23	-0.10759227141548583	0.29666057952777697
1797	0.14702928	0.6939441	0.14487728	-0.42910820000000005	-0.32536596	1.1517912000000001	-1.9837725	0.20481046	-0.56333095	-8.23	-0.10656947697469073	0.29658271759623095
1798	0.14900139	0.69149613	0.15057921	-0.42860538	-0.3241067	1.1460998	-1.9859852999999998	0.21289882	-0.56132066	-8.23	-0.10554918738375345	0.29649839834927677
1799	0.1509898	0.6890635	0.15621597	-0.42798427	-0.32286659999999995	1.1403513	-1.9881214	0.22088465	-0.5593167	-8.23	-0.104531528874588	0.29640753293322997
1800	0.15299395	0.6866469	0.16178636	-0.42724475	-0.3216463	1.1345471999999999	-1.9901798	0.22876677	-0.5573198	-8.23	-0.10351661044590423	0.29630998481048504
1801	0.15501328	0.68424696	0.16728927	-0.42638674	-0.32044655	1.1286893	-1.9921598000000003	0.23654395	-0.55533075	-8.23	-0.10250456495235448	0.29620566176897356
1802	0.1570472	0.6818645	0.17272349	-0.42541024	-0.31926808	1.1227791	-1.9940608	0.24421500000000002	-0.5533503000000001	-8.23	-0.10149557030350155	0.29609446566198244
1803	0.15909512	0.6795002	0.17808788	-0.42431524	-0.31811154	1.1168183999999999	-1.9958818	0.25177875	-0.55137926	-8.23	-0.10048971826485105	0.29597627889697437
1804	0.16115645	0.6771548	0.18338123	-0.42310184	-0.31697762	1.1108086000000001	-1.9976221	0.259234	-0.5494184	-8.23	-0.09948721164712694	0.2958509841482767
1805	0.16323057	0.67482895	0.18860237	-0.4217701	-0.31586707	1.1047513	-1.9992811999999998	0.26657966	-0.54746854	-8.23	-0.09848822947100319	0.295718500941098
1806	0.16531686	0.6725235	0.19375013	-0.42032015	-0.31478056	1.0986483	-2.000858	0.2738145	-0.54553056	-8.22	-0.0974928862907452	0.2955787048287997
1807	0.16741474	0.6702391	0.1988233	-0.4187522	-0.3137188	1.092501	-2.0023522000000002	0.28093746	-0.54360515	-8.22	-0.09650141770583688	0.2954315158465108
1808	0.16952354	0.66797656	0.20382068	-0.41706640000000006	-0.31268248	1.0863111	-2.003763	0.28794736	-0.5416933	-8.22	-0.09551399384806318	0.29527683501229657
1809	0.17164266	0.6657366	0.20874108	-0.41526306	-0.3116723	1.08008	-2.0050898	0.29484309999999997	-0.5397957	-8.22	-0.09453082258305869	0.295114558515904
1810	0.17377147	0.66352	0.21358328	-0.41334245	-0.310689	1.0738094	-2.006332	0.3016236	-0.5379132	-8.22	-0.09355210229906719	0.29494460179246834
1811	0.17590936	0.6613275	0.21834610000000002	-0.41130486	-0.30973324	1.0675006	-2.007489	0.30828786	-0.5360467	-8.22	-0.09257804482748666	0.294766865548798
1812	0.17805566	0.65915984	0.22302836	-0.40915072	-0.30880573	1.0611553999999999	-2.0085607	0.3148347	-0.53419685	-8.22	-0.09160889354557883	0.29458131253836345
1813	0.18020976	0.6570179	0.22762895	-0.40688038	-0.30790716	1.0547754999999999	-2.0095465	0.32126325	-0.53236455	-8.22	-0.09064480527375966	0.2943878704575386
1814	0.18237102	0.6549024	0.23214671	-0.40449432	-0.30703822	1.0483620999999999	-2.0104463	0.32757246	-0.5305504	-8.22	-0.08968606123296101	0.29418647511961243
1815	0.18453881	0.65281415	0.23658058	-0.401993	-0.3061995	1.0419173000000002	-2.0112596000000003	0.3337614	-0.5287553	-8.22	-0.08873279541091073	0.29397708388276794
1816	0.18671247	0.6507539	0.24092947	-0.39937693	-0.3053917	1.0354425999999999	-2.0119863000000002	0.33982912	-0.52698	-8.21	-0.0877852612287988	0.29375965634108403
1817	0.18889138	0.6487225	0.24519233	-0.39664662	-0.30461540000000004	1.0289395000000001	-2.012626	0.3457748	-0.52522504	-8.21	-0.08684361328481886	0.29353412594373796
1818	0.19107488	0.6467208	0.24936816	-0.39380273	-0.30387124	1.0224099	-2.0131788	0.35159755	-0.52349126	-8.21	-0.08590807948853385	0.29330050181367834
1819	0.19326231	0.6447496	0.25345594	-0.3908458	-0.30315983	1.0158554	-2.0136445	0.35729653	-0.52177924	-8.21	-0.08497884548335605	0.2930587420449924
1820	0.19545305	0.6428097	0.25745466	-0.38777652	-0.30248174	1.0092778	-2.014023	0.362871	-0.5200897	-8.21	-0.08405608480029635	0.29280883688375264
1821	0.19764642	0.6409019	0.26136342	-0.3845956	-0.30183756	1.0026788	-2.0143144	0.36832014	-0.51842326	-8.21	-0.08314001251622943	0.2925507846352185
1822	0.1998418	0.6390272	0.26518124	-0.38130376	-0.3012278	0.9960599	-2.0145185000000003	0.37364322	-0.51678056	-8.21	-0.08223080937340635	0.29228455203206505
1823	0.20203853	0.6371862	0.26890725	-0.37790176	-0.3006531	0.9894228	-2.0146353	0.37883946	-0.51516217	-8.21	-0.08132867380399916	0.2920101330326672
1824	0.20423594	0.63537997	0.27254054	-0.3743905	-0.30011395	0.98276913	-2.0146651	0.38390812	-0.5135687	-8.21	-0.08043383875051711	0.2917275522633985
1825	0.2064334	0.6336093	0.27608022	-0.3707709	-0.29961085	0.97610044	-2.014608	0.3888485	-0.51200074	-8.21	-0.07954651495521123	0.2914368151692256
1826	0.20863025	0.631875	0.27952546	-0.36704385	-0.29914440000000003	0.96941835	-2.0144637	0.39365992	-0.51045877	-8.2	-0.0786668625059382	0.29113789113289024
1827	0.21082583	0.63017803	0.28287548	-0.36321038	-0.29871503	0.9627243000000001	-2.0142328999999997	0.39834166	-0.50894344	-8.2	-0.07779516055515708	0.2908308463526637
1828	0.2130195	0.62851924	0.28612940000000003	-0.35927156	-0.29832327	0.9560199	-2.0139153000000003	0.40289307	-0.50745517	-8.2	-0.07693157642392902	0.290515653977246
1829	0.21521059	0.62689954	0.28928646	-0.35522848	-0.2979696	0.9493065999999999	-2.0135113999999996	0.40731353	-0.50599456	-8.2	-0.07607636919882031	0.29019236679135324
1830	0.21739845	0.6253198	0.29234594	-0.35108235	-0.2976545	0.9425859000000001	-2.0130215	0.41160240000000003	-0.5045621	-8.2	-0.07522977570024697	0.28986102016445364
1831	0.21958242	0.62378097	0.29530707	-0.34683436	-0.29737842	0.93585926	-2.0124457	0.41575906	-0.50315815	-8.2	-0.07439198340301933	0.2895216328201022
1832	0.22176185	0.62228394	0.29816914	-0.34248573	-0.29714182	0.9291280999999999	-2.011784	0.41978294	-0.5017832999999999	-8.2	-0.07356320910558914	0.2891742160948811
1833	0.2239361	0.6208296	0.30093145	-0.33803785	-0.29694507	0.92239386	-2.0110373	0.42367348	-0.500438	-8.2	-0.07274375021687399	0.2888188693987241
1834	0.2261045	0.619419	0.30359334	-0.333492	-0.2967886	0.9156579	-2.0102053	0.42743015	-0.49912265	-8.2	-0.07193374259992812	0.28845558437509106
1835	0.2282664	0.61805296	0.30615413	-0.32884964	-0.2966728	0.90892154	-2.0092887999999998	0.43105242	-0.49783770000000005	-8.2	-0.0711334986087587	0.28808445036774827
1836	0.23042116	0.6167325	0.30861324	-0.32411218	-0.29659805	0.9021863000000001	-2.0082880000000003	0.43453974	-0.49658359999999996	-8.2	-0.07034321290745206	0.2877055173368594
1837	0.23256811	0.6154585	0.31096998	-0.31928116	-0.29656467	0.8954534	-2.0072029	0.43789170000000005	-0.49536073	-8.19	-0.06956308628218756	0.2873188059590538
1838	0.23470664	0.61423194	0.3132238	-0.31435812	-0.29657307	0.8887241	-2.0060341	0.44110778	-0.49416947	-8.19	-0.06879338840803359	0.28692439850158463
1839	0.23683606	0.61305386	0.31537417	-0.30934465	-0.29662350000000004	0.88199985	-2.0047824	0.4441876	-0.49301025	-8.19	-0.06803436231535592	0.2865224128443069
1840	0.23895577	0.6119252	0.31742057	-0.30424237	-0.29671633	0.87528193	-2.0034475	0.44713077	-0.49188343	-8.19	-0.06728615659007603	0.2861128575612147
1841	0.24106508	0.6108469	0.31936255	-0.29905304	-0.29685184	0.8685715	-2.0020304	0.44993684	-0.49078932	-8.19	-0.06654908310752021	0.2856958591173963
1842	0.24316339	0.6098199	0.32119966	-0.29377836	-0.29703029999999997	0.86187005	-2.0005311999999997	0.45260550000000005	-0.48972833	-8.19	-0.0658232998870722	0.28527148272441827
1843	0.24525005	0.60884523	0.32293153	-0.28842017	-0.29725203	0.8551787000000001	-1.9989504	0.45513640000000005	-0.48870078	-8.19	-0.06510905220328436	0.2848398197131336
1844	0.24732439	0.6079238	0.32455775	-0.28298032	-0.2975172	0.84849876	-1.9972884999999998	0.4575292	-0.48770696	-8.19	-0.06440656356520333	0.2844009660717886
1845	0.24938582	0.6070565	0.3260781	-0.27746066	-0.29782617	0.8418314	-1.9955459	0.45978364	-0.48674724	-8.19	-0.06371605695926667	0.28395501513807797
1846	0.25143367	0.60624427	0.32749218	-0.27186325	-0.2981791	0.83517784	-1.9937232	0.46189946	-0.48582190000000003	-8.19	-0.06303778149400498	0.2835020802970954
1847	0.25346732	0.60548794	0.32879978	-0.26619	-0.29857618	0.8285394	-1.9918208	0.46387646	-0.4849313	-8.18	-0.062371930656500894	0.2830422654780274
1848	0.25548613	0.6047883	0.33000073	-0.260443	-0.2990176	0.8219171000000001	-1.9898393	0.46571440000000003	-0.48407564	-8.18	-0.061718763990037694	0.28257567944750495
1849	0.25748953	0.6041463	0.33109479999999997	-0.25462437	-0.29950362	0.8153123000000001	-1.9877791	0.46741313	-0.48325527	-8.18	-0.0610784773357052	0.2821024422716539
1850	0.2594768	0.6035626	0.33208185	-0.24873622	-0.30003428	0.80872613	-1.985641	0.46897247	-0.48247045	-8.18	-0.06045134398290845	0.2816226891947734
1851	0.26144743	0.60303813	0.33296177	-0.24278075	-0.30060977	0.80215967	-1.9834254	0.47039232	-0.48172146	-8.18	-0.05983756201692368	0.2811365366895166
1852	0.2634007	0.6025736	0.33373445	-0.23676021	-0.3012302	0.7956141999999999	-1.9811330000000003	0.47167259999999994	-0.48100859999999995	-8.18	-0.059237386971342336	0.2806441295753603
1853	0.26533604	0.6021697	0.33439988	-0.23067687	-0.30189562	0.78909075	-1.9787645	0.47281322	-0.48033205	-8.18	-0.05865105120017159	0.28014560895525087
1854	0.26725277	0.6018272	0.33495802	-0.22453307	-0.30260617	0.78259057	-1.9763203999999999	0.47381413	-0.47969207	-8.18	-0.05807877919178433	0.27964111006200715
1855	0.26915032	0.60154694	0.33540887	-0.21833116	-0.30336183	0.7761147	-1.9738015	0.47467539999999997	-0.47908896	-8.18	-0.05752080223300509	0.27913079856545037
1856	0.27102804	0.6013295	0.3357525	-0.21207355	-0.30416274	0.76966435	-1.9712086	0.47539696	-0.47852290000000003	-8.18	-0.05697738141298084	0.2786148394711125
1857	0.2728853	0.6011756	0.33598894	-0.20576271	-0.30500883	0.7632406	-1.9685422	0.4759789000000001	-0.47799414	-8.17	-0.05644872677563982	0.2780933728225852
1858	0.27472147	0.6010859	0.3361183	-0.19940113	-0.30590016	0.7568444999999999	-1.9658033	0.47642133	-0.47750288	-8.17	-0.055935107253799465	0.27756658981691695
1859	0.27653596	0.6010609	0.33614075	-0.19299135	-0.30683672	0.75047725	-1.9629922999999998	0.47672429999999993	-0.47704938	-8.17	-0.05543672944823368	0.2770346291714759
1860	0.2783281	0.6011014	0.33605638	-0.18653592	-0.30781847	0.7441399000000001	-1.9601104	0.47688800000000003	-0.4766338	-8.17	-0.054953868958426556	0.27649770777819366
1861	0.2800973	0.6012078	0.33586538	-0.1800375	-0.30884537	0.73783356	-1.9571581999999998	0.4769126	-0.4762563	-8.17	-0.054486747940707715	0.27595598608250127
1862	0.28184292	0.60138065	0.33556792	-0.1734987	-0.30991736	0.73155934	-1.9541366000000002	0.4767983	-0.47591720000000004	-8.17	-0.05403563739636744	0.2754096589643223
1863	0.28356436	0.60162055	0.3351642	-0.16692224	-0.31103438	0.7253183000000001	-1.9510463	0.47654533	-0.47561654	-8.17	-0.053600746236258594	0.27485890279870706
1864	0.28526095	0.601928	0.33465445	-0.16031085	-0.3121963	0.7191115	-1.9478883999999999	0.47615403	-0.47535459999999996	-8.17	-0.05318235875107659	0.2743039365852759
1865	0.2869321	0.6023034	0.3340389	-0.15366724	-0.3134031	0.71294004	-1.9446634999999999	0.4756247	-0.4751315	-8.17	-0.05278068927544486	0.2737449322485254
1866	0.28857723	0.6027472	0.33331788	-0.14699425	-0.31465456	0.706805	-1.9413729	0.47495773	-0.4749474	-8.17	-0.05239600769954258	0.27318213464218666
1867	0.2901957	0.6032599	0.33249158	-0.14029463	-0.31595063	0.70070744	-1.9380171999999998	0.47415352	-0.47480237	-8.16	-0.052028518379957395	0.27261572078590995
1868	0.29178685	0.60384196	0.33156040000000003	-0.13357120000000003	-0.31729114	0.69464844	-1.9345974999999997	0.47321248	-0.47469659999999997	-8.16	-0.0516784788967895	0.2720459208430028
1869	0.29335013	0.6044936	0.33052462	-0.12682681	-0.31867594	0.6886291999999999	-1.9311147000000002	0.47213516	-0.47463015	-8.16	-0.05134609685210337	0.2714729499866167
1870	0.29488492	0.6052153	0.32938459999999997	-0.12006431	-0.32010479999999997	0.6826508000000001	-1.9275699	0.47092202	-0.47460315	-8.16	-0.051031612092149514	0.2708970419741062
1871	0.29639056	0.60600734	0.32814074	-0.113286555	-0.32157759999999996	0.67671436	-1.9239638	0.4695737	-0.47461559999999997	-8.16	-0.05073520602002458	0.2703183952626833
1872	0.29786652	0.60687006	0.32679337	-0.10649641	-0.32309413	0.670821	-1.9202976999999999	0.46809077	-0.47466764	-8.16	-0.05045712905949909	0.2697372705695645
1873	0.29931214	0.60780376	0.32534295	-0.099696726	-0.32465413	0.6649719000000001	-1.9165727	0.46647388	-0.4747593	-8.16	-0.050197579947002816	0.26915391073655365
1874	0.30072686	0.60880876	0.3237899	-0.09289035	-0.32625738	0.6591680999999999	-1.9127896	0.4647237	-0.47489065	-8.16	-0.0499567403737471	0.26856852896495315
1875	0.30211008	0.6098852	0.32213464	-0.08608015	-0.32790366	0.653411	-1.9089497	0.462841	-0.47506166	-8.16	-0.04973480425445556	0.2679813973252404
1876	0.3034612	0.61103344	0.3203777	-0.07926895	-0.32959265	0.6477015	-1.9050541	0.46082652	-0.47527236	-8.16	-0.04953196736948648	0.26739275693691195
1877	0.30477962	0.61225367	0.31851953	-0.07245958599999999	-0.33132404	0.6420409	-1.9011039	0.45868109999999995	-0.4755228	-8.15	-0.049348390121936356	0.26680286464279224
1878	0.30606484	0.613546	0.3165607	-0.065654874	-0.33309759999999994	0.6364303000000001	-1.8971001	0.45640555	-0.47581294	-8.15	-0.04918423400404865	0.26621195989448004
1879	0.3073163	0.61491066	0.31450164	-0.058857627	-0.33491293	0.630871	-1.8930441000000002	0.45400077	-0.47614276	-8.15	-0.049039671285844626	0.26562032770293614
1880	0.30853352	0.6163478	0.31234297	-0.05207064	-0.33676973	0.62536395	-1.8889369999999999	0.45146772	-0.47651228	-8.15	-0.048914855636571226	0.26502822206410315
1881	0.309716	0.6178575	0.3100853	-0.045296699999999995	-0.33866763	0.6199104999999999	-1.8847798999999998	0.44880733	-0.47692147	-8.15	-0.048809896437360965	0.2644359065238088
1882	0.3108633	0.61944	0.30772915	-0.038538586	-0.34060624	0.6145116	-1.8805741999999999	0.44602057	-0.47737023	-8.15	-0.04872495895694475	0.2638436616768098
1883	0.31197494	0.6210953	0.30527519999999997	-0.03179907	-0.34258515	0.6091685	-1.8763211	0.4431085	-0.47785857	-8.15	-0.048660160843895794	0.26325176046415727
1884	0.31305057	0.62282354	0.30272403	-0.025080914	-0.34460396	0.6038824	-1.8720218000000002	0.44007212	-0.47838640000000004	-8.15	-0.048615602166687005	0.26266047728955005
1885	0.31408978	0.6246248	0.3000763	-0.018386869	-0.34666220000000003	0.5986543000000001	-1.8676776000000002	0.43691254	-0.47895370000000004	-8.15	-0.048591407239268	0.26207009071779613
1886	0.3150922	0.626499	0.2973327	-0.011719678999999998	-0.3487594	0.5934855	-1.8632897000000002	0.43363088	-0.47956035	-8.15	-0.04858764953191803	0.2614808754765276
1887	0.3160575	0.6284463	0.29449390000000003	-0.005082079000000001	-0.35089514	0.58837706	-1.8588595	0.43022826	-0.48020625	-8.14	-0.048604440535590286	0.2608931251034491
1888	0.31698534	0.63046664	0.29156062	0.0015232120000000001	-0.35306886	0.5833301	-1.8543884999999998	0.42670587	-0.48089138	-8.14	-0.04864188434201218	0.2603071439449188
1889	0.31787542	0.63256	0.2885336	0.008093478000000001	-0.3552801	0.5783458	-1.8498776000000001	0.42306495	-0.4816156	-8.14	-0.0487000046876136	0.25972317975234954
1890	0.31872746	0.63472635	0.28541356	0.014626018000000001	-0.35752827	0.57342523	-1.8453286	0.4193067	-0.48237884	-8.14	-0.04877893255301072	0.2591415621859853
1891	0.31954122	0.6369657	0.2822013	0.021118134	-0.35981283	0.5685696	-1.8407426	0.41543240000000003	-0.48318097	-8.14	-0.04887867311778768	0.2585625654863036
1892	0.32031646	0.6392779	0.27889755	0.027567138999999997	-0.36213323	0.56378007	-1.836121	0.41144338	-0.48402184	-8.14	-0.048999287985298984	0.25798648285685316
1893	0.32105294	0.64166284	0.27550316	0.03397036	-0.36448884	0.5590576999999999	-1.8314650000000001	0.40734097	-0.48490140000000004	-8.14	-0.04914080835838319	0.25741359111042095
1894	0.3217505	0.6441205	0.27201897	0.040325116	-0.36687909999999996	0.5544036999999999	-1.8267763	0.4031265	-0.48581946	-8.14	-0.04930328530551317	0.25684421984185785
1895	0.32240894	0.64665073	0.26844582	0.04662875	-0.36930332	0.54981923	-1.8220560000000001	0.39880145	-0.48677593	-8.14	-0.049486702674229964	0.25627863765437214
1896	0.32302812	0.6492534	0.26478451	0.052878602999999996	-0.37176090000000006	0.5453054	-1.8173057000000001	0.39436720000000003	-0.48777065	-8.14	-0.04969111017770897	0.25571716017659335
1897	0.32360786	0.6519283	0.261036	0.059072047	-0.3742512	0.5408633	-1.8125265	0.38982522	-0.48880348	-8.14	-0.049916493930931935	0.2551600501035249
1898	0.3241481	0.65467525	0.25720116	0.06520644	-0.37677345	0.53649414	-1.8077198	0.38517717	-0.48987424	-8.13	-0.050162805113483026	0.2546076095097653
1899	0.32464868	0.6574941	0.2532809	0.07127915	-0.37932703	0.5321992	-1.8028872	0.38042456	-0.49098283	-8.13	-0.05043004932742648	0.2540601618466175
1900	0.32510957	0.6603846	0.24927619	0.07728757	-0.3819112	0.52797955	-1.7980299	0.37556908	-0.49212903	-8.13	-0.05071817482081944	0.2535179766366899
1901	0.3255307	0.6633465	0.24518800000000002	0.08322908	-0.38452524	0.52383643	-1.7931496999999998	0.37061244	-0.49331266	-8.13	-0.05102715701743232	0.2529813956437343
1902	0.325912	0.6663796	0.24101734	0.08910108	-0.38716838	0.51977116	-1.7882478	0.3655564	-0.4945335	-8.13	-0.05135690336558023	0.2524506940885888
1903	0.32625347	0.6694835	0.23676529999999998	0.09490098	-0.38983986	0.5157848	-1.7833259999999997	0.36040273	-0.49579132	-8.13	-0.05170737926706945	0.2519262030391421
1904	0.3265551	0.672658	0.23243295	0.1006262	-0.39253893	0.5118787	-1.7783859	0.3551533	-0.49708584	-8.13	-0.052078487857555804	0.25140824113312027
1905	0.3268169	0.6759027	0.22802143	0.10627418	-0.39526477	0.50805414	-1.7734289	0.34981006	-0.49841678	-8.13	-0.05247011434116788	0.2508970960887171
1906	0.32703882	0.6792174	0.22353193	0.11184236	-0.3980166	0.5043122999999999	-1.7684568999999999	0.34437490000000004	-0.49978387	-8.13	-0.05288218414167616	0.2503931098401661
1907	0.327221	0.68260163	0.21896565	0.11732817	-0.40079355	0.50065446	-1.7634715	0.33884987	-0.5011867999999999	-8.13	-0.05331456257303027	0.249896589096979
1908	0.3273635	0.686055	0.21432383	0.122729085	-0.4035948	0.49708194	-1.7584743000000003	0.33323696	-0.5026252	-8.12	-0.053767109927215596	0.2494078370928037
1909	0.3274663	0.6895771	0.20960778	0.12804258	-0.4064195	0.493596	-1.7534672999999998	0.32753828	-0.50409883	-8.12	-0.05423973091869776	0.24892719542422584
1910	0.32752958	0.69316757	0.20481879	0.13326614	-0.40926674	0.49019793	-1.7484520000000001	0.32175592	-0.5056072	-8.12	-0.05473222370509682	0.2484549517566801
1911	0.3275534	0.6968259	0.1999582	0.13839723	-0.41213566	0.48688897	-1.7434300999999999	0.31589198	-0.50715005	-8.12	-0.055244457445322664	0.24799140931223695
1912	0.3275379	0.70055175	0.19502741	0.1434334	-0.41502538	0.48367035	-1.7384036	0.30994865	-0.508727	-8.12	-0.05577628083058676	0.2475368993175717
1913	0.32748315	0.70434445	0.19002776	0.14837216	-0.41793495	0.4805432	-1.7333740000000002	0.3039281	-0.51033765	-8.12	-0.05632753124331158	0.24709168532475548
1914	0.32738936	0.70820355	0.18496065	0.15321101	-0.4208635	0.47750863	-1.728343	0.29783258	-0.51198167	-8.12	-0.05689804293026395	0.24665605878017138
1915	0.32725665	0.7121286	0.1798275	0.15794753	-0.42381009999999997	0.47456765	-1.7233126	0.29166427	-0.5136586	-8.12	-0.05748768007231818	0.24623032512504206
1916	0.3270852	0.7161189	0.17462973	0.16257922	-0.42677385	0.47172126	-1.7182843999999997	0.28542545	-0.51536816	-8.12	-0.058096297873602945	0.2458147469075137
1917	0.32687518	0.720174	0.16936879999999999	0.1671037	-0.42975375	0.46897042	-1.7132599999999998	0.27911842	-0.5171099	-8.12	-0.05872367949173819	0.24540958693434203
1918	0.3266268	0.7242933	0.16404618	0.17151847	-0.43274894	0.46631598	-1.7082415000000002	0.27274546	-0.5188834	-8.11	-0.05936973899777731	0.24501513599633998
1919	0.32634026	0.72847605	0.15866333	0.17582117	-0.43575844	0.46375886	-1.7032303	0.2663089	-0.5206883	-8.11	-0.06003427492918226	0.24463161969580438
1920	0.32601577	0.73272175	0.15322176	0.18000938	-0.43878132	0.46129975	-1.6982283999999999	0.25981109999999996	-0.5225241	-8.11	-0.06071714595520017	0.24425931192750025
1921	0.32565358	0.7370297	0.14772294	0.18408072	-0.44181663	0.45893950000000006	-1.6932374	0.25325444	-0.5243905	-8.11	-0.06141818616884863	0.24389844564955734
1922	0.3252539	0.7413991	0.14216842	0.18803285	-0.44486338	0.45667878	-1.6882591	0.24664128	-0.526287	-8.11	-0.06213723741895887	0.243549255749224
1923	0.324817	0.7458294	0.13655974	0.19186349	-0.44792065	0.4545183	-1.6832955000000003	0.23997407	-0.5282131999999999	-8.11	-0.06287414941999649	0.24321200142919816
1924	0.32434312	0.7503198	0.13089842	0.19557041	-0.4509874	0.45245868	-1.6783481	0.23325524	-0.53016865	-8.11	-0.06362872288771734	0.2428868769742434
1925	0.32383257	0.75486946	0.12518601	0.19915143	-0.45406270000000004	0.45050055	-1.6734188	0.22648723	-0.5321529	-8.11	-0.06440079415932552	0.24257411358269554
1926	0.32328564	0.7594777	0.11942412	0.20260441	-0.45714557	0.44864440000000005	-1.6685095	0.21967255	-0.5341655	-8.11	-0.06519019730587432	0.24227393203438954
1927	0.3227026	0.7641437	0.1136143	0.20592729999999998	-0.46023500000000006	0.44689077	-1.6636218	0.21281365	-0.5362060000000001	-8.11	-0.06599672088678997	0.2419865225946939
1928	0.32208377	0.76886666	0.10775814	0.20911805	-0.46333	0.44524014	-1.6587577000000002	0.20591307	-0.538274	-8.1	-0.06682020784005062	0.24171210141108304
1929	0.32142946	0.77364564	0.10185726	0.21217470000000002	-0.46642956	0.44369295	-1.653919	0.19897333	-0.540369	-8.1	-0.06766046881551954	0.24145085468467098
1930	0.32074004	0.7784799	0.09591325	0.21509533	-0.4695327	0.44224963	-1.6491073	0.191997	-0.5424904	-8.1	-0.06851725241655139	0.24120295104134282
1931	0.3200158	0.7833684	0.08992775	0.21787804	-0.47263843	0.4409105	-1.6443248	0.18498665	-0.544638	-8.1	-0.06939045480463663	0.24096860405368536
1932	0.3192571	0.78831035	0.08390237	0.22052105	-0.47574570000000005	0.4396759	-1.6395731	0.17794485	-0.54681104	-8.1	-0.07027980118390402	0.24074795768689508
1933	0.31846434	0.79330474	0.07783875	0.22302255	-0.47885352	0.43854612	-1.6348542	0.17087422	-0.5490092	-8.1	-0.07118513331532794	0.24054119295884568
1934	0.31763786	0.79835063	0.07173853	0.22538082	-0.48196092	0.43752146	-1.6301696	0.16377737	-0.5512319999999999	-8.1	-0.07210620522603353	0.2403484379100768
1935	0.31677803	0.803447	0.065603375	0.22759423	-0.48506683	0.43660215	-1.6255215	0.15665692	-0.5534788	-8.1	-0.073042823655031	0.2401698662111773
1936	0.31588528	0.80859286	0.059434928	0.22966109999999998	-0.48817029999999995	0.43578836	-1.6209116000000001	0.14951555	-0.5557491999999999	-8.1	-0.07399478116303679	0.24000560818938854
1937	0.31495994	0.8137872	0.05323487	0.23157991	-0.49127024	0.4350803	-1.6163417	0.14235589	-0.55804265	-8.1	-0.07496182831076725	0.23985579403574853
1938	0.31400248	0.819029	0.047004856	0.23334913	-0.49436572	0.43447807	-1.6118137	0.13518064	-0.5603585999999999	-8.09	-0.07594376292637973	0.23972054981732893
1939	0.3130133	0.82431704	0.040746555	0.23496729	-0.4974557	0.43398178	-1.6073295	0.12799247	-0.5626966	-8.09	-0.07694037572692024	0.23959999735858914
1940	0.31199285	0.8296503	0.034461617	0.23643298	-0.5005391	0.43359149	-1.6028907	0.12079409	-0.5650561	-8.09	-0.0779513984733632	0.23949422053991976
1941	0.31094158	0.8350277	0.02815171	0.23774488	-0.50361496	0.4333072	-1.5984995000000002	0.113588214	-0.5674365	-8.09	-0.0789766315933499	0.23940335442169883
1942	0.30985993	0.840448	0.021818481	0.23890170000000002	-0.5066823	0.43312892	-1.5941577	0.10637756400000001	-0.5698373999999999	-8.09	-0.08001586462692262	0.23932748690569858
1943	0.30874842	0.84591013	0.015463578	0.23990226	-0.50973994	0.43305665	-1.589867	0.09916487	-0.5722581	-8.09	-0.0810687917795003	0.23926668544333593
1944	0.3076075	0.8514129	0.009088649	0.24074538	-0.51278704	0.43309033	-1.5856291999999998	0.0919529	-0.57469815	-8.09	-0.08213519299035132	0.23922103221286917
1945	0.3064377	0.85695505	0.002695339	0.24143	-0.51582247	0.43322983	-1.5814465	0.08474439	-0.57715696	-8.09	-0.0832148465101132	0.23919062147784345
1946	0.3052395	0.86253554	-0.003714711	0.24195512	-0.51884526	0.43347505	-1.5773205	0.077542104	-0.57963395	-8.09	-0.0843074568995022	0.23917550311351643
1947	0.30401343	0.86815304	-0.010139863	0.24231976	-0.5218543999999999	0.43382585	-1.573253	0.07034881400000001	-0.5821286	-8.09	-0.08541277469856093	0.2391757260549879
1948	0.30276	0.8738064	-0.016578486	0.24252306	-0.5248489000000001	0.43428199999999995	-1.5692462	0.06316731	-0.58464026	-8.09	-0.08653056155715266	0.2391913725715132
1949	0.3014798	0.8794944	-0.023028942	0.24256416	-0.52782774	0.43484333	-1.5653015	0.05600037	-0.58716846	-8.08	-0.08766050741454572	0.23922245014703503
1950	0.3001733	0.8852158	-0.029489605	0.24244231	-0.53079	0.43550959999999994	-1.561421	0.04885078599999999	-0.5897125	-8.08	-0.08880236418804424	0.23926901532429104
1951	0.29884115	0.8909694	-0.035958845	0.24215679999999998	-0.5337346	0.43628046	-1.5576065000000001	0.041721366	-0.59227186	-8.08	-0.08995584830528937	0.23933109501550762
1952	0.29748383	0.89675397	-0.042435035	0.24170698	-0.53666085	0.43715566	-1.5538596000000002	0.034614902	-0.5948459	-8.08	-0.09112067161640253	0.23940870284881152
1953	0.29610196	0.90256816	-0.048916552	0.24109226	-0.53956765	0.43813485	-1.5501821000000002	0.02753421	-0.597434	-8.08	-0.09229654032809281	0.23950184283772938
1954	0.2946961	0.9084107	-0.05540178	0.24031214	-0.54245406	0.43921763	-1.5465759	0.0204821	-0.6000356	-8.08	-0.09348318326851739	0.23961053339616345
1955	0.29326683	0.9142805	-0.061889097000000004	0.23936614	-0.54531926	0.4404036	-1.5430423999999998	0.013461391000000001	-0.60265005	-8.08	-0.09468026322061494	0.23973475000912528
1956	0.29181477	0.920176	-0.06837689	0.23825389	-0.54816234	0.44169235	-1.5395836999999999	0.006474899	-0.6052767	-8.08	-0.09588752083553904	0.23987451038557842
1957	0.2903405	0.9260962	-0.074863546	0.23697506	-0.5509824000000001	0.44308339999999996	-1.5362011	-0.000474553	-0.60791504	-8.08	-0.09710460722956171	0.24002977300642095
1958	0.28884465	0.9320397	-0.08134744	0.23552941	-0.55377865	0.4445763	-1.5328965	-0.007384138	-0.6105643	-8.08	-0.09833122165332034	0.24020053215047224
1959	0.2873278	0.93800527	-0.087826975	0.23391676	-0.5565501	0.44617049999999997	-1.5296715	-0.014251025	-0.6132239	-8.07	-0.09956701946727331	0.24038675788099717
1960	0.2857906	0.9439918	-0.09430053	0.23213699999999998	-0.55929595	0.44786552	-1.5265278999999998	-0.02107239	-0.6158932	-8.07	-0.10081167525410119	0.24058843859253984
1961	0.28423366	0.94999796	-0.10076649	0.23019007	-0.5620154	0.44966075	-1.5234671	-0.027845402999999998	-0.6185716	-8.07	-0.10206483910811194	0.24080551935665928
1962	0.2826576	0.9560227	-0.10722323	0.22807603	-0.5647076	0.45155558	-1.5204906	-0.034567247999999995	-0.6212583	-8.07	-0.10332612163395014	0.24103795053987084
1963	0.28106308	0.96206474	-0.11366914	0.22579496	-0.5673718000000001	0.45354944	-1.5176003999999998	-0.041235127	-0.62395275	-8.07	-0.10459522156933593	0.24128572897761622
1964	0.27945074	0.96812296	-0.12010261	0.22334704	-0.5700071	0.45564163	-1.5147977	-0.04784626	-0.62665427	-8.07	-0.10587172960806103	0.24154877041627512
1965	0.2778212	0.9741962	-0.12652202	0.22073252	-0.5726127	0.45783147	-1.5120841999999999	-0.054397885	-0.6293622	-8.07	-0.10715528959895662	0.24182703620754434
1966	0.27617514	0.9802833	-0.13292576	0.21795170000000003	-0.5751879	0.46011826	-1.5094616	-0.060887255	-0.63207597	-8.07	-0.1084455626350403	0.24212049002884606
1967	0.27451316	0.98638314	-0.13931221	0.21500494	-0.57773197	0.46250126	-1.5069313	-0.067311645	-0.6347949	-8.07	-0.10974216996565925	0.24242905900772074
1968	0.27283594	0.9924946	-0.14567974	0.21189266	-0.580244	0.46497965	-1.5044948	-0.07366836	-0.6375184	-8.07	-0.11104471852750143	0.2427526800240614
1969	0.27114418	0.9986165	-0.15202676	0.2086154	-0.5827234	0.46755266	-1.5021535	-0.07995472	-0.6402459	-8.06	-0.11235283576888191	0.2430912881782583
1970	0.26943848	1.0047479	-0.15835162	0.20517373	-0.58516926	0.47021940000000007	-1.4999091999999998	-0.08616809	-0.64297676	-8.06	-0.11366616189392935	0.24344483478725445
1971	0.2677195	1.0108875	-0.16465272	0.20156823	-0.587581	0.472979	-1.4977631999999999	-0.09230584	-0.64571047	-8.06	-0.11498433212873671	0.24381324045154282
1972	0.26598796	1.0170343	-0.17092842	0.19779958	-0.58995783	0.47583053	-1.4957169	-0.098365374	-0.64844644	-8.06	-0.11630695547717454	0.24419642273393283
1973	0.2642445	1.0231872	-0.17717712	0.19386853	-0.59229904	0.47877306	-1.4937718	-0.104344115	-0.65118414	-8.06	-0.11763366307618882	0.24459431306526105
1974	0.26248977	1.0293453	-0.1833972	0.18977582	-0.594604	0.48180562	-1.4919293	-0.110239506	-0.6539229999999999	-8.06	-0.11896405846066115	0.24500684761707436
1975	0.26072448	1.0355072	-0.18958706	0.18552232	-0.5968720999999999	0.48492718	-1.4901906999999999	-0.11604905	-0.6566624	-8.06	-0.12029779143678453	0.24543391465316
1976	0.25894925	1.0416721	-0.19574507	0.18110886	-0.59910256	0.48813670000000003	-1.4885575	-0.12177024	-0.65940195	-8.06	-0.12163448882884555	0.2458754534772741
1977	0.25716472	1.0478389	-0.2018696	0.17653641	-0.6012949000000001	0.4914332	-1.487031	-0.12740059	-0.6621411	-8.06	-0.12297377077379018	0.24633137967857807
1978	0.25537157	1.0540066	-0.20795909999999998	0.17180592	-0.6034484	0.49481556	-1.4856124	-0.13293767	-0.6648793000000001	-8.06	-0.12431524920830622	0.24680158905108107
1979	0.2535704	1.060174	-0.21401191	0.16691843	-0.6055625	0.49828276	-1.4843031	-0.13837907	-0.6676161	-8.05	-0.12565856600318911	0.24728600140016677
1980	0.25176185	1.0663402	-0.22002646	0.16187498	-0.6076366999999999	0.50183374	-1.4831043	-0.14372237	-0.670351	-8.05	-0.12700333869461056	0.2477845277960713
1981	0.24994648	1.0725042	-0.22600113	0.15667674	-0.60967034	0.5054674	-1.4820175	-0.14896522	-0.6730835000000001	-8.05	-0.12834921246473524	0.24829708821400698
1982	0.24812487	1.0786649	-0.23193434	0.15132484	-0.611663	0.50918275	-1.4810438	-0.15410529	-0.67581314	-8.05	-0.1296958014944373	0.2488235912234411
1983	0.24629763	1.0848213	-0.23782445	0.1458205	-0.61361414	0.5129787	-1.4801843000000001	-0.15914026	-0.6785394	-8.05	-0.13104270876562332	0.24936392952965666
1984	0.2444653	1.0909724	-0.24366991	0.14016499	-0.61552316	0.516854	-1.4794405000000002	-0.16406779999999999	-0.6812619000000001	-8.05	-0.13238961667169782	0.24991802265020233
1985	0.24262844	1.0971171	-0.24946910000000003	0.1343596	-0.61738974	0.52080774	-1.4788132999999999	-0.16888571	-0.6839801	-8.05	-0.13373612259508344	0.2504857593688769
1986	0.24078758	1.1032542	-0.25522039999999996	0.12840572	-0.61921334	0.5248387	-1.4783041000000001	-0.17359169	-0.68669355	-8.05	-0.1350818755958515	0.2510670530760268
1987	0.23894325	1.1093827	-0.26092228	0.12230479	-0.62099355	0.5289458	-1.4779141000000002	-0.17818356	-0.6894019	-8.05	-0.13642653360099796	0.2516618145668063
1988	0.23709595	1.1155016	-0.26657309999999995	0.11605829	-0.62272996	0.5331279000000001	-1.4776441999999999	-0.18265910000000002	-0.69210464	-8.05	-0.13776969063764785	0.2522699249325515
1989	0.2352462	1.1216098	-0.27217132	0.10966779	-0.62442213	0.53738385	-1.4774958	-0.1870162	-0.69480133	-8.04	-0.1391110151773707	0.25289130564038603
1990	0.23339447	1.127706	-0.2777153	0.10313493	-0.6260697	0.54171246	-1.4774698999999998	-0.1912527	-0.6974916	-8.04	-0.14045014281511942	0.2535258431647243
1991	0.23154126	1.1337892	-0.2832035	0.09646139999999999	-0.6276724	0.5461126999999999	-1.4775677	-0.19536649	-0.7001748999999999	-8.04	-0.14178671635708706	0.25417344304457595
1992	0.22968702	1.1398581	-0.28863436	0.089648955	-0.62922966	0.5505833000000001	-1.4777902	-0.19935551	-0.702851	-8.04	-0.1431203697974523	0.25483399827692615
1993	0.2278322	1.1459117	-0.2940063	0.08269942	-0.6307414000000001	0.5551231	-1.4781386	-0.2032177	-0.7055193000000001	-8.04	-0.14445076536488852	0.2555074148972662
1994	0.22597727	1.1519488	-0.29931772	0.07561468	-0.6322072	0.55973095	-1.4786138999999998	-0.20695104	-0.70817953	-8.04	-0.14577751984233428	0.256193596018325
1995	0.22412263	1.1579682	-0.3045671	0.06839669	-0.6336268	0.5644056	-1.4792172	-0.21055353	-0.7108312	-8.04	-0.14710030532667795	0.2568924293656817
1996	0.22226873	1.1639687	-0.30975282	0.06104745	-0.63499993	0.5691459	-1.4799495	-0.21402323	-0.7134739999999999	-8.04	-0.14841874636765373	0.25760382332087733
1997	0.22041595	1.169949	-0.3148734	0.05356903	-0.63632625	0.57395065	-1.4808118000000001	-0.21735829	-0.7161074000000001	-8.04	-0.1497324950511678	0.2583276603292685
1998	0.21856472	1.1759082	-0.31992722	0.045963548	-0.63760555	0.5788185	-1.4818052	-0.22055691	-0.71873105	-8.04	-0.15104121723832364	0.25906385143668204
[truncated: 28,520 more rows]
