# Supplementary material for: Highly sensitive in vivo detection of dynamic changes in enkephalins following acute stress in mice
Source: eLife. 2025 Jul 7;12:RP91609. doi: 10.7554/eLife.91609 (PMC12234004; doi:10.7554/eLife.91609)
Supplement: Figure 3—source data 1. [file elife-91609-fig3-data1.zip › Mikati_2025_Figure3/Figure3B&D_2ndExposure.csv]

	second_fox_urine_3345	second_fox_urine_3343	pEnk_3290_fox_urine_2	pEnk_3292_fox_urine_2	pEnk_3293_fox_urine_2	C284_fox_urine_2_x	C285_fox_urine_2_y	C3252_fox_urine_2_x.1	C3282_fox_urine_2	timestamps	avg	sem
0	0.3454234	-0.064159624	0.15773495	0.21039702	0.22025324	-0.2547377	1.3229598	-0.8469288	0.10013509	-10.0	0.13234193068039152	0.19097310639378903
1	0.34416148	-0.06318106	0.16117309999999999	0.20888160000000003	0.22086301	-0.25940599999999997	1.3246139	-0.8460064	0.09989498599999999	-10.0	0.1323327354547602	0.19115218809962342
2	0.34289387	-0.062172595	0.16461949	0.20732664	0.22144878	-0.26400159999999995	1.3262992	-0.8450777	0.09970049	-10.0	0.13233739703035885	0.19133338235694222
3	0.34162086	-0.061135497	0.16807368	0.20573306	0.22201069	-0.26852414	1.328016	-0.8441441999999999	0.09955132	-10.0	0.1323557528377544	0.19151679506325925
4	0.3403428	-0.060071032	0.17153521	0.20410185	0.22254895	-0.27297336	1.3297649999999999	-0.8432072	0.09944719	-10.0	0.1323877108215639	0.19170255658903035
5	0.33905995	-0.058980457	0.17500363	0.20243396	0.22306375	-0.27734888	1.3315464	-0.84226805	0.09938779	-10.0	0.13243312127072016	0.191890752756275
6	0.33777267	-0.057865012	0.1784785	0.20073041	0.22355528	-0.2816504	1.3333611	-0.8413282	0.09937279	-9.99	0.13249190388565385	0.1920815398019281
7	0.3364812	-0.05672593	0.18195933	0.19899221	0.22402374	-0.28587765	1.3352095	-0.8403889999999999	0.099401854	-9.99	0.13256391857189959	0.19227502288970724
8	0.33518592	-0.05556443	0.18544568	0.19722036	0.22446935	-0.29003033	1.3370918999999999	-0.83945185	0.09947464	-9.99	0.1326490261800819	0.19247130160698547
9	0.3338871	-0.054381736	0.18893708	0.19541589999999998	0.2248923	-0.29410812	1.3390090000000001	-0.8385181	0.099590756	-9.99	0.13274713117742706	0.1926705057702205
10	0.3325851	-0.05317905	0.19243306	0.19357987	0.22529282	-0.29811075	1.3409613	-0.8375891	0.09974983	-9.99	0.13285811940357736	0.19287274873103255
11	0.3312802	-0.05195757	0.19593315	0.19171329999999998	0.22567113	-0.30203800000000003	1.3429493000000001	-0.8366663000000001	0.099951476	-9.99	0.13298185418412484	0.19307815119389785
12	0.3299728	-0.050718475	0.19943687	0.18981728	0.22602744	-0.30588958	1.3449732	-0.835751	0.10019527	-9.99	0.13311820093994456	0.19328679592822687
13	0.32866317	-0.049462948	0.20294376	0.18789288	0.22636199999999998	-0.30966520000000003	1.3470339	-0.8348445	0.10048079	-9.99	0.13326709470480072	0.19349882454718872
14	0.32735166	-0.04819215	0.20645334	0.18594117	0.22667503	-0.3133647	1.3491313	-0.8339482	0.1008076	-9.99	0.13342833873839272	0.19371430280730703
15	0.32603863	-0.04690725	0.20996511	0.18396325	0.22696677	-0.31698784	1.3512665000000001	-0.83306336	0.10117526	-9.99	0.13360189655316565	0.19393338833136833
16	0.32472444	-0.045609396	0.21347860000000002	0.18196021	0.22723745	-0.32053435	1.3534395000000001	-0.8321912	0.10158332	-9.98	0.13378761887280466	0.19415613837154974
17	0.32340938	-0.04429974	0.21699332	0.17993316	0.22748733	-0.32400402	1.3556508	-0.8313331	0.1020313	-9.98	0.13398538090936765	0.19438266550061067
18	0.32209384	-0.042979416	0.22050878	0.17788321	0.22771664	-0.3273967	1.3579011	-0.83049023	0.10251871	-9.98	0.1341951043230703	0.19461308736522806
19	0.32077816	-0.041649554	0.22402452	0.1758115	0.22792564	-0.33071217	1.3601905	-0.8296638000000001	0.10304506	-9.98	0.13441665081805654	0.19484746874538397
20	0.31946272	-0.040311273	0.22754000000000002	0.17371914	0.22811460000000003	-0.33395025	1.3625197	-0.8288551	0.10360987	-9.98	0.13464993371022652	0.19508593300463725
21	0.31814787	-0.03896568	0.23105475	0.17160727	0.22828378	-0.33711076	1.3648891	-0.8280652000000001	0.1042126	-9.98	0.13489485869031903	0.19532856158946307
22	0.31683397	-0.03761388	0.23456827	0.16947705	0.22843343	-0.34019357	1.367299	-0.8272955	0.10485272	-9.98	0.1351512770046287	0.1955754505821902
23	0.31552142	-0.03625697	0.23808005	0.1673296	0.22856383	-0.34319848	1.3697499	-0.82654697	0.10552967	-9.98	0.1354191166748047	0.19582668141000134
24	0.31421053	-0.034896046	0.24158958	0.16516608	0.22867522	-0.34612536	1.3722421	-0.8258208	0.10624292	-9.98	0.13569824757472565	0.19608233379840354
25	0.31290174	-0.033532195	0.24509637	0.16298762	0.22876789	-0.34897414	1.3747761	-0.82511824	0.10699186	-9.98	0.13598855561250683	0.19634251197734223
26	0.31159538	-0.03216651	0.24859995	0.16079539	0.22884206	-0.35174468	1.3773521999999998	-0.82444036	0.10777593	-9.97	0.13628992883176166	0.19660728641640426
27	0.31029183	-0.030800078	0.2520998	0.15859054	0.22889802	-0.35443696	1.3799709999999998	-0.82378834	0.10859452	-9.97	0.1366022587400892	0.19687676486515948
28	0.30899146	-0.02943396	0.25559548	0.15637423	0.22893597	-0.3570509	1.3826326999999998	-0.82316315	0.10944703	-9.97	0.13692542909969063	0.1971510032923858
29	0.30769464	-0.028069224	0.25908652	0.15414762	0.22895618	-0.35958654	1.3853377	-0.82256585	0.11033285	-9.97	0.13725932216969913	0.19743008486664448
30	0.3064017	-0.02670693	0.26257244	0.1519119	0.22895887	-0.3620438	1.3880866000000003	-0.8219974	0.11125134	-9.97	0.13760385772572098	0.19771409812602547
31	0.30511305	-0.02534811	0.26605275	0.14966823	0.22894427	-0.36442277	1.3908794	-0.8214587999999999	0.11220188	-9.97	0.13795887747076724	0.1980030877190364
32	0.30382898	-0.023993794	0.26952709999999996	0.14741777	0.22891260000000002	-0.36672348	1.3937168	-0.8209509	0.113183804	-9.97	0.1383243205137776	0.19829714702187276
33	0.30254993	-0.022645	0.27299497	0.14516170000000003	0.22886413	-0.36894596	1.396599	-0.8204746999999999	0.11419649	-9.97	0.13870006200648735	0.19859633518388564
34	0.30127618	-0.021302747	0.27645590000000003	0.1429012	0.22879906	-0.3710903	1.3995267	-0.82003087	0.11523925	-9.97	0.13908604117322654	0.19890073372240688
35	0.30000812	-0.01996803	0.27990952	0.14063747	0.22871767	-0.37315655	1.4025	-0.8196204	0.11631144	-9.97	0.13948213767122164	0.19921039319453301
36	0.29874608	-0.018641844	0.28335539	0.13837172	0.22862020000000002	-0.37514478	1.4055194	-0.81924385	0.11741237	-9.96	0.1398882983127382	0.19952536945612262
37	0.29749045	-0.01732518	0.28679302	0.13610515	0.22850692	-0.3770551	1.4085851	-0.8189021	0.118541375	-9.96	0.14030440367869432	0.19984571469663795
38	0.2962415	-0.016019015	0.29022202	0.13383898	0.22837809	-0.37888756	1.4116973	-0.81859577	0.11969776	-9.96	0.14073036637681802	0.2001714608800128
39	0.29499963	-0.0147243375	0.29364198	0.13157445	0.22823400000000002	-0.3806423	1.4148563	-0.8183256	0.12088084	-9.96	0.14116610686258294	0.20050266146050244
40	0.2937652	-0.013442122	0.29705244	0.12931278	0.22807489999999997	-0.38231936	1.4180622999999999	-0.8180921999999999	0.12208992	-9.96	0.1416115383206704	0.2008393466942712
41	0.29253846	-0.012173336	0.300453	0.12705523	0.22790109	-0.3839189	1.4213154	-0.81789625	0.1233243	-9.96	0.142066555341124	0.20118154729699175
42	0.29131985	-0.0109189395	0.30384326	0.12480302	0.22771287	-0.38544104	1.4246156	-0.81773823	0.12458327400000001	-9.96	0.14253107351342087	0.20152927117011762
43	0.29010966	-0.009679885	0.30722275	0.12255738	0.22751051	-0.38688585	1.4279629999999999	-0.8176188	0.12586613	-9.96	0.14300498883910256	0.20188254329555086
44	0.28890824	-0.00845711	0.31059109999999995	0.12031951	0.22729433	-0.3882535	1.4313575	-0.8175384	0.12717214	-9.96	0.14348820143510155	0.20224136124259237
45	0.2877159	-0.007251553	0.31394786	0.11809062	0.22706461	-0.38954416	1.4347993	-0.81749755	0.12850061	-9.96	0.14398062767705086	0.2026057531123333
46	0.286533	-0.006064139	0.3172926	0.11587191	0.22682168	-0.39075795	1.4382881	-0.8174968	0.12985079	-9.95	0.14448213213823757	0.20297570332260625
47	0.28535983	-0.0048957854	0.32062495	0.11366454	0.22656581	-0.39189497	1.4418238	-0.8175365	0.13122198	-9.95	0.14499262825626974	0.2033512003066883
48	0.28419676	-0.0037474004	0.32394445	0.11146964	0.22629732	-0.39295545	1.4454063999999998	-0.8176171	0.13261344	-9.95	0.1455120070965204	0.20373225225426214
49	0.28304413	-0.002619888	0.32725072	0.10928833	0.22601654	-0.39393952	1.4490358	-0.81773907	0.13402444	-9.95	0.14604016463056266	0.20411885689678252
50	0.28190222	-0.0015141413	0.33054328	0.10712168	0.22572376	-0.39484736	1.4527115	-0.81790274	0.13545425	-9.95	0.1465769391660031	0.20451096753209397
51	0.28077137	-0.00043104633	0.3338218	0.10497076	0.22541928	-0.39567918	1.4564333999999999	-0.8181085	0.13690214	-9.95	0.14712222537511574	0.20490858022864944
52	0.27965188	0.00062851893	0.33708578	0.102836594	0.22510345	-0.3964351	1.4602013999999999	-0.81835663	0.13836735	-9.95	0.14767591591049475	0.2053116787060165
53	0.27854413	0.0016636859	0.34033486	0.1007202	0.22477657	-0.39711538	1.4640149	-0.81864756	0.13984917	-9.95	0.14823784153709338	0.20572021967642085
54	0.2774484	0.0026735938	0.34356859999999995	0.09862254599999999	0.22443897	-0.3977202	1.4678737	-0.81898147	0.14134684	-9.95	0.1488078850854799	0.20613417454014613
55	0.27636498	0.003657395	0.3467866	0.09654459	0.22409095	-0.39824975	1.4717776000000002	-0.8193587	0.14285965	-9.95	0.14938592412758567	0.2065535266485392
56	0.27529424	0.0046142405	0.3499884	0.09448729	0.22373287	-0.39870426	1.475726	-0.8197795	0.14438684	-9.94	0.14997179164214425	0.20697821929785207
57	0.27423644	0.0055432958	0.3531736	0.09245152	0.22336505	-0.39908394	1.4797186000000002	-0.82024413	0.14592767	-9.94	0.15056534515758638	0.20740822300755415
58	0.27319196	0.006443735	0.3563418	0.09043818	0.22298782	-0.39938906	1.4837548	-0.8207528000000001	0.14748138	-9.94	0.151166423764215	0.20784348189478952
59	0.27216104	0.0073147393	0.3594926	0.08844812	0.22260149	-0.39961979999999997	1.4878343	-0.8213056999999999	0.14904726	-9.94	0.151774894001443	0.20828396146291506
60	0.27114403	0.008155497	0.36262548	0.08648219	0.2222064	-0.39977646	1.4919566	-0.82190293	0.15062454	-9.94	0.15239059436325975	0.20872960791958237
61	0.2701412	0.008965214	0.36574012	0.08454121	0.22180288	-0.39985928	1.4961212	-0.8225447	0.15221249	-9.94	0.1530133719905994	0.20918037492275898
62	0.2691529	0.009743091	0.36883602	0.082626015	0.22139125	-0.3998685	1.5003273000000001	-0.82323104	0.15381035	-9.94	0.15364304391514144	0.20963617620812192
63	0.26817942	0.0104883425	0.37191284	0.08073742	0.22097185	-0.39980440000000006	1.5045747	-0.82396215	0.1554174	-9.94	0.1542794910166963	0.21009699419234928
64	0.26722106	0.01120019	0.37497008	0.07887624	0.22054501	-0.3996673	1.5088625	-0.824738	0.15703289	-9.94	0.15492251921843636	0.21056273391063937
65	0.2662781	0.011877866	0.37800732	0.07704331	0.22011107	-0.39945742	1.5131903	-0.82555866	0.15865610000000002	-9.94	0.1555719971727419	0.21103334878219682
66	0.26535082	0.012520607	0.38102420000000004	0.07523943	0.21967034	-0.39917508	1.5175573999999998	-0.8264239999999999	0.1602863	-9.94	0.15622777947373154	0.21150875850153686
67	0.26443955	0.0131276585	0.38402033	0.07346541	0.21922314	-0.39882058	1.5219631	-0.82733405	0.16192275	-9.93	0.15688970128206148	0.21198889229243087
68	0.2635446	0.013698276	0.38699532	0.07172205	0.21876985	-0.39839423	1.5264068000000002	-0.8282886	0.16356471	-9.93	0.1575576406014919	0.21247367420456653
69	0.2626662	0.014231726	0.38994876	0.070010155	0.21831074	-0.39789632	1.5308876	-0.8292876	0.16521145	-9.93	0.15823141180299094	0.21296301073146676
70	0.26180467	0.014727275	0.39288038	0.068330504	0.21784621	-0.39732724	1.5354052	-0.8303306999999999	0.16686225	-9.93	0.15891094988696752	0.21345685016764307
71	0.2609603	0.015184204	0.39578979999999997	0.06668389	0.2173766	-0.39668727	1.5399585	-0.8314179	0.16851637	-9.93	0.15959605608796307	0.21395508648109837
72	0.26013342	0.015601802	0.39867672	0.06507107	0.21690224	-0.3959767	1.5445468	-0.83254874	0.17017308	-9.93	0.16028663190517506	0.2144576223889135
73	0.25932422	0.015979368	0.40154088	0.06349283	0.21642348	-0.39519584	1.5491697	-0.83372295	0.17183165	-9.93	0.16098259344919524	0.2149644014235856
74	0.25853306	0.016316252	0.40438193	0.061949912	0.21594068	-0.39434493	1.5538258999999999	-0.83494025	0.17349136	-9.93	0.16168376826443953	0.21547528324897214
75	0.2577602	0.01661185	0.40719962	0.06044309	0.21545424	-0.39342424	1.5585149999999999	-0.83620024	0.17515150000000002	-9.93	0.1623901129792632	0.21599020322105858
76	0.2570059	0.0168656	0.4099937	0.058973095999999996	0.21496448	-0.392434	1.5632358999999998	-0.83750254	0.17681132	-9.93	0.1631014951161179	0.21650903433587101
77	0.25627044	0.017076986	0.41276395	0.05754068	0.2144718	-0.39137444	1.5679878999999999	-0.8388466999999998	0.17847015	-9.92	0.16381786270480314	0.2170316822889091
78	0.25555414	0.017245542	0.4155101	0.056146573	0.21397658	-0.39024570000000003	1.5727704	-0.84023225	0.18012725	-9.92	0.1645391816524588	0.21755805743586895
79	0.25485724	0.017370839	0.41823193	0.054791506	0.21347916	-0.38904804	1.5775821	-0.84165865	0.18178192	-9.92	0.16526533408659044	0.21808800789209057
80	0.25418004	0.017452495	0.42092922	0.053476196	0.21297997	-0.38778165	1.5824223999999998	-0.84312546	0.18343346	-9.92	0.16599629723426618	0.21862144994638397
81	0.2535228	0.017490165	0.42360180000000003	0.052201353	0.21247937	-0.38644665	1.5872902	-0.8446321	0.18508114	-9.92	0.16673201018091974	0.21915824469641476
82	0.25288585	0.017483544	0.42624944	0.05096768	0.21197775	-0.38504326	1.5921843999999998	-0.8461779	0.18672429	-9.92	0.16747242132093107	0.21969825108134347
83	0.25226945	0.017432367	0.42887200000000003	0.04977586	0.21147549	-0.38357162	1.5971042	-0.84776235	0.1883622	-9.92	0.16821751047544006	0.22024136472730238
84	0.25167388	0.017336415	0.43146926	0.04862659	0.21097301	-0.38203186	1.6020484	-0.8493848	0.18999419	-9.92	0.16896723137401634	0.2207874352145673
85	0.2510994	0.017195502	0.43404108	0.04752054	0.21047065	-0.3804241	1.607016	-0.8510445	0.19161953	-9.92	0.16972156777433028	0.22133632538948564
86	0.25054637	0.017009463	0.43658729999999996	0.046458386	0.20996878	-0.3787485	1.6120058000000002	-0.8527408000000001	0.19323757	-9.92	0.17048048501528487	0.2218878889232033
87	0.25001502	0.01677814	0.43910784	0.04544078	0.20946775	-0.37700520000000004	1.6170168	-0.8544729999999999	0.19484763	-9.91	0.1712439733075539	0.2224419958009811
88	0.24950565	0.016501395	0.44160249999999995	0.04446838	0.20896792	-0.37519425	1.6220477	-0.8562404	0.196449	-9.91	0.17201198877880042	0.2229984847908368
89	0.24901858	0.016179094	0.44407117	0.04354181	0.2084696	-0.37331578	1.6270973999999998	-0.8580421	0.198041	-9.91	0.17278453042361205	0.22355720563119685
90	0.24855407	0.015811123	0.44651377	0.042661678	0.20797314	-0.37136993	1.6321647	-0.8598773999999999	0.19962299	-9.91	0.17356157075304962	0.22411801368545314
91	0.24811241	0.015397375	0.44893017	0.041828557999999995	0.20747882	-0.36935678	1.6372483	-0.8617454999999999	0.20119427	-9.91	0.1743430693062743	0.2246807472518871
92	0.2476939	0.014937758	0.45132026	0.041043	0.20698699999999998	-0.36727637	1.6423468999999997	-0.8636455	0.20275418	-9.91	0.17512901385993102	0.2252452386230862
93	0.24729884	0.014432201	0.45368400000000003	0.040305518	0.20649795	-0.36512884	1.6474593000000002	-0.86557657	0.2043021	-9.91	0.17591938843000554	0.22581133944507012
94	0.24692751	0.013880643	0.45602125	0.039616603	0.20601201	-0.36291426	1.652584	-0.8675378	0.20583739999999998	-9.91	0.17671415119273032	0.2263788662916708
95	0.24658023	0.013283045	0.45833197	0.038976695	0.20552945	-0.36063278	1.6577196	-0.86952835	0.20735949999999997	-9.91	0.17751326202673623	0.22694765502368477
96	0.24625726	0.012639378	0.46061608	0.038386199999999995	0.20505059	-0.35828444	1.6628648999999998	-0.8715473	0.20886779	-9.91	0.17831671762658569	0.22751755150655364
97	0.24595891	0.011949636	0.46287352	0.03784547	0.20457567	-0.35586940000000006	1.6680185	-0.8735936	0.21036175	-9.9	0.179124495048275	0.2280883809656301
98	0.24568547	0.011213822	0.46510422	0.037354833999999996	0.20410502	-0.35338783	1.6731788	-0.8756665000000001	0.21184084	-9.9	0.17993651993052787	0.2286599711970018
99	0.2454372	0.010431964	0.46730813	0.036914576	0.20363888	-0.35083985	1.6783443999999998	-0.8777649	0.21330453	-9.9	0.1807527705320216	0.22923214537821587
100	0.2452144	0.009604101	0.46948522	0.03652494	0.20317754	-0.34822565	1.6835139	-0.8798878000000001	0.21475235	-9.9	0.1815732226383222	0.22980473741777319
101	0.2450173	0.008730291	0.47163543	0.036186125	0.20272127	-0.34554538	1.6886857	-0.8820344000000001	0.21618381	-9.9	0.18239779460060512	0.23037757509763354
102	0.24484615	0.0078106085	0.4737588	0.035898294	0.20227031	-0.34279922	1.6938583999999999	-0.8842036	0.21759845	-9.9	0.18322646586254399	0.23095048908305696
103	0.24470119	0.0068451483	0.4758552	0.035661582000000004	0.20182493	-0.33998737	1.6990304	-0.8863945	0.21899584	-9.9	0.18405915800702383	0.23152330360622222
104	0.24458262	0.0058340207	0.47792467	0.035476085	0.20138538	-0.33710998	1.7042001	-0.8886061	0.22037555	-9.9	0.1848958165463956	0.23209583886512675
105	0.2444907	0.004777354	0.47996720000000004	0.03534186	0.20095187	-0.33416724	1.7093661	-0.8908372999999999	0.22173718	-9.9	0.18573641357424342	0.23266792863046068
106	0.24442558	0.0036752967	0.48198279999999993	0.03525893	0.20052466	-0.33115935	1.7145268	-0.89308727	0.22308035	-9.9	0.18658086628614845	0.23323940738281035
107	0.24438749	0.0025280155	0.48397145	0.035227284	0.20010394	-0.32808653	1.7196803	-0.8953549000000001	0.22440466	-9.89	0.18742907911796083	0.23381006556236858
108	0.24437661	0.0013356988	0.48593313	0.035246875	0.19968995	-0.324949	1.7248254	-0.8976392	0.22570978	-9.89	0.18828102760575605	0.23437976608790279
109	0.24439311	9.854931e-05	0.48786786	0.03531762	0.19928288	-0.321747	1.7299601999999998	-0.89993924	0.22699536	-9.89	0.18913659328722632	0.23494831428925758
110	0.24443716	-0.0011832049	0.48977572	0.03543941	0.19888294	-0.31848076	1.7350830000000002	-0.9022539	0.22826108	-9.89	0.18999571590809172	0.23551552317498112
111	0.2445089	-0.002509336	0.49165666	0.035612103	0.19849029	-0.3151505	1.7401923	-0.90458226	0.22950664	-9.89	0.19085831157907066	0.23608123532849512
112	0.2446085	-0.0038795893	0.49351072	0.035835527	0.19810514	-0.31175655	1.7452863	-0.9069233	0.23073171	-9.89	0.1917242738109821	0.23664526516914178
113	0.24473609	-0.0052936664	0.49533796	0.03610947	0.19772767	-0.30829915	1.7503634999999997	-0.90927595	0.23193605	-9.89	0.19259355265748368	0.23720744966046844
114	0.24489179	-0.00675124	0.4971384	0.0364337	0.19735803	-0.30477864	1.7554218999999998	-0.9116392	0.23311935	-9.89	0.19346601025607607	0.23776758665977737
115	0.24507572	-0.008251934	0.49891213	0.036807947	0.19699638	-0.30119532	1.7604598000000002	-0.9140120999999999	0.23428138	-9.89	0.19434155558401267	0.23832550581679623
116	0.24528798	-0.009795343	0.50065917	0.037231915	0.19664289	-0.29754959999999997	1.7654755000000002	-0.9163935	0.23542188	-9.89	0.1952200996708412	0.2388810262471185
117	0.24552871	-0.0113810105	0.50237954	0.03770528	0.19629769	-0.2938418	1.7704673999999998	-0.9187825000000001	0.23654063	-9.88	0.19610154914930683	0.23943399001376298
118	0.24579796	-0.013008448	0.5040734	0.038227677	0.19596094	-0.29007238	1.7754334999999999	-0.92117804	0.23763742	-9.88	0.19698578118388962	0.23998419904970367
119	0.24609585	-0.014677133	0.5057407	0.038798735	0.19563276	-0.28624168	1.780372	-0.92357904	0.23871201	-9.88	0.1978726891836177	0.24053146522311428
120	0.24642244	-0.016386501	0.5073816	0.039418027	0.19531325	-0.28235012	1.7852813000000003	-0.92598456	0.23976421	-9.88	0.19876218281361605	0.24107563402468357
121	0.24677779	-0.018135954	0.5089962	0.04008513	0.19500256	-0.2783982	1.7901593	-0.9283935	0.24079382	-9.88	0.19965412712333575	0.24161649578280267
122	0.24716195	-0.019924855	0.51058453	0.04079957	0.19470078	-0.27438632	1.7950045	-0.93080485	0.24180068	-9.88	0.2005484433090703	0.24215389777117344
123	0.247575	-0.021752538	0.51214683	0.041560855	0.19440801	-0.270315	1.7998147	-0.93321764	0.2427846	-9.88	0.20144497964099828	0.24268763270142202
124	0.24801697	-0.023618286	0.5136831000000001	0.04236848	0.19412436	-0.26618466	1.8045881999999998	-0.93563074	0.24374546	-9.88	0.20234365354377162	0.2432175212718516
125	0.24848789	-0.025521355	0.51519346	0.043221902	0.19384989	-0.26199585	1.8093231	-0.9380431	0.24468313	-9.88	0.20324434077965498	0.24374337664635692
126	0.24898778	-0.027460955	0.5166781	0.044120565	0.19358470000000003	-0.25774908	1.8140174	-0.9404537000000001	0.24559747	-9.88	0.2041469198819881	0.24426500432384515
127	0.24951668	-0.029436272	0.51813716	0.045063887000000004	0.19332884	-0.25344488	1.8186692999999998	-0.94286144	0.24648838	-9.88	0.20505129513322212	0.24478222244806294
128	0.2500746	-0.031446457	0.5195707	0.046051256	0.19308239	-0.24908379	1.823277	-0.94526523	0.24735576	-9.87	0.20595735825597294	0.2452948481497068
129	0.2506615	-0.033490624	0.5209789	0.047082044	0.1928454	-0.24466634	1.8278383000000002	-0.94766414	0.24819954	-9.87	0.20686495245210373	0.2458026735929287
130	0.25127745	-0.03556786	0.522362	0.04815559	0.19261794	-0.24019311	1.8323512999999998	-0.95005697	0.24901964	-9.87	0.20777399729960652	0.24630550297104936
131	0.25192237	-0.037677232	0.52372	0.049271222	0.19240004	-0.23566468	1.8368142	-0.95244277	0.24981599999999998	-9.87	0.20868434986969228	0.2468031607350855
132	0.25259626	-0.039817765	0.52505314	0.050428245	0.19219175	-0.23108162	1.8412247	-0.9548205	0.2505886	-9.87	0.20959586764022406	0.24729542319862152
133	0.25329906	-0.041988455	0.5263616	0.05162594	0.19199307	-0.22644454	1.8455808	-0.9571892	0.25133735	-9.87	0.21050840252495026	0.24778209828906517
134	0.25403073	-0.044188287	0.5276454	0.052863568	0.19180402	-0.22175403	1.8498806	-0.95954776	0.2520623	-9.87	0.2114218383546086	0.24826298984194073
135	0.2547912	-0.046416197	0.5289049	0.054140367	0.19162461	-0.21701074	1.8541217	-0.96189517	0.25276342	-9.87	0.21233601002098318	0.2487378683988195
136	0.25558037	-0.048671104	0.53014016	0.05545555	0.19145483	-0.21221526	1.8583022	-0.96423054	0.25344068	-9.87	0.2132507646270985	0.24920655079336715
137	0.25639814	-0.050951898	0.53135145	0.05680832	0.19129466	-0.20736822	1.8624203000000001	-0.9665528	0.25409412	-9.87	0.21416600814290365	0.2496688550342883
138	0.2572444	-0.053257436	0.53253883	0.058197856	0.19114403	-0.20247029	1.8664740000000002	-0.9688609	0.2547238	-9.86	0.2150815887300466	0.25012457831078094
139	0.25811905	-0.055586554	0.5337026	0.059623327000000004	0.19100295	-0.1975221	1.8704613	-0.97115403	0.25532967	-9.86	0.2159973566197811	0.25057353553320816
140	0.25902188	-0.057938054	0.53484297	0.061083875999999995	0.19087134	-0.19252431	1.8743807000000001	-0.9734311	0.25591179999999997	-9.86	0.21691323333761173	0.25101556723414514
141	0.25995275	-0.060310718	0.5359600999999999	0.06257862	0.19074914	-0.18747759	1.8782303	-0.9756912	0.2564703	-9.86	0.21782907845668473	0.25145048761820543
142	0.26091152	-0.06270331	0.5370541999999999	0.06410666599999999	0.19063626	-0.18238258	1.8820084	-0.97793335	0.25700518	-9.86	0.21874477653916424	0.2518781235853997
143	0.261898	-0.06511455	0.53812546	0.06566711	0.19053262	-0.17723998	1.8857134999999998	-0.9801565999999999	0.25751653	-9.86	0.2196602334085189	0.2522983217453957
144	0.26291203	-0.067543164	0.5391741999999999	0.06725902	0.19043815	-0.17205048	1.889344	-0.98236	0.25800443	-9.86	0.22057535456586627	0.25271092098016557
145	0.26395333	-0.069987826	0.5402005999999999	0.06888146	0.19035274	-0.16681474	1.8928982	-0.9845425999999999	0.258469	-9.86	0.22149001800925575	0.25311574592536834
146	0.2650217	-0.07244721	0.5412049	0.07053346	0.19027625	-0.16153347	1.8963748	-0.9867035	0.25891027	-9.86	0.22240413455973307	0.25351266260322675
147	0.26611695	-0.07491996	0.5421874	0.07221405	0.1902086	-0.15620738	1.8997723999999998	-0.9888418	0.25932842	-9.86	0.2233176306158638	0.2539015273419062
148	0.2672388	-0.07740471	0.5431483	0.073922254	0.19014965	-0.15083712	1.9030896000000002	-0.9909564000000001	0.2597235	-9.85	0.22423043023189798	0.25428217868380654
149	0.268387	-0.07990006	0.5440879	0.0756571	0.19009925	-0.14542344	1.906325	-0.99304664	0.26009572	-9.85	0.2251424240286234	0.25465448695935383
150	0.26956126	-0.08240461	0.5450064	0.07741759	0.19005729999999998	-0.13996702	1.9094772	-0.9951114	0.26044515	-9.85	0.22605354082708573	0.25501828689825706
151	0.27076134	-0.084916934	0.54590416	0.07920274	0.19002360000000001	-0.13446859	1.9125452	-0.99714977	0.26077196	-9.85	0.22696374516506193	0.2553734664942792
152	0.27198693	-0.087435566	0.5467814999999999	0.08101155	0.18999803	-0.12892886	1.9155275	-0.99916095	0.26107624	-9.85	0.22787293063039357	0.25571987194026335
153	0.27323774	-0.08995906	0.5476386	0.08284299	0.1899804	-0.12334854	1.918423	-1.0011439	0.26135823	-9.85	0.22878105026634854	0.2560573672668904
154	0.27451345	-0.092485934	0.5484758000000001	0.08469604	0.18997055	-0.117728375	1.9212308	-1.0030979	0.26161805	-9.85	0.22968805374991522	0.256385857108994
155	0.27581373	-0.0950147	0.54929346	0.08656965	0.18996832	-0.11206908	1.9239495	-1.0050219	0.26185584	-9.85	0.23059386886305702	0.2567051768839473
156	0.27713826	-0.097543836	0.55009186	0.088462755	0.18997347	-0.106371365	1.9265782	-1.006915	0.26207179999999997	-9.85	0.23149846081635367	0.257015214821774
157	0.2784867	-0.10007182	0.5508713000000001	0.09037427599999999	0.18998586	-0.10063598	1.9291156999999999	-1.0087763	0.26226609999999995	-9.85	0.2324017596921556	0.2573158308488785
158	0.27985865	-0.10259711	0.5516321999999999	0.092303135	0.19000526	-0.094863646	1.9315611000000001	-1.0106051	0.26243895	-9.84	0.23330371531150862	0.2576069258766069
159	0.2812538	-0.105118155	0.55237484	0.09424822	0.19003145	-0.0890551	1.9339134999999998	-1.0124003000000001	0.26259056	-9.84	0.2342043143575371	0.25788837044313606
160	0.28267175	-0.1076334	0.5530995	0.09620841	0.19006427	-0.083211064	1.9361718999999997	-1.014161	0.26272106	-9.84	0.23510349206763115	0.25816003695268497
161	0.28411213	-0.11014126	0.55380666	0.09818258	0.19010344	-0.077332266	1.9383352999999999	-1.0158863999999999	0.26283070000000003	-9.84	0.23600120858034174	0.2584218070619043
162	0.2855745	-0.11264015	0.5544965999999999	0.10016957	0.19014879	-0.07141944	1.9404028999999998	-1.0175756999999999	0.26291970000000003	-9.84	0.23689741843344583	0.2586735749558499
163	0.28705853	-0.11512847	0.55516964	0.10216819	0.19020003	-0.065473296	1.9423738999999998	-1.019228	0.2629882	-9.84	0.23779208042117903	0.25891522779748716
164	0.28856373	-0.11760461	0.55582625	0.10417723	0.19025694	-0.05949458	1.9442473999999998	-1.0208423	0.26303649999999995	-9.84	0.23868517278093127	0.2591466375686475
165	0.29008976	-0.120066956	0.55646676	0.10619547	0.19031925	-0.05348403400000001	1.9460226000000003	-1.022418	0.26306477	-9.84	0.23957662406275182	0.2593677088038139
166	0.2916361	-0.12251387	0.5570915	0.10822167	0.19038668	-0.047442384000000004	1.947699	-1.0239542	0.2630732	-9.84	0.24046641193749277	0.2595783507945136
167	0.2932024	-0.12494371	0.5577008000000001	0.11025456	0.19045897	-0.041370343	1.9492755000000002	-1.0254502	0.26306209999999997	-9.84	0.24135445292710322	0.2597784302090083
168	0.29478815	-0.12735485	0.5582951999999999	0.11229286	0.1905358	-0.035268642	1.9507517	-1.0269054	0.26303163	-9.83	0.24224071717498014	0.25996788649436925
169	0.2963929	-0.1297456	0.5588749	0.114335276	0.19061689999999998	-0.029138003	1.9521266	-1.0283190999999998	0.26298204	-9.83	0.24312509980255637	0.26014658955614794
170	0.29801622	-0.1321143	0.5594403	0.116380475	0.19070195	-0.02297915	1.9533999	-1.0296907	0.26291355	-9.83	0.24400758213765888	0.2603144822785049
171	0.29965758	-0.13445933	0.55999184	0.11842714	0.19079061	-0.01679283	1.9545706999999999	-1.0310196	0.2628264	-9.83	0.2448880568450038	0.26047145272681754
172	0.30131656	-0.13677897	0.56052977	0.12047393	0.19088255	-0.01057985	1.9556384999999998	-1.0323054	0.26272088	-9.83	0.2457664415247048	0.2606174339337192
173	0.30299264	-0.13907155	0.5610545	0.12251947	0.19097745	-0.004341052	1.9566027	-1.0335474	0.26259720000000003	-9.83	0.24664266177558558	0.26075233197770703
174	0.30468532	-0.14133544	0.5615665	0.1245624	0.19107494	0.0019226579999999998	1.9574628	-1.0347453000000002	0.26245558	-9.83	0.24751660664091402	0.2608760895378248
175	0.3063941	-0.14356895	0.5620659	0.12660132	0.19117466	0.008210339	1.9582181	-1.0358988	0.2622963	-9.83	0.24838810791977187	0.2609886238606145
176	0.30811843	-0.14577048	0.5625532	0.12863483	0.19127622	0.014520985	1.9588681000000001	-1.0370072	0.26211956	-9.83	0.2492570724990972	0.26108985016325426
177	0.30985785	-0.14793839	0.5630288	0.13066149	0.19137926	0.020853559	1.9594126	-1.0380704	0.26192564	-9.83	0.25012337874450935	0.26117974836537267
178	0.31161177	-0.1500711	0.563493	0.1326799	0.19148339999999997	0.027206982	1.9598508000000001	-1.039088	0.26171482	-9.83	0.25098684157589296	0.26125822117678404
179	0.31337968	-0.15216702	0.5639462	0.13468857	0.19158821	0.03358013	1.9601823	-1.0400598	0.2614873	-9.82	0.2518472847690752	0.26132522227624305
180	0.31516102	-0.15422459	0.5643887	0.13668607	0.19169329	0.039971866	1.9604068	-1.0409855	0.26124337	-9.82	0.25270455845518064	0.2613807044773159
181	0.3169552	-0.15624222	0.5648209	0.13867092	0.19179825	0.046380977999999996	1.9605240000000002	-1.0418648000000001	0.26098330000000003	-9.82	0.25355850390939166	0.26142462101183567
182	0.3187617	-0.15821841	0.5652431	0.14064164	0.19190267	0.05280625	1.9605333999999999	-1.0426974	0.2607073	-9.82	0.2544089169734277	0.2614569053895384
183	0.32057998	-0.1601516	0.5656558	0.14259677	0.1920061	0.05924643	1.9604346999999998	-1.0434835	0.26041564	-9.82	0.25525559055619135	0.2614775443315916
184	0.32240936	-0.16204031	0.5660593	0.14453478	0.19210811	0.065700226	1.9602276	-1.0442228	0.26010862	-9.82	0.2560983210536677	0.26148648735255786
185	0.3242493	-0.16388303	0.56645393	0.14645419	0.1922083	0.072166316	1.9599121	-1.0449153	0.2597865	-9.82	0.25693692255176287	0.26148373002269554
186	0.32609922	-0.16567828	0.56684005	0.14835346	0.19230625	0.078643344	1.9594877	-1.045561	0.25944948	-9.82	0.2577711359251429	0.2614692224527113
187	0.3279585	-0.16742459	0.56721807	0.1502311	0.1924015	0.08512995400000001	1.9589542000000002	-1.0461599	0.2590979	-9.82	0.25860074766992186	0.26144294128406015
188	0.3298265	-0.16912048	0.5675884	0.15208553	0.19249362	0.09162474	1.9583116000000003	-1.046712	0.25873202	-9.82	0.25942554870469414	0.26140487963320513
189	0.33170265	-0.17076446	0.56795126	0.15391526	0.19258218	0.09812627	1.9575595000000001	-1.0472177	0.25835204	-9.81	0.260245222048183	0.261355017549354
190	0.33358628	-0.17235509	0.56830716	0.15571871	0.19266674	0.104633085	1.956698	-1.0476769000000001	0.25795832	-9.81	0.26105958944068913	0.2612933494184992
191	0.3354768	-0.17389089	0.5686564000000001	0.15749432	0.19274683	0.11114372	1.955727	-1.0480901	0.25755107	-9.81	0.2618683485785845	0.2612198883797611
192	0.3373735	-0.17537041	0.5689994	0.15924053	0.19282201	0.11765669	1.9546462	-1.0484575	0.25713056	-9.81	0.262671219446356	0.261134608737777
193	0.33927578	-0.1767922	0.5693365	0.16095574	0.19289179	0.124170475	1.9534558999999998	-1.0487792	0.25669706	-9.81	0.26346798199554444	0.26103753010769754
194	0.34118295	-0.17815484	0.56966805	0.16263841	0.19295575	0.13068356	1.9521558	-1.0490559	0.25625083	-9.81	0.26425828956593406	0.26092865800648785
195	0.3430944	-0.17945689	0.56999445	0.16428697	0.19301337	0.13719444	1.9507462	-1.0492878	0.2557921	-9.81	0.26504191654252796	0.2608080171431139
196	0.34500942	-0.18069689	0.5703161	0.1658999	0.19306420000000002	0.14370164	1.949227	-1.0494753	0.25532112	-9.81	0.2658185762870746	0.26067560668801504
197	0.34692734	-0.18187346	0.5706333	0.16747573	0.19310777	0.15020365	1.9475982	-1.049619	0.25483808	-9.81	0.266587957683932	0.2605314481746934
198	0.34884748	-0.18298516	0.5709465	0.16901296	0.19314358	0.156699	1.94586	-1.0497192	0.25434320000000005	-9.81	0.2673498179837375	0.2603755597370334
199	0.35076916	-0.18403059	0.57125604	0.17051017	0.19317114	0.16318624	1.9440125	-1.0497768	0.25383672	-9.8	0.26810384219294225	0.2602079900521063
200	0.35269168	-0.18500836	0.5715623000000001	0.17196594	0.19318998	0.16966389999999998	1.9420560000000002	-1.049792	0.25331885	-9.8	0.2688498098063702	0.2600287558342089
201	0.35461444	-0.1859171	0.5718656	0.17337887	0.1931996	0.1761306	1.9399903000000003	-1.0497657	0.25278974	-9.8	0.26958737247517484	0.2598378771896624
202	0.35653666	-0.1867554	0.57216644	0.1747476	0.19319952	0.18258482	1.9378159	-1.0496983999999998	0.25224963	-9.8	0.27031630697131265	0.2596354098362192
203	0.3584577	-0.18752192	0.5724651	0.17607079999999997	0.19318923	0.18902521	1.9355329	-1.0495907	0.2516986	-9.8	0.2710363260790125	0.2594213766700554
204	0.36037695	-0.1882153	0.5727621	0.17734712	0.19316827	0.1954503	1.9331416000000001	-1.0494435	0.25113696	-9.8	0.27174716707087626	0.2591958436294964
205	0.36229363	-0.18883419	0.5730576000000001	0.1785753	0.19313614	0.20185871	1.9306421000000002	-1.0492574	0.25056475	-9.8	0.27244851560774913	0.2589588299872149
206	0.36420715	-0.1893773	0.57335216	0.17975408	0.19309239	0.20824905	1.9280348999999999	-1.0490333	0.24998222	-9.8	0.27314015061791735	0.2587104195771028
207	0.36611676	-0.18984328	0.57364607	0.18088220000000002	0.19303651	0.2146199	1.9253201000000002	-1.0487716999999999	0.24938948	-9.8	0.2738217822286352	0.25845062654374024
208	0.36802185	-0.19023085	0.57393974	0.18195847	0.19296807	0.2209699	1.9224983	-1.0484737	0.24878669	-9.8	0.27449316326805967	0.25817955360326034
209	0.36992168	-0.1905387	0.5742335999999999	0.18298168	0.19288658	0.22729770000000002	1.9195696	-1.04814	0.24817397	-9.79	0.27515401220776026	0.25789723148204974
210	0.37181565	-0.19076556	0.5745279000000001	0.18395069	0.1927916	0.23360193	1.9165346999999997	-1.0477717	0.24755146	-9.79	0.2758040746646542	0.25760376908830074
211	0.37370306	-0.19091015	0.5748232	0.18486437	0.19268267	0.23988126	1.9133936000000002	-1.0473694	0.24691929999999998	-9.79	0.2764431018771066	0.2572991830626283
212	0.37558323	-0.1909712	0.5751198000000001	0.18572158	0.19255935	0.24613442	1.910147	-1.0469341	0.24627759999999999	-9.79	0.2770708539723714	0.25698357630908325
213	0.37745547	-0.19094753	0.57541806	0.18652123	0.19242118	0.25236014	1.9067953000000002	-1.0464668	0.24562651	-9.79	0.2776870622547065	0.25665702847699484
214	0.37931916	-0.19083798	0.57571834	0.18726227	0.19226776	0.25855717	1.9033388999999998	-1.0459687	0.2449661	-9.79	0.27829144687332996	0.25631963395376006
215	0.3811736	-0.19064145	0.5760211	0.18794367	0.19209865	0.2647244	1.8997784	-1.0454403	0.24429650000000003	-9.79	0.2788838425317255	0.25597145848988073
216	0.38301814	-0.19035691	0.57632667	0.1885644	0.19191343	0.27086064	1.8961142	-1.044883	0.24361782	-9.79	0.2794639317550829	0.25561261497288296
217	0.3848521	-0.1899834	0.5766354	0.1891235	0.19171168	0.27696479999999996	1.8923471	-1.0442978	0.24293014	-9.79	0.2800315037352583	0.25524322544092587
218	0.38667482	-0.18951997	0.5769478	0.18961997	0.191493	0.28303579999999995	1.8884773000000001	-1.0436858	0.24223357	-9.79	0.2805862766408539	0.25486337035815915
219	0.38848564	-0.18896577	0.57726413	0.19005291	0.19125699999999998	0.28907263	1.8845057	-1.043048	0.24152826	-9.78	0.28112805585171174	0.2544731833127448
220	0.39028388	-0.18831995	0.57758474	0.19042139	0.19100326	0.29507422	1.8804328000000001	-1.0423855	0.24081431	-9.78	0.281656572369122	0.25407277354178287
221	0.3920689	-0.18758178	0.5779101	0.19072452	0.19073144	0.30103967	1.8762593	-1.0416995	0.24009189	-9.78	0.28217161501608107	0.25366228021658627
222	0.39384001	-0.18675052	0.57824045	0.19096145	0.19044113	0.30696794	1.8719858	-1.0409912000000001	0.23936114	-9.78	0.2826729120710119	0.25324183211954243
223	0.3955966	-0.18582548	0.57857627	0.19113134	0.19013198	0.31285820000000003	1.8676128	-1.0402617	0.23862225	-9.78	0.28316025017861685	0.2528115485831609
224	0.39733797	-0.1848061	0.5789177	0.19123337	0.18980363	0.3187095	1.8631413000000001	-1.0395124	0.23787537	-9.78	0.28363337217158424	0.2523716131938522
225	0.3990635	-0.18369177	0.57926524	0.19126675	0.18945572	0.32452103	1.8585718999999998	-1.0387442	0.23712072	-9.78	0.28409209866038004	0.2519221459850185
226	0.4007725	-0.182482	0.5796190999999999	0.19123068	0.1890879	0.33029200000000003	1.8539053	-1.0379585999999998	0.2363585	-9.78	0.28453615419926964	0.25146331881886
227	0.40246436	-0.18117633	0.57997966	0.19112445	0.18869986	0.33602154	1.8491423999999999	-1.0371569	0.23558891	-9.78	0.2849653272643534	0.2509953116187099
228	0.4041384	-0.17977434	0.5803472	0.19094731	0.18829124	0.34170893	1.8442838	-1.0363404	0.23481219	-9.78	0.28537936803134495	0.2505182808959739
229	0.40579396	-0.17827567	0.58072203	0.19069856	0.18786174	0.34735346	1.8393306	-1.0355101	0.23402856	-9.77	0.2857781266979218	0.2500324086052831
230	0.40743044	-0.17668	0.5811044	0.19037755	0.18741104	0.35295440000000006	1.8342835	-1.0346677	0.23323829999999998	-9.77	0.2861613257279121	0.24953789515286703
231	0.4090472	-0.17498703	0.5814946	0.18998359	0.18693882	0.35851103	1.8291433000000001	-1.0338143	0.23244163	-9.77	0.2865287581516817	0.2490349106690706
232	0.41064358	-0.17319657	0.581893	0.18951607	0.1864448	0.36402273	1.823911	-1.0329515	0.2316388	-9.77	0.2868802120545069	0.24852368491282376
233	0.412219	-0.17130843	0.5822998	0.18897437	0.18592869	0.36948887	1.8185875	-1.0320803	0.23083009999999998	-9.77	0.2872155099880727	0.2480043956047303
234	0.41377282	-0.16932243	0.5827153	0.1883579	0.18539019	0.37490883	1.8131738999999998	-1.0312024	0.23001577	-9.77	0.2875344311487665	0.24747729413575895
235	0.4153045	-0.1672385	0.58313966	0.18766613	0.18482904	0.38028204	1.8076709999999998	-1.0303190999999998	0.22919609	-9.77	0.28783676312121914	0.24694257986185186
236	0.41681352	-0.16505657	0.58357316	0.1868985	0.18424496	0.38560796	1.8020798999999998	-1.0294317	0.22837135	-9.77	0.28812234235698697	0.24640048356823396
237	0.41829926	-0.16277663	0.58401614	0.18605451	0.18363771	0.39088604	1.7964015	-1.0285417	0.22754183	-9.77	0.2883909615175756	0.2458512389240405
238	0.41976118	-0.1603987	0.5844688	0.18513365	0.18300703	0.3961158	1.7906366999999999	-1.0276504000000002	0.22670782	-9.77	0.2886424304537667	0.24529506717023639
239	0.42119882	-0.15792283	0.58493125	0.18413544	0.18235266	0.40129673	1.7847863000000002	-1.0267594	0.22586961	-9.77	0.2888765078832669	0.24473220627126172
240	0.42261165	-0.15534912	0.5854039000000001	0.18305945	0.18167439	0.40642837	1.7788515	-1.02587	0.22502750000000002	-9.76	0.28909307147856395	0.24416291542566557
241	0.4239992	-0.15267771	0.58588684	0.18190525	0.18097197	0.41151026	1.772833	-1.0249835999999999	0.22418179	-9.76	0.2892918872784254	0.24358741848547957
242	0.42536095	-0.14990877	0.5863803000000001	0.18067247	0.18024516	0.41654202	1.7667316000000002	-1.024102	0.22333278	-9.76	0.2894727235218768	0.24300598439110274
243	0.42669648	-0.14704251	0.58688456	0.17936076	0.17949378	0.42152324	1.7605485	-1.0232263000000001	0.22248077	-9.76	0.2896354751585388	0.24241886995178685
244	0.42800534	-0.14407918	0.5873997	0.17796983	0.1787176	0.42645356	1.7542841	-1.0223581	0.22162612	-9.76	0.2897798854603831	0.24182630225263288
245	0.42928708	-0.14101905	0.58792603	0.17649941	0.17791642	0.43133265	1.7479396	-1.0214988999999999	0.22076908	-9.76	0.28990581329886544	0.24122857821862875
246	0.4305413	-0.13786243	0.58846366	0.17494926	0.17709005	0.43616012	1.7415158	-1.0206503	0.21991001	-9.76	0.29001305307903286	0.2406259694172348
247	0.4317676	-0.13460967	0.5890128000000001	0.17331919	0.1762383	0.44093573	1.7350134	-1.0198135	0.21904922	-9.76	0.2901014536943054	0.24001871639605898
248	0.4329656	-0.13126116	0.5895736	0.17160904	0.175361	0.44565913	1.7284331000000002	-1.0189904	0.21818702	-9.76	0.2901707712713073	0.23940711617296795
249	0.43413493	-0.12781727	0.59014624	0.16981868	0.17445795	0.45033005	1.7217761000000003	-1.0181823	0.21732375	-9.76	0.29022090302580944	0.23879146777450697
250	0.4352752	-0.12427846	0.5907309000000001	0.16794802	0.17352904	0.45494828	1.7150431000000002	-1.0173907	0.21645972	-9.75	0.290251677067318	0.2381720488596908
251	0.43638605	-0.120645195	0.59132767	0.165997	0.17257413	0.45951355	1.7082346999999998	-1.0166171999999998	0.21559526	-9.75	0.29026288483867224	0.23754913976825145
252	0.4374672	-0.11691796	0.59193677	0.1639656	0.17159308	0.46402565	1.7013518	-1.0158634	0.21473071	-9.75	0.2902543819219229	0.23692305399277427
253	0.43851832	-0.11309729	0.59255826	0.16185382	0.17058579999999998	0.46848434	1.6943953	-1.0151308	0.21386638	-9.75	0.29022601420435373	0.23629409936649962
254	0.43953905	-0.109183714	0.5931924	0.15966177	0.16955218	0.4728895	1.6873658999999999	-1.0144209000000002	0.21300264	-9.75	0.29017764681129876	0.23566257504102514
255	0.44052914	-0.10517783	0.59383917	0.15738955	0.16849217	0.47724098	1.6802644	-1.0137353	0.21213977	-9.75	0.2901091167411528	0.23502879814932487
256	0.44148833	-0.10108022	0.59449875	0.15503736	0.16740568	0.48153859999999993	1.6730915000000002	-1.0130755999999999	0.21127814	-9.75	0.2900202821253862	0.23439308443607051
257	0.44241628	-0.09689154	0.5951713000000001	0.15260541	0.16629268	0.48578224	1.6658481	-1.0124433000000002	0.21041809	-9.75	0.28991102924437206	0.2337557640280573
258	0.44331282	-0.09261242	0.59585685	0.150094	0.16515313	0.48997182	1.6585348999999998	-1.0118401	0.20955993	-9.75	0.28978121452996786	0.2331171692752085
259	0.44417766	-0.08824355	0.59655553	0.14750345	0.163987	0.49410722	1.6511523999999997	-1.0112675	0.20870401	-9.75	0.2896306906459448	0.23247760646487278
260	0.44501057	-0.08378563	0.5972674	0.14483413	0.16279426	0.49818838	1.6437016	-1.0107271999999998	0.20785068	-9.74	0.2894593546565904	0.23183744343764426
261	0.44581136	-0.079239376	0.59799254	0.14208646	0.16157493	0.5022152	1.636183	-1.0102205	0.20700026	-9.74	0.28926709724279404	0.2311969803275257
262	0.4465798	-0.07460554	0.5987311	0.13926092	0.160329	0.5061877	1.6285975000000001	-1.0097494	0.20615311	-9.74	0.2890538005017895	0.23055661219935142
263	0.44731572	-0.06988488	0.59948295	0.13635802	0.15905653	0.51010567	1.6209456	-1.0093153	0.20530957	-9.74	0.2888193201474126	0.22991665092960487
264	0.4480189	-0.06507819	0.60024834	0.13337833	0.15775757	0.5139693000000001	1.613228	-1.0089198	0.20446996	-9.74	0.28856360189349917	0.22927745778003836
265	0.4486892	-0.060186263	0.60102713	0.13032244	0.15643221	0.51777846	1.6054454	-1.0085645	0.20363466	-9.74	0.2882865254844082	0.22863938636809553
266	0.44932646	-0.05520993	0.6018194	0.127191	0.15508056	0.52153313	1.5975983	-1.008251	0.20280399999999998	-9.74	0.28798799051188256	0.22800278543981023
267	0.44993052	-0.050150037	0.60262525	0.12398474	0.1537027	0.5252334	1.5896875	-1.0079808000000001	0.20197833	-9.74	0.2876679557837507	0.22736802526421243
268	0.45050126	-0.04500746	0.6034444999999999	0.120704345	0.15229881	0.5288793	1.5817136	-1.0077555	0.20115797	-9.74	0.28732631425803506	0.22673546737159103
269	0.45103857	-0.0397831	0.6042773	0.11735062	0.15086901	0.5324708	1.5736771	-1.0075766	0.20034331	-9.74	0.2869630008536752	0.22610546664873785
270	0.45154232	-0.03447791	0.6051236	0.113924384	0.1494135	0.53600806	1.5655786	-1.0074455	0.19953467	-9.73	0.2865779693003351	0.22547838164037712
271	0.4520124	-0.029092845	0.6059834	0.11042648599999999	0.14793245	0.53949106	1.5574188	-1.0073639	0.19873239	-9.73	0.28617113681362855	0.22485460519092457
272	0.4524487	-0.023628915	0.6068564999999999	0.106857836	0.14642608	0.54292	1.5491983999999999	-1.007333	0.19793685	-9.73	0.28574249412992164	0.22423449331736647
273	0.4528512	-0.018087154	0.6077431	0.103219375	0.14489461	0.546295	1.5409178	-1.0073546	0.19714838	-9.73	0.28529196853443406	0.22361843818179336
274	0.4532198	-0.012468622	0.60864294	0.09951208	0.14333828	0.5496163000000001	1.5325776000000002	-1.0074300999999999	0.19636734	-9.73	0.2848195132357151	0.2230068110410244
275	0.45355445	-0.006774421	0.6095560999999999	0.09573696	0.14175732	0.55288404	1.5241784999999999	-1.0075606	0.19559407	-9.73	0.28432515784618084	0.22239997694141908
276	0.45385513	-0.0010056915	0.6104824000000001	0.09189509	0.14015202	0.5560986	1.5157208	-1.0077478000000002	0.19482896	-9.73	0.28380883395777884	0.2217983194642099
277	0.45412174	0.0048363814	0.6114218000000001	0.08798756	0.13852267	0.55926025	1.5072055	-1.0079931	0.19407235	-9.73	0.2832705722316999	0.2212022566743682
278	0.45435432	0.010750575	0.6123743	0.084015496	0.13686955	0.5623693000000001	1.4986327	-1.0082977	0.1933246	-9.73	0.28271034855414184	0.220612126982913
279	0.45455283	0.016735626	0.6133397	0.07998008	0.13519296	0.56542605	1.4900031999999999	-1.0086632	0.19258605	-9.73	0.2821281439611345	0.22002835291393552
280	0.45471725	0.022790244	0.614318	0.0758825	0.13349326	0.568431	1.4813176000000001	-1.0090909	0.19185708	-9.72	0.2815240036141518	0.21945132707622236
281	0.45484766	0.028913084	0.61530906	0.071724	0.13177076	0.5713845999999999	1.4725766000000002	-1.009582	0.19113804	-9.72	0.2808979786731731	0.2188814420174813
282	0.454944	0.03510278	0.61631286	0.06750583	0.1300258	0.57428724	1.4637809	-1.010138	0.19042929	-9.72	0.2802500794952891	0.21831911645838367
283	0.45500636	0.04135793	0.6173293000000001	0.0632293	0.12825875	0.5771393	1.4549313	-1.0107602	0.18973118	-9.72	0.2795803579730383	0.21776476081412935
284	0.45503476	0.04767711	0.61835825	0.058895755999999994	0.12647	0.57994145	1.4460285	-1.0114498	0.18904406	-9.72	0.2788888988335043	0.21721877541119028
285	0.45502925	0.054058854	0.61939967	0.05450655	0.12465991	0.5826941	1.4370733	-1.012208	0.18836832	-9.72	0.2781757725253476	0.2166815663090457
286	0.45498988	0.060501676	0.6204534	0.050063092000000003	0.122828886	0.58539784	1.4280667	-1.0130358	0.18770428	-9.72	0.2774411060418021	0.21615353878256627
287	0.45491672	0.067004055	0.62151945	0.045566805	0.12097733	0.5880533	1.4190094	-1.0139343	0.18705231	-9.72	0.2766850072674137	0.21563508879563686
288	0.45480984	0.073564455	0.62259763	0.041019152999999996	0.11910567	0.5906609	1.4099026000000001	-1.0149046	0.18641278	-9.72	0.2759076036007784	0.21512663985098227
289	0.45466936	0.0801813	0.6236878	0.03642163	0.11721434	0.59322155	1.4007471000000002	-1.0159477	0.18578604	-9.72	0.27510904633180405	0.21462858791570058
290	0.45449534	0.086853	0.62479	0.031775773	0.115303785	0.5957356	1.3915438999999998	-1.0170643	0.18517244	-9.71	0.2742895040141262	0.21414130945783916
291	0.45428792	0.09357793	0.625904	0.027083136	0.11337447	0.5982039000000001	1.3822938999999999	-1.0182556	0.18457235	-9.71	0.2734491112514449	0.21366521798010465
292	0.45404717	0.10035445	0.6270298000000001	0.022345338	0.111426875	0.60062706	1.3729985	-1.0195220999999999	0.18398614	-9.71	0.2725881371358329	0.21320070125762192
293	0.4537733	0.1071809	0.6281671999999999	0.017564012	0.109461494	0.6030058	1.3636583999999998	-1.0208646000000001	0.18341416	-9.71	0.27170673964340586	0.21274811755057677
294	0.4534664	0.11405562	0.62931615	0.012740823	0.10747881	0.60534084	1.3542751	-1.022284	0.18285677	-9.71	0.2708051663607457	0.2123078902119605
295	0.45312655	0.120976895	0.6304765	0.007877454	0.10547936	0.6076328000000001	1.3448493000000001	-1.023781	0.18231434	-9.71	0.26988357764607573	0.21188035966533839
296	0.45275402	0.12794298	0.6316482	0.002975611	0.10346365	0.60988253	1.3353826000000002	-1.0253558	0.18178722	-9.71	0.26894233455852257	0.21146589309243133
297	0.4523489	0.13495216	0.63283104	-0.00196299	0.10143222	0.6120906999999999	1.325876	-1.0270095	0.18127577	-9.71	0.2679815872951338	0.21106487632066562
298	0.45191136	0.14200267	0.634025	-0.006936611999999999	0.09938561	0.614258	1.3163306000000001	-1.0287423	0.18078037	-9.71	0.2670016333313801	0.2106776270909808
299	0.4514416	0.14909273	0.6352299	-0.011943505	0.09732439	0.61638516	1.3067478000000001	-1.0305547	0.18030134	-9.71	0.2660027449864028	0.2103045000389896
300	0.4509398	0.15622054	0.63644564	-0.016981905	0.095249124	0.61847293	1.2971288	-1.0324472	0.17983906	-9.71	0.26498519930220965	0.20994583270765108
301	0.45040613	0.16338429	0.63767207	-0.022050032	0.09316038	0.620522	1.287475	-1.0344204	0.1793939	-9.7	0.26394926007533265	0.20960197388708243
302	0.44984087	0.17058216	0.63890904	-0.02714609	0.09105874	0.62253314	1.2777874	-1.0364742	0.17896621	-9.7	0.26289525264816715	0.20927318162479894
303	0.44924414	0.17781231	0.64015645	-0.03226827	0.0889448	0.62450707	1.2680678	-1.0386093	0.17855635	-9.7	0.26182348329463534	0.20895982672199054
304	0.4486162	0.18507288	0.64141417	-0.037414756	0.08681915	0.62644446	1.2583171999999998	-1.0408256999999999	0.17816469	-9.7	0.26073425606772777	0.20866215719079514
305	0.44795728	0.19236203	0.642682	-0.042583715	0.08468239	0.6283460999999999	1.2485372	-1.0431237	0.17779157	-9.7	0.25962790529756763	0.20838047860980347
306	0.44726756	0.19967787	0.64395994	-0.0477733	0.08253514	0.63021266	1.2387290000000002	-1.0455036	0.17743735	-9.7	0.25850473575872207	0.20811506242574654
307	0.44654736	0.20701852	0.64524764	-0.052981667	0.080377996	0.632045	1.2288941	-1.0479655	0.1771024	-9.7	0.257365094737386	0.2078661702908481
308	0.44579688	0.2143821	0.64654505	-0.058206957000000004	0.07821158	0.63384366	1.2190338	-1.0505095	0.1767871	-9.7	0.25620930080786897	0.20763403866226574
309	0.44501635	0.22176665	0.64785206	-0.06344729	0.07603652	0.63560957	1.2091498	-1.0531354	0.17649178	-9.7	0.2550377827776845	0.2074189015968396
310	0.4442061	0.22917028	0.6491685	-0.06870077599999999	0.07385343	0.63734335	1.1992433	-1.0558436000000002	0.17621681	-9.7	0.25385082005512066	0.20722099358816679
311	0.44336632	0.23659104	0.65049416	-0.07396553	0.07166295	0.6390458000000001	1.1893159	-1.0586339	0.17596257	-9.69	0.2526488122254689	0.2070405136014628
312	0.4424973	0.24402699	0.65182894	-0.07923964	0.06946569999999999	0.6407175	1.1793692	-1.0615063	0.17572939999999998	-9.69	0.25143212241859436	0.20687766367325333
313	0.44159934	0.2514762	0.6531726	-0.084521174	0.06726231	0.6423593000000001	1.1694045	-1.0644606	0.17551765	-9.69	0.25020112485350887	0.20673260006128039
314	0.44067273	0.25893676	0.6545251	-0.08980823	0.06505343	0.6439718000000001	1.1594235000000002	-1.0674968999999999	0.1753277	-9.69	0.24895620980542507	0.20660551808334346
315	0.4397177	0.26640677	0.65588623	-0.095098875	0.062839694	0.6455557	1.1494275	-1.0706146	0.17515992	-9.69	0.24769778372655915	0.20649651040180986
316	0.43873462	0.27388433	0.65725577	-0.10039116	0.06062174	0.64711165	1.1394185	-1.0738136999999999	0.17501464	-9.69	0.24642626522545713	0.20640575175367562
317	0.43772376	0.2813676	0.6586335999999999	-0.10568314	0.05840021	0.6486403000000001	1.1293976000000001	-1.0770936000000002	0.17489225	-9.69	0.24514206397784763	0.20633329828181737
318	0.4366854	0.2888547	0.6600195	-0.11097286	0.05617576	0.65014225	1.1193666000000002	-1.0804542	0.17479303	-9.69	0.24384557572535195	0.20627927542915658
319	0.4356199	0.29634377	0.6614133000000001	-0.11625835	0.053949032	0.6516181	1.1093271999999998	-1.083895	0.17471735	-9.69	0.24253725514369873	0.2062437542442608
320	0.43452752	0.30383304	0.6628149999999999	-0.12153767	0.05172067	0.6530686	1.0992808	-1.0874152	0.17466547	-9.69	0.24121758044220817	0.20622675833729756
321	0.43340865	0.31132057	0.66422415	-0.12680882	0.049491335	0.6544941999999999	1.0892292	-1.0910146	0.17463763	-9.68	0.2398869239852396	0.2062283519349295
322	0.43226355	0.31880462	0.6656408	-0.13206984	0.047261662999999995	0.6558956	1.0791739	-1.0946924999999998	0.17463410000000001	-9.68	0.23854576642655775	0.2062485450151227
323	0.43109256	0.32628337	0.66706467	-0.13731876	0.045032304	0.65727323	1.0691167	-1.0984479999999999	0.17465508	-9.68	0.23719457219770476	0.20628731619977617
324	0.42989606	0.33375502	0.6684956999999999	-0.14255357	0.04280392	0.65862775	1.0590591	-1.1022809	0.17470075	-9.68	0.23583375810877483	0.20634468866837988
325	0.42867434	0.34121776	0.6699335999999999	-0.14777228	0.04057716	0.6599596999999999	1.0490028	-1.1061898000000001	0.17477128	-9.68	0.23446383961327438	0.2064205642692867
326	0.42742777	0.34866986	0.6713783	-0.1529729	0.038352676	0.66126955	1.0389495	-1.1101743	0.17486681	-9.68	0.23308525127711144	0.2065149266113412
327	0.42615667	0.35610956	0.6728297	-0.15815341	0.036131125	0.66255784	1.0289009	-1.1142334999999999	0.17498747	-9.68	0.2316984838212331	0.20662770009143253
328	0.4248614	0.36353514	0.67428744	-0.16331181	0.033913158	0.6638252	1.0188584	-1.1183664	0.17513335	-9.68	0.23030398614488057	0.20675876653347391
329	0.42354232	0.37094486	0.67575157	-0.16844611	0.031699426	0.66507196	1.008824	-1.1225722	0.17530453	-9.68	0.22890226159173924	0.2069080480120553
330	0.42219976	0.37833703	0.6772218000000001	-0.17355429	0.029490594	0.66629875	0.9987991	-1.1268497	0.1755011	-9.68	0.22749379283882826	0.20707538243787182
331	0.4208341	0.3857099	0.6786979999999999	-0.17863433	0.027287304	0.6675059	0.98878545	-1.131198	0.17572306	-9.67	0.22607904331897988	0.2072606371771111
332	0.4194457	0.39306185	0.6801801	-0.18368423	0.025090216000000002	0.6686941	0.97878474	-1.1356161	0.17597048	-9.67	0.2246585384430627	0.20746366688829596
333	0.4180349	0.4003912	0.6816678	-0.18870199	0.022899982000000003	0.66986364	0.96879864	-1.1401027	0.17624336	-9.67	0.22323275937775847	0.2076842668621801
334	0.4166021	0.40769622	0.6831611	-0.19368556	0.02071725	0.67101496	0.9588288	-1.1446569	0.17654170000000002	-9.67	0.22180218580008615	0.20792226634878463
335	0.41514766	0.41497532	0.6846597	-0.19863297	0.018542675	0.6721486	0.9488770000000001	-1.1492772	0.17686549	-9.67	0.22036736361057707	0.20817743157405208
336	0.41367194	0.42222685	0.6861636	-0.20354219	0.016376905	0.673265	0.9389449000000001	-1.1539627000000001	0.1772147	-9.67	0.21892877797591315	0.20844956944348939
337	0.41217533	0.42944917	0.68767256	-0.20841119	0.014220598999999999	0.67436445	0.9290341999999999	-1.1587120000000002	0.17758928	-9.67	0.21748693304081212	0.20873841961904105
338	0.4106582	0.43664065	0.68918645	-0.21323797	0.012074415	0.67544746	0.91914654	-1.1635239	0.17798918	-9.67	0.21604233728332523	0.20904373655643535
339	0.40912098	0.44379973	0.6907052	-0.21802053	0.009939016	0.67651445	0.9092838	-1.168397	0.17841436	-9.67	0.21459555633783298	0.2093652568172024
340	0.40756398	0.45092478	0.6922285	-0.22275686	0.007815071	0.6775658	0.89944756	-1.1733296999999998	0.17886470000000002	-9.67	0.21314709325990638	0.20970266299429063
341	0.40598765	0.45801422	0.69375634	-0.22744495	0.005703245	0.67860186	0.8896396000000001	-1.178321	0.17934014	-9.66	0.21169745612837054	0.2100557016118266
342	0.40439233	0.46506646	0.6952885999999999	-0.23208286	0.003604208	0.67962307	0.8798616	-1.1833693	0.17984056	-9.66	0.2102471858437568	0.21042405008755424
343	0.40277845	0.47207996	0.696825	-0.23666869	0.00151863	0.68062973	0.87011534	-1.188473	0.18036586	-9.66	0.2087968087962596	0.21080737346615888
344	0.40114635	0.47905314	0.6983655	-0.24120055	-0.0005528180000000001	0.68162227	0.86040246	-1.1936308	0.18091594	-9.66	0.20734683266418794	0.2112053596543546
345	0.39949644	0.48598447	0.69991	-0.24567659	-0.00260946	0.682601	0.8507248	-1.198841	0.18149063	-9.66	0.20589781005995858	0.21161765656395493
346	0.39782915	0.49287242	0.7014581999999999	-0.25009499999999996	-0.004650627	0.6835661999999999	0.84108406	-1.2041022	0.1820898	-9.66	0.20445022168513485	0.21204391914815998
347	0.3961448	0.49971542	0.7030101	-0.25445396	-0.006675642	0.68451834	0.83148193	-1.2094126	0.18271333	-9.66	0.20300463588469272	0.21248377080657763
348	0.39444384	0.506512	0.7045655	-0.25875172	-0.008683835	0.6854577	0.8219201999999999	-1.2147706	0.18336105	-9.66	0.20156156900489802	0.2129368419793031
349	0.39272663	0.51326054	0.7061243	-0.26298649999999996	-0.010674552	0.6863845000000001	0.81240064	-1.2201746999999998	0.1840328	-9.66	0.2001215179243181	0.21340276271968894
350	0.39099357	0.5199597	0.70768636	-0.26715663	-0.012647151	0.6872991999999999	0.80292493	-1.2256231000000002	0.18472841	-9.66	0.19868503027862375	0.2138811383271515
351	0.38924506	0.5266078	0.7092515	-0.27126035	-0.014601009	0.6882020000000001	0.7934948000000001	-1.231114	0.18544771	-9.65	0.19725261394638235	0.21437155389501464
352	0.38748148	0.5332035	0.71081966	-0.275296	-0.016535515	0.68909323	0.78411216	-1.2366458999999999	0.1861905	-9.65	0.19582478871830408	0.21487363742288204
353	0.38570324	0.5397452	0.71239066	-0.27926192	-0.018450081	0.6899733	0.7747786	-1.2422168	0.18695661	-9.65	0.19440209071843298	0.2153869511285209
354	0.38391072	0.5462315	0.71396434	-0.28315650000000003	-0.02034413	0.69084233	0.76549596	-1.2478249	0.18774584	-9.65	0.19298501820388794	0.2159110728720304
355	0.3821043	0.55266094	0.71554065	-0.2869782	-0.022217106	0.69170064	0.75626606	-1.2534684999999999	0.18855797	-9.65	0.19157408483230415	0.2164455979613056
356	0.38028437	0.55903196	0.71711946	-0.29072538	-0.024068462000000002	0.6925486	0.7470906999999999	-1.2591457	0.18939282	-9.65	0.19016981892669338	0.2169900908484954
357	0.37845135	0.56534314	0.7187005	-0.29439658	-0.025897668999999998	0.69338626	0.73797166	-1.2648546	0.19025016	-9.65	0.18877269110076222	0.21754410578291372
358	0.3766056	0.5715931	0.7202838	-0.2979903	-0.027704205	0.69421405	0.72891086	-1.2705932	0.19112977	-9.65	0.1873832756568485	0.21810721054452017
359	0.37474748	0.5777803	0.72186923	-0.30150509999999997	-0.029487562999999998	0.6950321999999999	0.71991026	-1.2763596000000001	0.19203143	-9.65	0.1860020720290748	0.2186789659169914
360	0.37287745	0.5839034	0.7234566	-0.3049395	-0.031247247000000002	0.6958409000000001	0.7109717	-1.2821518	0.19295493	-9.65	0.18462960045388624	0.21925891710213974
361	0.37099585	0.5899609	0.725046	-0.30829218	-0.032982767	0.6966404	0.7020970999999999	-1.287968	0.19390002	-9.65	0.1832663661664378	0.21984664188188066
362	0.36910304	0.5959513	0.7266371	-0.3115618	-0.034693655	0.6974309	0.6932885	-1.2938061	0.19486646	-9.64	0.1819128631124793	0.2204416737502208
363	0.36719945	0.60187334	0.72823006	-0.31474695	-0.03637946	0.69821274	0.68454784	-1.2996638999999999	0.19585402	-9.64	0.18056968210597574	0.22104355448800872
364	0.36528546	0.6077255	0.72982466	-0.31784642	-0.03803974	0.69898605	0.6758771	-1.3055395	0.19686244	-9.64	0.17923728302678424	0.2216518377905574
365	0.3633614	0.61350644	0.731421	-0.32085896	-0.03967407	0.69975114	0.6672784	-1.3114308000000001	0.19789147	-9.64	0.17791622275476243	0.22226607823944766
366	0.3614277	0.61921465	0.73301893	-0.32378328	-0.041282047	0.7005081	0.65875375	-1.3173356999999999	0.19894083	-9.64	0.17660699239198985	0.22288580694242235
367	0.35948473	0.6248488	0.7346185000000001	-0.32661825	-0.042863276	0.7012571999999999	0.6503051999999999	-1.323252	0.20001023	-9.64	0.17531012435191515	0.22351056588548165
368	0.35753286	0.63040745	0.7362196	-0.32936275	-0.044417378	0.70199865	0.64193493	-1.3291776000000002	0.20109937	-9.64	0.1740261259368761	0.2241399023905927
369	0.35557243	0.6358894	0.7378223	-0.33201557	-0.045943983	0.70273256	0.633645	-1.3351104	0.20220794	-9.64	0.17275552113913134	0.22477336331408346
370	0.3536039	0.6412932	0.7394265999999999	-0.33457574	-0.047442745	0.7034590999999999	0.62543756	-1.3410481	0.20333564	-9.64	0.17149882690572102	0.22541048252119963
371	0.35162756	0.6466177	0.7410325	-0.33704212	-0.048913334	0.7041785	0.6173147	-1.3469886	0.20448215	-9.64	0.17025656278445947	0.22605081277454064
372	0.3496438	0.6518616	0.74263996	-0.3394138	-0.050355427	0.7048909000000001	0.6092787	-1.3529295000000001	0.20564714	-9.63	0.16902926419008552	0.2266938865822327
373	0.34765297	0.6570237	0.74424917	-0.34168968	-0.05176871	0.7055965	0.60133165	-1.3588687	0.20683025	-9.63	0.16781746440426298	0.22733926524532935
374	0.34565547	0.662103	0.7458600000000001	-0.34386890000000003	-0.05315289	0.7062954	0.5934759000000001	-1.3648038	0.20803113	-9.63	0.16662170093216788	0.22798648692667287
375	0.34365165	0.6670982	0.7474725999999999	-0.34595057	-0.054507695	0.7069877	0.5857135	-1.3707327	0.20924944	-9.63	0.1654424612776862	0.2286351161228216
376	0.3416418	0.67200845	0.7490869000000001	-0.34793379999999996	-0.055832848	0.7076736	0.57804686	-1.3766528	0.21048476	-9.63	0.1642803267018077	0.2292846830263824
377	0.33962637	0.6768326	0.7507031999999999	-0.34981772	-0.057128099999999994	0.7083533000000001	0.5704781	-1.382562	0.21173672	-9.63	0.16313583202107748	0.22993477033818063
378	0.33760566	0.6815699	0.75232136	-0.35160157	-0.058393203	0.7090268	0.5630096	-1.388458	0.21300492	-9.63	0.16200949294222003	0.23058493780724157
379	0.33558	0.6862194	0.75394154	-0.35328457	-0.05962793	0.7096943	0.55564356	-1.3943383999999999	0.21428892	-9.63	0.16090186728307093	0.23123475003357355
380	0.33354974	0.6907803	0.7555637	-0.35486597	-0.06083206	0.710356	0.5483821	-1.4002006	0.21558832	-9.63	0.15981350110565185	0.2318837456788464
381	0.33151525	0.6952519	0.75718796	-0.35634506	-0.06200539	0.7110119	0.5412272	-1.4060424999999999	0.21690264	-9.63	0.15874487607404922	0.23253151725040166
382	0.3294768	0.6996334	0.7588143	-0.3577212	-0.06314772	0.7116621999999999	0.5341809000000001	-1.4118614	0.21823148	-9.62	0.15769653145054285	0.23317760479913674
383	0.3274348	0.70392436	0.7604428000000001	-0.35899374	-0.06425887	0.7123069000000001	0.5272451	-1.4176552	0.21957436	-9.62	0.15666894621187846	0.23382161016857017
384	0.32538953	0.70812404	0.76207346	-0.36016208	-0.06533868599999999	0.7129463	0.5204215999999999	-1.4234215000000001	0.2209308	-9.62	0.1556626077547013	0.23446311187654015
385	0.32334137	0.7122319	0.76370627	-0.36122566	-0.06638698	0.71358037	0.51371217	-1.4291577	0.22230034	-9.62	0.15467800601053877	0.2351016653761588
386	0.32129058	0.71624744	0.7653413	-0.36218396	-0.06740364	0.71420926	0.5071186	-1.4348618	0.22368249999999998	-9.62	0.15371558686698913	0.23573690202969655
387	0.31923753	0.7201703	0.76697856	-0.36303648	-0.0683885	0.7148329999999999	0.5006423	-1.440531	0.22507675	-9.62	0.15277583103464762	0.2363683688854883
388	0.31718254	0.724	0.76861805	-0.36378276	-0.06934145	0.7154518	0.49428505	-1.4461633	0.22648263	-9.62	0.15185917088948572	0.23699570324688304
389	0.31512594	0.7277362	0.7702598	-0.36442235	-0.07026237	0.71606565	0.48804826	-1.4517563999999998	0.22789963	-9.62	0.1509660374767219	0.23761851471431464
390	0.31306806	0.7313785	0.7719038	-0.36495483	-0.071151175	0.7166746	0.48193333	-1.4573076	0.22932719999999998	-9.62	0.15009687586224874	0.23823637546395834
391	0.31100917	0.7349267	0.77355003	-0.36537987	-0.07200775	0.71727884	0.4759417	-1.462815	0.23076484	-9.62	0.14925207324632433	0.2388489501752522
392	0.3089496	0.7383805	0.7751986	-0.36569712	-0.07283203	0.71787846	0.47007462	-1.4682761	0.23221198	-9.61	0.14843205460698444	0.23945584796146405
393	0.30688968	0.74173975	0.7768494	-0.3659062	-0.07362394	0.7184734	0.46433342	-1.4736886	0.23366810000000002	-9.61	0.14763722365740461	0.24005669556122186
394	0.30482972	0.74500424	0.7785024	-0.36600694	-0.07438342	0.71906376	0.4587192	-1.4790503000000002	0.23513265	-9.61	0.14686792259784276	0.24065113919213318
395	0.30277	0.74817383	0.78015774	-0.36599904	-0.07511043	0.71964955	0.45323318	-1.4843589	0.23660508	-9.61	0.14612455574095828	0.24123882673123256
396	0.30071083	0.7512484	0.7818153	-0.36588228	-0.0758049	0.72023076	0.4478764	-1.4896120000000002	0.23808482	-9.61	0.14540748293300204	0.24181939032186328
397	0.2986525	0.75422794	0.78347516	-0.36565652	-0.07646682	0.7208074000000001	0.44264993	-1.4948075	0.23957132	-9.61	0.14471704513133582	0.24239250843732965
398	0.29659536	0.75711226	0.7851373	-0.36532158	-0.07709617	0.72137934	0.4375547000000001	-1.499943	0.24106401	-9.61	0.14405358104913507	0.24295782291998433
399	0.29453963	0.7599015	0.78680164	-0.36487729999999996	-0.077692926	0.7219466	0.43259168	-1.5050164	0.24256234	-9.61	0.1434174208892381	0.24351501988048074
400	0.29248568	0.7625956	0.78846824	-0.36432370000000003	-0.07825709	0.7225090999999999	0.4277617	-1.5100254	0.24406570000000002	-9.61	0.14280886978730098	0.24406376949718164
401	0.29043373	0.76519465	0.7901371	-0.3636607	-0.07878867	0.72306675	0.42306563	-1.5149678999999998	0.24557352	-9.61	0.1422282354577891	0.24460377015225102
402	0.28838414	0.76769865	0.7918083	-0.3628882	-0.07928767	0.72361946	0.41850420000000005	-1.5198413999999998	0.24708524	-9.6	0.14167585723661638	0.24513468053345147
403	0.28633714	0.7701078	0.79348165	-0.36200628	-0.07975412	0.7241671	0.41407812	-1.5246441000000002	0.24860026	-9.6	0.14115195255013355	0.24565623337309242
404	0.28429303	0.77242213	0.7951573000000001	-0.3610149	-0.08018806	0.7247096	0.40978809999999993	-1.5293735000000002	0.250118	-9.6	0.14065685562314353	0.24616810375382936
405	0.28225207	0.7746419	0.79683524	-0.3599142	-0.08058951	0.7252466999999999	0.40563473	-1.5340276000000002	0.25163785	-9.6	0.14019079497114392	0.2466700176089319
406	0.2802146	0.7767672	0.7985154000000001	-0.35870433	-0.080958545	0.72577834	0.40161863	-1.538604	0.25315920000000003	-9.6	0.1397540552207438	0.24716167210790116
407	0.27818087	0.7787983	0.80019784	-0.35738534	-0.0812952	0.7263044	0.39774027	-1.5431006999999999	0.2546815	-9.6	0.13934687995333356	0.2476428038430605
408	0.27615112	0.7807353	0.8018824999999999	-0.3559575	-0.08159955599999999	0.7268246	0.39400023	-1.5475156	0.25620407	-9.6	0.13896946428389484	0.24811314273534588
409	0.27412567	0.78257865	0.80356944	-0.35442105	-0.08187169	0.7273388000000001	0.39039892	-1.5518464	0.25772637	-9.6	0.13862207806254911	0.2485724176723868
410	0.27210477	0.7843285	0.80525863	-0.35277626	-0.082111664	0.7278468000000001	0.38693672	-1.5560911	0.25924772	-9.6	0.13830490402701656	0.24902037993437007
411	0.2700887	0.78598523	0.8069501	-0.35102347	-0.082319595	0.7283484	0.38361403	-1.5602473999999997	0.26076755	-9.6	0.13801817209331088	0.249456764928793
412	0.26807773	0.7875491	0.8086438	-0.34916303	-0.08249558	0.72884333	0.38043112	-1.5643133	0.26228523	-9.59	0.13776204217744617	0.24988133337077023
413	0.2660721	0.7890205	0.8103398	-0.34719536	-0.08263972	0.72933143	0.37738824	-1.5682867	0.26380014	-9.59	0.13753671146287708	0.2502938548213585
414	0.2640721	0.7903997	0.812038	-0.34512097	-0.08275215	0.72981244	0.37448564	-1.5721653999999998	0.26531163	-9.59	0.13734232788758174	0.25069408058107345
415	0.262078	0.79168713	0.81373847	-0.34294033	-0.08283302	0.7302860999999999	0.37172347	-1.5759476000000001	0.2668191	-9.59	0.13717903423578895	0.2510818168589391
416	0.26009	0.7928833	0.8154411	-0.34065402	-0.08288248	0.73075217	0.36910188	-1.5796313999999998	0.2683219	-9.59	0.13704693560180667	0.2514568584768532
417	0.2581084	0.7939884	0.8171459	-0.33826265	-0.08290069	0.7312104	0.36662093	-1.5832149	0.26981944	-9.59	0.13694613821301777	0.25181900490626535
418	0.25613347	0.7950031	0.8188528	-0.33576688	-0.08288783599999999	0.7316604999999999	0.36428073	-1.5866961000000002	0.27131104	-9.59	0.1368767596766476	0.25216805772689044
419	0.25416547	0.79592776	0.82056165	-0.33316743	-0.08284411	0.7321021	0.36208123	-1.5900733	0.27279612	-9.59	0.1368388326205953	0.25250383726862113
420	0.2522046	0.7967628	0.82227254	-0.330465	-0.08276971400000001	0.732535	0.36002246	-1.5933449	0.27427408	-9.59	0.13683243189498226	0.2528261957311327
421	0.25025114	0.79750884	0.82398534	-0.3276604	-0.08266487	0.7329589	0.3581043	-1.5965091999999999	0.27574432	-9.59	0.1368575966625892	0.2531349721192729
422	0.24830537	0.7981664	0.82569987	-0.32475448	-0.08252979	0.7333735	0.35632659999999994	-1.5995643999999998	0.27720624	-9.59	0.13691436663077042	0.2534299999980934
423	0.2463675	0.79873586	0.8274161	-0.32174808	-0.08236471599999999	0.7337785	0.35468927	-1.602509	0.27865928	-9.58	0.13700274558246442	0.2537111430010364
424	0.24443777	0.79921794	0.82913405	-0.3186421	-0.08216989999999999	0.7341734999999999	0.35319212	-1.6053414	0.28010285	-9.58	0.13712275871468865	0.2539782703696492
425	0.24251644	0.7996132	0.8308534	-0.31543756	-0.08194559	0.73455817	0.3518349	-1.6080602	0.28153637	-9.58	0.13727434565663235	0.25423125922911244
426	0.24060376	0.79992217	0.8325742	-0.31213537	-0.08169207	0.7349321999999999	0.35061744	-1.6106639999999999	0.28295934	-9.58	0.13745751868218742	0.254470005828718
427	0.23869996	0.80014545	0.8342961999999999	-0.30873659999999997	-0.08140961	0.73529524	0.3495395	-1.6131513000000002	0.28437117	-9.58	0.13767222277584074	0.25469438743720324
428	0.23680528	0.8002837	0.8360194	-0.30524233	-0.08109849	0.73564696	0.34860075	-1.6155207	0.28577129999999995	-9.58	0.13791842616755592	0.25490430786043533
429	0.23491997	0.80033755	0.8377435999999999	-0.30165362	-0.08075902	0.73598695	0.34780094	-1.6177709999999998	0.2871593	-9.58	0.1381960742546082	0.25509968683208706
430	0.23304424	0.80030763	0.83946866	-0.29797164	-0.08039149999999999	0.7363149	0.34713979999999994	-1.619901	0.28853452	-9.58	0.13850506759900413	0.25528044632866403
431	0.23117834	0.80019456	0.8411943999999999	-0.29419753	-0.079996236	0.7366303000000001	0.34661692	-1.6219093	0.28989652	-9.58	0.1388453309752808	0.25544648793005353
432	0.22932251	0.7999991	0.8429207000000001	-0.29033253	-0.079573564	0.73693293	0.34623197	-1.6237947	0.29124478	-9.58	0.1392168013143048	0.255597753855229
433	0.22747694	0.79972196	0.84464747	-0.28637785	-0.07912382	0.73722225	0.34598455	-1.6255562	0.29257873	-9.57	0.13961933620133715	0.25573419256439783
434	0.22564185	0.79936373	0.8463744000000001	-0.28233477	-0.07864732	0.7374979	0.34587422	-1.6271928999999998	0.29389796	-9.57	0.14005278544386124	0.2558557643988812
435	0.2238174	0.7989253	0.8481014000000001	-0.27820459999999997	-0.07814444	0.7377595	0.3459005	-1.6287034	0.2952019	-9.57	0.14051705930607689	0.25596239779572966
436	0.22200377	0.7984072	0.84982824	-0.27398863	-0.07761552	0.7380066	0.346063	-1.6300868	0.29649007	-9.57	0.14101199220593344	0.2560540563706714
437	0.22020115	0.7978104	0.8515548000000001	-0.26968825	-0.07706095	0.7382387	0.34636113	-1.6313422	0.29776199999999997	-9.57	0.14153741725259147	0.25613071992955655
438	0.21840966	0.7971355	0.85328084	-0.26530490000000007	-0.07648112	0.7384555	0.34679440000000006	-1.6324686000000002	0.29901722	-9.57	0.14209316330844457	0.25619235636013205
439	0.21662946	0.7963833	0.85500616	-0.2608399	-0.07587645	0.73865646	0.34736222	-1.6334653000000001	0.3002552	-9.57	0.14267901908213718	0.2562389609310703
440	0.2148607	0.79555476	0.8567305000000001	-0.2562948	-0.07524737	0.7388412	0.348064	-1.6343313	0.30147552	-9.57	0.14329479997094474	0.2562705110105523
441	0.21310346	0.7946505	0.8584538	-0.251671	-0.07459433	0.73900914	0.34889916	-1.6350659	0.3026777	-9.57	0.14394028037085216	0.25628700837680857
442	0.21135786	0.7936714	0.86017567	-0.24696997	-0.07391779	0.73915994	0.349867	-1.6356684	0.30386123	-9.57	0.14461521899050395	0.25628845821380314
443	0.20962402	0.7926183	0.8618959999999999	-0.24219322	-0.07321825	0.73929304	0.35096684	-1.6361379999999999	0.30502567	-9.56	0.14531937521490304	0.25627485764786545
444	0.20790203	0.791492	0.8636145000000001	-0.23734224	-0.072496206	0.73940796	0.352198	-1.636474	0.30617059999999996	-9.56	0.1460525142753033	0.25624621891785654
445	0.20619196	0.7902934	0.865331	-0.2324185	-0.07175217	0.7395042	0.35355973	-1.6366758	0.30729553	-9.56	0.14681437139068604	0.2562025639419771
446	0.20449388	0.78902334	0.86704516	-0.22742356	-0.07098667	0.7395813	0.3550513	-1.6367428	0.3084	-9.56	0.14760466111336604	0.2561439136671522
447	0.20280786	0.7876827	0.8687568000000001	-0.22235896	-0.07020026	0.7396387	0.3566719	-1.6366746	0.30948359999999997	-9.56	0.14842308340715618	0.25607031461924373
448	0.20113394	0.78627247	0.87046564	-0.21722622	-0.06939348599999999	0.73967594	0.35842070000000004	-1.6364706	0.31054583	-9.56	0.14926935631403435	0.2559817955091563
449	0.1994722	0.7847934	0.8721715	-0.21202698	-0.06856691	0.7396924	0.36029688	-1.6361302	0.3115863	-9.56	0.1501431745303726	0.2558783830507095
450	0.19782266	0.78324646	0.8738739999999999	-0.20676285	-0.067721106	0.7396876	0.36229953	-1.6356533000000002	0.31260452	-9.56	0.15104416797605552	0.25576015628398147
451	0.19618534	0.7816326	0.8755729999999999	-0.20143545	-0.06685663	0.7396611	0.36442783	-1.6350391000000002	0.3136001	-9.56	0.1519720875257492	0.2556271364332287
452	0.19456029	0.77995276	0.87726814	-0.19604644	-0.06597407	0.73961216	0.36668083	-1.6342875	0.31457254	-9.56	0.1529265237660048	0.2554793966994168
453	0.19294752	0.7782079	0.8789591	-0.1905975	-0.06507398	0.73954034	0.36905763	-1.633398	0.31552148	-9.55	0.15390716554952405	0.25531698564064476
454	0.19134703	0.776399	0.8806457000000001	-0.18509038	-0.06415696	0.73944503	0.37155720000000003	-1.6323707	0.31644645	-9.55	0.1549135987961917	0.2551400129824504
455	0.18975882	0.77452695	0.8823276	-0.17952679	-0.06322358	0.73932564	0.37417856	-1.6312048000000001	0.31734702	-9.55	0.15594549177989958	0.25494849031723477
456	0.1881829	0.7725929	0.88400453	-0.1739085	-0.062274422	0.7391816999999999	0.37692067	-1.6299006	0.31822276	-9.55	0.15700243838887615	0.2547425567126524
457	0.18661925	0.7705977	0.88567615	-0.16823729999999998	-0.061310083	0.7390125	0.37978244	-1.6284573999999998	0.31907326	-9.55	0.1580840572523109	0.2545222326066106
458	0.18506785	0.76854235	0.88734215	-0.16251500000000002	-0.060331147	0.73881745	0.3827627	-1.6268755	0.31989809999999996	-9.55	0.15918988330107028	0.2542876471597311
459	0.18352868	0.766428	0.8890021999999999	-0.15674344	-0.059338216	0.738596	0.38586032	-1.6251545	0.32069683	-9.55	0.16031954048927555	0.25403886770905737
460	0.18200171	0.76425564	0.89065605	-0.15092444	-0.058331884	0.7383476	0.3890741	-1.6232944	0.32146907	-9.55	0.16147260542544215	0.2537760000314576
461	0.1804869	0.7620262	0.8923033000000001	-0.14505991	-0.057312757	0.7380715	0.39240277	-1.6212950000000002	0.32221437	-9.55	0.16264859626136857	0.25349911526492735
462	0.17898421	0.7597408	0.8939436	-0.13915170000000002	-0.056281436	0.73776716	0.39584509999999995	-1.6191565	0.32293233	-9.55	0.16384706592921192	0.25320834275908294
463	0.1774936	0.7574006	0.8955766	-0.13320175	-0.055238537000000004	0.7374339	0.39939973	-1.6168787	0.32362252	-9.54	0.16506754859304298	0.25290376301779854
464	0.17601499	0.7550065	0.89720196	-0.12721193	-0.054184675	0.73707116	0.40306538	-1.6144618999999998	0.32428458	-9.54	0.16630956186137733	0.2525855127048661
465	0.17454836	0.7525597	0.8988191999999999	-0.12118423	-0.05312046	0.73667824	0.40684062	-1.6119058000000002	0.32491809999999993	-9.54	0.16757263879944692	0.2522536618611026
466	0.1730936	0.7500612	0.9004280000000001	-0.11512057	-0.052046515	0.7362545	0.41072404	-1.6092108	0.32552275	-9.54	0.16885624678127287	0.25190835208013745
467	0.17165066	0.7475122	0.9020279	-0.10902291	-0.05096346	0.7357994000000001	0.41471422	-1.606377	0.32609814	-9.54	0.1701599082616213	0.25154970316340153
468	0.17021947	0.74491376	0.9036185999999999	-0.10289322599999999	-0.049871925	0.73531216	0.41880968	-1.6034045	0.326644	-9.54	0.1714831124375093	0.2511778272322134
469	0.16879994	0.742267	0.9051995999999999	-0.0967335	-0.04877253	0.73479223	0.4230089	-1.6002935	0.32715997	-9.54	0.17282534659639148	0.25079285003354274
470	0.16739199	0.73957294	0.90677047	-0.09054574	-0.04766591	0.73423886	0.42731035	-1.5970441999999998	0.32764578	-9.54	0.17418605976797316	0.25039488787578595
471	0.16599554	0.73683274	0.9083308000000001	-0.08433194	-0.04655268	0.73365146	0.43171242	-1.5936569999999999	0.3281011	-9.54	0.17556471512859773	0.2499840882093343
472	0.16461048	0.73404735	0.9098801	-0.0780941	-0.045433484	0.7330293000000001	0.43621350000000003	-1.5901319999999999	0.32852570000000003	-9.54	0.17696076050771248	0.24956055544662326
473	0.16323674	0.7312179	0.91141796	-0.07183426	-0.044308945999999995	0.7323718000000001	0.440812	-1.5864698	0.32891929999999997	-9.54	0.17837363467016268	0.24912445697574884
474	0.16187422	0.72834545	0.9129439	-0.06555444	-0.043179706	0.73167825	0.44550622	-1.5826705	0.32928166	-9.53	0.17980278416826287	0.24867589921376965
475	0.16052282	0.72543097	0.91445744	-0.059256684000000004	-0.042046387000000005	0.7309479	0.45029444	-1.5787345	0.32961255	-9.53	0.18124761588766142	0.2482150168127584
476	0.15918244	0.7224755	0.91595805	-0.052943036	-0.040909626	0.7301802	0.45517495	-1.5746624	0.3299118	-9.53	0.18270754565909575	0.24774197083712532
477	0.15785299	0.71948	0.9174453000000001	-0.046615545	-0.03977006	0.72937435	0.460146	-1.5704546	0.33017918	-9.53	0.1841819550555547	0.24725689080070226
478	0.15653437	0.7164454	0.9189187	-0.04027627	-0.038628325	0.72852975	0.46520582	-1.5661114	0.33041462	-9.53	0.18567029501888696	0.24675990828773886
479	0.15522647	0.71337265	0.92037773	-0.033927288	-0.03748506	0.72764564	0.47035262	-1.5616337	0.33061793	-9.53	0.1871718876446906	0.2462512013841236
480	0.15392917	0.71026266	0.9218219000000001	-0.027570648	-0.036340903	0.72672135	0.47558466	-1.5570217	0.33078903	-9.53	0.1886861687953593	0.24573088435722582
481	0.1526424	0.70711625	0.9232507	-0.021208435	-0.035196498	0.72575617	0.48090020000000006	-1.5522761	0.33092782	-9.53	0.19021250025512193	0.24519911721449938
482	0.15136601	0.70393443	0.9246636	-0.014842731000000001	-0.03405248	0.7247494000000001	0.48629750000000005	-1.5473976	0.3310342	-9.53	0.19175025893159064	0.24465606450441232
483	0.15009989	0.70071787	0.92606014	-0.008475619	-0.032909486	0.72370034	0.4917747	-1.5423867	0.33110818	-9.53	0.1932988122071881	0.2441018622130929
484	0.14884394	0.69746757	0.9274398000000001	-0.00210918	-0.031768158	0.7226083999999999	0.49733007	-1.5372441000000001	0.33114967	-9.52	0.19485755684546915	0.24353667844490012
485	0.14759804	0.69418424	0.9288021000000001	0.004254499	-0.03062914	0.72147274	0.5029617000000001	-1.5319706	0.3311587	-9.52	0.1964258095292435	0.24296067453496373
486	0.14636205	0.6908688	0.9301465	0.010613326999999999	-0.029493075	0.72029275	0.50866777	-1.5265669	0.3311352	-9.52	0.1980029353650911	0.24237401202000744
487	0.14513588	0.68752205	0.93147254	0.016965214	-0.028360605	0.7190679	0.51444644	-1.5210339	0.33107924	-9.52	0.19958830691501872	0.2417768764584685
488	0.14391936	0.68414485	0.9327796	0.023308078	-0.02723237	0.71779734	0.5202957	-1.5153723	0.33099082	-9.52	0.20118123179594338	0.24116941345234175
489	0.14271241	0.68073803	0.9340673	0.029639807999999997	-0.026109008	0.7164805000000001	0.52621365	-1.5095832	0.33087	-9.52	0.20278105512542724	0.24055182857877477
490	0.14151487	0.67730236	0.93533504	0.035958300000000006	-0.024991162	0.71511674	0.53219837	-1.5036675	0.33071682	-9.52	0.20438709289764911	0.23992429386534145
491	0.14032662	0.67383873	0.9365823	0.042261455	-0.023879467999999997	0.7137054	0.5382478	-1.4976261	0.33053136	-9.52	0.20599867786389162	0.23928698409640337
492	0.1391475	0.670348	0.9378085999999999	0.04854716	-0.022774562	0.71224594	0.54436016	-1.4914601	0.33031368	-9.52	0.2076151524188495	0.23864010233848723
493	0.13797742	0.66683096	0.9390132999999999	0.054813314	-0.021677087999999997	0.71073765	0.55053324	-1.4851706	0.3300639	-9.52	0.20923578824662278	0.23798383103153609
494	0.1368162	0.6632884	0.9401959999999999	0.06105781	-0.020587688	0.70918006	0.5567651	-1.4787587	0.32978216	-9.51	0.21085992889694552	0.23731837310211215
495	0.13566373	0.6597212	0.94135606	0.06727855	-0.019507002	0.70757264	0.56305367	-1.4722255	0.32946852	-9.51	0.21248687406489986	0.23664391681851057
496	0.13451986	0.65613014	0.94249296	0.07347342	-0.01843567	0.705915	0.5693969	-1.4655723999999999	0.3291231	-9.51	0.21411592280086522	0.23596068940226853
497	0.13338444	0.65251607	0.9436062	0.07964033	-0.017374331	0.7042065	0.5757928000000001	-1.4588003	0.3287461	-9.51	0.2157464224885542	0.23526886283993606
498	0.13225731	0.64887977	0.94469523	0.08577716	-0.016323624	0.70244706	0.58223915	-1.4519106000000002	0.32833759999999995	-9.51	0.2173776727778303	0.23456866454343253
499	0.13113831	0.64522207	0.9457594000000001	0.09188183	-0.015284193	0.7006361	0.588734	-1.4449047	0.3278978	-9.51	0.21900895718548163	0.23386030997312945
500	0.13002728	0.64154375	0.94679826	0.09795221	-0.014256675	0.6987733	0.59527504	-1.4377837	0.32742682	-9.51	0.22063958669470468	0.23314399008953232
501	0.12892403	0.6378457	0.9478112	0.10398621	-0.013241713	0.69685847	0.6018603	-1.4305491000000001	0.32692486	-9.51	0.22226888323378585	0.2324199417879185
502	0.12782837	0.6341287	0.9487976	0.10998174	-0.012239945	0.6948911999999999	0.60848767	-1.4232023	0.32639209999999996	-9.51	0.2238961254745526	0.2316883776604234
503	0.12674014	0.6303935	0.949757	0.11593669999999999	-0.011252011999999999	0.6928714	0.6151549	-1.4157445	0.32582873	-9.51	0.22552065175549915	0.2309495020399994
504	0.12565914	0.6266409	0.9506888000000001	0.12184898	-0.010278548	0.69079876	0.6218600000000001	-1.4081774999999999	0.32523492	-9.5	0.2271417184261017	0.2302035706048425
505	0.124585144	0.6228718	0.9515923000000001	0.12771651	-0.009320186	0.68867314	0.6286007	-1.4005026000000003	0.32461090000000004	-9.5	0.2287586360422308	0.22945078498166138
506	0.123517975	0.6190869	0.9524671	0.13353728	-0.008377565	0.68649435	0.63537484	-1.3927213	0.32395682	-9.5	0.2303707134918001	0.2286913738298116
507	0.12245741	0.61528707	0.9533125	0.13930926	-0.007451318	0.68426234	0.6421804	-1.3848351	0.32327297	-9.5	0.23197728054676606	0.22792556227399138
508	0.121403225	0.611473	0.9541279	0.14503044	-0.006542079	0.681977	0.64901495	-1.3768457	0.32255954	-9.5	0.23357758885085594	0.22715358365966457
509	0.12035522	0.6076456	0.95491284	0.1506989	-0.005650479	0.6796383	0.6558765000000001	-1.3687546	0.32181674	-9.5	0.2351709989867503	0.22637566858694436
510	0.11931314	0.6038055	0.95566654	0.15631266	-0.0047771490000000005	0.67724633	0.6627629	-1.3605636	0.32104483	-9.5	0.23675679295347385	0.22559206133058318
511	0.11827679	0.5999536	0.95638853	0.16186982	-0.003922717	0.674801	0.6696718	-1.3522742	0.32024407	-9.5	0.2383342982897788	0.22480297867723378
512	0.117245905	0.5960906	0.9570781999999999	0.16736849	-0.003087803	0.6723024999999999	0.6766012	-1.3438881999999999	0.31941468	-9.5	0.23990284298855377	0.22400867266130453
513	0.116220266	0.5922174	0.9577349000000001	0.17280678	-0.002273017	0.6697508000000001	0.6835488000000001	-1.3354071	0.31855693	-9.5	0.24146174937731088	0.22320935051724988
514	0.11519962	0.5883347	0.95835805	0.17818291	-0.001478955	0.6671461999999999	0.69051266	-1.3268328999999999	0.31767106	-9.49	0.24301036918278798	0.2224052861098146
515	0.11418372	0.5844433	0.9589472	0.18349507	-0.000706201	0.6644888000000001	0.6974905	-1.3181671	0.31675735	-9.49	0.24454806740400992	0.22159669321365752
516	0.113172315	0.5805439	0.9595017	0.18874156	4.47e-05	0.66177875	0.70448023	-1.3094116000000002	0.31581604	-9.49	0.24607417452837416	0.22078381767814134
517	0.11216516	0.5766373	0.9600209999999999	0.19392066	0.000773105	0.6590164000000001	0.7114798000000001	-1.300568	0.31484744	-9.49	0.24758809923869032	0.21996688904272113
518	0.111161985	0.5727244	0.9605048	0.1990307	0.001478549	0.6562019	0.71848696	-1.2916381000000001	0.3138518	-9.49	0.2490892217171228	0.2191461498466849
519	0.110162534	0.5688058	0.96095234	0.20407008	0.002160469	0.6533357	0.72549975	-1.2826236	0.31282943	-9.49	0.25057694628989363	0.21832182616543216
520	0.10916653	0.56488234	0.9613634	0.20903720000000003	0.002818341	0.650418	0.732516	-1.2735263	0.31178057	-9.49	0.2520506757557695	0.21749416358265508
521	0.10817373	0.56095475	0.9617372999999999	0.2139305	0.003451654	0.64744914	0.73953366	-1.2643479	0.31070557	-9.49	0.2535098223970438	0.21666338169375687
522	0.10718384	0.5570238	0.96207374	0.21874851	0.0040599040000000005	0.6444295999999999	0.7465507	-1.2550901	0.30960467	-9.49	0.25495385374019663	0.21582971840953083
523	0.10619658	0.55309033	0.9623723	0.22348969	0.0046426029999999995	0.64135975	0.7535649999999999	-1.2457546999999998	0.30847820000000004	-9.49	0.25638219547288343	0.21499340784116458
524	0.1052117	0.54915506	0.9626325000000001	0.22815263	0.005199269	0.63824004	0.76057464	-1.2363436	0.30732644	-9.48	0.257794296999491	0.21415469603199724
525	0.10422889	0.54521865	0.96285385	0.2327359	0.00572943	0.6350709	0.76757735	-1.2268583999999998	0.30614972	-9.48	0.259189587550958	0.21331378284827388
526	0.10324788	0.541282	0.9630361999999999	0.23723812	0.006232625	0.63185287	0.7745713000000001	-1.2173008	0.30494833	-9.48	0.26056761378813004	0.21247091165999257
527	0.10226839	0.53734577	0.96317893	0.24165796	0.006708405	0.6285864000000001	0.7815544	-1.2076726999999998	0.30372259999999995	-9.48	0.26192779470874156	0.21162630534671087
528	0.10129013	0.5334108	0.96328187	0.24599405	0.007156324	0.6252721	0.78852457	-1.1979758999999999	0.3024728	-9.48	0.26326963674527953	0.2107802020935675
529	0.10031281	0.5294777	0.9633446	0.25024512	0.00757595	0.62191045	0.7954798000000001	-1.1882119	0.3011993	-9.48	0.2645926491286829	0.2099327925435103
530	0.09933613	0.52554744	0.96336675	0.2544099	0.007966858	0.61850214	0.80241805	-1.1783829	0.2999024	-9.48	0.26589630835862144	0.20908434165123888
531	0.09835981	0.52162063	0.963348	0.25848720000000003	0.008328633	0.61504775	0.8093374	-1.1684903	0.29858243	-9.48	0.2671801725048583	0.20823503387270767
532	0.097383544	0.51769805	0.96328807	0.26247573	0.008660862	0.61154795	0.8162357	-1.158536	0.29723972	-9.48	0.2684437361549199	0.20738509611441014
533	0.096407056	0.5137805	0.9631867000000001	0.26637438	0.00896315	0.6080034000000001	0.8231110999999999	-1.1485216999999999	0.2958746	-9.48	0.269686573390842	0.20653474367537053
534	0.095430054	0.5098686	0.9630434999999999	0.27018198	0.009235103	0.60441476	0.8299616	-1.1384493	0.29448742	-9.48	0.2709081931774126	0.20568419514834677
535	0.094452254	0.5059633	0.9628583000000001	0.27389738	0.009476341	0.6007829	0.8367851000000001	-1.1283205	0.29307848	-9.47	0.2721081756638502	0.20483365900845651
536	0.093473375	0.50206524	0.9626308000000001	0.27751946	0.009686496999999999	0.5971084	0.8435796999999998	-1.1181370000000002	0.29164812	-9.47	0.27328606590893556	0.2039833319125355
537	0.09249314	0.4981752	0.9623608	0.28104722	0.009865209	0.5933921999999999	0.8503434000000001	-1.1079007	0.29019672	-9.47	0.2744414657786182	0.2031334372993658
538	0.09151127	0.49429387	0.9620479999999999	0.28447956	0.010012133000000001	0.589635	0.85707426	-1.0976133	0.28872459999999994	-9.47	0.27557393260396623	0.20228416477386915
539	0.09052749	0.49042207	0.96169215	0.28781545	0.010126946999999999	0.58583766	0.8637703999999999	-1.0872766	0.28723213	-9.47	0.27668307742308634	0.20143572017424852
540	0.08954154	0.4865605	0.9612931	0.29105390000000003	0.01020935	0.58200103	0.8704299000000001	-1.0768921	0.2857196	-9.47	0.27776853480638725	0.20058827695152534
541	0.08855314	0.48270994	0.96085066	0.29419395	0.01025906	0.578126	0.8770507	-1.066462	0.28418744	-9.47	0.27882987692505096	0.199742065140703
542	0.08756204	0.47887114	0.96036464	0.29723465	0.010275816	0.57421345	0.8836311	-1.0559877	0.28263593	-9.47	0.27986678471091975	0.19889724775007267
543	0.08656797	0.47504485	0.9598348	0.30017504	0.010259371	0.57026434	0.8901691999999999	-1.0454710999999999	0.28106546	-9.47	0.2808788806294268	0.19805402242613823
544	0.08557067	0.47123182	0.95926106	0.30301422	0.010209507	0.56627965	0.89666307	-1.0349139	0.27947634	-9.47	0.281865826207052	0.1972125690170323
545	0.0845699	0.46743283	0.9586431999999999	0.3057513	0.010126026	0.56226027	0.90311086	-1.0243179	0.27786900000000003	-9.46	0.2828272759983758	0.19637306686715594
546	0.08356539	0.4636486	0.95798105	0.30838543	0.01000875	0.55820733	0.9095108000000001	-1.0136846	0.27624372	-9.46	0.2837629398961576	0.1955356728315039
547	0.08255691	0.4598799	0.95727456	0.31091579999999996	0.00985752	0.5541218000000001	0.91586107	-1.0030161	0.2746009	-9.46	0.2846724850886981	0.19470059511562954
548	0.081544206	0.4561275	0.9565235000000001	0.31334156	0.009672203	0.5500048000000001	0.9221598	-0.9923139000000001	0.27294093	-9.46	0.2855556214577747	0.193867972227266
549	0.08052703	0.4523921	0.9557277	0.31566197	0.009452679	0.54585725	0.9284051999999999	-0.9815798000000001	0.27126423	-9.46	0.2864120400243763	0.19303796812130292
550	0.07950513	0.44867453	0.95488715	0.31787625	0.009198846	0.5416804000000001	0.93459564	-0.97081536	0.26957109999999995	-9.46	0.287241520715499	0.19221074169353125
551	0.07847827	0.4449755	0.9540016	0.31998366	0.008910626999999999	0.53747535	0.9407290999999999	-0.96002245	0.26786202	-9.46	0.288043741290827	0.1913864404585135
552	0.077446215	0.44129574	0.95307106	0.32198358	0.008587955999999999	0.5332432	0.9468039	-0.9492027	0.26613733	-9.46	0.2888184759825893	0.19056521354070663
553	0.07640872	0.43763605	0.95209527	0.32387528	0.008230781999999999	0.52898514	0.9528184000000001	-0.9383579	0.26439747	-9.46	0.28956546790092175	0.18974720973481204
554	0.07536556	0.43399712	0.95107424	0.32565814	0.007839077	0.52470237	0.9587707000000001	-0.9274896999999999	0.26264283	-9.46	0.2902844821889064	0.18893255936969966
555	0.074316494	0.43037972	0.95000786	0.32733157	0.0074128269999999994	0.5203962000000001	0.9646591	-0.91659987	0.26087382	-9.45	0.2909753021898834	0.18812140368265806
556	0.07326129	0.42678463	0.948896	0.328895	0.0069520319999999995	0.5160677	0.97048193	-0.90569013	0.25909093	-9.45	0.2916377097087555	0.1873138704728783
557	0.07219974	0.42321256	0.9477386000000001	0.33034787	0.00645671	0.5117182	0.9762375	-0.8947622	0.25729448	-9.45	0.29227149528298485	0.18651008700451602
558	0.0711316	0.41966423	0.9465355999999999	0.33168966	0.005926891	0.5073491	0.9819241	-0.8838178	0.25548497	-9.45	0.2928764840947358	0.1857101752277793
559	0.070056655	0.41614047	0.94528687	0.33291993	0.00536262	0.5029615	0.9875401	-0.87285864	0.25366282	-9.45	0.29345248016015163	0.18491424646868312
560	0.06897469	0.41264194	0.94399244	0.3340382	0.004763952	0.4985569	0.9930839	-0.8618865	0.25182846	-9.45	0.29399933146113844	0.18412242630354192
561	0.06788548	0.40916947	0.9426521999999999	0.33504409999999996	0.00413096	0.49413663	0.9985539000000001	-0.85090303	0.24998236	-9.45	0.29451689623606153	0.1833348144392364
562	0.06678881	0.40572372	0.94126624	0.33593723	0.003463727	0.48970202	1.0039483	-0.83991003	0.24812489999999998	-9.45	0.2950049905889206	0.18255151550682666
563	0.06568446	0.40230548	0.93983436	0.3367173	0.002762353	0.48525444	1.0092656999999998	-0.82890916	0.24625656	-9.45	0.29546349965795177	0.18177262363012092
564	0.06457223	0.39891547	0.9383565999999999	0.33738402	0.0020269470000000003	0.48079535	1.0145042	-0.8179022	0.24437778	-9.45	0.2958922662919863	0.18099822237832763
565	0.0634519	0.39555445	0.9368329	0.33793712	0.001257629	0.47632614	1.0196626	-0.8068907	0.24248897	-9.44	0.2962912236903068	0.1802284021215674
566	0.062323265	0.39222315	0.9352634	0.3383763	0.00045453199999999995	0.4718483	1.0247391	-0.7958765999999999	0.24059059	-9.44	0.29666022625730004	0.17946325722156076
567	0.061186116	0.38892233	0.93364793	0.3387015	-0.0003822	0.46736327	1.0297323	-0.78486145	0.23868303	-9.44	0.2969992033229012	0.1787028496941886
568	0.060040254	0.3856527	0.93198663	0.33891237	-0.001252412	0.46287256	1.0346407	-0.7738470000000001	0.23676674	-9.44	0.29730805925241455	0.1779472606979403
569	0.058885477	0.38241497	0.9302795	0.33900890000000006	-0.002155932	0.4583777	1.0394626	-0.7628349	0.23484212	-9.44	0.2975867147005493	0.17719653952029513
570	0.057721585	0.37920994	0.92852646	0.3389909	-0.003092582	0.45388016	1.0441966	-0.75182694	0.23290959	-9.44	0.29783507874449505	0.1764507522847213
571	0.05654838	0.37603828	0.9267277	0.33885834	-0.004062177	0.44938153	1.0488412	-0.7408246999999999	0.23096956	-9.44	0.29805312394125494	0.17570994996759695
572	0.05536567	0.37290078	0.9248832	0.3386111	-0.005064521	0.4448834	1.0533948999999998	-0.72982985	0.22902243	-9.44	0.2982407903875599	0.1749741738531038
573	0.054173265	0.36979812	0.92299294	0.33824915	-0.0060994	0.44038734	1.0578563	-0.7188441999999999	0.22706859	-9.44	0.2983980120543342	0.17424347505639395
574	0.052970976	0.3667311	0.92105705	0.33777255	-0.0071665999999999995	0.43589494	1.0622239	-0.70786923	0.22510846	-9.44	0.29852479476359894	0.17351787349950362
575	0.05175863	0.3637004	0.91907567	0.33718124	-0.008265898	0.43140787	1.0664963	-0.6969066999999999	0.22314242	-9.43	0.2986211022445151	0.1727974111666828
576	0.050536033	0.36070675	0.91704875	0.33647534	-0.009397054	0.42692772	1.0706719999999998	-0.68595827	0.22117084	-9.43	0.2986869005938134	0.17208209981891984
577	0.049303018	0.35775092	0.91497654	0.33565490000000003	-0.01055982	0.4224562	1.0747496	-0.6750255000000001	0.21919408	-9.43	0.29872221555534995	0.1713719580275429
578	0.04805941	0.35483363	0.91285896	0.33472002	-0.011753926999999999	0.41799495	1.0787278	-0.66411006	0.21721253	-9.43	0.2987270352282787	0.17066699490831616
579	0.046805043	0.3519556	0.91069627	0.33367082	-0.012979101000000002	0.41354564	1.0826052	-0.6532136	0.21522649	-9.43	0.29870137271175323	0.1699672229309591
580	0.045539763	0.34911758	0.9084885	0.33250746	-0.01423505	0.40911004	1.0863804	-0.64233774	0.21323633	-9.43	0.29864525332230357	0.16927263396431333
581	0.044263408	0.3463203	0.9062359	0.33123013	-0.015521471	0.40468982	1.090052	-0.63148403	0.21124238	-9.43	0.2985587153202591	0.16858321798464138
582	0.042975836	0.34356448	0.9039384	0.329839	-0.016838051	0.40028676	1.0936188999999998	-0.6206541	0.20924494	-9.43	0.2984417961161427	0.1678989687122834
583	0.041676898	0.34085086	0.90159637	0.32833433	-0.018184466	0.39590254	1.0970798000000002	-0.6098495	0.20724435	-9.43	0.29829457571511525	0.1672198756636939
584	0.040366463	0.33818018	0.8992098	0.32671633	-0.019560372	0.39153895	1.1004337	-0.59907174	0.2052409	-9.43	0.29811713508083215	0.1665459204035875
585	0.039044395	0.33555308	0.89677894	0.32498533	-0.02096541	0.38719767	1.1036798	-0.5883222	0.20323491	-9.42	0.2979096127702967	0.16587709449184365
586	0.03771056	0.33297023	0.8943040000000001	0.32314155	-0.022399215	0.38288042	1.1068171	-0.5776024000000001	0.20122665	-9.42	0.2976720994882827	0.16521338007283434
587	0.03636484	0.33043224	0.89178497	0.32118535	-0.023861407999999997	0.3785889	1.1098449	-0.5669135999999999	0.19921643	-9.42	0.29740473518617333	0.16455474339293621
588	0.03500711	0.32793966	0.8892222	0.31911707	-0.0253516	0.3743249	1.1127625	-0.5562571	0.19720452	-9.42	0.29710769567614026	0.1639011684639385
589	0.033637267	0.325493	0.8866159	0.31693706	-0.026869396	0.37009000000000003	1.1155692	-0.5456344	0.1951912	-9.42	0.2967810931671581	0.16325264070635573
590	0.03225519	0.32309288	0.8839662	0.31464570000000003	-0.028414382000000002	0.36588603	1.1182648000000002	-0.5350464	0.19317676	-9.42	0.2964251974689757	0.16260913099816018
591	0.030860778	0.32073966	0.8812733	0.3122434	-0.029986133999999998	0.3617146	1.1208485000000001	-0.5244945	0.19116145	-9.42	0.29604011673679	0.16197060300833285
592	0.029453928	0.31843388	0.87853754	0.30973062	-0.031584226	0.35757740000000005	1.1233203	-0.5139798	0.18914554	-9.42	0.29562613138411303	0.16133705992875033
593	0.028034544	0.31617597	0.87575907	0.30710775	-0.033208203	0.35347614	1.1256796999999998	-0.5035034	0.18712929	-9.42	0.29518342867483	0.16070845696246921
594	0.02660253	0.3139663	0.8729380999999999	0.30437529999999996	-0.03485761	0.34941244	1.1279267	-0.49306628	0.18511294	-9.42	0.29471226943508416	0.1600847775581109
595	0.025157802	0.3118053	0.8700749	0.30153373	-0.03653198	0.34538794	1.1300611	-0.48266953	0.18309678	-9.42	0.2942128944080078	0.1594659991733296
596	0.023700276	0.30969334	0.86716986	0.29858357	-0.038230833	0.3414042	1.1320829	-0.47231409999999996	0.18108107	-9.41	0.29368558665294825	0.15885210826756227
597	0.022229886	0.30763075	0.86422306	0.29552537	-0.039953683	0.33746284	1.1339921	-0.46200094	0.17906606	-9.41	0.2931306044710167	0.15824307494697817
598	0.020746572	0.30561784	0.8612349	0.29235965	-0.041700028	0.33356538	1.1357888	-0.45173100000000005	0.17705202	-9.41	0.29254823700457117	0.1576388907175882
599	0.019250298	0.30365497	0.8582056	0.289087	-0.043469362000000004	0.32971346	1.1374732	-0.44150513	0.17503922	-9.41	0.29193880607305245	0.15703953860052475
600	0.017741038	0.30174237	0.85513556	0.285708	-0.04526116	0.3259085	1.1390456	-0.43132424	0.17302789	-9.41	0.2913026180477434	0.15644502085015954
601	0.016218776	0.29988033	0.852025	0.28222328	-0.0470749	0.3221521	1.1405061	-0.42118913	0.1710183	-9.41	0.29063998351972636	0.15585530891182883
602	0.014683515	0.2980691	0.84887415	0.27863348	-0.048910037	0.31844570000000005	1.1418552	-0.4111005999999999	0.16901073	-9.41	0.28995124749828416	0.1552704037722266
603	0.013135268	0.2963089	0.84568346	0.27493920000000005	-0.05076602	0.31479084	1.1430933	-0.40105942	0.1670054	-9.41	0.2892367703599079	0.15469030947567927
604	0.011574062	0.29459995	0.8424531999999999	0.2711412	-0.0526423	0.31118897	1.144221	-0.39106637	0.1650026	-9.41	0.28849692354455786	0.15411503673724833
605	0.009999935	0.29294246	0.8391837	0.26724005	-0.054538313	0.30764154	1.1452385	-0.38112217	0.16300258	-9.41	0.28773203177061746	0.15354456600487543
606	0.008412936	0.2913366	0.8358753000000001	0.2632365	-0.056453478	0.30414993	1.1461466999999999	-0.3712275	0.1610056	-9.4	0.2869425093092404	0.1529789301902119
607	0.006813128	0.28978255	0.8325283000000001	0.25913122	-0.05838721	0.30071554	1.1469458000000001	-0.36138308	0.15901189999999998	-9.4	0.2861286835471526	0.1524181100754953
608	0.005200585	0.28828046	0.82914317	0.25492492	-0.06033891	0.29733965	1.147637	-0.3515895	0.15702176	-9.4	0.28529101468255086	0.15186216597361646
609	0.0035753918	0.28683046	0.82572013	0.25061834	-0.06230798	0.29402354	1.1482207	-0.34184748	0.15503542	-9.4	0.2844298352110417	0.15131109334463028
610	0.0019376441	0.28543267	0.8222596999999999	0.24621223	-0.06429381	0.2907685	1.1486976999999998	-0.33215755	0.15305313	-9.4	0.28354557895896104	0.15076492459383978
611	0.00028744672	0.2840872	0.81876224	0.24170737	-0.06629578	0.28757575	1.1490690000000001	-0.32252032	0.15107515	-9.4	0.2826386741789886	0.15022370679818461
612	-0.0013750874	0.28279418	0.81522804	0.23710455	-0.06831327	0.28444642	1.1493351	-0.3129364	0.14910175	-9.4	0.2817094755679711	0.14968744603433867
613	-0.0030498356	0.2815536	0.8116576	0.23240457	-0.070345655	0.28138173	1.1494971999999999	-0.30340627	0.14713316	-9.4	0.28075845507727304	0.14915621077837907
614	-0.004736665	0.2803656	0.80805135	0.22760826	-0.0723923	0.27838270000000004	1.149556	-0.2939305	0.14516965	-9.4	0.2797860090122426	0.1486300328873837
615	-0.0064354325	0.27923018	0.8044096	0.22271644	-0.07445259	0.27545044	1.1495125	-0.28450954	0.14321147	-9.4	0.27879256277012904	0.14810896001663462
616	-0.008145987	0.2781474	0.8007328	0.21772996	-0.07652587	0.272586	1.1493677	-0.27514392	0.14125887	-9.39	0.27777855026325676	0.14759305301880807
617	-0.009868167	0.27711725	0.7970213	0.21264966	-0.07861152	0.26979035	1.1491226	-0.26583403	0.13931209	-9.39	0.2767443927787887	0.14708236525671503
618	-0.011601806	0.27613977	0.7932756	0.20747639	-0.08070891	0.26706445	1.1487781000000001	-0.25658038	0.1373714	-9.39	0.27569051225454544	0.14657695835452594
619	-0.013346723	0.27521494	0.789496	0.20221102	-0.08281741	0.26440924	1.1483353	-0.24738331	0.13543707	-9.39	0.27461734744763083	0.14607689537839466
620	-0.015102736	0.27434278	0.7856829000000001	0.19685443	-0.08493637	0.26182565	1.1477953	-0.23824325	0.13350932	-9.39	0.2735253355138082	0.14558225280117693
621	-0.01686965	0.2735232	0.78183675	0.19140749	-0.08706515	0.25931448	1.1471593	-0.22916058	0.13158841	-9.39	0.27241491802090545	0.14509311931632002
622	-0.018647263	0.27275622	0.7779579000000001	0.18587108	-0.08920313	0.2568766	1.1464283000000002	-0.22013563	0.12967461	-9.39	0.2712865206759617	0.14460956411230555
623	-0.020435369	0.27204174	0.7740468	0.18024614	-0.09134965	0.25451282	1.1456035	-0.21116875	0.12776817	-9.39	0.27014059993234263	0.14413168154821906
624	-0.022233747	0.27137968	0.77010375	0.17453356	-0.09350407	0.25222397	1.1446861000000002	-0.20226027	0.12586933	-9.39	0.2689775891661771	0.14365956298765808
625	-0.024042176	0.27076998	0.76612926	0.16873427	-0.09566576	0.25001076	1.1436771000000001	-0.19341046	0.12397835	-9.39	0.2677979252719238	0.14319329458498725
626	-0.025860425	0.2702126	0.76212364	0.16284917	-0.097834066	0.24787392	1.142578	-0.18461960000000002	0.12209548	-9.38	0.26660207884551096	0.14273299948777798
627	-0.027688257	0.26970744	0.75808746	0.15687925	-0.10000834	0.24581419	1.1413897	-0.17588799	0.12022098	-9.38	0.2653904926593038	0.14227876674810672
628	-0.02952543	0.26925442	0.75402105	0.15082541	-0.102187924	0.24383223	1.1401138000000002	-0.16721582	0.11835510000000002	-9.38	0.26416364792825603	0.14183073387712844
629	-0.031371694	0.2688535	0.74992484	0.14468867	-0.10437217	0.24192867	1.1387513999999999	-0.15860333	0.1164981	-9.38	0.262921996836231	0.14138900607613739
630	-0.033226788	0.2685046	0.74579936	0.13846995	-0.10656043	0.24010414	1.1373037	-0.15005067	0.11465023	-9.38	0.2616660090835656	0.14095370358710355
631	-0.035090454	0.26820767	0.74164504	0.13217026	-0.10875204	0.23835918	1.1357721	-0.141558	0.112811744	-9.38	0.26039616659281883	0.1405249626690286
632	-0.036962423	0.26796263	0.73746234	0.1257906	-0.11094635	0.2366944	1.1341579	-0.13312542	0.1109829	-9.38	0.2591129534544277	0.14010291473550449
633	-0.03884242	0.26776946	0.73325175	0.11933196	-0.11314268400000001	0.23511028	1.1324625	-0.12475301	0.10916396	-9.38	0.2578168656538546	0.13968770441606604
634	-0.040730163	0.26762804	0.7290137	0.11279537	-0.1153404	0.23360732	1.1306872	-0.11644084	0.10735518	-9.38	0.25650837893722106	0.13927946956039985
635	-0.042625375	0.26753834	0.72474873	0.10618183	-0.117538825	0.23218602	1.1288334999999998	-0.10818892	0.10555681	-9.38	0.2551880120897314	0.1388783725937663
636	-0.044527754	0.2675003	0.7204574	0.099492386	-0.1197373	0.23084679	1.1269027	-0.09999728	0.10376911	-9.37	0.2538562625498513	0.13848456392346356
637	-0.04643701	0.26751378	0.7161401	0.09272806	-0.12193515	0.22959004	1.1248965	-0.09186588	0.10199234	-9.37	0.2525136424018817	0.13809822285537265
638	-0.04835284	0.26757872	0.7117975000000001	0.08588991	-0.124131724	0.22841619	1.1228162	-0.08379469	0.10022677	-9.37	0.25116067063984404	0.13771951163979243
639	-0.050274935	0.26769495	0.7074301	0.078979	-0.12632635	0.22732556	1.1206636	-0.07578363	0.09847265	-9.37	0.24979788283156606	0.1373486301380479
640	-0.05220299	0.2678623	0.7030385	0.071996376	-0.12851839	0.2263185	1.1184403	-0.06783262	0.096730255	-9.37	0.2484258025253345	0.13698577106359258
641	-0.05413668	0.2680806	0.69862324	0.06494311	-0.13070716	0.2253953	1.1161478	-0.05994153	0.09499985	-9.37	0.24704494706433186	0.1366311154437517
642	-0.05607569	0.26834965	0.69418496	0.05782031	-0.13289204	0.22455624	1.113788	-0.05211023	0.0932817	-9.37	0.24565587767449382	0.1362848900670733
643	-0.058019694	0.26866925	0.6897241999999999	0.050629046	-0.13507237	0.22380157	1.1113627000000001	-0.044338565	0.091576084	-9.37	0.24425913540959787	0.13594731011196684
644	-0.059968363	0.26903912	0.6852417	0.04337043	-0.1372475	0.22313148	1.1088737	-0.036626358	0.089883275	-9.37	0.24285527641741453	0.13561860217684024
645	-0.06192137	0.26945904	0.6807379	0.036045562	-0.13941683	0.22254619	1.1063226000000002	-0.028973408	0.08820354	-9.37	0.24144480263205143	0.13529896646529024
646	-0.06387837	0.26992866	0.6762136	0.028655566	-0.14157975	0.22204585	1.1037116000000002	-0.021379504	0.086537145	-9.36	0.24002831096193866	0.13498867419274796
647	-0.06583904	0.27044776	0.6716694000000001	0.021201566	-0.14373563	0.22163062	1.1010425	-0.013844417	0.08488435	-9.36	0.2386063458356925	0.13468795394980057
648	-0.06780301	0.27101594	0.66710603	0.013684699	-0.14588389999999998	0.22130057	1.0983173000000002	-0.006367898	0.0832454	-9.36	0.23717945919468944	0.13439706125586834
649	-0.06976995	0.2716329	0.6625241999999999	0.006106108000000001	-0.14802398	0.22105585	1.0955378	0.001050315	0.08162051	-9.36	0.23574819600598318	0.1341162351280528
650	-0.071739495	0.2722983	0.6579246	-0.001533055	-0.15015529	0.22089654	1.0927061000000002	0.0084105	0.08000993	-9.36	0.23431312626957368	0.13384574043963252
651	-0.07371129	0.27301174	0.65330803	-0.009231633000000001	-0.15227726	0.22082270000000004	1.0898243	0.015712958	0.07841387400000001	-9.36	0.23287482467409182	0.1335858485154969
652	-0.07568498	0.27377284	0.64867526	-0.01698846	-0.15438935	0.22083440000000001	1.0868946000000002	0.022957997	0.07683256	-9.36	0.23143387368594615	0.13333683997728424
653	-0.0776602	0.27458113	0.644027	-0.024802364	-0.15649100000000002	0.22093171	1.0839188999999998	0.030145952	0.07526621	-9.36	0.2299908154821404	0.13309896483633013
654	-0.07963658	0.27543625	0.63936406	-0.03267216	-0.15858169	0.22111462	1.0808996000000002	0.037277173	0.07371503	-9.36	0.2285462560126101	0.13287252304275726
655	-0.08161375	0.27633774	0.6346873000000001	-0.040596664	-0.16066086	0.22138315	1.0778386999999998	0.04435203	0.072179206	-9.36	0.2271007617266456	0.132657779271374
656	-0.083591335	0.27728513	0.6299975	-0.04857468	-0.16272804	0.22173733	1.0747383	0.051370900000000004	0.070658945	-9.36	0.2256548943677881	0.13245500541759092
657	-0.08556896	0.27827793	0.6252955	-0.056604996	-0.16478267	0.22217713	1.0716008	0.058334187	0.069154434	-9.35	0.22420926239631017	0.13226449698065104
658	-0.087546244	0.27931565	0.62058216	-0.064686425	-0.16682428	0.2227025	1.0684283	0.06524231	0.06766586	-9.35	0.22276442568882837	0.13208652614247876
659	-0.089522816	0.2803978	0.6158584	-0.07281775	-0.16885239	0.22331342	1.0652231	0.0720957	0.06619342	-9.35	0.2213209873722818	0.13192138155253771
660	-0.09149829	0.28152382	0.61112493	-0.08099776	-0.1708665	0.22400978	1.0619875	0.07889479	0.06473727	-9.35	0.2198795045283911	0.13176933992929002
661	-0.09347227	0.2826932	0.6063826999999999	-0.08922523	-0.17286617	0.22479151	1.0587238	0.085640036	0.06329761	-9.35	0.2184405767895864	0.13163068542710143
662	-0.09544438	0.28390536	0.6016326999999999	-0.09749891	-0.17485091	0.2256585	1.0554341999999999	0.09233191	0.061874595	-9.35	0.21700478454282124	0.1315056892111675
663	-0.09741422	0.28515974	0.59687567	-0.10581754	-0.17682032	0.22661063	1.0521213	0.09897088	0.060468413	-9.35	0.2155727279980456	0.13139464570558687
664	-0.09938139	0.28645575	0.5921126	-0.11417987	-0.17877391	0.22764775	1.0487874	0.10555743	0.059079234	-9.35	0.21414499969240652	0.131297824575232
665	-0.1013455	0.28779274	0.5873444	-0.12258461	-0.1807113	0.22876970000000002	1.0454345999999999	0.112092055	0.05770722	-9.35	0.2127221450458039	0.13121547215774534
666	-0.10330616	0.28917015	0.582572	-0.13103047	-0.18263203	0.22997631	1.0420655	0.11857527	0.056352545	-9.35	0.2113047901790407	0.13114787020086857
667	-0.10526295	0.2905873	0.57779634	-0.13951616	-0.18453570000000002	0.23126736	1.0386826	0.12500757	0.05501537	-9.34	0.2098935262177658	0.1310952872688286
668	-0.10721549	0.29204357	0.57301825	-0.14804034	-0.1864219	0.23264265	1.0352881	0.1313895	0.05369586	-9.34	0.20848891113743465	0.13105795216122468
669	-0.10916336	0.29353827	0.56823885	-0.15660168	-0.18829025	0.23410194	1.0318847	0.1377216	0.052394178	-9.34	0.20709158350814053	0.13103614201884686
670	-0.11110616	0.2950707	0.563459	-0.16519888	-0.19014034	0.23564497	1.0284746	0.14400437	0.051110484000000005	-9.34	0.2057020838327942	0.13103007148315862
671	-0.11304349	0.29664022	0.55867964	-0.17383054	-0.1919718	0.23727147	1.0250603999999999	0.15023838	0.04984494	-9.34	0.20432102447024875	0.13103998281386392
672	-0.11497495	0.29824606	0.5539018	-0.18249533	-0.19378424	0.23898114	1.0216446	0.15642418	0.048597705	-9.34	0.20294899528969446	0.13106610469988786
673	-0.11690017	0.2998875	0.5491264	-0.19119184	-0.19557728	0.2407737	1.0182296	0.16256231	0.04736893599999999	-9.34	0.20158657397718174	0.13110864105179967
674	-0.11881873	0.3015639	0.5443545	-0.19991873	-0.19735059	0.24264875	1.0148181	0.16865335	0.04615879	-9.34	0.20023436985248144	0.13116782071646677
675	-0.12073026	0.30327442	0.53958696	-0.20867458	-0.19910379	0.24460599	1.0114124	0.17469786	0.044967428	-9.34	0.19889293692884108	0.13124381465198368
676	-0.12263436	0.30501837	0.53482485	-0.21745799999999998	-0.20083652	0.24664503	1.0080152	0.18069643	0.043795004000000005	-9.34	0.1975628889643398	0.13133682627781185
677	-0.12453065	0.30679494	0.5300691999999999	-0.22626755	-0.20254846	0.24876550000000003	1.0046289000000002	0.1866496	0.04264168	-9.33	0.19624479563889186	0.1314470196971263
678	-0.12641872	0.30860338	0.5253209	-0.23510182	-0.20423931	0.25096697	1.0012562	0.19255799999999998	0.041507617000000004	-9.33	0.19493924538822513	0.13157456833684747
679	-0.12829821	0.3104429	0.5205810000000001	-0.24395937	-0.20590872	0.25324902	0.9978995	0.19842220000000002	0.040392965	-9.33	0.19364680906441162	0.13171961135811927
680	-0.13016872	0.3123127	0.51585054	-0.25283873	-0.20755643	0.25561118	0.99456143	0.20424275	0.039297894	-9.33	0.19236806725821853	0.131882295348699
681	-0.13202988	0.31421193	0.51113045	-0.26173845	-0.20918214	0.25805303	0.9912446	0.2100203	0.038222555	-9.33	0.19110360041021984	0.1320627474818762
682	-0.13388129	0.31613982	0.50642186	-0.27065706	-0.21078560000000002	0.26057407	0.98795146	0.21575543	0.037167123999999996	-9.33	0.18985397949458058	0.13226107538649243
683	-0.13572259	0.31809548	0.5017257	-0.27959308	-0.21236655	0.26317382	0.9846845	0.22144872	0.03613176	-9.33	0.18861975032913633	0.132477369419544
684	-0.13755341	0.32007807	0.49704292	-0.288545	-0.21392474	0.26585177	0.98144627	0.22710072	0.035116617	-9.33	0.1874014692433497	0.13271170991475992
685	-0.13937336	0.3220868	0.49237470000000005	-0.29751137	-0.21545994	0.26860747	0.97823906	0.23271197	0.03412188	-9.33	0.18619969100014583	0.13296415373807316
686	-0.14118211	0.3241208	0.48772198	-0.3064906	-0.21697196	0.27144033	0.97506547	0.23828302	0.033147696000000004	-9.33	0.1850149573391952	0.1332347554603585
687	-0.14297925	0.32617927	0.48308584	-0.31548122	-0.21846057	0.27434993	0.97192776	0.24381436	0.032194246	-9.32	0.18384781806864167	0.1335235369084737
688	-0.14476444	0.32826138	0.4784673	-0.32448167	-0.21992561	0.27733567	0.96882826	0.24930651	0.03126169	-9.32	0.18269878746174706	0.13383050725605247
689	-0.14653732	0.33036634	0.47386736	-0.33349043	-0.22136688	0.28039703	0.9657693000000002	0.25475994	0.030350192999999998	-9.32	0.18156839304823222	0.13415566249984337
690	-0.14829753	0.33249336	0.46928713	-0.34250593	-0.22278420000000002	0.28353348	0.9627532	0.26017510000000005	0.029459932999999997	-9.32	0.18045717160200414	0.13449898440097427
691	-0.15004472	0.33464164	0.46472759999999996	-0.35152662	-0.22417746	0.28674448	0.9597821	0.2655525	0.02859108	-9.32	0.17936562123030347	0.13486042710326276
692	-0.15177852	0.33681032	0.46018988	-0.3605509	-0.22554648	0.29002940000000005	0.9568583	0.27089250000000004	0.027743802999999997	-9.32	0.1782942560513526	0.13523993859534458
693	-0.15349859	0.33899868	0.45567495	-0.36957723	-0.22689116	0.29338777	0.95398396	0.27619556	0.026918266	-9.32	0.1772435779282057	0.13563745043591072
694	-0.15520458	0.34120584	0.45118389999999997	-0.378604	-0.22821136	0.29681894	0.9511611999999999	0.28146207	0.026114622	-9.32	0.17621406978980927	0.1360528698851659
695	-0.15689614	0.34343106	0.44671774	-0.38762959999999996	-0.22950698	0.30032232	0.94839215	0.28669244	0.025333026	-9.32	0.17520622304379102	0.13648609452728558
696	-0.15857293	0.34567356	0.44227758	-0.39665246	-0.23077795	0.30389738	0.9456789000000001	0.29188704	0.024573624	-9.32	0.17422052755320486	0.13693701181061482
697	-0.16023462	0.3479325	0.43786442	-0.40567094	-0.23202418	0.30754349999999997	0.94302356	0.29704624	0.023836552999999996	-9.31	0.17325744727994366	0.13740548931778976
698	-0.16188084	0.3502071	0.43347937	-0.41468343	-0.23324558	0.31126007	0.9404281999999999	0.3021705	0.023121951	-9.31	0.17231748172078196	0.13789138533451165
699	-0.16351129	0.3524966	0.42912340000000004	-0.42368826	-0.23444210000000001	0.3150465	0.93789476	0.3072601	0.022429945	-9.31	0.17140107200492435	0.13839453092681248
700	-0.16512567	0.35480016	0.42479768	-0.43268383	-0.2356137	0.31890213	0.9354252000000001	0.3123155	0.021760663	-9.31	0.17050868218341064	0.13891475700710362
701	-0.16672365	0.357117	0.42050317	-0.44166845	-0.23676033	0.32282642	0.9330216	0.31733704	0.021114232	-9.31	0.1696407806186498	0.1394518822432868
702	-0.16830492	0.35944638	0.41624102	-0.45064047	-0.23788199	0.3268187	0.9306858	0.32232514	0.02049077	-9.31	0.16879782515173172	0.1400057063035374
703	-0.1698692	0.36178744	0.41201225	-0.45959827	-0.23897862	0.33087835	0.9284198	0.32728016	0.019890388000000002	-9.31	0.16798025522193993	0.14057602644177164
704	-0.1714162	0.36413944	0.40781793	-0.46854013	-0.24005024	0.3350047	0.9262254999999999	0.33220252	0.019313203	-9.31	0.1671885252698483	0.14116262241803576
705	-0.1729456	0.36650154	0.40365916	-0.47746435	-0.24109684	0.33919713	0.9241046999999999	0.33709267	0.01875933	-9.31	0.1664230818019231	0.14176525788185876
706	-0.17445718	0.36887297	0.399537	-0.48636928	-0.24211845	0.343455	0.92205936	0.34195092	0.018228875	-9.31	0.16568435753587085	0.14238370384756346
707	-0.17595062	0.37125295	0.39545253	-0.4952532	-0.24311508	0.3477777	0.9200912	0.34677779999999997	0.017721944	-9.3	0.1649728034897851	0.1430177035875974
708	-0.17742568	0.37364066	0.3914068	-0.5041144000000001	-0.24408679	0.3521646	0.9182021999999999	0.35157365	0.017238636	-9.3	0.16428885221406045	0.14366701132441115
709	-0.17888209	0.37603527	0.3874009	-0.5129511999999999	-0.24503360000000002	0.35661513	0.91639405	0.35633895	0.016779052	-9.3	0.16363294031529238	0.1443313569359738
710	-0.1803196	0.37843603	0.38343588	-0.52176195	-0.2459556	0.36112866	0.9146685	0.36107415	0.016343296	-9.3	0.163005484188836	0.14501047283503263
711	-0.18173797	0.38084215	0.37951276	-0.5305449000000001	-0.24685284	0.3657046	0.91302735	0.3657797	0.015931463	-9.3	0.16240692310795338	0.14570408096824924
712	-0.18313694	0.3832528	0.37563264	-0.5392983	-0.24772538	0.37034237	0.91147226	0.370456	0.015543646999999999	-9.3	0.16183767738983496	0.14641188798392274
713	-0.18451628	0.38566718	0.37179655	-0.54802054	-0.24857333	0.37504143	0.9100049000000001	0.3751036	0.015179943000000001	-9.3	0.16129816079611545	0.14713361173823672
714	-0.18587573	0.38808453	0.36800548	-0.5567099	-0.24939677	0.37980118	0.9086270000000001	0.37972290000000003	0.014840446	-9.3	0.16078879312266625	0.14786895670423708
715	-0.18721507	0.390504	0.36426052	-0.5653646999999999	-0.2501958	0.3846211	0.90734005	0.38431442	0.014525241999999999	-9.3	0.1603099732971437	0.14861761588958025
716	-0.1885341	0.3929248	0.36056265	-0.5739833000000001	-0.25097054	0.38950065	0.9061458	0.38887858	0.014234423999999999	-9.3	0.15986210597007158	0.1493792971187122
717	-0.18983255	0.39534613	0.35691290000000003	-0.5825640000000001	-0.25172110000000003	0.3944393	0.90504587	0.3934159	0.013968083000000001	-9.3	0.15944561495928528	0.15015369615946933
718	-0.19111024	0.3977672	0.35331234	-0.59110504	-0.2524476	0.3994366	0.90404177	0.39792684	0.013726304	-9.29	0.15906090685910795	0.15094049499901446
719	-0.19236694	0.40018716	0.34976193	-0.59960485	-0.2531502	0.40449193	0.903135	0.40241188	0.013509171	-9.29	0.15870834253130342	0.15173938465254042
720	-0.19360246	0.40260524	0.3462627	-0.60806173	-0.25382903	0.40960494	0.9023271999999999	0.40687156	0.013316771000000002	-9.29	0.15838835432600826	0.1525500617773468
721	-0.19481656	0.4050206	0.34281567	-0.6164741	-0.2544842	0.41477504	0.9016197	0.41130635	0.013149183	-9.29	0.1581012975604129	0.1533722020811593
722	-0.19600907	0.40743244	0.3394218	-0.6248402	-0.25511596	0.42000183	0.90101415	0.41571674	0.013006486000000001	-9.29	0.15784757925132073	0.15420550054981572
723	-0.19717978	0.40983993	0.3360821	-0.63315845	-0.25572443	0.42528477	0.90051186	0.42010322	0.012888763999999999	-9.29	0.1576275536377572	0.155049633059426
724	-0.19832851	0.41224226	0.33279762	-0.64142716	-0.25630978	0.43062340000000005	0.9001144	0.42446634	0.012796097	-9.29	0.157441630069859	0.15590429312174744
725	-0.19945507	0.41463864	0.32956922	-0.6496448	-0.2568722	0.43601725	0.8998232	0.4288066	0.012728558999999999	-9.29	0.15729015555344728	0.1567691730800383
726	-0.20055926	0.41702813	0.3263979	-0.6578096	-0.2574119	0.44146579999999996	0.89963955	0.43312445	0.012686227	-9.29	0.15717347751553346	0.15764393800156298
727	-0.2016409	0.4194099	0.32328454	-0.6659201	-0.25792906	0.4469686	0.899565	0.43742040000000004	0.012669178	-9.29	0.15709195055044045	0.15852829650893835
728	-0.20269984	0.42178297	0.32023004	-0.6739745	-0.2584239	0.45252514	0.89960074	0.44169490000000006	0.012677485	-9.28	0.15704589281773884	0.15942190710856344
729	-0.20373589	0.42414638	0.31723526	-0.6819713000000001	-0.25889668	0.45813498	0.8997483000000001	0.44594827	0.012711222	-9.28	0.1570356164440528	0.16032447379772968
730	-0.20474887	0.4264992	0.31430107	-0.6899089	-0.25934762	0.46379766	0.9000090000000001	0.45018095	0.012770453000000001	-9.28	0.15706143688933985	0.16123568345788836
731	-0.20573862	0.4288403	0.31142828	-0.6977856	-0.25977698	0.46951273	0.9003841999999999	0.4543932	0.012855245	-9.28	0.15712364060128528	0.16215521497870236
732	-0.20670497	0.43116874	0.3086177	-0.7055999	-0.260185	0.4752797	0.9008751	0.45858526	0.012965668999999999	-9.28	0.15722247665031264	0.1630827536222577
733	-0.20764779	0.43348336	0.30587018	-0.7133501	-0.26057199999999997	0.4810981	0.9014832	0.46275740000000004	0.013101788999999999	-9.28	0.15735823840594232	0.16401799531177494
734	-0.20856687	0.43578312	0.3031864	-0.7210347	-0.2609382	0.4869674	0.9022096	0.46690977	0.013263668000000001	-9.28	0.1575311313048774	0.1649606180352357
735	-0.2094621	0.43806684	0.30056712	-0.7286520000000001	-0.26128393	0.49288726	0.9030556000000001	0.47104245	0.013451368	-9.28	0.15774140021599325	0.1659103090149203
736	-0.21033333	0.44033343	0.2980131	-0.73620045	-0.26160952	0.49885705	0.9040224	0.47515565	0.013664947	-9.28	0.15798925228658806	0.16686676039092344
737	-0.21118042	0.44258174	0.29552495	-0.7436784000000001	-0.26191529999999996	0.5048764	0.9051110000000001	0.47924936	0.013904459	-9.28	0.15827486591912843	0.16782964815424786
738	-0.21200323	0.44481072	0.2931033	-0.7510843	-0.26220155	0.5109447	0.9063224	0.48332363	0.014169958	-9.27	0.15859840280548607	0.16879865495948518
739	-0.21280165	0.44701925	0.29074878	-0.7584166	-0.26246867	0.5170616	0.9076575000000001	0.48737845	0.014461495	-9.27	0.15896001711492327	0.16977347190531608
740	-0.21357554	0.44920632	0.28846192	-0.76567364	-0.26271695	0.5232265	0.90911704	0.49141377	0.014779111999999999	-9.27	0.1593598369398278	0.1707537656121371
741	-0.2143248	0.45137084	0.2862433	-0.77285385	-0.2629468	0.529439	0.91070175	0.49542952	0.015122858999999999	-9.27	0.1597979791271108	0.17173922280585696
742	-0.21504933	0.4535118	0.2840934	-0.77995557	-0.26315856	0.53569853	0.9124121999999999	0.49942556	0.015492773999999999	-9.27	0.16027453465804883	0.17272951172570786
743	-0.21574901	0.45562822	0.28201273	-0.7869773	-0.2633526	0.5420047	0.9142492	0.50340176	0.015888896	-9.27	0.16078962131366054	0.17372433911628418
744	-0.21642376	0.45771906	0.2800017	-0.7939174	-0.26352929999999997	0.54835695	0.9162129000000001	0.507358	0.016311262	-9.27	0.16134326721927983	0.17472336210563486
745	-0.21707349	0.45978338	0.2780608	-0.80077434	-0.263689	0.55475485	0.9183040000000001	0.51129407	0.016759906	-9.27	0.16193557511199697	0.17572628720575112
746	-0.2176981	0.46182021	0.27619040000000006	-0.80754644	-0.26383212	0.5611979	0.9205228000000001	0.5152097	0.017234867	-9.27	0.16256658052864414	0.17673279013401902
747	-0.21829753	0.4638286	0.27439085	-0.8142322	-0.263959	0.56768554	0.9228695	0.5191045999999999	0.017736178000000002	-9.27	0.16323628169468435	0.17774255465804287
748	-0.21887168	0.46580762	0.2726625	-0.8208299000000001	-0.26406999999999997	0.57421744	0.92534435	0.52297854	0.018263888	-9.26	0.1639447502031504	0.17875526818979448
749	-0.21942051	0.46775636	0.27100566	-0.8273381	-0.26416552	0.58079296	0.92794746	0.52683127	0.018818032	-9.26	0.16469195724655913	0.17977062865878912
750	-0.21994393	0.46967396	0.26942059999999995	-0.8337551999999999	-0.26424596	0.5874117	0.93067896	0.53066236	0.019398656	-9.26	0.16547790574029456	0.18078833255588214
751	-0.22044191	0.47155952	0.26790759999999997	-0.8400795	-0.26431164	0.59407306	0.93353885	0.5344715	0.020005796	-9.26	0.16630258698798456	0.1818080626587706
752	-0.22091436	0.47341216	0.26646686	-0.8463094999999999	-0.264363	0.60077643	0.9365271000000001	0.5382584	0.020639498	-9.26	0.16716595336043974	0.18282952354758067
753	-0.22136128	0.47523105	0.26509859999999996	-0.8524434999999999	-0.26440040000000004	0.6075213	0.9396436	0.54202247	0.021299797999999998	-9.26	0.1680679599952664	0.18385240306085002
754	-0.22178258	0.47701535	0.263803	-0.8584801	-0.26442423	0.61430705	0.94288826	0.5457635000000001	0.021986736	-9.26	0.1690085535856264	0.18487642449538486
755	-0.22217825	0.47876424	0.26258022	-0.86441755	-0.26443487	0.621133	0.94626075	0.549481	0.02270035	-9.26	0.1699876539357927	0.18590126954529054
756	-0.22254823	0.48047695	0.26143035	-0.8702542999999999	-0.26443276	0.6279986999999999	0.9497609	0.55317444	0.023440681	-9.26	0.17100519168401676	0.18692665861525615
757	-0.22289252	0.4821526	0.26035357	-0.8759888000000001	-0.26441820000000005	0.6349034	0.9533885	0.5568434	0.024207765	-9.26	0.1720610803561486	0.1879523051785251
758	-0.22321108	0.48379055	0.25934994	-0.8816193999999999	-0.26439166	0.6418464	0.9571430000000001	0.5604874	0.02500164	-9.25	0.17315519853552927	0.18897790924291566
759	-0.22350389	0.48538992	0.2584195	-0.8871446	-0.26435345	0.64882714	0.96102417	0.56410587	0.02582234	-9.25	0.17428744449284025	0.19000320191602227
760	-0.22377093	0.48695004	0.2575623	-0.8925629999999999	-0.26430395	0.6558449000000001	0.96503145	0.5676984	0.026669899	-9.25	0.17545767861116454	0.19102791436324484
761	-0.22401218	0.48847014	0.2567784	-0.8978729999999999	-0.26424357	0.66289914	0.9691644	0.5712644	0.027544351	-9.25	0.17666578632849544	0.19205177530987058
762	-0.22422767	0.48994955	0.25606772	-0.9030732	-0.2641726	0.66998905	0.97342247	0.5748033	0.028445732	-9.25	0.17791159548334248	0.19307452000953343
763	-0.22441736	0.49138752	0.25543028	-0.90816224	-0.26409143	0.67711407	0.97780514	0.5783146	0.029374067	-9.25	0.179194960513699	0.19409590522550205
764	-0.22458129	0.4927834	0.25486597	-0.9131388	-0.26400045	0.6842734	0.9823117	0.5817975999999999	0.030329391	-9.25	0.18051565801388803	0.1951156763526062
765	-0.22471945	0.49413654	0.25437477	-0.9180016	-0.26389992	0.69146645	0.98694164	0.58525187	0.03131173	-9.25	0.18187355913378822	0.1961336097456103
766	-0.22483188	0.49544623	0.25395653	-0.9227493	-0.26379028	0.69869256	0.9916940999999999	0.5886766999999999	0.032321117999999996	-9.25	0.183268420422504	0.19714945737258138
767	-0.22491859	0.4967119	0.25361118	-0.92738074	-0.26367182	0.7059509	0.9965683000000001	0.59207153	0.033357576	-9.25	0.18470002741944802	0.19816299275822122
768	-0.22497965	0.4979329	0.25333852	-0.93189466	-0.26354486	0.7132409000000001	1.0015633	0.5954357	0.03442114	-9.25	0.18616814410718707	0.19917398511257456
769	-0.22501507	0.49910867	0.2531384	-0.93629	-0.26340979999999997	0.72056186	1.0066781999999999	0.59876865	0.03551182	-9.24	0.18767252534748502	0.2001822285660242
770	-0.22502491	0.5002386	0.25301066	-0.94056565	-0.26326692	0.727913	1.0119120000000001	0.6020696999999999	0.036629654	-9.24	0.1892129036235538	0.20118750415200923
771	-0.22500922	0.5013221	0.25295508	-0.94472045	-0.2631166	0.73529375	1.0172634	0.60533816	0.037774652	-9.24	0.19078898497416097	0.2021895884909981
772	-0.22496806	0.5023586	0.25297144	-0.9487534	-0.26295912	0.7427033000000001	1.0227312	0.60857344	0.03894684	-9.24	0.1924004727274789	0.2031882740587617
773	-0.22490148	0.50334764	0.25305948	-0.9526635	-0.26279488	0.750141	1.0283142	0.6117748000000001	0.040146243	-9.24	0.1940470550895869	0.20418336382722346
774	-0.22480956	0.5042887	0.25321895	-0.9564497999999999	-0.26262414	0.7576062	1.034011	0.61494166	0.041372873	-9.24	0.19572842880015565	0.20517466137471876
775	-0.22469234	0.5051812	0.2534496	-0.9601113000000001	-0.2624473	0.7650981	1.0398201999999999	0.61807334	0.042626752999999996	-9.24	0.19744424907624644	0.20616196580718968
776	-0.22454993	0.50602466	0.2537511	-0.96364725	-0.26226459999999996	0.77261615	1.0457404000000001	0.62116903	0.043907895999999995	-9.24	0.19919416115688493	0.20714510258556218
777	-0.22438243	0.50681865	0.25412315	-0.9670565999999999	-0.26207644	0.78015953	1.0517698999999998	0.6242281999999999	0.045216314	-9.24	0.2009778084264441	0.20812386752379838
778	-0.22418992	0.5075627	0.25456542	-0.97033864	-0.26188308	0.7877276	1.0579071000000002	0.62725	0.046552025	-9.24	0.20279479996891026	0.20909808533655613
779	-0.22397256	0.5082563	0.25507757	-0.97349256	-0.26168486	0.7953197	1.0641505	0.6302339	0.04791503	-9.23	0.2046447819121975	0.21006759616298257
780	-0.22373046	0.50889915	0.25565922	-0.9765176999999999	-0.2614821	0.80293506	1.0704981000000002	0.633179	0.04930534599999999	-9.23	0.20652729094106637	0.21103221411461046
781	-0.22346377	0.50949067	0.25631005	-0.97941315	-0.26127505	0.81057316	1.0769483999999998	0.63608474	0.05072297	-9.23	0.20844200167180377	0.21199178178467093
782	-0.22317265	0.5100306	0.2570296	-0.9821784	-0.26106405	0.81823325	1.0834993999999998	0.63895035	0.05216791	-9.23	0.2103884486121665	0.2129461422275607
783	-0.22285727	0.51051855	0.25781745	-0.9848127	-0.2608494	0.8259146	1.0901493	0.6417751	0.053640164000000004	-9.23	0.21236619980092197	0.21389513256023754
784	-0.2225178	0.51095414	0.25867322	-0.9873155	-0.26063135	0.83361655	1.0968959999999999	0.6445582	0.055139728	-9.23	0.21437479847838592	0.21483859579639955
785	-0.22215445	0.511337	0.2595965	-0.9896862	-0.26041025	0.84133846	1.1037376	0.647299	0.056666598	-9.23	0.21641380409482405	0.215776392341001
786	-0.2217674	0.5116668	0.26058674	-0.9919242	-0.2601863	0.84907955	1.1106718999999998	0.6499968	0.05822076599999999	-9.23	0.21848273722388542	0.21670835930939636
787	-0.22135687	0.5119433	0.26164353	-0.99402916	-0.25995988	0.8568393	1.1176968999999999	0.6526508000000001	0.059802223	-9.23	0.2205811249947747	0.21763438560705664
788	-0.22092307	0.51216614	0.2627664	-0.99600047	-0.25973117	0.864617	1.1248103	0.6552603	0.061410955999999996	-9.23	0.22270848803605142	0.2185543110315906
789	-0.22046624	0.512335	0.2639548	-0.99783766	-0.2595005	0.8724119	1.1320101	0.6578245	0.06304696	-9.22	0.22486431790909242	0.21946800856471313
790	-0.2199866	0.51244974	0.26520824	-0.9995404	-0.2592681	0.8802235	1.1392938999999997	0.6603428000000001	0.06471021	-9.22	0.22704814318883682	0.2203753585627295
791	-0.21948443	0.51251006	0.2665262	-1.0011083	-0.25903428	0.8880511000000001	1.1466593	0.66281426	0.06640069	-9.22	0.22925939974803075	0.2212762235342637
792	-0.21895999	0.5125157	0.26790813	-1.0025411	-0.25879928	0.89589405	1.1541041	0.6652383000000001	0.06811838	-9.22	0.23149759072686094	0.22217050056061485
793	-0.21841352	0.51246655	0.26935345	-1.0038383	-0.25856334	0.90375173	1.1616258999999998	0.6676141	0.06986325	-9.22	0.2337622025549189	0.2230580554293535
794	-0.21784532	0.51236236	0.27086163	-1.0049999	-0.25832674	0.91162354	1.1692221	0.6699409000000001	0.07163529	-9.22	0.23605265113918728	0.2239387885725234
795	-0.21725567	0.5122029	0.2724321	-1.0060254000000002	-0.25808972	0.9195088	1.1768905	0.67221797	0.07343447	-9.22	0.23836844129750145	0.22481258216685526
796	-0.21664485	0.5119881	0.27406420000000004	-1.0069146999999998	-0.25785252	0.92740697	1.1846282	0.67444456	0.07526078	-9.22	0.24070897111513773	0.22567931901222363
797	-0.21601322	0.51171774	0.2757574	-1.0076678	-0.2576154	0.93531734	1.1924331	0.6766199	0.07711418	-9.22	0.24307369264313594	0.22653893206927556
798	-0.21536106	0.5113918	0.2775111	-1.0082843000000001	-0.25737858	0.94323933	1.2003021999999999	0.6787432	0.078994654	-9.22	0.24546204042348904	0.22739127816159796
799	-0.2146887	0.5110101	0.27932456	-1.0087643	-0.2571423	0.95117235	1.2082332	0.6808137	0.08090217400000001	-9.21	0.24787342121783196	0.22823629391254655
800	-0.21399648	0.51057255	0.28119725	-1.0091075	-0.25690684	0.9591156999999999	1.2162232	0.6828306	0.08283672	-9.21	0.2503072442005878	0.2290738506489143
801	-0.21328476	0.5100791	0.2831285	-1.0093140999999999	-0.25667238	0.96706885	1.2242696000000002	0.68479306	0.084798254	-9.21	0.25276290101258847	0.22990388116715543
802	-0.21255386	0.5095297	0.28511759999999997	-1.009384	-0.25643915	0.97503114	1.2323697	0.6867004	0.08678675400000001	-9.21	0.2552398105621066	0.2307262911983929
803	-0.21180417	0.5089243	0.28716385	-1.0093173	-0.25620744	0.983002	1.2405206	0.68855166	0.088802196	-9.21	0.2577373005558667	0.23154098987288985
804	-0.21103604	0.50826293	0.28926665	-1.0091139	-0.25597739999999997	0.9909808000000001	1.2487196000000003	0.6903461	0.090844534	-9.21	0.26025480832462144	0.23234788547291152
805	-0.21024987	0.50754553	0.29142523	-1.008774	-0.25574926	0.998967	1.2569638	0.69208294	0.09291375	-9.21	0.2627916799756114	0.23314690244559064
806	-0.20944604	0.50677216	0.29363889	-1.0082978999999999	-0.25552329999999995	1.0069599	1.2652506000000001	0.6937612	0.09500978	-9.21	0.265347254194887	0.2339379835727244
807	-0.20862493	0.5059428	0.29590690000000003	-1.0076855	-0.25529966	1.014959	1.2735766000000002	0.6953802	0.09713261599999999	-9.21	0.2679208942570004	0.23472100523990413
808	-0.20778695	0.5050576	0.29822853	-1.0069373	-0.2550786	1.0229638	1.2819393	0.6969390000000001	0.0992822	-9.21	0.27051195064774414	0.23549594338602775
809	-0.20693251	0.50411654	0.30060306	-1.0060533	-0.2548603	1.0309734	1.2903354999999999	0.6984366999999999	0.10145850000000001	-9.2	0.2731197311423153	0.23626267687199942
810	-0.20606205	0.5031197	0.30302975	-1.0050339	-0.25464502	1.0389874	1.2987623	0.6998724000000001	0.10366146	-9.2	0.27574356093710156	0.2370211565971635
811	-0.20517595	0.5020672	0.3055078	-1.0038793	-0.25443289999999996	1.0470053	1.3072169	0.70124525	0.10589105	-9.2	0.2783828174629847	0.23777131921749997
812	-0.2042747	0.5009592	0.30803648	-1.0025898000000002	-0.25422415	1.0550263	1.3156961999999999	0.70255435	0.10814720400000001	-9.2	0.2810367891618288	0.23851308238972324
813	-0.20335871	0.49979588	0.31061497	-1.0011661	-0.254019	1.0630499	1.3241973	0.70379883	0.11042989	-9.2	0.2837047737868669	0.23924641838312669
814	-0.20242846	0.4985773	0.31324255	-0.9996083	-0.2538176	1.0710753999999998	1.3327171	0.70497775	0.112739034	-9.2	0.2863860856236335	0.23997123130425724
815	-0.20148438	0.4973037	0.31591842	-0.9979169	-0.2536202	1.0791024	1.3412527	0.7060901999999999	0.11507460000000001	-9.2	0.289080059148229	0.24068748518336727
816	-0.20052697	0.49597526	0.31864178	-0.9960924000000001	-0.25342697	1.0871301000000002	1.349801	0.7071352	0.117436506	-9.2	0.2917859449246105	0.24139511124439095
817	-0.1995567	0.4945922	0.32141182	-0.99413526	-0.25323808	1.0951579	1.358359	0.70811194	0.11982471	-9.2	0.29450305848378927	0.24209405664349767
818	-0.19857402	0.49315473	0.32422775	-0.9920459999999999	-0.25305375	1.103185	1.3669236999999999	0.7090193	0.12223913	-9.2	0.2972306492127186	0.24278425846622384
819	-0.19757947	0.49166313	0.3270887	-0.98982507	-0.25287417	1.1112111	1.3754921	0.7098565	0.12467971	-9.19	0.2999680583200582	0.2434656801914105
820	-0.19657353	0.4901176	0.32999393	-0.9874731	-0.25269949999999997	1.1192351999999999	1.3840611	0.71062255	0.12714638	-9.19	0.30271451598152166	0.2441382533180998
821	-0.1955567	0.4885185	0.33294258	-0.9849905000000001	-0.25252995	1.1272569	1.3926278	0.71131647	0.12963907	-9.19	0.3054693528954315	0.2448019370377245
822	-0.19452949	0.48686606	0.33593377	-0.98237795	-0.25236565	1.1352753999999998	1.401189	0.7119373	0.13215771	-9.19	0.3082317942484834	0.2454566693843561
823	-0.19349243	0.4851606	0.3389667	-0.9796360000000001	-0.25220677	1.1432903	1.4097416	0.71248406	0.13470222	-9.19	0.3110011413055378	0.2461024067415932
824	-0.19244604	0.4834024	0.34204048	-0.9767653000000001	-0.25205353	1.1513007	1.4182827	0.71295583	0.13727254	-9.19	0.3137766425646591	0.2467391035039147
825	-0.19139086	0.48159188	0.34515432	-0.9737664	-0.25190607	1.1593062	1.4268091999999999	0.71335155	0.13986856	-9.19	0.3165575981356684	0.24736671394100387
826	-0.19032742	0.47972938	0.3483073	-0.97064	-0.25176457	1.1673062	1.435318	0.7136704	0.14249021	-9.19	0.3193432781503508	0.24798519933646782
827	-0.18925628	0.4778153	0.35149866	-0.9673868	-0.25162914	1.1753	1.4438058999999999	0.71391135	0.1451374	-9.19	0.32213293217395356	0.24859450380775236
828	-0.188178	0.47585008	0.35472754	-0.9640074000000001	-0.25149995	1.1832871	1.4522700000000002	0.71407366	0.14781006	-9.19	0.32492589807211136	0.24919460103599278
829	-0.18709314	0.47383422	0.35799307	-0.96050256	-0.25137717	1.1912669	1.460707	0.71415645	0.15050808	-9.19	0.32772142754443695	0.2497854432740166
830	-0.18600228	0.47176817	0.36129445	-0.95687306	-0.25126085	1.1992388999999999	1.4691138000000001	0.714159	0.1532314	-9.18	0.33051883625630696	0.2503670008877275
831	-0.18490599	0.46965247	0.3646308	-0.9531196	-0.25115114	1.2072026000000002	1.4774872	0.71408063	0.1559799	-9.18	0.33331743032981453	0.2509392355009705
832	-0.18380485	0.46748775	0.36800128	-0.9492429	-0.25104815	1.2151573	1.4858242	0.7139206	0.15875350000000002	-9.18	0.3361165252985509	0.25150211145888907
833	-0.18269946	0.4652745	0.37140507	-0.9452439	-0.25095198	1.2231025	1.4941216999999998	0.7136783	0.16155209	-9.18	0.33891542621742665	0.2520556126621469
834	-0.18159041	0.46301344	0.37484127	-0.9411233	-0.25086266	1.2310378999999998	1.5023761999999998	0.7133531999999999	0.16437557	-9.18	0.34171346803153135	0.2525996905891252
835	-0.1804783	0.46070513	0.37830904	-0.936882	-0.2507803	1.2389628000000001	1.510585	0.7129448	0.16722381	-9.18	0.34450999740753174	0.25313434385059197
836	-0.17936374	0.45835024	0.38180754	-0.9325209999999999	-0.25070497	1.246877	1.5187445	0.71245253	0.17009668	-9.18	0.3473043087459437	0.2536595416851291
837	-0.1782473	0.4559495	0.38533592	-0.92804116	-0.25063667	1.2547799	1.5268518999999998	0.7118760000000001	0.17299405	-9.18	0.35009579139237296	0.2541752751184365
838	-0.17712961	0.4535035	0.38889337	-0.9234435	-0.25057545	1.2626713999999999	1.5349042	0.7112147	0.17591576	-9.18	0.35288381756904186	0.25468155755501615
839	-0.17601125	0.45101294	0.39247903	-0.9187290000000001	-0.25052136	1.2705507	1.5428982	0.7104684	0.17886165	-9.18	0.35566770108796436	0.2551783553606229
840	-0.1748928	0.44847852	0.39609212	-0.9138988000000001	-0.25047440000000004	1.2784176999999999	1.5508311000000001	0.70963675	0.18183157	-9.17	0.35844686242782164	0.25566570125321325
841	-0.17377488	0.4459009	0.39973179	-0.9089540999999999	-0.25043455	1.2862719999999999	1.5586996000000002	0.70871943	0.18482535	-9.17	0.3612206137888718	0.2561435846788825
842	-0.17265807	0.44328073	0.40339723	-0.90389585	-0.25040185	1.2941133999999999	1.5665011	0.70771617	0.18784279	-9.17	0.36398840508325786	0.2566120336734764
843	-0.17154297	0.4406187	0.40708765	-0.8987254000000001	-0.25037634	1.3019413	1.5742326000000002	0.7066268	0.19088371	-9.17	0.3667495601669227	0.2570710593923506
844	-0.17043017	0.4379155	0.41080227	-0.893444	-0.25035802	1.3097556000000001	1.5818911	0.70545113	0.19394793	-9.17	0.3695034828299162	0.25752068744471174
845	-0.16932027	0.4351718	0.41454023	-0.8880528	-0.25034687	1.3175558	1.5894736999999999	0.70418906	0.19703522	-9.17	0.3722495424837367	0.2579609234010151
846	-0.16821386	0.43238837	0.41830078	-0.8825533000000001	-0.25034297	1.3253418	1.5969778000000001	0.7028404	0.20014541	-9.17	0.3749871584520255	0.25839183600648524
847	-0.16711153	0.42956585	0.42208314	-0.8769466999999999	-0.25034629999999997	1.3331133999999998	1.6044005	0.70140517	0.20327824	-9.17	0.37771575178000133	0.2588134489296012
848	-0.1660139	0.42670494	0.42588648	-0.8712344999999999	-0.25035688	1.3408701	1.6117389	0.6998831999999999	0.20643353	-9.17	0.38043465296830914	0.2592257867654488
849	-0.1649215	0.42380634	0.42971003	-0.86541814	-0.25037473	1.3486118	1.6189903	0.6982746999999999	0.20961104	-9.17	0.38314331469588814	0.2596289076172157
850	-0.16383499	0.42087078	0.43355299999999997	-0.85949904	-0.25039986	1.3563383	1.6261522	0.69657946	0.21281056	-9.16	0.3858411568748813	0.2600228693590965
851	-0.16275491	0.41789895	0.43741465	-0.8534788000000001	-0.25043225	1.3640492	1.6332216	0.69479764	0.21603182	-9.16	0.3885275449729877	0.26040770087657117
852	-0.16168188	0.41489154	0.44129413	-0.8473589	-0.25047195	1.3717445	1.640196	0.69292927	0.21927461	-9.16	0.39120192504640783	0.2607834759612198
853	-0.16061647	0.4118493	0.44519076	-0.841141	-0.25051892	1.3794241000000003	1.6470728	0.69097453	0.22253868	-9.16	0.393863751974339	0.26115026640213596
854	-0.1595593	0.4087729	0.44910370000000005	-0.83482677	-0.2505732	1.3870878	1.6538491999999998	0.68893355	0.2258238	-9.16	0.3965124079131105	0.2615081260162627
855	-0.15851091	0.40566307	0.45303223	-0.8284178	-0.25063473	1.3947353	1.6605229	0.68680644	0.22912972	-9.16	0.3991473582864931	0.2618571256979405
856	-0.15747193	0.40252054	0.45697558	-0.82191586	-0.2507036	1.4023668	1.6670911	0.68459344	0.23245618	-9.16	0.4017680280395762	0.26219734782399823
857	-0.15644291	0.39934602	0.46093294	-0.81532276	-0.25077972	1.4099817	1.6735513	0.6822948	0.23580293	-9.16	0.4043738114850193	0.2625288456716656
858	-0.15542448	0.39614022	0.46490362	-0.8086401	-0.25086316	1.4175805000000001	1.6799009999999999	0.67991066	0.2391697	-9.16	0.40696421801235627	0.2628517213532523
859	-0.15441719	0.39290383	0.46888685	-0.80186987	-0.25095385	1.4251627	1.6861377	0.6774414000000001	0.24255624	-9.16	0.4095386464006551	0.26316604419857464
860	-0.15342163	0.3896376	0.47288188	-0.7950138000000001	-0.25105187	1.4327284	1.6922588	0.6748873000000001	0.24596229	-9.15	0.41209655155107705	0.2634718945132148
861	-0.15243839	0.38634223	0.47688803	-0.78807366	-0.25115716	1.4402774999999999	1.698262	0.67224866	0.24938756	-9.15	0.41463741890935685	0.2637693593622216
862	-0.15146804	0.38301843	0.48090458	-0.78105134	-0.25126976	1.4478098999999998	1.7041446	0.66952586	0.2528318	-9.15	0.41716067060985984	0.26405850796352925
863	-0.15051116	0.37966692	0.48493078	-0.77394867	-0.25138965	1.4553257	1.7099043	0.6667193	0.2562947	-9.15	0.41966580266485853	0.26433944080350386
864	-0.1495683	0.3762884	0.48896602	-0.7667675	-0.25151688	1.4628246999999999	1.7155387	0.66382957	0.25977597	-9.15	0.4221522988424386	0.26461223917840027
865	-0.14864004	0.37288365	0.49300959999999994	-0.7595097	-0.25165138	1.470307	1.7210453000000001	0.6608569999999999	0.26327536	-9.15	0.42461964345525954	0.2648769855042111
866	-0.14772691	0.36945325	0.49706087	-0.75217706	-0.25179324	1.4777726	1.7264217	0.6578022	0.26679254	-9.15	0.4270673281150775	0.26513376683463746
867	-0.14682944	0.365998	0.50111914	-0.74477154	-0.2519424	1.4852213	1.731666	0.65466577	0.2703272	-9.15	0.42949489207964153	0.2653826949221542
868	-0.1459482	0.36251858	0.5051838	-0.73729503	-0.25209895	1.4926533000000002	1.7367758000000002	0.65144825	0.27387908	-9.15	0.43190184748331706	0.2656238695323891
869	-0.1450837	0.35901567	0.5092542	-0.72974944	-0.2522629	1.5000683000000001	1.7417491999999999	0.6481503000000001	0.2774478	-9.15	0.4342877153054301	0.26585739402861835
870	-0.14423646	0.35548997	0.5133298	-0.7221367	-0.25243428	1.5074667	1.7465843	0.6447725999999999	0.28103304	-9.14	0.436652107658382	0.2660834119766333
871	-0.14340703	0.3519422	0.51740986	-0.71445864	-0.25261316	1.5148482	1.7512793999999998	0.64131594	0.28463453	-9.14	0.438994589943979	0.2663020351741569
872	-0.14259592	0.34837303	0.5214939000000001	-0.70671725	-0.2527996	1.5222131	1.7558327	0.6377809	0.2882519	-9.14	0.4413147509632535	0.266513409064112
873	-0.14180365	0.34478313	0.52558124	-0.6989145	-0.25299364	1.5295611999999998	1.7602426	0.63416845	0.2918848	-9.14	0.4436121805844201	0.26671766477509856
874	-0.14103073	0.3411732	0.5296714	-0.69105244	-0.25319539999999996	1.5368925	1.7645077	0.6304793000000001	0.29553290000000004	-9.14	0.44588649255360085	0.26691496101901807
875	-0.14027767	0.33754387	0.5337637	-0.6831328000000001	-0.25340492	1.5442073	1.7686263	0.6267142	0.29919586	-9.14	0.44813731623836517	0.26710543052018426
876	-0.13954496	0.33389586	0.53785765	-0.6751577	-0.25362226	1.5515053	1.7725973999999998	0.62287426	0.30287329999999996	-9.14	0.45036431647398206	0.2672892452741003
877	-0.1388331	0.3302298	0.54195267	-0.66712916	-0.25384757	1.5587868999999999	1.7764196	0.61896014	0.30656484	-9.14	0.452567122606057	0.26746658132182005
878	-0.13814257	0.32654634	0.5460482	-0.6590490999999999	-0.25408086	1.5660517	1.7800916000000002	0.6149729	0.31027016	-9.14	0.45474537448084096	0.26763756561532215
879	-0.13747384	0.3228462	0.55014384	-0.65091956	-0.25432223	1.5733001	1.7836126	0.61091346	0.31398883	-9.14	0.4568988230556954	0.26780241431355756
880	-0.13682735	0.31912994	0.554239	-0.6427425	-0.25457179999999996	1.580532	1.7869811999999998	0.60678273	0.31772047	-9.13	0.4590270771316528	0.26796126661585545
881	-0.13620356	0.31539828	0.55833304	-0.63452	-0.25482965	1.5877473	1.7901967	0.60258186	0.32146475	-9.13	0.4611298576221466	0.2681143136285305
882	-0.1356029	0.3116518	0.5624256	-0.62625396	-0.25509587	1.5949464	1.7932581000000003	0.5983118000000001	0.32522124	-9.13	0.4632069110840226	0.2682617447422834
883	-0.13502583	0.30789116	0.56651616	-0.61794657	-0.25537053	1.6021291000000002	1.7961646	0.5939736	0.32898954	-9.13	0.4652579145747715	0.2684037409234435
884	-0.13447273	0.30411702	0.57060426	-0.60959977	-0.25565374	1.6092956	1.7989156000000002	0.5895683	0.33276927	-9.13	0.4672826462410312	0.2685405049853442
885	-0.13394402	0.30033007	0.5746893	-0.6012156	-0.25594562	1.6164459	1.8015103	0.58509713	0.33655998	-9.13	0.4692808269962353	0.26867221953481185
886	-0.13344009	0.29653093	0.57877094	-0.59279615	-0.25624627	1.6235801	1.8039483	0.58056116	0.3403613	-9.13	0.4712522466646703	0.26879910002725066
887	-0.13296135	0.29272032	0.58284867	-0.5843435	-0.25655574	1.6306982	1.8062289	0.5759615	0.34417278	-9.13	0.47319664223793456	0.2689213304245149
888	-0.13250814	0.28889894	0.58692205	-0.57585967	-0.2568742	1.6378003	1.8083516	0.5712993000000001	0.347994	-9.13	0.4751137978969024	0.2690391125270383
889	-0.13208088	0.28506747	0.5909906	-0.5673467	-0.25720170000000003	1.6448866000000002	1.8103162	0.5665758000000001	0.35182455	-9.13	0.4770035484548781	0.26915267141139537
890	-0.13167988	0.2812266	0.5950539	-0.5588066999999999	-0.2575384	1.6519569	1.8121221999999997	0.56179225	0.35566396	-9.13	0.4788656486153454	0.2692621904791717
891	-0.13130552	0.2773771	0.59911156	-0.5502418	-0.25788435	1.6590115	1.8137695	0.5569498	0.3595118	-9.12	0.48069995478140093	0.26936790678355366
892	-0.1309581	0.2735196	0.60316306	-0.541654	-0.25823972	1.6660504	1.8152577	0.55204976	0.3633676	-9.12	0.4825062566894743	0.2694700121477867
893	-0.13063797	0.26965487	0.60720813	-0.5330454000000001	-0.2586046	1.6730736000000002	1.8165869	0.54709333	0.36723092	-9.12	0.4842844196095869	0.2695687343991245
894	-0.13034546	0.26578367	0.6112463	-0.5244181	-0.25897905	1.6800811999999998	1.8177568	0.54208183	0.37110132	-9.12	0.48603427820129397	0.2696642736671944
895	-0.13008085	0.26190665	0.6152772	-0.51577425	-0.25936323	1.6870733	1.8187673999999998	0.53701663	0.37497833	-9.12	0.4877556871900432	0.26975685573683966
896	-0.12984446	0.25802457	0.61930037	-0.50711584	-0.25975728	1.6940501000000001	1.8196188999999998	0.5318989000000001	0.37886149999999996	-9.12	0.4894485296016693	0.2698467137353747
897	-0.12963654	0.2541382	0.6233155	-0.49844510000000003	-0.26016125	1.7010113999999998	1.8203113000000002	0.52673006	0.3827503	-9.12	0.49111265227402157	0.26993404774624363
898	-0.1294574	0.25024828	0.62732214	-0.48976406	-0.26057529999999995	1.7079575	1.8208448	0.5215115	0.38664436	-9.12	0.4927479804331928	0.27001909329267687
899	-0.1293073	0.2463555	0.63132	-0.48107487	-0.26099953	1.7148883000000001	1.8212192999999999	0.51624453	0.39054313	-9.12	0.4943543404383511	0.27010204310836516
900	-0.12918647	0.24246065	0.63530856	-0.47237962	-0.26143405	1.7218041000000002	1.8214355	0.51093054	0.39444613	-9.12	0.49593170520551055	0.27018315920483293
901	-0.12909518	0.23856446	0.6392875	-0.46368048	-0.261879	1.7287047999999998	1.8214933	0.50557095	0.39835295	-9.11	0.4974799221829859	0.2702626295498219
902	-0.12903367	0.23466766	0.64325637	-0.4549795	-0.26233447	1.7355907	1.8213931	0.50016713	0.40226302	-9.11	0.4989989265529421	0.27034068821407303
903	-0.12900214	0.230771	0.6472148	-0.44627884	-0.2628006	1.7424616000000002	1.8211355	0.4947205	0.4061759	-9.11	0.5004886362423748	0.27041755421108327
904	-0.12900081	0.22687523	0.6511624	-0.43758062	-0.2632775	1.7493176	1.8207209	0.48923254	0.4100911	-9.11	0.5019489819890043	0.27049344614541043
905	-0.12902991	0.22298108	0.6550986999999999	-0.42888695	-0.26376528	1.7561592000000001	1.8201497	0.48370463	0.41400808	-9.11	0.5033799161862352	0.27056860374755837
906	-0.12908961	0.21908931	0.65902334	-0.42019996	-0.26426408	1.7629860000000002	1.8194225	0.47813829999999996	0.41792640000000003	-9.11	0.5047813561725616	0.27064321915511197
907	-0.1291801	0.21520065	0.662936	-0.41152176	-0.26477399999999995	1.7697983	1.8185398999999998	0.47253495	0.42184553	-9.11	0.5061532737968147	0.2707175259996328
908	-0.12930158	0.21131586	0.66683614	-0.40285447	-0.26529512	1.7765961	1.8175026	0.46689612	0.42576495	-9.11	0.5074956219530444	0.2707917372522018
909	-0.12945418	0.20743565	0.67072344	-0.39420024	-0.26582763	1.7833796999999998	1.8163112000000001	0.46122324	0.42968420000000007	-9.11	0.5088083757794867	0.27086608199429146
910	-0.12963809	0.20356078	0.6745975000000001	-0.38556114	-0.26637158	1.7901490000000002	1.8149664	0.45551786	0.43360272	-9.11	0.5100914948588222	0.27094075671138346
911	-0.12985343	0.19969197	0.678458	-0.37693933	-0.26692706	1.7969042000000002	1.8134689	0.44978154	0.43751999999999996	-9.1	0.5113449765295452	0.2710159778951672
912	-0.13010034	0.19582993	0.6823045	-0.36833692	-0.2674942	1.8036453000000001	1.8118196	0.44401577	0.44143555	-9.1	0.5125687986966876	0.27109195710302875
913	-0.13037895	0.1919754	0.68613666	-0.359756	-0.26807308	1.8103726000000002	1.8100188999999998	0.43822214	0.44534886	-9.1	0.5137629481322056	0.27116888480576007
914	-0.13068937	0.18812913	0.68995404	-0.35119873	-0.2686638	1.817086	1.8080678	0.4324022	0.44925934	-9.1	0.5149274010415184	0.2712469637514045
915	-0.1310317	0.1842918	0.6937564	-0.34266722	-0.26926643	1.8237858	1.8059671000000002	0.42655754	0.45316654	-9.1	0.5160622019963244	0.27132640352335347
916	-0.13140605	0.18046413	0.69754326	-0.33416358	-0.26988104	1.830472	1.8037176	0.42068973	0.45706993	-9.1	0.5171673310799494	0.2714073861423955
917	-0.1318125	0.17664686	0.70131433	-0.32568994	-0.27050778	1.8371449	1.8013202000000001	0.4148004	0.46096894	-9.1	0.5182428233867009	0.27149012154187574
918	-0.1322511	0.17284068	0.7050692	-0.31724846	-0.27114668	1.8438044999999998	1.7987756999999998	0.40889117	0.46486306	-9.1	0.5192886751000341	0.27157478235058247
919	-0.13272195	0.16904631	0.7088076	-0.30884126	-0.27179780000000003	1.8504508999999998	1.7960848999999999	0.40296370000000004	0.46875173	-9.1	0.5203049041030163	0.27166154500646905
920	-0.13322508	0.16526447	0.7125291	-0.30047047	-0.27246127	1.8570843999999997	1.7932488999999998	0.39701957	0.47263446	-9.1	0.521291564334916	0.27175061423817215
921	-0.13376054	0.16149586	0.7162335	-0.29213828	-0.27313712	1.863705	1.7902685	0.39106047	0.47651067	-9.09	0.5222486736348724	0.27184215010042856
922	-0.13432838	0.15774119	0.7199203000000001	-0.28384683	-0.27382544	1.8703130000000001	1.7871448	0.3850881	0.48037985	-9.09	0.5231762876417669	0.2719363456183504
923	-0.13492858	0.15400118	0.72358924	-0.27559829999999996	-0.2745263	1.8769084999999999	1.7838787	0.37910408	0.48424146	-9.09	0.5240744413620504	0.2720333627840144
924	-0.1355612	0.15027651	0.72723997	-0.26739478	-0.27523977	1.8834916000000002	1.7804711	0.37311012	0.48809490000000005	-9.09	0.5249431615457154	0.27213335615546447
925	-0.13622616	0.14656793	0.7308723000000001	-0.25923850000000004	-0.2759659	1.8900626	1.7769230999999999	0.36710790000000004	0.49193966	-9.09	0.5257825470551555	0.2722365039607918
926	-0.1369235	0.14287612	0.7344857	-0.25113162	-0.2767048	1.8966213	1.7732357	0.36109912	0.49577522	-9.09	0.5265925812850655	0.27234293738101717
927	-0.13765316	0.1392018	0.7380799	-0.24307631	-0.27745646	1.9031682	1.7694098999999999	0.35508543	0.49960098	-9.09	0.5273733653200616	0.2724528258892855
928	-0.13841507	0.13554569	0.7416547	-0.23507473	-0.27822098	1.9097031000000002	1.7654470000000002	0.3490685	0.50341636	-9.09	0.5281249519443724	0.2725663096161353
929	-0.1392092	0.13190846	0.74520975	-0.22712907	-0.27899846	1.9162264999999998	1.7613478999999999	0.34304997	0.5072209	-9.09	0.5288474172755602	0.27268354673914474
930	-0.14003547	0.12829085	0.74874467	-0.2192415	-0.27978897	1.9227381999999997	1.7571138	0.33703148	0.5110140000000001	-9.09	0.5295407846204631	0.27280465620736055
931	-0.14089379	0.124693505	0.7522593000000001	-0.21141422	-0.28059256	1.9292386000000001	1.7527458999999999	0.33101466	0.514795	-9.08	0.5302051553689301	0.27292979721548677
932	-0.14178406	0.12111716	0.7557533000000001	-0.20364937	-0.2814093	1.9357276	1.7482453999999998	0.3250011	0.5185635000000001	-9.08	0.5308405925225661	0.2730590829997241
933	-0.14270619	0.11756246	0.7592264	-0.19594917	-0.2822393	1.9422054	1.7436131999999998	0.31899240000000006	0.52231884	-9.08	0.5314471158155355	0.27319263171702063
934	-0.14366004	0.114030056	0.7626784000000001	-0.18831578	-0.28308257	1.9486721999999999	1.738851	0.31299022	0.52606046	-9.08	0.5320248829991213	0.2733305975487989
935	-0.1446455	0.11052057	0.76610905	-0.18075131	-0.28393927	1.955128	1.7339596999999998	0.30699608	0.52978796	-9.08	0.5325739204741542	0.2734730721196293
936	-0.14566241	0.107034616	0.76951814	-0.17325789	-0.28480947	1.9615728	1.7289406000000003	0.3010116	0.5335006999999999	-9.08	0.5330942982361031	0.2736201619220336
937	-0.14671065	0.10357277	0.77290547	-0.16583754	-0.28569323	1.9680066999999999	1.7237952	0.2950383	0.53719825	-9.08	0.5335861413133833	0.2737719854081586
938	-0.14779006	0.1001356	0.77627075	-0.15849233	-0.28659067	1.97443	1.7185243000000001	0.28907776	0.54088014	-9.08	0.5340494991788546	0.2739286305109884
939	-0.14890046	0.09672368	0.77961385	-0.15122420000000003	-0.28750184	1.9808424999999998	1.7131298	0.28313154	0.5445459	-9.08	0.5344845298890326	0.27409020347851076
940	-0.15004171	0.093337536	0.78293455	-0.1440351	-0.28842690000000004	1.9872444	1.7076126	0.27720112	0.548195	-9.08	0.534891276838612	0.2742567815811661
941	-0.15121363	0.089977704	0.7862326999999999	-0.13692695	-0.2893659	1.9936355	1.7019741999999998	0.2712881	0.55182713	-9.07	0.5352698725505172	0.27442843614003815
942	-0.15241602	0.086644694	0.78950804	-0.1299016	-0.29031890000000005	2.0000162	1.696216	0.26539394	0.55544174	-9.07	0.5356204548419232	0.27460527036851773
943	-0.1536487	0.083339006	0.7927605	-0.122960895	-0.29128602	2.0063863	1.6903392	0.25952014	0.55903846	-9.07	0.5359431096020338	0.2747873319053999
944	-0.15491147	0.08006111	0.7959898	-0.1161066	-0.29226735	2.012746	1.6843455000000003	0.25366822	0.5626168	-9.07	0.5362380004978307	0.27497471521365485
945	-0.15620412	0.07681147	0.79919595	-0.109340474	-0.29326293	2.0190952	1.678236	0.24783967	0.56617653	-9.07	0.5365052551962954	0.2751674551907523
946	-0.15752643	0.07359055	0.8023786	-0.102664225	-0.2942728	2.025434	1.6720123	0.24203597	0.56971717	-9.07	0.5367450142642806	0.2753656200479137
947	-0.15887819	0.07039876	0.8055376999999999	-0.09607952	-0.29529712	2.0317624	1.665676	0.2362586	0.57323825	-9.07	0.5369574311685096	0.27556927374540935
948	-0.16025917	0.067236535	0.8086730999999999	-0.08958801	-0.29633588	2.0380802	1.6592282999999999	0.23050900000000002	0.57673955	-9.07	0.537142624770086	0.2757784303019008
949	-0.16166915	0.064104296	0.8117846	-0.08319127	-0.29738915	2.0443873	1.6526706999999998	0.22478865	0.5802206	-9.07	0.5373007306969091	0.2759931230424731
950	-0.16310786	0.061002415	0.8148721999999999	-0.076890856	-0.29845703	2.050684	1.646005	0.219099	0.58368105	-9.07	0.53743199128505	0.2762134322950092
951	-0.16457506	0.057931285	0.81793565	-0.07068829	-0.29953957	2.05697	1.6392326000000002	0.21344148	0.5871206	-9.07	0.5375365222344368	0.276439360590336
952	-0.1660705	0.05489128	0.8209749	-0.06458506	-0.30063677	2.0632448	1.632355	0.20781751	0.59053886	-9.06	0.5376144460948032	0.2766708967820212
953	-0.16759393	0.051882762	0.82398975	-0.058582592999999995	-0.30174875	2.0695086	1.6253737	0.20222853	0.59393543	-9.06	0.5376659448078412	0.2769080786911127
954	-0.16914506	0.04890608	0.8269801	-0.052682284	-0.30287552	2.075761	1.6182905	0.19667594	0.59731	-9.06	0.5376911948732204	0.27715090880090476
955	-0.17072365	0.045961577	0.82994586	-0.046885500000000004	-0.30401716	2.0820017	1.6111071000000001	0.19116117	0.6006621999999999	-9.06	0.5376903667295636	0.27739938886956034
956	-0.17232937	0.043049585	0.83288693	-0.04119356	-0.3051737	2.0882306	1.603825	0.18568558	0.60399157	-9.06	0.5376636265407848	0.2776535174673109
957	-0.17396197	0.040170416	0.83580315	-0.035607744	-0.30634516	2.0944471	1.5964457	0.18025059	0.6072979000000001	-9.06	0.5376111094451201	0.27791325084653723
958	-0.17562115	0.037324395	0.83869445	-0.030129292999999998	-0.30753163	2.1006513	1.5889711000000002	0.17485757	0.6105808000000001	-9.06	0.5375330600118449	0.27817861883065137
959	-0.1773066	0.034511834	0.84156066	-0.024759412	-0.30873314	2.1068425	1.5814028999999998	0.16950789	0.61383986	-9.06	0.537429609446378	0.2784495692632743
960	-0.17901805	0.03173302	0.8444017	-0.019499261	-0.30994967	2.1130204	1.5737427	0.16420293	0.6170748	-9.06	0.5373009521897659	0.27872607235882607
961	-0.18075515	0.028988242	0.84721744	-0.014349968999999999	-0.3111813	2.1191847000000004	1.5659925	0.15894401	0.62028515	-9.06	0.5371472910945528	0.2790081170357169
962	-0.18251762	0.026277773	0.8500078000000001	-0.00931262	-0.3124281	2.1253347000000002	1.5581539	0.1537324	0.6234706999999999	-9.05	0.5369687705712616	0.2792956390487044
963	-0.18430512	0.023601886	0.8527726000000001	-0.004388261	-0.31369	2.1314704	1.5502285	0.14856936	0.626631	-9.05	0.5367655964834186	0.2795886161525191
964	-0.18611734	0.02096085	0.8555118	0.000422104	-0.3149671	2.1375911	1.5422183999999999	0.1434561	0.62976575	-9.05	0.5365379631652385	0.2798870033803971
965	-0.18795395	0.018354928	0.85822517	0.005117504	-0.3162594	2.1436962999999998	1.5341253000000001	0.13839376	0.63287455	-9.05	0.5362860181273734	0.28019074063996396
966	-0.18981466	0.015784377	0.8609126	0.009697012	-0.31756696	2.1497857999999996	1.525951	0.13338348	0.6359570999999999	-9.05	0.5360099724732564	0.2804997987787306
967	-0.19169912	0.013249442	0.863574	0.014159733	-0.31888974	2.1558588	1.5176972	0.12842637	0.6390130999999999	-9.05	0.5357099763954678	0.2808140878357735
968	-0.193607	0.010750359	0.8662091999999999	0.018504817	-0.32022768	2.1619146000000002	1.5093658	0.12352349	0.6420421	-9.05	0.5353861870475057	0.28113353040793676
969	-0.19553798	0.00828736	0.86881816	0.02273145	-0.32158077	2.167953	1.5009582000000001	0.11867586	0.6450439	-9.05	0.535038797287688	0.28145806819302654
970	-0.1974917	0.0058606714	0.8714006	0.026838856	-0.32294893	2.1739736	1.4924765	0.113884486	0.64801806	-9.05	0.5346680153314879	0.2817876486149085
971	-0.19946782	0.0034705151	0.87395644	0.030826298999999998	-0.32433212	2.1799755000000003	1.483922	0.10915032	0.65096426	-9.05	0.5342739323582733	0.2821221448017351
972	-0.20146596	0.0011171116	0.8764856	0.03469308	-0.32573017	2.1859581	1.4752964	0.10447431	0.65388227	-9.04	0.5338567485924491	0.2824614643896827
973	-0.20348579	-0.0011993246	0.87898785	0.038438544	-0.32714304	2.191921	1.4666013999999998	0.09985737	0.65677166	-9.04	0.5334166302744303	0.2828055320738739
974	-0.20552687	-0.0034785743	0.88146305	0.042062065999999995	-0.32857051	2.1978636000000003	1.4578385	0.09530034	0.65963215	-9.04	0.5329537497996594	0.28315423829224245
975	-0.20758888	-0.0057204342	0.8839111	0.045563072	-0.3300125	2.203785	1.4490094	0.09080409	0.6624634	-9.04	0.5324682496112313	0.2835074640991511
976	-0.2096714	-0.007924696	0.8863318000000001	0.048941012	-0.33146882	2.2096848	1.4401155	0.086369425	0.66526514	-9.04	0.5319603075036216	0.28386510853606334
977	-0.21177404	-0.0100911595	0.888725	0.05219538	-0.33293933	2.2155626	1.4311584	0.08199714	0.668037	-9.04	0.5314301104687787	0.28422708201013464
978	-0.21389638	-0.012219626	0.8910905000000001	0.055325713	-0.3344238	2.2214174	1.4221396000000002	0.07768799	0.6707787	-9.04	0.5308777886298581	0.28459323381539325
979	-0.21603803	-0.0143099	0.89342827	0.058331583	-0.33592212	2.2272487	1.4130608	0.07344272	0.67348987	-9.04	0.5303035433058128	0.28496347048761195
980	-0.21819858	-0.016361784	0.89573807	0.06121259	-0.33743402	2.2330556	1.4039233	0.06926202	0.6761703	-9.04	0.5297074992533377	0.2853376375400383
981	-0.22037761	-0.018375095	0.8980197	0.06396839	-0.33895934	2.238838	1.3947285	0.065146595	0.67881966	-9.04	0.529089866765142	0.2857156538603351
982	-0.2225747	-0.020349652	0.90027297	0.06659865	-0.34049785	2.2445948	1.3854781	0.061097078	0.6814376	-9.03	0.528450777831125	0.2860973660562389
983	-0.22478941	-0.022285312	0.9024978000000001	0.0691031	-0.34204933	2.2503252000000002	1.3761735000000002	0.057114113	0.68402386	-9.03	0.5277903910840319	0.2864826341082436
984	-0.2270213	-0.02418197	0.904694	0.07148149	-0.34361354	2.2560291	1.3668162	0.053198304	0.68657815	-9.03	0.5271089364203352	0.28687137811401764
985	-0.22926998	-0.026039556	0.9068613999999999	0.07373362	-0.34519023	2.2617054	1.3574076000000002	0.04935024	0.6891001999999999	-9.03	0.5264065214385436	0.28726343242157204
986	-0.23153497	-0.02785803	0.9089999	0.07585931	-0.34677914	2.2673535	1.3479495000000001	0.045570485	0.69158965	-9.03	0.5256833557957893	0.2876586877290235
987	-0.23381586	-0.029637393	0.9111091999999998	0.07785843	-0.34838	2.2729728	1.3384433	0.041859582	0.6940463000000001	-9.03	0.5249395950734628	0.28805701761830965
988	-0.23611218	-0.031377677	0.9131892	0.07973088	-0.34999257	2.2785627999999996	1.3288908000000001	0.038218055	0.69646984	-9.03	0.5241754611948468	0.288458322349256
989	-0.23842347	-0.033078946	0.9152396999999999	0.08147661	-0.35161656	2.2841225	1.3192935	0.034646392000000005	0.69885993	-9.03	0.523391073238264	0.2888624453092159
990	-0.2407493	-0.0347413	0.9172604999999999	0.08309557	-0.35325167	2.2896514	1.309653	0.031145072000000003	0.70121634	-9.03	0.52258662348714	0.28926927808824626
991	-0.24308918	-0.03636487	0.9192514999999999	0.08458778	-0.3548976	2.2951487999999998	1.2999711999999999	0.027714552000000003	0.7035389	-9.03	0.5217623421724141	0.28967870645673166
992	-0.24544267	-0.0379498	0.92121243	0.08595329	-0.356554	2.300614	1.2902497	0.024355272	0.7058272	-9.02	0.5209183797716345	0.2900905991849037
993	-0.24780929	-0.03949628	0.9231431999999999	0.08719216	-0.35822064	2.3060467	1.28049	0.021067647000000002	0.7080810000000001	-9.02	0.5200549439845712	0.2905048655244618
994	-0.25018856	-0.04100453	0.9250434999999999	0.088304505	-0.35989709999999997	2.3114457	1.270694	0.017852074	0.7103001	-9.02	0.519172187624529	0.2909213410901081
995	-0.25257996	-0.04247479	0.9269132999999999	0.08929048	-0.3615831	2.3168106	1.2608633	0.014708928999999999	0.7124842	-9.02	0.5182703289272927	0.2913399273956411
996	-0.25498307	-0.043907333	0.9287523000000001	0.09015024	-0.36327833	2.3221407000000003	1.2509996	0.011638571	0.714633	-9.02	0.5173495200357867	0.2917605025741711
997	-0.25739735	-0.04530245	0.9305604	0.09088399	-0.36498237	2.3274355	1.2411047	0.008641345	0.71674633	-9.02	0.5164100100771079	0.29218296134115057
998	-0.25982234	-0.04666047	0.9323374	0.09149197	-0.36669487	2.332694	1.2311803	0.005717573	0.71882397	-9.02	0.5154519480525459	0.29260715524256026
999	-0.26225752	-0.047981743	0.93408316	0.09197443	-0.36841547	2.337916	1.2212281	0.002867568	0.72086555	-9.02	0.5144755643162662	0.29303300343954625
1000	-0.26470238	-0.049266636	0.93579763	0.092331655	-0.3701438	2.3431002999999997	1.21125	9.159999999999999e-05	0.7228709	-9.02	0.5134810298805407	0.29346034975359125
1001	-0.26715642	-0.050515547	0.93748075	0.092563964	-0.37187946	2.3482466	1.2012475	-0.0026099689999999997	0.72483975	-9.02	0.5124685739407815	0.29388909764697185
1002	-0.26961914	-0.05172889	0.93913233	0.09267171	-0.37362209999999996	2.353354	1.1912223999999998	-0.005236955	0.7267719	-9.01	0.5114383620672396	0.29431911304617553
1003	-0.27209002	-0.052907106	0.94075245	0.09265524	-0.37537125	2.358422	1.1811767	-0.007789085	0.72866714	-9.01	0.5103906746299076	0.2947503018406802
1004	-0.27456856	-0.054050654	0.942341	0.09251497	-0.37712651	2.36345	1.1711118	-0.010266121999999999	0.73052514	-9.01	0.5093256740097606	0.2951825399175841
1005	-0.27705422	-0.055160023	0.9438979999999999	0.092251346	-0.37888753	2.3684373	1.1610298000000001	-0.012667846000000002	0.7323457	-9.01	0.5082436140322177	0.29561572215113635
1006	-0.2795465	-0.05623572	0.9454234	0.09186486	-0.38065383	2.3733833	1.1509322	-0.014994053	0.73412865	-9.01	0.5071447009195011	0.2960497279575251
1007	-0.28204486	-0.057278257	0.9469173000000001	0.09135607	-0.38242498	2.378287	1.1408208999999998	-0.017244551	0.7358737	-9.01	0.506029147155138	0.2964844161068056
1008	-0.28454876	-0.058288187	0.9483796	0.090725556	-0.38420057	2.3831482000000004	1.1306976	-0.019419163	0.73758066	-9.01	0.5048972151945548	0.29691970804718126
1009	-0.2870577	-0.05926607	0.9498103000000001	0.08997398	-0.38598013	2.3879662	1.1205641000000002	-0.021517735	0.73924935	-9.01	0.5037491439400451	0.2973554845470356
1010	-0.28957114	-0.060212497	0.9512094999999999	0.08910202	-0.38776326	2.3927400000000003	1.1104223	-0.023540137000000003	0.7408794	-9.01	0.5025851322328566	0.2977916053453193
1011	-0.29208854	-0.061128058	0.9525771999999999	0.08811042	-0.3895495	2.3974693	1.1002737	-0.02548626	0.7424708000000001	-9.01	0.501405451561362	0.298227979318098
1012	-0.29460934	-0.062013373	0.9539134	0.08699997	-0.39133835	2.4021529999999998	1.0901204	-0.027356016	0.7440232	-9.01	0.5002103214639985	0.29866445540684905
1013	-0.29713306	-0.06286908	0.9552181999999999	0.085771486	-0.39312935	2.406791	1.0799642	-0.02914934	0.74553645	-9.0	0.4990000564754906	0.2991009720056572
1014	-0.29965913	-0.063695826	0.9564915999999999	0.08442587	-0.39492202	2.4113824	1.0698068	-0.030866185	0.7470103	-9.0	0.4977748673784617	0.2995373857936034
1015	-0.302187	-0.0644943	0.95773363	0.082964025	-0.39671588	2.4159267000000004	1.0596502	-0.032506526	0.7484446	-9.0	0.496535050705213	0.29997359999760104
1016	-0.30471617	-0.06526517	0.9589443000000001	0.08138693	-0.39851043	2.420423	1.049496	-0.034070357999999995	0.7498391	-9.0	0.49528080010400266	0.30040947129601414
1017	-0.30724606	-0.066009164	0.96012384	0.079695605	-0.40030512	2.4248707	1.0393463	-0.0355577	0.75119364	-9.0	0.494012449107132	0.3008448958137548
1018	-0.30977613	-0.06672698	0.96127224	0.0778911	-0.4020995	2.4292696	1.029203	-0.03696858	0.752508	-9.0	0.49273030556311714	0.3012797996904753
1019	-0.31230587	-0.067419365	0.96238947	0.07597451	-0.40389296	2.4336182999999996	1.0190679	-0.03830305	0.75378203	-9.0	0.4914345519199583	0.3017139945597081
1020	-0.31483468	-0.06808707	0.9634756999999999	0.073947	-0.40568504	2.4379168	1.0089427	-0.039561182	0.75501543	-9.0	0.49012551696512513	0.30214741948758633
1021	-0.31736207	-0.068730876	0.96453106	0.07180974	-0.40747514	2.4421642000000006	0.9988295	-0.04074306	0.7562082	-9.0	0.4888035060074065	0.3025799433426998
1022	-0.3198875	-0.069351554	0.96555555	0.06956396	-0.40926272	2.4463599	0.9887301	-0.04184879	0.7573599	-9.0	0.48746876188918226	0.3030114466190433
1023	-0.3224104	-0.069949925	0.9665493000000001	0.06721094	-0.41104725	2.450503	0.97864634	-0.042878497	0.75847065	-8.99	0.48612157259688993	0.3034417941781082
1024	-0.3249303	-0.07052679	0.96751237	0.06475198	-0.4128281	2.4545937	0.9685803	-0.04383231	0.75954	-8.99	0.4847623151279492	0.3038709423929124
1025	-0.3274467	-0.07108302	0.9684449	0.062188447	-0.41460472	2.4586303	0.95853376	-0.044710375	0.76056796	-8.99	0.48339117290710576	0.3042986805598283
1026	-0.32995903	-0.07161944	0.96934706	0.059521715999999995	-0.41637653	2.4626129	0.9485087	-0.045512863	0.76155424	-8.99	0.4820085271649835	0.3047249586287215
1027	-0.33246684	-0.072136946	0.9702189	0.05675323	-0.4181429	2.4665406	0.938507	-0.046239942	0.76249874	-8.99	0.48061464902594125	0.3051496327063479
1028	-0.3349696	-0.072636396	0.9710605999999999	0.05388445	-0.41990325	2.4704127000000002	0.9285306000000001	-0.046891805	0.76340127	-8.99	0.47920983992570665	0.305572580383217
1029	-0.33746684	-0.07311871	0.9718722	0.0509169	-0.42165694	2.4742289	0.9185814	-0.047468647	0.76426166	-8.99	0.47779443644406505	0.3059937084916247
1030	-0.33995807	-0.07358478	0.9726539000000001	0.047852118	-0.42340338	2.4779880000000003	0.9086614	-0.04797069	0.76507974	-8.99	0.47636869291047923	0.3064128511761335
1031	-0.34244284	-0.07403554	0.9734059000000002	0.044691704000000006	-0.42514189999999996	2.4816902	0.8987725000000001	-0.04839816	0.7658554	-8.99	0.4749330292710139	0.3068299628710302
1032	-0.3449206	-0.07447193	0.9741281999999999	0.04143728	-0.4268719	2.4853342	0.88891655	-0.048751305999999994	0.76658833	-8.99	0.47348764671107446	0.30724485397417195
1033	-0.34739095	-0.074894845	0.97482103	0.03809052	-0.42859268	2.4889195	0.87909555	-0.049030382000000004	0.76727855	-8.98	0.47203292142091197	0.30765741744038794
1034	-0.3498534	-0.075305164	0.97548455	0.034653116	-0.43030363	2.4924457	0.86931145	-0.04923565	0.7679258000000001	-8.98	0.4705691973026632	0.3080675487222172
1035	-0.35230753	-0.07570374	0.9761188000000001	0.031126788	-0.4320041	2.4959119999999997	0.85956615	-0.04936739	0.7685299	-8.98	0.46909676440252174	0.30847510337139356
1036	-0.35475284	-0.0760914	0.9767239999999999	0.027513271000000002	-0.43369335	2.4993181	0.8498616	-0.04942589	0.7690906999999999	-8.98	0.46761602123438045	0.3088799791558344
1037	-0.35718894	-0.07646896	0.97730035	0.023814319	-0.43537077	2.502663	0.8401997999999999	-0.049411446	0.7696081	-8.98	0.4661272726112289	0.30928201912621595
1038	-0.3596154	-0.07683721	0.9778478999999999	0.020031703999999997	-0.43703568	2.5059462000000003	0.83058274	-0.049324367	0.77008176	-8.98	0.46463085106892393	0.30968109848386305
1039	-0.36203173	-0.077196926	0.97836685	0.016167216	-0.43868732	2.5091669999999997	0.82101226	-0.049164977	0.77051157	-8.98	0.46312710501024706	0.3100770731948005
1040	-0.3644376	-0.07754885	0.97885746	0.012222656	-0.44032505	2.5123248	0.81149036	-0.048933603	0.77089727	-8.98	0.46161638183184395	0.31046981676489804
1041	-0.36683258	-0.07789371	0.97931975	0.008199845	-0.44194818	2.5154192	0.80201906	-0.048630577	0.77123874	-8.98	0.46009906024786507	0.31085921079419593
1042	-0.3692163	-0.07823223	0.97975403	0.004100614	-0.44355595	2.5184495	0.7926003	-0.048256256	0.77153575	-8.98	0.4585754962386118	0.3112451123098614
1043	-0.3715883	-0.078565106	0.98016036	-7.32e-05	-0.4451477	2.521415	0.78323597	-0.047810987	0.77178806	-8.97	0.45704601194071537	0.31162737092053616
1044	-0.37394822	-0.078893006	0.9805389999999999	-0.004319693	-0.4467227	2.524315	0.77392817	-0.047295142000000005	0.7719955	-8.97	0.45551099030153064	0.31200584239021684
1045	-0.3762957	-0.07921661	0.9808901	-0.00863703	-0.44828019999999996	2.5271492	0.7646788	-0.04670909	0.77215785	-8.97	0.45397081525743066	0.31238041176011055
1046	-0.37863037	-0.07953655	0.98121387	-0.013023308999999999	-0.44981948	2.5299165	0.75548977	-0.046053223	0.77227485	-8.97	0.4524257842612614	0.3127508919531875
1047	-0.38095185	-0.07985346	0.9815105	-0.017476626000000002	-0.45133984	2.5326169	0.74636316	-0.045327942999999996	0.7723463	-8.97	0.4508763488001056	0.3131171961708886
1048	-0.38325983	-0.080167964	0.98178023	-0.021995068	-0.4528405	2.5352497000000005	0.7373008000000001	-0.044533644000000004	0.77237207	-8.97	0.44932286567112484	0.3134791716430112
1049	-0.3855539	-0.08048066	0.9820232	-0.026576707	-0.45432073	2.5378141	0.7283046999999999	-0.043670735999999995	0.7723518	-8.97	0.44776567478388174	0.313836648911512
1050	-0.38783377	-0.08079214	0.9822396000000001	-0.031219603	-0.45577982	2.5403104	0.71937674	-0.04273964	0.77228534	-8.97	0.4462052340466491	0.3141895679755143
1051	-0.39009908	-0.081102975	0.98242974	-0.03592181	-0.45721695	2.5427377	0.7105188	-0.04174078	0.7721725	-8.97	0.4446419052078141	0.3145377498354364
1052	-0.3923495	-0.08141372	0.9825938	-0.040681355	-0.45863143	2.545096	0.7017327	-0.040674582	0.77201307	-8.97	0.4430761075651834	0.31488110123705293
1053	-0.39458472	-0.081724934	0.98273194	-0.045496274	-0.46002245	2.5473852000000003	0.69302034	-0.039541498	0.7718069000000001	-8.96	0.44150827870596865	0.31521951394850634
1054	-0.39680442	-0.08203714	0.9828445	-0.050364595	-0.46138927	2.5496051	0.68438363	-0.03834197	0.7715538000000001	-8.96	0.4399388477167363	0.31555287875129545
1055	-0.39900833	-0.08235088	0.9829315999999999	-0.055284318	-0.46273115	2.5517557	0.6758243	-0.03707645	0.7712536999999999	-8.96	0.4383682409343754	0.3158810970692367
1056	-0.4011961	-0.08266667	0.98299354	-0.060253456	-0.46404728	2.5538368	0.66734415	-0.035745412000000004	0.7709064	-8.96	0.4367968863185132	0.31620404999008545
1057	-0.40336743	-0.08298502	0.9830306000000001	-0.06527000000000001	-0.46533695	2.5558484	0.658945	-0.03434932	0.77051175	-8.96	0.4352252254282612	0.3165216427919449
1058	-0.40552205	-0.08330642	0.9830431000000001	-0.07033194599999999	-0.46659932	2.557791	0.6506288	-0.03288865	0.7700697	-8.96	0.43365380207305315	0.3168338242183521
1059	-0.4076597	-0.08363136	0.98303103	-0.07543728	-0.46783364	2.559664	0.6423970999999999	-0.03136389	0.7695801	-8.96	0.4320829279450755	0.3171404326184296
1060	-0.40978009	-0.083960325	0.9829949	-0.08058396	-0.46903917	2.5614684	0.6342518	-0.02977551	0.7690429	-8.96	0.43051321670970494	0.3174414677114193
1061	-0.4118829	-0.08429376	0.98293495	-0.085769966	-0.47021508	2.5632036	0.6261946	-0.028124	0.768458	-8.96	0.4289450484987263	0.31773676931271216
1062	-0.41396794	-0.08463212	0.9828513000000001	-0.09099327	-0.47136065	2.5648703999999998	0.6182273	-0.026409825	0.76782525	-8.96	0.42737893852693554	0.3180263093418278
1063	-0.4160349	-0.08497586	0.9827444	-0.09625183	-0.47247505	2.5664689999999997	0.61035156	-0.024633434	0.76714474	-8.96	0.4258154019871643	0.318310007611275
1064	-0.41808358	-0.08532543	0.98261446	-0.1015436	-0.47355753	2.5679993999999997	0.6025691	-0.022795277000000003	0.7664163	-8.95	0.4242548719220508	0.31858775962674524
1065	-0.42011365	-0.08568124	0.9824617	-0.10686652	-0.4746073	2.5694623	0.5948817	-0.020895794	0.7656399	-8.95	0.422697899530563	0.31885952367767223
1066	-0.42212495	-0.08604372	0.9822865	-0.11221856	-0.47562358	2.5708577999999997	0.58729106	-0.018935438	0.7648156	-8.95	0.4211449674438404	0.3191252122323277
1067	-0.4241172	-0.08641329	0.9820890999999999	-0.11759765400000001	-0.47660562	2.5721867	0.57979876	-0.016914662	0.7639433000000001	-8.95	0.41959660331627785	0.31938479262951275
1068	-0.4260902	-0.08679034	0.98186994	-0.12300174	-0.47755262	2.5734491000000004	0.57240665	-0.014833909	0.76302296	-8.95	0.4180533146850222	0.3196381744068308
1069	-0.4280437	-0.08717528	0.9816292	-0.12842874	-0.4784639	2.5746458	0.5651162	-0.012693626000000001	0.7620547	-8.95	0.4165156289822456	0.31988532776441203
1070	-0.4299775	-0.0875685	0.98136735	-0.13387659	-0.47933862	2.575777	0.55792934	-0.010494263	0.7610384	-8.95	0.41498406793921705	0.3201261712172962
1071	-0.43189138	-0.08797038	0.9810846999999999	-0.13934317	-0.48017612	2.5768437	0.5508475	-0.008236271	0.75997424	-8.95	0.41345920153268223	0.32036069667052025
1072	-0.43378517	-0.08838132	0.9807815999999999	-0.1448264	-0.48097566	2.577846	0.5438724	-0.005920106	0.75886226	-8.95	0.41194151149391006	0.32058881450083826
1073	-0.43565866	-0.08880168	0.9804584999999999	-0.15032414	-0.48173649999999996	2.578785	0.5370057	-0.003546212	0.75770247	-8.95	0.41043160805481466	0.32081052614272254
1074	-0.43751168	-0.08923184	0.9801158000000001	-0.15583429	-0.48245797	2.579661	0.53024906	-0.001115043	0.756495	-8.94	0.40893000369149657	0.32102576332274335
1075	-0.43934408	-0.08967216	0.97975385	-0.16135469	-0.48313934	2.5804744	0.52360404	0.001372955	0.75523996	-8.94	0.4074372148409737	0.321234461924698
1076	-0.4411556	-0.090123005	0.9793731	-0.16688323	-0.48377988	2.5812266	0.51707226	0.003917327	0.75393754	-8.94	0.4059538999244363	0.3214366536595042
1077	-0.4429462	-0.09058473	0.978974	-0.17241776	-0.48437896	2.5819178	0.51065534	0.0065176159999999995	0.75258785	-8.94	0.4044805508672752	0.32163226475691725
1078	-0.44471565	-0.09105769	0.978557	-0.17795612	-0.48493585	2.5825489	0.50435483	0.009173364	0.7511909999999999	-8.94	0.40301775412362667	0.32182127902710866
1079	-0.44646385	-0.091542214	0.97812253	-0.18349615	-0.48544988	2.5831206	0.49817237	0.011884117	0.7497472	-8.94	0.4015660799693332	0.3220036673175694
1080	-0.4481906	-0.09203865	0.9776710999999999	-0.18903570000000003	-0.48592037	2.5836337000000005	0.49210948	0.014649421999999999	0.7482566999999999	-8.94	0.4001261206644092	0.3221794084066817
1081	-0.4498958	-0.092547305	0.97720313	-0.19457258	-0.48634666	2.5840888	0.48616773	0.017468825	0.74671966	-8.94	0.39869842232352154	0.32234846276973744
1082	-0.45157933	-0.093068525	0.9767190999999998	-0.20010462	-0.48672807	2.5844872000000003	0.48034868	0.020341875	0.74513626	-8.94	0.39728361860591044	0.3225108575656945
1083	-0.45324108	-0.09360259	0.97621953	-0.20562968	-0.48706394	2.584829	0.47465384	0.023268119	0.74350685	-8.94	0.3958822276323789	0.32266651093904336
1084	-0.4548809	-0.094149776	0.97570497	-0.21114554	-0.48735362	2.585116	0.46908456	0.026247093	0.7418316	-8.93	0.39449493266294133	0.3228154961783478
1085	-0.45649868	-0.09471034	0.97517586	-0.21665002	-0.48759648	2.5853479999999998	0.46364218	0.029278336000000002	0.74011075	-8.93	0.3931221778794475	0.32295770034459703
1086	-0.45809433	-0.09528451	0.9746326999999999	-0.22214095	-0.48779187	2.5855265	0.45832786	0.032361384	0.73834467	-8.93	0.39176460651994743	0.3230931715295959
1087	-0.45966777	-0.09587249	0.97407603	-0.22761612	-0.48793912	2.585652	0.45314269999999995	0.03549578	0.7365335999999999	-8.93	0.39042273403857763	0.3232218634129996
1088	-0.46121886	-0.09647447	0.97350645	-0.23307334	-0.48803765	2.5857257999999996	0.44808775	0.038681056	0.7346778	-8.93	0.38909717039625547	0.3233438071219247
1089	-0.46274757	-0.09709061	0.9729244	-0.23851041	-0.48808682	2.5857484	0.44316396	0.04191675	0.7327776	-8.93	0.3877884107528665	0.3234589574706433
1090	-0.46425378	-0.09772106	0.9723305	-0.24392515	-0.48808604	2.5857208	0.43837222	0.0452024	0.7308334	-8.93	0.3864970315748193	0.3235673212491979
1091	-0.46573746	-0.098365955	0.9717252000000001	-0.24931537	-0.48803467	2.585644	0.43371332	0.048537545	0.72884554	-8.93	0.38522357198905305	0.32366890127983283
1092	-0.46719858	-0.0990254	0.9711091999999999	-0.25467885	-0.48793212	2.5855188	0.42918807	0.051921725	0.7268143	-8.93	0.3839685717781915	0.3237636885058886
1093	-0.46863705	-0.099699475	0.97048295	-0.2600134	-0.48777777	2.5853462000000005	0.4247972	0.05535447	0.72474015	-8.93	0.3827325862145213	0.32385168696694827
1094	-0.47005287	-0.10038826	0.9698469999999999	-0.26531684	-0.4875710999999999	2.585127	0.42054138	0.05883532	0.72262335	-8.92	0.3815161092418416	0.3239328889822889
1095	-0.471446	-0.10109181	0.96920204	-0.27058694	-0.48731145	2.5848625	0.41642115	0.062363822	0.7204644	-8.92	0.38031974499322807	0.3240073337611033
1096	-0.47281647	-0.101810165	0.9685485	-0.27582145	-0.48699832	2.584553	0.41243705	0.06593951	0.7182636	-8.92	0.3791439175516913	0.32407496368585703
1097	-0.47416425	-0.10254333	0.96788704	-0.28101820000000005	-0.4866311	2.5842	0.40858957	0.06956191	0.7160214	-8.92	0.3779892267560557	0.3241358410431758
1098	-0.47548938	-0.10329132	0.9672181999999999	-0.28617492	-0.48620924	2.583804	0.40487918	0.07323058	0.7137383	-8.92	0.3768561560226653	0.324189932322176
1099	-0.47679183	-0.104054116	0.96654254	-0.29128936	-0.48573223	2.5833662	0.40130618	0.07694503	0.7114147	-8.92	0.37574523504628715	0.3242372701754763
1100	-0.47807166	-0.10483169	0.9658606	-0.29635924	-0.48519948	2.5828876	0.39787096	0.08070478	0.70905095	-8.92	0.3746569802322833	0.3242778669302766
1101	-0.47932893	-0.10562399	0.9651728999999999	-0.30138236	-0.48461047	2.5823693	0.3945737	0.08450937	0.70664763	-8.92	0.3735919054805247	0.32431175242140514
1102	-0.48056364	-0.10643097	0.9644799000000001	-0.30635637	-0.48396468	2.5818119999999998	0.39141467	0.08835831	0.7042050999999999	-8.92	0.3725504799192407	0.32433890879822735
1103	-0.48177585	-0.10725255	0.96378225	-0.31127906	-0.48326162	2.5812166000000003	0.388394	0.09225114	0.70172393	-8.92	0.3715332040930049	0.32435935229322704
1104	-0.48296568	-0.10808865	0.9630804000000001	-0.3161481	-0.48250073	2.5805842999999995	0.38551185	0.09618736	0.69920456	-8.91	0.37054059024600344	0.32437311794435986
1105	-0.48413312	-0.10893917	0.96237475	-0.3209613	-0.48168156	2.5799162	0.38276824	0.10016649999999999	0.6966475000000001	-8.91	0.36957311497901063	0.3243802353791254
1106	-0.48527834	-0.10980399	0.96166587	-0.3257164	-0.48080358	2.579213	0.38016328	0.104188085	0.69405335	-8.91	0.3686312530307219	0.32438070279855385
1107	-0.48640135	-0.11068299	0.96095425	-0.33041131	-0.47986629999999997	2.5784757000000003	0.37769687	0.10825163	0.6914225	-8.91	0.3677154448908	0.3243745451868399
1108	-0.4875023	-0.11157603	0.96024024	-0.33504385	-0.4788693	2.5777054	0.37536904	0.112356655	0.6887555000000001	-8.91	0.3668261500146717	0.3243618007075026
1109	-0.48858127	-0.11248294	0.95952445	-0.33961195	-0.47781205	2.5769029999999997	0.3731796	0.11650268	0.6860529000000001	-8.91	0.3659638241533046	0.32434249146941385
1110	-0.4896384	-0.11340358	0.9588073	-0.3441136	-0.4766942	2.57607	0.37112853	0.12068923599999999	0.68331534	-8.91	0.365128959640032	0.32431670592969614
1111	-0.49067375	-0.11433775	0.9580892	-0.34854668	-0.47551528	2.5752068	0.36921555	0.12491585	0.6805432	-8.91	0.3643219043979793	0.324284414925082
1112	-0.4916875	-0.11528527	0.9573705	-0.35290933	-0.47427493	2.5743144	0.3674405	0.12918207	0.6777371	-8.91	0.36354305929407116	0.32424566320044673
1113	-0.4926798	-0.11624593	0.95665187	-0.35719958	-0.47297278	2.573394	0.36580312	0.13348742	0.6748976999999999	-8.91	0.3627928902843792	0.3242005201927943
1114	-0.49365076	-0.11721952	0.95593363	-0.3614155	-0.4716085	2.5724468	0.36430314	0.13783145	0.6720255	-8.9	0.362071803686409	0.32414904660891364
1115	-0.49460056	-0.118205816	0.95521617	-0.36555529999999997	-0.47018173	2.5714736	0.36294022	0.14221369	0.6691210999999999	-8.9	0.36138015224499176	0.3240912750792954
1116	-0.49552932	-0.11920459	0.9544999	-0.3696171	-0.46869220000000006	2.5704752999999996	0.361714	0.14663368	0.6661851	-8.9	0.36071830754991946	0.3240272475540053
1117	-0.49643722	-0.12021558	0.95378536	-0.37359914	-0.46713963	2.5694532000000003	0.3606241	0.15109096	0.6632180999999999	-8.9	0.3600866831519021	0.3239570531694976
1118	-0.49732444	-0.121238545	0.9530728	-0.37749970000000005	-0.46552375	2.5684080000000002	0.35967007	0.15558502	0.6602207	-8.9	0.3594855731681867	0.3238807204280124
1119	-0.49819115	-0.122273214	0.9523627	-0.38131705	-0.46384433	2.5673409	0.3588515	0.16011538	0.65719354	-8.9	0.3589153641995473	0.32379833311893974
1120	-0.4990375	-0.12331932	0.95165545	-0.3850495	-0.46210113	2.5662529999999997	0.3581679	0.16468152	0.6541372	-8.9	0.35837640171368274	0.32370996382631506
1121	-0.49986377	-0.124376565	0.95095146	-0.38869545	-0.460294	2.5651447999999997	0.3576187	0.16928296	0.6510524000000001	-8.9	0.3578689479108514	0.3236156412195503
1122	-0.5006701	-0.12544467	0.9502511	-0.39225329999999997	-0.45842275	2.564018	0.3572034	0.17391919	0.64793974	-8.9	0.35739340433691663	0.32351549993152157
1123	-0.5014566	-0.1265233	0.9495546999999999	-0.39572147	-0.45648720000000004	2.5628731	0.35692140000000006	0.17858964	0.6447998	-8.9	0.35695000563173507	0.32340956478955474
1124	-0.5022236	-0.12761216	0.9488627000000001	-0.39909846	-0.45448726	2.5617115000000004	0.3567721	0.18329385	0.64163333	-8.9	0.3565391100517655	0.3232979569415332
1125	-0.5029713	-0.12871093	0.9481754000000001	-0.40238276	-0.45242277	2.5605342	0.3567548	0.18803123	0.6384409000000001	-8.89	0.35616097587543066	0.32318075429831716
1126	-0.5036998	-0.12981926	0.94749314	-0.40557292	-0.45029366	2.559342	0.35686892	0.19280124	0.63522327	-8.89	0.35581588349355486	0.3230580199292436
1127	-0.5044093	-0.13093682	0.9468163	-0.40866753	-0.44809988	2.558136	0.35711372	0.19760334	0.6319811	-8.89	0.355504102273708	0.32292985257462103
1128	-0.50510013	-0.13206327	0.9461453000000002	-0.4116652	-0.44584134	2.556917	0.35748842	0.20243697	0.6287149999999999	-8.89	0.3552258610388862	0.32279632376534867
1129	-0.5057724	-0.13319823	0.94548035	-0.41456458	-0.443518	2.5556865	0.35799232	0.20730151	0.6254257	-8.89	0.35498146185756263	0.3226575684483293
1130	-0.50642645	-0.13434136	0.94482183	-0.41736436	-0.4411299	2.554445	0.35862459999999996	0.21219641	0.6221139	-8.89	0.3547710741412353	0.322513640734397
1131	-0.5070623	-0.13549225	0.94417006	-0.42006326	-0.43867698	2.5531938	0.35938448	0.21712103	0.6187803000000001	-8.89	0.3545949848595386	0.32236465799405567
1132	-0.5076804	-0.13665056	0.9435253	-0.42266005	-0.43615928	2.551934	0.36027107	0.22207478	0.6154257	-8.89	0.35445339351182725	0.32221073847171616
1133	-0.5082808	-0.1378159	0.942888	-0.42515352	-0.43357688	2.550666	0.36128357	0.227057	0.6120507	-8.89	0.354346462623291	0.32205192548020933
1134	-0.5088638	-0.13898787	0.94225836	-0.4275425	-0.43092978	2.5493917	0.36242104	0.23206708	0.60865617	-8.89	0.3542744882501306	0.32188840973265004
1135	-0.5094296	-0.14016615	0.9416366	-0.42982587	-0.42821809999999993	2.5481114	0.36368263	0.23710434	0.60524285	-8.88	0.35423756971598735	0.32172023262405675
1136	-0.50997835	-0.14135034	0.9410232	-0.43200249999999996	-0.42544192	2.5468266	0.36506733	0.24216814	0.60181147	-8.88	0.3542359580221516	0.32154755577982946
1137	-0.5105104	-0.1425401	0.9404181999999999	-0.4340714	-0.42260137	2.545538	0.3665742	0.24725778	0.59836286	-8.88	0.35426975419187756	0.32137046311669426
1138	-0.51102585	-0.14373504	0.9398219999999999	-0.43603146	-0.41969663	2.544247	0.36820227	0.2523726	0.5948978	-8.88	0.3543391886379539	0.32118910896842306
1139	-0.5115249	-0.1449348	0.93923485	-0.43788174	-0.41672780000000004	2.542954	0.36995044	0.25751188	0.59141713	-8.88	0.354444337895262	0.32100355405870007
1140	-0.5120079	-0.14613906	0.938657	-0.43962124	-0.41369516	2.5416602999999998	0.37181774	0.26267493	0.5879217	-8.88	0.3545853691530778	0.3208139537276811
1141	-0.51247495	-0.14734742	0.93808866	-0.44124907	-0.41059887	2.5403674	0.37380305	0.267861	0.5844121999999999	-8.88	0.35476244393530104	0.3206204749761766
1142	-0.5129263	-0.14855956	0.9375300999999999	-0.44276434	-0.40743923	2.5390756000000003	0.3759053	0.27306938	0.5808897	-8.88	0.35497563045446184	0.3204231821844903
1143	-0.5133621	-0.1497751	0.93698156	-0.44416615	-0.4042165	2.5377862	0.37812334	0.27829929999999997	0.5773549	-8.88	0.3552250486227036	0.3202222307777841
1144	-0.5137826	-0.15099372	0.9364431999999999	-0.4454537	-0.40093094	2.5365002	0.38045603	0.28355002	0.5738087	-8.88	0.35551079665255647	0.32001774958011947
1145	-0.51418805	-0.15221506	0.93591535	-0.44662622	-0.39758292	2.5352189999999997	0.38290219999999997	0.28882077	0.57025206	-8.87	0.35583301391159056	0.31980991742429216
1146	-0.5145785	-0.15343879	0.9353981	-0.44768290000000005	-0.39417276	2.533943	0.38546064	0.29411079999999995	0.56668574	-8.87	0.3561917007906299	0.3195988031870407
1147	-0.51495427	-0.15466458	0.9348917	-0.44862303	-0.39070082	2.5326734	0.38813020000000004	0.29941928	0.5631107	-8.87	0.3565869538904487	0.3193845675333052
1148	-0.51531553	-0.15589207	0.9343964	-0.44944593	-0.38716745	2.531411	0.39090958	0.3047454	0.55952793	-8.87	0.3570188136897277	0.31916733380334383
1149	-0.51566243	-0.15712093	0.93391234	-0.45015094	-0.38357314	2.530157	0.39379758	0.3100884	0.5559381999999999	-8.87	0.357487342234976	0.3189472589813136
1150	-0.5159952	-0.15835083	0.93343973	-0.45073742	-0.37991828	2.528912	0.39679292	0.31544742	0.55234253	-8.87	0.3579925411379496	0.318724450401805
1151	-0.5163141	-0.15958145	0.9329787	-0.45120478	-0.37620327	2.5276772999999997	0.39989433	0.3208216	0.5487418000000001	-8.87	0.35853445978818255	0.31849908049375447
1152	-0.51661915	-0.16081247	0.93252945	-0.45155242	-0.37242866	2.526453	0.40310052	0.32621014	0.545137	-8.87	0.3591130463103485	0.3182712076335545
1153	-0.5169107	-0.16204357	0.9320921999999998	-0.45177987	-0.36859488	2.5252404	0.40641022	0.33161217	0.54152894	-8.87	0.35972832626000295	0.3180410136530963
1154	-0.5171888	-0.16327442	0.93166703	-0.45188656	-0.36470246	2.5240400000000003	0.40982214	0.3370268	0.5379186	-8.87	0.36038026002797025	0.3178085942760941
1155	-0.51745373	-0.16450472	0.93125415	-0.45187208	-0.36075196	2.5228523999999997	0.4133349	0.34245318	0.53430694	-8.86	0.3610687864592107	0.31757406950702183
1156	-0.5177057	-0.16573414	0.93085366	-0.45173597	-0.35674390000000006	2.5216784	0.41694722	0.34789038	0.5306949000000001	-8.86	0.36179387433279253	0.3173375693891652
1157	-0.51794475	-0.16696236	0.93046576	-0.45147780000000004	-0.3526789	2.5205185	0.4206577	0.3533375	0.52708334	-8.86	0.36255544349496627	0.3170991988043967
1158	-0.5181712	-0.16818906	0.9300905	-0.45109722	-0.34855756	2.5193737	0.42446497	0.35879356	0.52347326	-8.86	0.3633534394573593	0.3168591143993191
1159	-0.5183852	-0.16941395	0.9297281	-0.45059383	-0.34438053	2.5182439999999997	0.42836767	0.36425766	0.5198655	-8.86	0.36418771601002153	0.3166173780944653
1160	-0.5185869	-0.17063674	0.92937857	-0.44996735	-0.34014845	2.5171304	0.43236437	0.3697288	0.51626116	-8.86	0.36505820918718973	0.3163741469018685
1161	-0.5187764	-0.1718571	0.9290421	-0.4492175	-0.33586204	2.516033	0.43645364	0.375206	0.5126609999999999	-8.86	0.36596474216844777	0.31612949347038694
1162	-0.51895404	-0.17307475	0.9287188	-0.44834402	-0.33152202	2.5149527000000003	0.44063407	0.38068822	0.50906605	-8.86	0.3669072232541827	0.315883571646582
1163	-0.51911986	-0.1742894	0.92840874	-0.44734675	-0.32712909999999995	2.5138898	0.44490415	0.38617447	0.50547725	-8.86	0.36788547732359145	0.31563647463882843
1164	-0.5192741	-0.17550078	0.92811203	-0.4462255	-0.32268402	2.5128446	0.4492625	0.39166373	0.5018954999999999	-8.86	0.36889932712150575	0.31538830059273576
1165	-0.5194169	-0.17670856	0.9278288	-0.4449802	-0.31818765	2.5118177000000004	0.45370758	0.39715496	0.49832170000000003	-8.85	0.3699485997273806	0.3151391780344809
1166	-0.51954854	-0.1779125	0.9275591000000001	-0.44361082	-0.3136407	2.5108094	0.45823792	0.40264708	0.49475690000000005	-8.85	0.37103309346356705	0.31488920801530734
1167	-0.51966906	-0.17911232	0.9273029	-0.4421173	-0.3090441	2.5098205	0.46285206	0.40813902	0.49120197	-8.85	0.3721526309870402	0.31463853511456635
1168	-0.5197786	-0.18030773	0.92706037	-0.44049972	-0.30439859999999996	2.5088506	0.46754846	0.41362970000000004	0.48765782	-8.85	0.37330692107686786	0.31438719446064783
1169	-0.51987743	-0.18149847	0.9268314000000001	-0.43875816	-0.29970515	2.5079005000000003	0.47232556	0.41911809999999994	0.4841254	-8.85	0.37449574981121486	0.31413533710939395
1170	-0.5199657	-0.18268424	0.926616	-0.43689284	-0.29496458	2.5069703999999997	0.47718182	0.42460304	0.48060566	-8.85	0.37571883877987333	0.3138830582032323
1171	-0.52004355	-0.18386479	0.92641413	-0.43490392	-0.29017785	2.5060606	0.48211570000000004	0.43008348	0.47709940000000006	-8.85	0.37697591120635565	0.313630459255446
1172	-0.5201112	-0.18503982	0.9262256999999999	-0.43279170000000006	-0.28534585	2.5051715	0.48712555	0.43555826	0.47360749999999996	-8.85	0.3782666598354933	0.3133776557609939
1173	-0.5201688	-0.18620908	0.9260506	-0.43055657	-0.28046957	2.5043032000000003	0.49220982	0.4410263	0.4701309	-8.85	0.3795907573462254	0.31312473628701326
1174	-0.5202164	-0.1873723	0.9258886999999999	-0.42819890000000005	-0.27554995	2.5034560000000003	0.49736688	0.44648644	0.4666702999999999	-8.85	0.3809478630621932	0.31287180197131176
1175	-0.5202543	-0.18852918	0.92573994	-0.42571917	-0.27058798	2.5026302000000005	0.5025951	0.45193753	0.46322665	-8.84	0.38233764195045056	0.3126189654928941
1176	-0.5202827	-0.1896795	0.92560405	-0.4231179	-0.26558468	2.5018257999999998	0.50789285	0.45737845	0.45980066	-8.84	0.38375967120027327	0.3123663054230205
1177	-0.52030164	-0.19082299	0.9254809000000002	-0.42039567	-0.26054105	2.501043	0.51325846	0.46280798	0.45639315	-8.84	0.3852135712464142	0.31211391868570115
1178	-0.5203114	-0.19195937	0.92537034	-0.4175531	-0.25545815	2.5002823	0.5186902	0.46822503	0.45300493	-8.84	0.3866989742891312	0.3118619368022136
1179	-0.5203121	-0.19308843	0.92527205	-0.41459087	-0.25033703	2.4995434	0.52418643	0.47362834	0.44963673	-8.84	0.3882153946630477	0.3116104061917938
1180	-0.52030385	-0.19420989	0.92518586	-0.41150972	-0.24517879	2.4988265	0.5297455	0.47901678	0.4462893	-8.84	0.3897624106685511	0.31135943173058095
1181	-0.5202869	-0.19532354	0.9251115	-0.40831044	-0.23998447	2.498132	0.5353656	0.48438907	0.44296336	-8.84	0.39133957339478814	0.31110913100795806
1182	-0.5202614	-0.19642913	0.92504865	-0.40499386	-0.23475520000000002	2.4974597000000003	0.541045	0.48974407	0.43965966	-8.84	0.39294638663180886	0.3108595637362151
1183	-0.5202275	-0.19752644	0.9249970999999999	-0.40156090000000005	-0.22949210000000003	2.4968097	0.5467820999999999	0.49508047	0.43637890000000007	-8.84	0.39458237090222253	0.31061082485797425
1184	-0.52018535	-0.19861524	0.92495644	-0.39801246	-0.22419629	2.496182	0.55257505	0.5003970999999999	0.43312177	-8.84	0.3962470022841941	0.3103629915609572
1185	-0.52013516	-0.1996953	0.9249264000000001	-0.39434955	-0.21886893	2.4955766	0.55842227	0.5056927	0.42988893	-8.84	0.39793977241144396	0.31011614893867173
1186	-0.52007705	-0.2007664	0.9249065999999999	-0.3905732	-0.21351117	2.4949937	0.5643222	0.510966	0.4266811	-8.83	0.399660197862782	0.30987039420467355
1187	-0.52001125	-0.20182833	0.9248966999999999	-0.3866845	-0.20812422	2.4944330000000003	0.57027304	0.51621574	0.42349893	-8.83	0.40140767922671006	0.30962578469669993
1188	-0.5199379	-0.20288087	0.92489636	-0.38268459999999993	-0.20270924	2.4938946	0.5762734	0.5214407	0.42034307	-8.83	0.40318172698190896	0.3093824116829354
1189	-0.5198571	-0.20392382	0.9249050999999999	-0.3785746	-0.19726744	2.4933782000000004	0.58232164	0.52663946	0.41721416	-8.83	0.4049817322175259	0.309140323201033
1190	-0.5197691	-0.20495701	0.92492265	-0.37435582	-0.19180006	2.492884	0.5884162	0.5318109000000001	0.41411278	-8.83	0.40680717434505886	0.30889962661873716
1191	-0.519674	-0.20598023	0.9249485000000001	-0.37002948	-0.18630829999999998	2.4924114	0.5945557	0.5369535	0.41103962	-8.83	0.40865741227536095	0.308660345096269
1192	-0.51957196	-0.20699337	0.92498225	-0.3655969	-0.1807934	2.491961	0.60073835	0.54206616	0.40799522	-8.83	0.41053192764215257	0.3084226137956284
1193	-0.51946324	-0.20799626	0.92502344	-0.36105940000000003	-0.17525664	2.4915323	0.60696286	0.5471474000000001	0.40498024	-8.83	0.41243007719995706	0.30818647222599155
1194	-0.51934785	-0.20898883	0.9250716	-0.3564184	-0.16969927	2.4911252999999998	0.61322767	0.5521959	0.40199527	-8.83	0.41435126589386406	0.30795199618812646
1195	-0.5192261	-0.20997097	0.9251264000000001	-0.35167536	-0.16412255	2.4907396	0.61953133	0.5572103	0.39904082	-8.83	0.4162948333110852	0.3077192392124894
1196	-0.51909804	-0.2109426	0.9251872	-0.34683174	-0.15852779999999997	2.4903752999999997	0.62587243	0.5621893	0.39611754	-8.82	0.4182601767067888	0.30748828796866295
1197	-0.5189639	-0.21190366	0.9252535	-0.34188908	-0.15291634	2.4900322	0.63224953	0.56713146	0.3932259	-8.82	0.4202466261249034	0.3072592042425631
1198	-0.5188238	-0.2128541	0.925325	-0.33684894	-0.14728947	2.4897099	0.6386614	0.5720354	0.39036652	-8.82	0.42225354503054724	0.30703204096763753
1199	-0.5186779	-0.21379389	0.92540103	-0.33171296	-0.14164853	2.4894083	0.64510655	0.5768996999999999	0.38753992	-8.82	0.4242802478901291	0.3068068628950354
1200	-0.51852643	-0.21472304	0.9254812	-0.32648277	-0.13599487	2.4891272	0.6515838	0.58172303	0.38474664	-8.82	0.4263260843787172	0.3065837445839203
1201	-0.5183695	-0.2156415	0.9255648999999999	-0.32116005	-0.13032983	2.4888662999999998	0.6580917	0.586504	0.38198718	-8.82	0.4283903561739603	0.30636273058495683
1202	-0.5182073	-0.21654932	0.9256515999999999	-0.31574650000000004	-0.12465481	2.4886258	0.66462916	0.59124106	0.37926206	-8.82	0.43047241515118484	0.30614392669291857
1203	-0.51803994	-0.2174465	0.92574096	-0.31024387	-0.11897118	2.4884048	0.67119485	0.59593284	0.3765718	-8.82	0.4325715280209859	0.3059273287395517
1204	-0.5178677	-0.21833311	0.92583233	-0.304654	-0.11328031	2.4882035	0.67778766	0.6005779	0.37391690000000005	-8.82	0.4346870206024891	0.30571304300491314
1205	-0.51769066	-0.21920924	0.9259252	-0.29897866	-0.107583635	2.4880216	0.68440634	0.6051748	0.37129784	-8.82	0.436818176393759	0.3055011214251168
1206	-0.51750904	-0.22007495	0.92601913	-0.29321966	-0.10188254	2.4878588	0.69104975	0.6097220999999999	0.36871508	-8.81	0.4389642961260647	0.3052916178733147
1207	-0.51732296	-0.2209304	0.92611355	-0.28737882	-0.096178465	2.4877147999999996	0.6977168	0.6142181999999999	0.36616912	-8.81	0.44112464777486154	0.3050845820936054
1208	-0.51713264	-0.22177573	0.926208	-0.281458	-0.090472825	2.4875894	0.7044064	0.6186617	0.36366045	-8.81	0.4432985288479063	0.30488008086344637
1209	-0.5169382	-0.2226111	0.9263020000000001	-0.275459	-0.08476706	2.487482	0.7111175000000001	0.62305117	0.3611895	-8.81	0.44548520010941406	0.3046781354347679
1210	-0.51673985	-0.22343671	0.9263950000000001	-0.2693837	-0.07906259	2.487393	0.7178491	0.6273850000000001	0.35875678	-8.81	0.4476840035006036	0.3044788609891436
1211	-0.5165378	-0.22425276	0.92648655	-0.263234	-0.07336085	2.4873214	0.7246001	0.6316616999999999	0.3563627	-8.81	0.44989411711773336	0.3042822461751736
1212	-0.5163321	-0.22505948	0.9265761	-0.2570117	-0.06766329	2.4872669999999997	0.73136955	0.63587976	0.35400772	-8.81	0.4521148411804453	0.30408834189301887
1213	-0.51612306	-0.22585711	0.92666316	-0.2507188	-0.06197133	2.4872297999999997	0.73815644	0.64003766	0.35169226	-8.81	0.4543454471952056	0.30389723246716766
1214	-0.51591074	-0.22664593	0.92674726	-0.24435711	-0.056286402	2.487209	0.7449599	0.6441338000000001	0.34941679999999997	-8.81	0.4565851746368247	0.3037089120445402
1215	-0.5156954	-0.22742622	0.9268279	-0.23792855	-0.050609945999999996	2.487205	0.75177896	0.64816666	0.3471817	-8.81	0.4588333461009157	0.3035234947239766
1216	-0.5154772	-0.22819823	0.9269046000000001	-0.23143506	-0.0449434	2.4872167000000003	0.7586126999999999	0.6521348000000001	0.34498742	-8.8	0.4610891499169414	0.30334095253124743
1217	-0.5152563	-0.22896232	0.9269769	-0.22487855	-0.03928819	2.4872444	0.76546025	0.6560365	0.34283438	-8.8	0.4633518985803858	0.30316138541474186
1218	-0.5150328	-0.22971876	0.92704433	-0.21826094	-0.033645753	2.4872872999999998	0.7723208	0.65987045	0.34072295	-8.8	0.46562083883221017	0.3029847898413664
1219	-0.51480705	-0.23046793	0.9271063	-0.21158418	-0.028017512999999997	2.4873452	0.77919346	0.6636350999999999	0.33865356	-8.8	0.4678952167893466	0.302811218818492
1220	-0.51457906	-0.23121016	0.92716247	-0.20485023	-0.022404913	2.4874177000000004	0.7860774	0.6673289000000001	0.33662656	-8.8	0.4701742968923688	0.30264070546906635
1221	-0.5143491	-0.2319458	0.9272123	-0.198061	-0.016809376	2.4875047	0.79297185	0.6709505	0.33464235	-8.8	0.4724573803583383	0.30247331135582484
1222	-0.51411736	-0.23267522	0.92725533	-0.19121848	-0.011232338	2.4876056	0.799876	0.6744983	0.33270124	-8.8	0.4747436741491479	0.30230904998577185
1223	-0.51388395	-0.23339881	0.9272911	-0.18432465	-0.005675225999999999	2.4877198	0.80678904	0.677971	0.33080357	-8.8	0.4770324306272065	0.3021479324976652
1224	-0.5136491	-0.23411696	0.9273190999999998	-0.17738149	-0.000139466	2.4878476000000003	0.8137103	0.68136704	0.3289497	-8.8	0.479322969042522	0.3019900564673162
1225	-0.51341295	-0.23483005	0.9273389000000001	-0.17039101	0.0053735119999999996	2.487988	0.82063895	0.68468505	0.32713990000000004	-8.8	0.4816144775462629	0.3018353943579346
1226	-0.51317567	-0.23553851	0.92735	-0.16335523	0.010862282	2.4881408	0.8275744	0.6879236	0.32537457	-8.79	0.48390624924437975	0.30168399568297616
1227	-0.5129375	-0.23624277	0.92735183	-0.15627621	0.016325422	2.4883057999999996	0.8345158000000001	0.69108135	0.3236539	-8.79	0.4861975149643995	0.3015359095878102
1228	-0.51269853	-0.23694324	0.92734396	-0.14915602	0.021761509	2.4884825	0.8414627	0.69415677	0.3219782	-8.79	0.4884875381016778	0.30139115696753815
1229	-0.51245904	-0.23764038	0.92732596	-0.14199673	0.02716912	2.4886706000000003	0.84841424	0.69714856	0.32034782	-8.79	0.49077557216139056	0.30124977742799847
1230	-0.51221913	-0.23833461	0.9272971999999999	-0.13480042	0.032546833	2.4888697	0.85536987	0.7000555	0.3187629	-8.79	0.4930608712165418	0.3011117975920647
1231	-0.511979	-0.2390264	0.92725724	-0.12756923	0.037893232	2.4890792	0.8623290000000001	0.70287603	0.31722376	-8.79	0.49534265007269457	0.3009772282814707
1232	-0.51173884	-0.2397162	0.9272056000000001	-0.12030527	0.043206892999999996	2.4892988	0.86929095	0.705609	0.31573054	-8.79	0.4976201638015628	0.3008461117377243
1233	-0.5114988	-0.2404045	0.92714185	-0.11301069	0.048486404000000004	2.4895282	0.87625515	0.7082531999999999	0.31428346	-8.79	0.4998926959535413	0.30071848641376236
1234	-0.51125914	-0.2410918	0.9270654	-0.10568764	0.05373035	2.4897669999999996	0.88322103	0.71080714	0.31288266	-8.79	0.5021594442999563	0.3005943818224052
1235	-0.51101995	-0.24177866	0.9269757	-0.09833828	0.058937326	2.4900147999999995	0.89018804	0.71326977	0.31152827	-8.79	0.5044196693350025	0.30047382790939686
1236	-0.51078147	-0.24246562	0.92687243	-0.0909648	0.06410592	2.4902713	0.8971555	0.7156397	0.3102204	-8.78	0.5066725964185079	0.30035686836234565
1237	-0.5105439	-0.24315324	0.92675495	-0.08356939	0.06923476	2.4905357000000006	0.90412295	0.7179158	0.3089591	-8.78	0.508917415877355	0.3002434976212323
1238	-0.5103074	-0.24384217	0.92662287	-0.07615427	0.07432248	2.4908080000000004	0.9110896	0.72009677	0.30774447	-8.78	0.5111533754156876	0.3001337820822592
1239	-0.5100721	-0.24453299	0.92647564	-0.068721645	0.07936772	2.4910877	0.9180549000000001	0.72218156	0.30657652	-8.78	0.5133796994934633	0.3000277442385877
1240	-0.5098383	-0.24522635	0.9263128	-0.06127377	0.08436917	2.4913743	0.9250181999999999	0.7241689	0.3054553	-8.78	0.5155955848367904	0.2999254055314209
1241	-0.5096061	-0.24592291	0.9261339	-0.053812884000000005	0.0893255	2.4916669999999996	0.93197876	0.72605765	0.30438074	-8.78	0.5178001816491673	0.2998267622600193
1242	-0.5093758	-0.24662335	0.9259383	-0.04634125	0.094235435	2.4919662000000002	0.93893605	0.7278467	0.30335290000000004	-8.78	0.5199927969118713	0.2997319178903628
1243	-0.50914747	-0.24732836	0.92572576	-0.03886114	0.09909769	2.492271	0.94588923	0.7295349	0.30237165	-8.78	0.5221725854291746	0.29964085579488
1244	-0.5089213	-0.24803862	0.9254957	-0.031374834	0.10391101	2.4925807	0.95283765	0.7311211999999999	0.30143696	-8.78	0.5243387156707272	0.29955358047711994
1245	-0.5086976	-0.24875486	0.9252476000000001	-0.023884626000000003	0.10867416	2.4928953999999997	0.95978063	0.7326045	0.30054873	-8.78	0.5264904340060492	0.2994701700734042
1246	-0.50847644	-0.24947782	0.92498106	-0.016392825	0.11338591	2.4932146	0.9667174000000001	0.7339836999999999	0.29970688	-8.78	0.5286269411392848	0.29939064019824063
1247	-0.508258	-0.25020823	0.92469555	-0.008901746	0.11804505400000001	2.4935374	0.97364724	0.73525774	0.29891124	-8.77	0.5307473626731585	0.29931497700715703
1248	-0.50804245	-0.25094685	0.92439073	-0.001413715	0.12265041	2.493864	0.9805693999999999	0.73642564	0.29816172	-8.77	0.5328509867439863	0.2992432670517012
1249	-0.50783	-0.25169444	0.9240659999999999	0.006068937	0.1272008	2.4941937999999997	0.98748326	0.73748636	0.29745808	-8.77	0.5349369747103068	0.29917552242077056
1250	-0.5076209	-0.25245178	0.9237209999999999	0.013543875	0.13169506	2.4945261000000003	0.9943879000000001	0.73843896	0.2968002	-8.77	0.5370044940527514	0.29911174370082755
1251	-0.5074152	-0.25321963	0.9233551999999999	0.021008749	0.13613208	2.494861	1.0012827	0.73928237	0.29618782	-8.77	0.539052789918618	0.2990520065473959
1252	-0.50721306	-0.25399882	0.92296827	0.028461208999999998	0.14051071	2.4951974999999997	1.0081669	0.7400156	0.29562077	-8.77	0.5410810096554632	0.2989962854968004
1253	-0.5070148	-0.25479013	0.9225597	0.035898894	0.14482984	2.495536	1.0150396000000002	0.7406379	0.29509878	-8.77	0.5430884195204061	0.29894468700012394
1254	-0.5068205	-0.25559434	0.92212903	0.043319437999999995	0.14908838	2.4958756	1.0219	0.7411481	0.2946216	-8.77	0.5450741450173323	0.29889718494011236
1255	-0.50663036	-0.25641233	0.92167586	0.05072046400000001	0.15328528	2.496216	1.0287476999999998	0.7415455	0.29418898	-8.77	0.5470374550700278	0.2988538330945884
1256	-0.5064446	-0.25724488	0.9211997	0.058099597999999995	0.15741949	2.4965572	1.0355815000000002	0.7418291	0.29380059999999997	-8.77	0.5489775255144212	0.2988146855511042
1257	-0.5062633	-0.25809285	0.9207002000000001	0.065454446	0.16149002	2.4968984	1.0424007	0.74199814	0.29345617	-8.76	0.5508935455417396	0.29877973933045726
1258	-0.50608677	-0.2589571	0.9201769000000001	0.07278261	0.16549589	2.4972396	1.0492046999999998	0.74205184	0.29315534	-8.76	0.5527847805873956	0.2987490655535508
1259	-0.50591505	-0.25983843	0.91962945	0.08008171	0.16943617	2.4975803	1.0559926000000002	0.7419893	0.29289785	-8.76	0.5546504335764653	0.2987226773286317
1260	-0.50574845	-0.2607377	0.91905737	0.087349325	0.17330994	2.4979202999999996	1.0627636999999999	0.74180996	0.29268327	-8.76	0.5564897474327342	0.2987006304112506
1261	-0.50558704	-0.26165575	0.9184603000000001	0.09458308	0.17711632	2.498259	1.0695173	0.74151295	0.29251125	-8.76	0.558301934525723	0.29868293252163963
1262	-0.5054311	-0.26259348	0.91783786	0.10178061599999999	0.18085447	2.4985967000000002	1.0762523000000002	0.7410975999999999	0.29238144	-8.76	0.5600862658231455	0.29866967383368825
1263	-0.50528073	-0.2635517	0.91718954	0.108939596	0.18452355	2.4989326000000003	1.0829681999999998	0.74056333	0.29229343	-8.76	0.5618419778728163	0.2986608452778565
1264	-0.5051362	-0.26453134	0.9165151	0.11605774599999999	0.18812278	2.4992666	1.0896643	0.73990947	0.2922468	-8.76	0.563568362219969	0.2986565117337661
1265	-0.50499755	-0.26553318	0.9158141	0.12313279	0.19165139	2.4995985000000003	1.0963396	0.73913544	0.29224116	-8.76	0.5652646943904538	0.2986567032989753
1266	-0.5048651	-0.26655814	0.91508615	0.1301625	0.19510864	2.4999279999999997	1.1029935	0.7382406	0.29227605	-8.76	0.5669302432848018	0.2986614669743801
1267	-0.504739	-0.2676071	0.9143309000000001	0.13714468	0.19849381	2.5002546000000003	1.109625	0.7372245	0.29235104	-8.75	0.568564272294498	0.29867081156572495
1268	-0.50461936	-0.26868093	0.91354805	0.14407718	0.20180625	2.5005783999999998	1.1162333	0.7360866	0.29246566	-8.75	0.5701661277658081	0.29868480732114977
1269	-0.50450647	-0.26978052	0.9127373	0.15095785	0.20504525	2.5008988	1.1228178999999998	0.7348264	0.29261944	-8.75	0.5717351060669623	0.2987034725656365
1270	-0.5044004	-0.27090672	0.91189826	0.15778463	0.20821023	2.5012162	1.1293777	0.73344344	0.29281196	-8.75	0.5732705923232948	0.2987268855446703
1271	-0.5043014	-0.27206048	0.9110306999999999	0.16455546	0.21130055	2.5015297000000003	1.1359122	0.73193735	0.2930427	-8.75	0.5747718608345624	0.2987550474337725
1272	-0.50420964	-0.27324268	0.9101343000000001	0.17126834	0.21431564	2.5018396000000003	1.1424204	0.73030776	0.29331118	-8.75	0.5762383222377268	0.29878802860946524
1273	-0.5041253	-0.2744542	0.9092089	0.17792131	0.21725492	2.5021458	1.1489017	0.7285541999999999	0.29361692	-8.75	0.5776693607446881	0.2988258915414079
1274	-0.5040485	-0.27569595	0.90825415	0.18451244	0.2201179	2.502448	1.1553552	0.7266764	0.29395947	-8.75	0.5790643426577843	0.2988686602967004
1275	-0.50397956	-0.27696884	0.90726984	0.19103985	0.22290401	2.5027466	1.1617801	0.72467405	0.29433832	-8.75	0.580422707722507	0.29891643469226864
1276	-0.5039185	-0.27827373	0.9062558000000001	0.19750167	0.22561282	2.503041	1.1681758999999998	0.7225469	0.29475300000000004	-8.75	0.5817438699970077	0.2989692232511966
1277	-0.5038656	-0.27961153	0.9052117000000001	0.2038961	0.22824383	2.5033314	1.1745416000000002	0.7202946	0.29520294	-8.74	0.5830272269386632	0.29902709523153337
1278	-0.503821	-0.28098318	0.9041375	0.21022138	0.23079659	2.503618	1.1808764999999999	0.717917	0.29568774	-8.74	0.5842722794260405	0.29909013562484593
1279	-0.5037849	-0.28238952	0.9030329	0.21647574	0.23327072	2.5039002999999997	1.1871798	0.71541405	0.29620683	-8.74	0.5854784359397719	0.2991583518800866
1280	-0.5037575	-0.2838315	0.9018978000000001	0.22265749999999998	0.23566579999999998	2.5041787999999996	1.1934506999999999	0.7127854	0.29675972	-8.74	0.5866451929139793	0.29923185095973087
1281	-0.5037389	-0.28530997	0.900732	0.22876497	0.23798145	2.5044532000000004	1.1996883999999999	0.7100310999999999	0.29734590000000005	-8.74	0.5877720188292949	0.2993106588636893
1282	-0.5037293	-0.2868258	0.8995354	0.23479654	0.24021734	2.5047238	1.2058921999999999	0.70715106	0.29796487	-8.74	0.588858457809762	0.2993948619831739
1283	-0.5037289	-0.28837997	0.89830786	0.24075059999999998	0.24237312	2.5049906	1.2120613000000002	0.70414513	0.29861609999999994	-8.74	0.5899039796228367	0.29948452293419375
1284	-0.5037379	-0.28997326	0.8970493	0.24662557	0.24444848	2.5052537999999998	1.2181950000000001	0.70101345	0.29929903	-8.74	0.5909081605049642	0.29957971501746666
1285	-0.5037564	-0.29160666	0.8957594999999999	0.25241995	0.24644314	2.5055132	1.2242924	0.697756	0.30001318	-8.74	0.5918704779354858	0.29968047223332056
1286	-0.50378466	-0.293281	0.8944385	0.25813222	0.24835682	2.505769	1.2303528000000001	0.6943729000000001	0.30075799999999997	-8.74	0.592790510504854	0.2997868777817439
1287	-0.5038228	-0.29499713	0.8930861999999999	0.26376092	0.2501893	2.5060215	1.2363753	0.69086415	0.30153292	-8.73	0.5936678178487396	0.2998990086017809
1288	-0.503871	-0.2967559	0.8917023999999999	0.26930466	0.2519403	2.506271	1.2423593000000002	0.68722993	0.30233744	-8.73	0.5945020107139247	0.30001694990875755
1289	-0.5039295	-0.29855812	0.8902872	0.274762	0.2536097	2.5065169999999997	1.248304	0.6834704	0.30317098	-8.73	0.5952926298032634	0.3001407115149947
1290	-0.50399834	-0.30040455	0.8888405	0.28013158	0.2551972	2.5067604	1.2542087	0.6795859000000001	0.304033	-8.73	0.5960393769087557	0.30027042773232876
1291	-0.5040778	-0.3022959	0.8873622999999999	0.28541207	0.25670272	2.507001	1.2600725	0.67557645	0.30492297	-8.73	0.5967418138224029	0.30040612697112684
1292	-0.504168	-0.30423275	0.88585246	0.2906022	0.25812608	2.5072389	1.2658947	0.6714425	0.30584029999999995	-8.73	0.5973996021824561	0.30054786209596335
1293	-0.50426906	-0.30621576	0.8843110999999999	0.2957007	0.25946715	2.5074744	1.2716745	0.6671843000000001	0.30678445	-8.73	0.598012419270579	0.30069570759028025
1294	-0.5043812	-0.30824542	0.88273805	0.30070627	0.2607258	2.5077078	1.2774113	0.6628021	0.30775484	-8.73	0.5985799510816109	0.3008497310079379
1295	-0.50450444	-0.31032223	0.8811334999999999	0.30561775	0.261902	2.5079392999999994	1.2831042	0.6582964	0.30875087	-8.73	0.5991019280767991	0.3010099854295151
1296	-0.504639	-0.3124466	0.8794974	0.31043395	0.26299566	2.5081692	1.2887523	0.6536675999999999	0.309772	-8.73	0.5995780540287611	0.3011765290639441
1297	-0.50478506	-0.31461897	0.87782973	0.31515375	0.26400673	2.5083973	1.294355	0.64891607	0.31081766	-8.72	0.6000080226881495	0.30134938310644815
1298	-0.50494266	-0.31683964	0.87613064	0.31977597	0.26493523	2.5086242999999997	1.2999114	0.6440423000000001	0.31188723	-8.72	0.6003916421182759	0.30152863381809825
1299	-0.5051119	-0.31910887	0.8744001	0.32429949999999996	0.26578116	2.50885	1.3054208	0.63904685	0.31298018	-8.72	0.6007286492493777	0.30171428883045526
1300	-0.50529283	-0.32142702	0.8726381	0.32872328	0.26654458	2.5090752	1.3108822	0.6339302	0.31409582	-8.72	0.6010188366331397	0.3019064388332382
1301	-0.50548565	-0.3237942	0.87084496	0.33304623	0.26722553	2.5092998	1.3162949	0.62869287	0.31523365	-8.72	0.6012620111119418	0.3021050984266251
1302	-0.50569046	-0.3262106	0.86902064	0.33726722	0.2678241	2.5095240000000003	1.3216581	0.6233356	0.316393	-8.72	0.6014579573718346	0.30231030677041343
1303	-0.50590724	-0.32867637	0.86716527	0.3413853	0.26834040000000003	2.5097482	1.326971	0.6178589	0.31757329999999995	-8.72	0.6016065288559723	0.30252210968762966
1304	-0.5061361	-0.3311915	0.8652791	0.3453994	0.26877454	2.5099726	1.3322326999999998	0.61226344	0.31877396	-8.72	0.6017075678524696	0.3027405336097615
1305	-0.50637716	-0.33375606	0.86336213	0.34930855	0.26912668	2.5101974	1.3374423999999998	0.6065499	0.31999429999999995	-8.72	0.6017609044491832	0.3029656048231591
1306	-0.5066304	-0.3363699	0.86141473	0.35311174	0.269397	2.510423	1.3425992	0.60071915	0.32123378	-8.72	0.6017664752688514	0.30319735844739104
1307	-0.5068959	-0.3390329	0.8594370000000001	0.356808	0.26958564	2.5106497	1.3477021	0.59477174	0.3224917	-8.72	0.6017241213127644	0.3034358113972534
1308	-0.50717366	-0.34174487	0.85742915	0.36039641	0.2696929	2.5108773999999996	1.3527504	0.5887085999999999	0.32376750000000004	-8.71	0.6016337591816964	0.30368095478304197
1309	-0.50746375	-0.34450555	0.8553914	0.36387604	0.26971895	2.5111067000000005	1.3577431	0.5825305000000001	0.32506052	-8.71	0.6014953231443787	0.3039328270319748
1310	-0.50776607	-0.34731466	0.853324	0.36724597	0.26966405	2.5113380000000003	1.3626791999999999	0.5762381999999999	0.32637009999999994	-8.71	0.6013087551374986	0.3041914393532606
1311	-0.5080807	-0.35017177	0.8512271999999999	0.37050533	0.26952854	2.5115714	1.367558	0.56983274	0.32769564	-8.71	0.6010740393858591	0.30445678920390556
1312	-0.5084077	-0.35307652	0.8491013000000001	0.37365326	0.2693127	2.5118074	1.3723782	0.56331486	0.32903644	-8.71	0.6007911033817037	0.30472888531752823
1313	-0.508747	-0.35602844	0.8469466	0.37668887	0.26901690000000006	2.512046	1.3771392	0.55668557	0.3303919	-8.71	0.6004599578627523	0.3050077081214761
1314	-0.5090985	-0.359027	0.8447633	0.37961137	0.2686415	2.5122879	1.3818398	0.5499459	0.33176136	-8.71	0.600080629056388	0.3052932716757899
1315	-0.50946224	-0.36207166	0.8425517	0.38241994	0.26818693	2.5125332	1.386479	0.54309666	0.33314416	-8.71	0.5996530766111839	0.30558555060177045
1316	-0.50983816	-0.3651618	0.84031224	0.3851138	0.26765355	2.512782	1.3910559999999998	0.536139	0.3345396	-8.71	0.5991773577558137	0.3058845146122619
1317	-0.51022625	-0.36829683	0.8380450999999999	0.3876922	0.26704190000000005	2.513035	1.3955693999999998	0.52907383	0.33594707	-8.71	0.5986534909398818	0.30619016383929626
1318	-0.5106265	-0.37147596	0.83575076	0.3901544	0.26635236	2.5132923	1.4000185	0.5219023	0.33736587	-8.7	0.5980815589256541	0.3065024683712781
1319	-0.51103866	-0.37469855	0.8334295	0.39249959999999995	0.2655855	2.513554	1.4044018999999999	0.5146254	0.33879536	-8.7	0.5974615610542042	0.30682136032250684
1320	-0.51146287	-0.3779638	0.8310815999999999	0.39472717	0.26474184	2.5138211	1.4087188	0.50724417	0.34023494	-8.7	0.596793660175654	0.30714688172885907
1321	-0.51189893	-0.38127092	0.8287075999999999	0.39683637	0.26382193	2.5140932	1.4129678999999997	0.49975976	0.34168392	-8.7	0.5960778699876658	0.3074789200484785
1322	-0.51234674	-0.38461906	0.82630765	0.39882654	0.26282632	2.5143712000000003	1.4171482	0.49217325	0.34314176	-8.7	0.5953143464760166	0.3078174831072605
1323	-0.5128063	-0.38800734	0.82388234	0.40069705	0.26175565	2.5146549	1.4212584	0.48448575	0.34460783	-8.7	0.5945031423151144	0.3081624769887123
1324	-0.5132774	-0.39143485	0.82143205	0.40244725	0.2606105	2.514945	1.4252976000000002	0.4766984	0.3460815	-8.7	0.5936444489145067	0.30851388770624694
1325	-0.51376003	-0.39490068	0.81895727	0.40407667	0.2593915	2.5152416	1.4292643	0.46881238	0.34756222	-8.7	0.5927383589046733	0.3088716306085153
1326	-0.514254	-0.3984038	0.81645846	0.40558466	0.25809938	2.5155453999999997	1.4331576000000001	0.46082887	0.3490494	-8.7	0.5917851113850827	0.30923568165471277
1327	-0.51475924	-0.40194324	0.81393605	0.40697086	0.25673476	2.5158563	1.436976	0.45274899999999996	0.35054243	-8.7	0.5907847689862145	0.3096059360131117
1328	-0.51527554	-0.4055179	0.8113906999999999	0.40823478	0.2552984	2.5161746	1.4407185	0.44457406	0.3520408	-8.69	0.5897375995646413	0.30998231883536614
1329	-0.51580286	-0.4091268	0.8088228	0.40937603	0.253791	2.5165012000000004	1.4443837	0.43630519999999995	0.35354394	-8.69	0.5886438023735808	0.31036480819328566
1330	-0.516341	-0.41276878	0.80623305	0.41039428	0.25221336	2.516836	1.4479706	0.42794374	0.35505128	-8.69	0.5875036175357563	0.3107532939803831
1331	-0.5168898	-0.41644272	0.8036219	0.41128919999999997	0.25056618	2.5171792999999996	1.4514776000000003	0.419491	0.35656232	-8.69	0.5863172185950809	0.31114768070938165
1332	-0.51744914	-0.42014748	0.80099	0.41206053	0.24885029999999997	2.5175316000000003	1.4549037	0.41094825	0.35807649999999996	-8.69	0.5850849178745354	0.3115479046517921
1333	-0.51801884	-0.42388186	0.79833794	0.412708	0.24706653	2.5178933	1.4582473999999999	0.40231690000000003	0.3595934	-8.69	0.5838069744076961	0.3119538734873655
1334	-0.5185987	-0.4276446	0.7956664000000001	0.41323152	0.24521568	2.5182648	1.4615076	0.39359835	0.36111248	-8.69	0.5824837270963542	0.3123655012633917
1335	-0.5191886	-0.43143454	0.7929759	0.41363087	0.24329862	2.5186462000000005	1.4646827	0.38479403	0.36263326	-8.69	0.5811153839069028	0.3127826645211902
1336	-0.51978827	-0.4352503	0.7902672	0.41390592	0.24131621	2.519038	1.4677718000000002	0.3759054	0.3641553	-8.69	0.5797023614090899	0.31320528301552336
1337	-0.5203976	-0.4390906	0.7875409999999999	0.41405663	0.23926935	2.5194407	1.4707735	0.36693390000000004	0.36567813	-8.69	0.578244999659746	0.31363326435412087
1338	-0.52101636	-0.44295406	0.7847979	0.41408294	0.23715888	2.5198543	1.4736868	0.35788116	0.36720136	-8.68	0.5767436574728054	0.3140664767667928
1339	-0.5216445	-0.44683933	0.78203875	0.4139849	0.23498572	2.5202796000000003	1.4765105	0.34874862	0.36872455	-8.68	0.5751987593715074	0.31450486075190615
1340	-0.52228165	-0.45074496	0.7792643	0.4137625	0.23275079	2.5207167	1.4792438	0.33953795	0.3702473	-8.68	0.5736107485044097	0.31494829133309243
1341	-0.5229278	-0.4546695	0.77647513	0.41341585	0.23045498	2.521166	1.4818856000000002	0.33025065	0.3717692	-8.68	0.5719800093288592	0.3153966690354522
1342	-0.52358276	-0.45861155	0.77367216	0.4129451	0.22809926	2.5216279999999998	1.4844348	0.32088843	0.37328985	-8.68	0.5703070328370835	0.31584989251104645
1343	-0.52424634	-0.46256956	0.77085626	0.41235033	0.22568455	2.522103	1.4868908	0.31145296	0.37480888	-8.68	0.5685923200432756	0.3163078648215359
1344	-0.5249184	-0.46654204	0.7680281	0.41163176	0.22321182	2.5225914	1.4892527	0.30194584	0.37632594	-8.68	0.5668363496954769	0.3167704788540526
1345	-0.52559876	-0.4705274	0.7651885	0.41078967	0.22068207	2.5230935000000003	1.4915196000000002	0.29236886	0.37784058	-8.68	0.5650396227859159	0.3172376185742763
1346	-0.5262873	-0.47452417	0.7623384	0.40982425	0.21809626	2.5236099	1.4936908000000002	0.28272372	0.37935248	-8.68	0.5632027025070783	0.3177092014487472
1347	-0.526984	-0.47853065	0.7594786	0.4087358	0.21545538	2.5241408	1.4957657	0.27301220000000004	0.38086128	-8.68	0.5613261264739313	0.31818510968562325
1348	-0.5276885	-0.4825452	0.75661004	0.40752473	0.21276048	2.5246868	1.4977433999999998	0.26323608	0.38236659999999995	-8.67	0.5594104921916199	0.3186652391803935
1349	-0.5284009	-0.4865662	0.75373346	0.40619135	0.21001253	2.5252482999999994	1.4996234	0.25339714	0.38386804	-8.67	0.5574563484521144	0.3191494957065205
1350	-0.52912086	-0.49059185	0.75084984	0.40473604	0.20721260000000002	2.5258252999999997	1.5014051000000002	0.24349721	0.38536529999999997	-8.67	0.5554642970732202	0.31963772501782084
1351	-0.5298484	-0.4946205	0.7479601	0.40315926	0.20436172	2.5264187000000002	1.503088	0.23353818	0.38685805	-8.67	0.5534350123585341	0.32012986898032464
1352	-0.5305834	-0.49865037	0.74506515	0.40146148	0.20146094	2.5270286	1.5046713	0.22352192	0.38834587	-8.67	0.5513690562576463	0.3206257798423769
1353	-0.5313256	-0.50267965	0.74216586	0.39964318	0.19851133	2.5276554	1.5061548	0.21345031	0.38982844	-8.67	0.549267121699473	0.3211253496096899
1354	-0.5320749	-0.50670654	0.7392633000000001	0.39770487	0.19551398	2.5282993	1.5075378000000001	0.20332527	0.39130545	-8.67	0.5471298339889018	0.32162844206678415
1355	-0.5328313	-0.5107292	0.7363582	0.39564714	0.19246994	2.5289612	1.50882	0.19314873	0.39277655	-8.67	0.5449579172318522	0.32213498854994344
1356	-0.53359455	-0.5147458	0.7334518	0.39347053	0.18938029	2.5296412	1.510001	0.18292265	0.39424142	-8.67	0.5427520632680936	0.3226448477783419
1357	-0.5343646	-0.5187543	0.7305448	0.39117566	0.18624613	2.5303397000000003	1.5110801	0.17264898	0.39569970000000004	-8.67	0.5405129094929504	0.3231578861741268
1358	-0.5351412	-0.52275294	0.72763836	0.38876316	0.18306853	2.5310571	1.5120573999999998	0.16232969	0.39715114	-8.67	0.5382412455239698	0.3236740059237165
1359	-0.5359244	-0.5267397	0.72473335	0.3862337	0.17984855	2.5317939999999997	1.5129323000000001	0.15196677	0.39859536	-8.66	0.5359377709347704	0.32419309188548995
1360	-0.53671384	-0.5307127	0.72183084	0.383588	0.17658729999999997	2.5325506	1.5137045	0.14156221	0.40003204	-8.66	0.5336032141878594	0.32471500677462667
1361	-0.53750956	-0.53466994	0.71893173	0.38082668	0.17328584	2.533327	1.5143738000000002	0.13111804	0.40146095	-8.66	0.5312382826346334	0.32523960732018625
1362	-0.5383114	-0.53860945	0.7160371	0.37795055	0.16994525	2.5341244	1.5149397	0.120636255	0.4028817	-8.66	0.5288437875593058	0.3257668353040249
1363	-0.5391192	-0.5425292	0.71314794	0.3749603	0.16656664	2.5349424	1.5154021999999998	0.110118896	0.40429404	-8.66	0.526420445181488	0.3262965034241079
1364	-0.53993285	-0.54642725	0.7102651999999999	0.37185663	0.16315109	2.5357816000000004	1.5157610000000001	0.09956799999999999	0.40569767	-8.66	0.5239690103409492	0.3268285081323868
1365	-0.5407522	-0.5503015	0.70738995	0.36864033	0.15969963	2.5366428	1.5160159	0.08898563	0.40709227	-8.66	0.5214903161461893	0.32736275674841925
1366	-0.54157704	-0.55414987	0.7045232	0.3653121	0.1562134	2.5375261	1.5161666999999999	0.07837384	0.4084776	-8.66	0.5189851147496373	0.32789909729659233
1367	-0.5424074	-0.55797035	0.701666	0.36187273	0.15269344	2.538432	1.5162133	0.06773471	0.40985334	-8.66	0.5164541979471333	0.3284374224825752
1368	-0.543243	-0.56176084	0.69881934	0.35832304	0.14914085	2.5393605	1.5161556	0.057070315	0.41121924	-8.66	0.513898339025472	0.32897756945504564
1369	-0.5440838	-0.5655192	0.6959843000000001	0.35466376	0.14555669	2.5403125	1.5159934	0.046382735999999994	0.41257498	-8.65	0.5113183753593038	0.3295194553093899
1370	-0.5449295	-0.56924343	0.69316185	0.35089580000000004	0.14194207	2.5412881	1.5157267	0.035674084	0.41392029999999996	-8.65	0.5087151076126845	0.3300629308153174
1371	-0.5457802	-0.57293123	0.69035304	0.34701988	0.13829806	2.5422873	1.5153553	0.024946451	0.41525500000000004	-8.65	0.5060892910052253	0.3306078320236704
1372	-0.5466355	-0.5765806	0.68755895	0.34303695	0.13462578	2.5433106	1.5148793	0.014201958	0.41657877	-8.65	0.5034418017126092	0.3311540458086026
1373	-0.5474955	-0.58018935	0.68478066	0.3389478	0.13092628	2.5443580000000003	1.5142986999999999	0.00344272	0.41789135	-8.65	0.5007734087089708	0.3317014218427312
1374	-0.5483599	-0.5837553	0.6820191	0.33475336	0.12720066	2.5454297	1.5136133	-0.007329133000000001	0.41919252	-8.65	0.49808492463769194	0.3322498019184498
1375	-0.54922855	-0.58727634	0.67927545	0.33045447	0.12345006	2.5465257	1.5128232	-0.018111467	0.42048198	-8.65	0.49537716716282826	0.3327990335624464
1376	-0.55010134	-0.5907503	0.6765507	0.32605207	0.11967555	2.547646	1.5119286	-0.028902145	0.42175955	-8.65	0.49265096757117377	0.33334896453683543
1377	-0.5509781	-0.59417486	0.6738459	0.32154706	0.11587824	2.5487907	1.5109291999999999	-0.039699025	0.42302492	-8.65	0.4899071121055943	0.33389942772184594
1378	-0.5518588	-0.597548	0.6711621	0.31694034	0.11205923599999999	2.5499597	1.5098254999999998	-0.050499983	0.42427793	-8.65	0.4871464480296291	0.3344502811351951
1379	-0.552743	-0.60086745	0.6685005	0.31223288	0.108219646	2.551153	1.5086171999999998	-0.061302893	0.4255183	-8.64	0.4843697961210258	0.3350013428102468
1380	-0.55363077	-0.604131	0.66586196	0.30742559999999997	0.10436057	2.5523705000000003	1.5073047	-0.07210564	0.42674583	-8.64	0.4815779741549513	0.33555246318416315
1381	-0.5545218	-0.6073364	0.66324764	0.30251940000000005	0.10048313	2.5536125	1.5058878999999998	-0.08290610000000001	0.42796028	-8.64	0.47877183877478696	0.3361035004550084
1382	-0.555416	-0.6104815	0.66065866	0.29751540000000004	0.096588425	2.5548787	1.5043672	-0.093702175	0.42916146	-8.64	0.47595224237843836	0.33665428714212103
1383	-0.5563131	-0.6135641	0.65809596	0.29241443	0.09267757	2.5561693	1.5027426000000002	-0.10449173	0.4303491	-8.64	0.47312000649817576	0.3372046768714175
1384	-0.557213	-0.61658186	0.65556073	0.28721756	0.08875168	2.557484	1.5010146	-0.11527266	0.43152308	-8.64	0.47027601382130935	0.33775450513826016
1385	-0.5581155	-0.61953264	0.65305394	0.28192577	0.08481187400000001	2.5588226	1.499183	-0.12604284	0.43268314	-8.64	0.4674210396578878	0.33830358325520987
1386	-0.5590203	-0.6224142	0.6505767	0.27654004	0.08085925	2.5601852000000003	1.4972483	-0.13680017	0.43382907	-8.64	0.4645559930518087	0.338851777917605
1387	-0.55992734	-0.6252243	0.6481302	0.27106142	0.07689493	2.5615718	1.4952108	-0.1475425	0.43496072	-8.64	0.46168174815550056	0.3393989507083839
1388	-0.5608364	-0.6279609	0.64571524	0.26549092	0.07292003	2.5629823	1.4930706	-0.15826775	0.43607786	-8.64	0.4587991005451626	0.33994493881539256
1389	-0.56174713	-0.6306218	0.64333314	0.25982955	0.068935655	2.5644166	1.4908282	-0.16897379	0.43718034	-8.63	0.45590897448691475	0.3404895945649184
1390	-0.5626595	-0.63320506	0.64098483	0.25407840000000004	0.064942926	2.5658743	1.4884837	-0.1796585	0.43826795	-8.63	0.45301211642001005	0.34103274831057334
1391	-0.5635733	-0.6357086	0.63867146	0.24823849	0.060942955	2.5673559	1.4860376	-0.19031978	0.43934049999999997	-8.63	0.4501094726312425	0.34157431273782723
1392	-0.5644882	-0.6381305	0.63639396	0.24231087	0.056936855999999994	2.5688605	1.4834901000000003	-0.20095548	0.44039783	-8.63	0.4472017752730408	0.3421140708546108
1393	-0.56540406	-0.64046896	0.63415354	0.23629662	0.052925743	2.5703888	1.4808417999999999	-0.21156354	0.44143978	-8.63	0.4442899700508084	0.34265197769723194
1394	-0.56632066	-0.6427221	0.6319511999999999	0.23019679999999998	0.048910722000000004	2.5719402000000002	1.4780928	-0.22214183	0.44246614	-8.63	0.44137481156141833	0.3431878407037408
1395	-0.5672378	-0.64488816	0.629788	0.2240125	0.044892900000000006	2.5735145	1.4752437	-0.23268823	0.44347677	-8.63	0.4384571314430915	0.3437215395134197
1396	-0.5681552	-0.64696544	0.6276649999999999	0.2177448	0.040873375	2.5751119	1.4722948999999999	-0.24320064	0.4444715	-8.63	0.4355377957578193	0.3442529739445925
1397	-0.56907284	-0.6489523	0.62558323	0.21139483	0.03685325	2.576732	1.469247	-0.25367698	0.44545022	-8.63	0.4326176002316793	0.3447820138999909
1398	-0.56999034	-0.6508471	0.62354374	0.20496371	0.032833613	2.5783749	1.4661001	-0.26411512	0.44641268	-8.63	0.4296973565261468	0.3453085417485455
1399	-0.5709076	-0.6526482	0.6215476	0.19845262	0.028815554	2.5800405	1.4628551	-0.27451295	0.44735882	-8.62	0.4267779378556722	0.3458324696457922
1400	-0.5718243	-0.6543543	0.6195957	0.19186272	0.024800159	2.5817285	1.4595121000000002	-0.2848684	0.44828844	-8.62	0.4238600702796665	0.3463536579471349
1401	-0.5727404	-0.6559637	0.61768913	0.18519524	0.020788506	2.5834389	1.4560719	-0.2951793	0.44920140000000003	-8.62	0.42094463123480225	0.34687202332741385
1402	-0.5736555	-0.6574751	0.61582875	0.17845139	0.016781673	2.5851712000000004	1.4525348	-0.30544367	0.4500976	-8.62	0.418032349224935	0.34738742127582406
1403	-0.57456946	-0.65888715	0.6140154999999999	0.17163241	0.01278073	2.586926	1.4489013000000002	-0.3156593	0.45097682	-8.62	0.4151240942629666	0.34789981551043053
1404	-0.5754822	-0.66019845	0.6122503	0.16473956	0.008786742	2.5887027000000002	1.4451721000000002	-0.32582417	0.45183900000000005	-8.62	0.4122206213617995	0.34840908021365685
1405	-0.5763934	-0.66140777	0.61053395	0.15777412	0.004800776	2.5905013	1.4413473999999997	-0.33593616	0.45268402	-8.62	0.4093226902010023	0.34891511817727966
1406	-0.577303	-0.662514	0.60886735	0.1507374	0.000823892	2.5923214	1.4374278999999999	-0.3459932	0.4535117	-8.62	0.4064310531474846	0.3494178284431784
1407	-0.57821065	-0.66351587	0.60725117	0.14363074	-0.003142856	2.5941634	1.433414	-0.35599318	0.45432195	-8.62	0.40354652292474363	0.34991716017406554
1408	-0.57911634	-0.6644124	0.6056863	0.13645545	-0.0070984180000000004	2.5960267000000004	1.4293063	-0.36593404	0.45511463	-8.62	0.40066979980925166	0.3504130003693034
1409	-0.5800199	-0.6652025	0.6041734000000001	0.12921289	-0.011041752	2.5979113999999996	1.4251055000000001	-0.37581370000000003	0.45588964	-8.61	0.39780166536688566	0.3509052968812571
1410	-0.58092105	-0.6658852	0.60271335	0.121904425	-0.014971837	2.5998172999999998	1.4208119	-0.3856301	0.45664686	-8.61	0.3949428482307061	0.35139395642012355
1411	-0.5818198	-0.66645956	0.6013066999999999	0.11453146	-0.018887663	2.6017444	1.4164261999999999	-0.39538112	0.4573862	-8.61	0.3920940937650418	0.3518789249607294
1412	-0.5827158	-0.6669248	0.5999541	0.10709537	-0.02278825	2.6036923	1.4119489	-0.4050647	0.4581075	-8.61	0.38925607066755513	0.3523601101321346
1413	-0.5836091	-0.66727984	0.5986564	0.09959759	-0.026672632999999998	2.6056612	1.4073806999999998	-0.41467878	0.45881072	-8.61	0.3864295837030911	0.35283747927148074
1414	-0.58449954	-0.66752416	0.5974141	0.092039526	-0.030539867999999998	2.6076505	1.4027221	-0.42422134	0.45949575	-8.61	0.3836152301222873	0.3533109364743292
1415	-0.5853869	-0.66765684	0.5962276999999999	0.08442263	-0.03438903	2.6096605999999998	1.3979738000000002	-0.43369022	0.46016246	-8.61	0.380813803201616	0.3537804603233758
1416	-0.5862711	-0.6676772	0.5950979999999999	0.07674837	-0.038219217	2.611691	1.3931364	-0.44308347	0.46081078	-8.61	0.37802594801342093	0.3542459759259832
1417	-0.587152	-0.6675846	0.5940255	0.06901824	-0.042029537	2.6137419	1.3882108	-0.45239896	0.46144062	-8.61	0.3752524400770704	0.35470746224362887
1418	-0.58802956	-0.6673785	0.5930107	0.06123373	-0.04581913	2.615813	1.3831973999999998	-0.46163467	0.4620519	-8.61	0.37249387570780434	0.3551648580602869
1419	-0.5889036	-0.6670582	0.5920542	0.053396374	-0.049587137999999996	2.6179040000000002	1.3780973	-0.47078857	0.46264446	-8.61	0.3697509767350702	0.3556181160949377
1420	-0.589774	-0.66662335	0.5911564	0.045507725	-0.053332727	2.620015	1.3729111	-0.4798585999999999	0.46321827	-8.6	0.3670244223862508	0.35606721226354116
1421	-0.5906407	-0.6660733	0.5903179000000001	0.037569347999999995	-0.05705509	2.622146	1.3676395000000001	-0.48884273	0.46377316	-8.6	0.3643148935553962	0.35651212049538145
1422	-0.5915036	-0.66540766	0.5895391999999999	0.029582825	-0.060753424	2.6242964	1.3622836	-0.49773893	0.4643090999999999	-8.6	0.3616230548032226	0.35695277766281336
1423	-0.5923626	-0.664626	0.5888206	0.021549761	-0.06442696	2.6264665000000003	1.3568441	-0.5065452	0.46482587	-8.6	0.35894956511163667	0.3573891879624602
1424	-0.5932176	-0.663728	0.58816254	0.013471756000000001	-0.06807493	2.6286560000000003	1.3513218	-0.51525944	0.46532345	-8.6	0.35629506288373486	0.35782131013492163
1425	-0.5940685	-0.6627133	0.58756554	0.005350415	-0.07169659	2.6308648999999997	1.3457178	-0.5238797000000001	0.4658017	-8.6	0.3536602498352729	0.3582491401636185
1426	-0.5949153	-0.6615816	0.58702993	-0.002812646	-0.07529121	2.6330929	1.340033	-0.532404	0.46626046	-8.6	0.351045731924903	0.35867264401648563
1427	-0.59575784	-0.6603326	0.5865560000000001	-0.011015818	-0.07885808	2.6353400000000002	1.3342683000000002	-0.54083025	0.46669966	-8.6	0.3484521499769118	0.3590918154467854
1428	-0.59659606	-0.6589662	0.5861441	-0.019257484	-0.0823965	2.6376061	1.3284247	-0.54915655	0.4671192	-8.6	0.3458801466838006	0.3595066437224957
1429	-0.59742993	-0.65748215	0.58579457	-0.027536022	-0.0859058	2.639891	1.3225031999999999	-0.55738086	0.4675189	-8.6	0.3433303232910461	0.3599171155859758
1430	-0.5982594	-0.6558802	0.5855076	-0.035849806	-0.08938531	2.6421945	1.3165048000000001	-0.56550133	0.46789867	-8.59	0.3408032802017449	0.36032321416806884
1431	-0.5990843	-0.65416044	0.5852835	-0.044197213	-0.092834376	2.6445167	1.3104306000000001	-0.57351613	0.46825835	-8.59	0.3382996303719686	0.3607249664027823
1432	-0.5999048	-0.6523226	0.5851225999999999	-0.05257662	-0.09625237	2.6468572999999997	1.3042817	-0.58142346	0.4685979	-8.59	0.3358199648921542	0.36112236096272204
1433	-0.6007206	-0.6503668	0.5850251000000001	-0.06098639	-0.09963865599999999	2.649216	1.2980591000000001	-0.58922154	0.46891707	-8.59	0.33336481294059583	0.36151538578016257
1434	-0.60153174	-0.64829284	0.58499104	-0.0694249	-0.10299265	2.6515927	1.291764	-0.5969087	0.46921584	-8.59	0.33093474960773045	0.36190405356313043
1435	-0.60233825	-0.6461008	0.5850208	-0.077890515	-0.10631374	2.6539876000000002	1.2853974	-0.6044831999999999	0.46949401	-8.59	0.32853036460415314	0.36228840449921623
1436	-0.60314	-0.64379084	0.5851144	-0.08638161	-0.10960136	2.6564002	1.2789603	-0.6119435000000001	0.46975145	-8.59	0.3261521158187527	0.3626684191876235
1437	-0.603937	-0.64136285	0.5852721	-0.09489655	-0.11285496	2.6588304	1.2724541	-0.6192880000000001	0.46998808	-8.59	0.32380059487426754	0.36304412648921613
1438	-0.6047291	-0.6388171	0.5854938000000001	-0.1034337	-0.11607396	2.661278	1.2658798	-0.62651515	0.4702037	-8.59	0.3214762557913716	0.36341553745245553
1439	-0.60551625	-0.6361535	0.58577955	-0.11199143	-0.11925783	2.663743	1.2592381000000001	-0.6336235	0.47039822	-8.59	0.31917959288272435	0.36378266370234447
1440	-0.6062984	-0.6333725	0.5861294	-0.12056811	-0.12240605	2.6662252	1.2525305	-0.64061147	0.47057155	-8.58	0.31691112747907846	0.3641455403617005
1441	-0.60707545	-0.63047403	0.5865433000000001	-0.12916212	-0.12551813	2.6687243	1.2457577	-0.6474778	0.47072349999999996	-8.58	0.3146712518026564	0.36450416449322803
1442	-0.6078472	-0.62745845	0.5870211	-0.13777182	-0.12859356	2.67124	1.2389208	-0.65422106	0.47085404	-8.58	0.3124604258973863	0.3648585426889637
1443	-0.6086137	-0.62432593	0.5875628	-0.14639558	-0.1316319	2.6737726000000004	1.2320209999999998	-0.66083986	0.47096306	-8.58	0.31027916216120405	0.36520874863942976
1444	-0.60937476	-0.6210768	0.58816814	-0.15503177	-0.13463272	2.6763215	1.2250590000000001	-0.66733307	0.47105044	-8.58	0.3081277706819662	0.36555476029469486
1445	-0.6101302	-0.61771137	0.58883697	-0.16367878	-0.13759558	2.6788867	1.2180358999999998	-0.6736993	0.47111613	-8.58	0.3060067204364183	0.3658966154023809
1446	-0.61087996	-0.6142299	0.5895691	-0.172335	-0.1405201	2.6814678	1.2109528	-0.6799374	0.47116009999999997	-8.58	0.3039163805330912	0.36623433120610366
1447	-0.6116238	-0.61063296	0.5903643	-0.18099885	-0.14340587	2.6840648999999996	1.2038103	-0.6860461999999999	0.47118235	-8.58	0.3018571278143649	0.366567949464544
1448	-0.61236167	-0.60692084	0.5912221999999999	-0.18966876	-0.14625256	2.6866775	1.1966097	-0.6920246	0.47118282	-8.58	0.2998293102337308	0.36689748379872095
1449	-0.6130934	-0.6030941	0.59214264	-0.19834316	-0.1490598	2.6893053	1.1893518	-0.69787145	0.47116149999999996	-8.58	0.29783326143202044	0.36722295448664255
1450	-0.6138188	-0.5991533	0.59312516	-0.20702048	-0.15182728	2.6919484000000002	1.1820376	-0.70358574	0.47111842	-8.57	0.2958693306056214	0.36754442754789785
1451	-0.6145377	-0.595099	0.5941695	-0.21569921	-0.15455468	2.6946063	1.1746678	-0.70916647	0.47105357	-8.57	0.2939377913075087	0.36786190340035363
1452	-0.61525	-0.59093183	0.5952753000000001	-0.22437781	-0.15724169	2.697279	1.1672437	-0.71461266	0.470967	-8.57	0.29203900175474373	0.36817545706774074
1453	-0.6159554	-0.5866525	0.596442	-0.23305477	-0.15988804	2.699966	1.1597662	-0.7199234	0.47085875	-8.57	0.2901732011437141	0.36848509959368186
1454	-0.61665386	-0.58226174	0.5976693000000001	-0.24172856	-0.16249347	2.702667	1.1522361	-0.72509766	0.47072887	-8.57	0.28834066435814754	0.3687908605345049
1455	-0.6173451	-0.5777602	0.5989566999999999	-0.25039768	-0.16505772	2.705382	1.1446548	-0.73013467	0.47057745	-8.57	0.2865417295272488	0.3690928199245907
1456	-0.618029	-0.5731487	0.6003036999999999	-0.25906065	-0.16758056	2.7081107999999996	1.1370232	-0.73503363	0.47040454	-8.57	0.2847766304675632	0.3693910279626232
1457	-0.61870533	-0.5684282	0.60170984	-0.2677159	-0.17006175	2.7108529	1.1293423999999999	-0.7397938000000001	0.47021019999999997	-8.57	0.2830455932617866	0.3696855155792913
1458	-0.619374	-0.56359947	0.60317457	-0.276362	-0.1725011	2.7136077999999997	1.1216138999999998	-0.7444142	0.46999454	-8.57	0.2813488961709086	0.3699763171636932
1459	-0.6200347	-0.5586635	0.60469735	-0.28499743	-0.17489839	2.7163754	1.1138384	-0.74889433	0.4697577	-8.57	0.2796867242104424	0.3702634969738923
1460	-0.62068737	-0.5536212	0.6062776	-0.2936207	-0.17725344	2.7191556	1.1060174999999999	-0.75323343	0.46949974	-8.56	0.2780593701736789	0.370547136897223
1461	-0.6213317	-0.5484737	0.6079147	-0.30223033	-0.17956609	2.7219477000000003	1.0981523000000002	-0.7574308000000001	0.46922079999999994	-8.56	0.2764669858306546	0.37082725288602986
1462	-0.6219677	-0.5432221	0.60960805	-0.31082484	-0.18183616	2.7247515	1.0902441999999999	-0.7614859	0.468921	-8.56	0.27490978303926256	0.37110392462035197
1463	-0.62259495	-0.53786767	0.6113571	-0.3194028	-0.18406351	2.7275667	1.0822945	-0.7653981	0.46860045	-8.56	0.27338796912509494	0.3713772119192751
1464	-0.62321347	-0.5324116	0.6131611	-0.3279627	-0.18624799	2.730393	1.0743046	-0.7691668	0.46825933	-8.56	0.27190172163338555	0.37164718285930065
1465	-0.623823	-0.52685505	0.6150194	-0.33650306	-0.1883895	2.7332299	1.0662757999999999	-0.7727916	0.46789777	-8.56	0.27045118571143256	0.3719138843992038
1466	-0.6244233	-0.5211995	0.6169314	-0.34502247	-0.19048788	2.7360767999999998	1.0582098	-0.77627194	0.46751592	-8.56	0.2690365311706204	0.3721773681719494
1467	-0.62501436	-0.5154464	0.61889625	-0.35351953	-0.19254303	2.738934	1.0501078000000001	-0.7796074000000001	0.4671139	-8.56	0.26765791119959514	0.37243775658586914
1468	-0.6255959	-0.5095971	0.6209134	-0.36199278	-0.19455487	2.7418007999999996	1.0419716	-0.7827976	0.46669194	-8.56	0.2663154933435906	0.37269509666606665
1469	-0.62616783	-0.50365317	0.6229819999999999	-0.37044087	-0.19652328	2.7446766	1.0338024	-0.78584206	0.46625015	-8.56	0.2650093263907369	0.37294942275675336
1470	-0.62672985	-0.4976161	0.6251014	-0.37886247	-0.19844823	2.7475617000000003	1.0256021	-0.78874046	0.46578875	-8.55	0.2637396479741245	0.37320087949731423
1471	-0.6272819	-0.49148753	0.6272707	-0.38725618	-0.20032965	2.7504551	1.0173721	-0.7914925	0.46530792	-8.55	0.2625064503250376	0.3734494757548745
1472	-0.6278238	-0.48526904	0.6294892	-0.39562070000000005	-0.20216748	2.7533572	1.0091139999999998	-0.79409796	0.46480784	-8.55	0.2613099144977569	0.373695357851521
1473	-0.6283554	-0.47896233	0.6317560999999999	-0.40395474	-0.20396172	2.7562675	1.0008296	-0.7965565	0.46428865	-8.55	0.2601501304574161	0.3739385868253247
1474	-0.6288765	-0.47256914	0.6340706	-0.412257	-0.20571233	2.7591857999999996	0.99252045	-0.7988678000000001	0.46375063	-8.55	0.2590271894340091	0.37417924888771026
1475	-0.62938696	-0.46609122	0.6364319	-0.42052619999999996	-0.20741935	2.7621119999999997	0.9841882	-0.8010319	0.46319392	-8.55	0.25794115476993135	0.37441744891032513
1476	-0.6298866	-0.45953032	0.63883907	-0.42876107	-0.20908277	2.7650456	0.97583455	-0.8030484999999999	0.46261874	-8.55	0.2568920743398794	0.37465324132707506
1477	-0.63037544	-0.45288834	0.6412913	-0.43696037	-0.21070261	2.7679869999999998	0.96746135	-0.80491745	0.46202528	-8.55	0.255880079483668	0.3748867784073113
1478	-0.6308532	-0.44616708	0.64378774	-0.44512287	-0.21227893	2.7709357999999997	0.9590702	-0.80663866	0.4614138	-8.55	0.2549052024765099	0.37511812363368824
1479	-0.6313198	-0.43936846	0.6463274999999999	-0.4532473	-0.21381177	2.773892	0.95066303	-0.80821204	0.46078450000000004	-8.55	0.2539675158352237	0.3753473904175752
1480	-0.63177514	-0.43249443	0.64890975	-0.46133253	-0.21530119	2.776855	0.94224143	-0.80963755	0.46013755	-8.55	0.25306698750039835	0.3755746238270476
1481	-0.63221914	-0.42554694	0.6515335	-0.4693773	-0.21674725	2.7798252	0.9338073	-0.8109152	0.45947322	-8.54	0.25220371001081676	0.37579997033251994
1482	-0.6326517	-0.418528	0.6541979	-0.47738042	-0.21815006	2.7828022999999997	0.92536235	-0.8120448	0.45879173	-8.54	0.25137770252799985	0.3760234963557741
1483	-0.6330727	-0.41143957	0.6569019	-0.48534077	-0.21950970000000003	2.7857862	0.91690844	-0.8130265999999999	0.45809332	-8.54	0.2505889497690243	0.3762453025248045
1484	-0.63348204	-0.40428376	0.65964466	-0.49325714	-0.22082631	2.7887763999999997	0.9084473	-0.8138605999999999	0.45737815	-8.54	0.24983740656078757	0.37646544004857035
1485	-0.6338797	-0.39706263	0.6624253000000001	-0.5011284	-0.2221	2.7917736	0.89998084	-0.814547	0.4566465	-8.54	0.24912316548600094	0.3766840817682164
1486	-0.6342656	-0.3897783	0.6652427	-0.50895333	-0.22333093	2.794777	0.8915108	-0.8150858	0.45589864	-8.54	0.24844613246070862	0.37690123785744106
1487	-0.63463974	-0.38243282	0.66809595	-0.51673084	-0.22451925	2.7977865	0.88303894	-0.8154774	0.45513472	-8.54	0.24780622906633162	0.3771170066204443
1488	-0.63500196	-0.37502837	0.6709841	-0.52445984	-0.22566514	2.8008025	0.8745671999999999	-0.81572187	0.45435503	-8.54	0.24720351675250582	0.37733151488030353
1489	-0.6353523	-0.367567	0.67390615	-0.5321392	-0.22676878	2.8038247000000003	0.86609733	-0.8158194999999999	0.45355982	-8.54	0.2466379115231324	0.37754482692356656
1490	-0.6356907	-0.36005086	0.67686105	-0.53976774	-0.22783037	2.8068526	0.85763127	-0.8157707	0.45274929999999997	-8.54	0.24610931820510862	0.37775698669882335
1491	-0.63601714	-0.35248205	0.6798479000000001	-0.5473444000000001	-0.22885013	2.8098865	0.84917074	-0.81557566	0.45192376	-8.53	0.24561772395737547	0.3779681070869003
1492	-0.63633156	-0.3448627	0.68286556	-0.5548681	-0.22982827	2.8129263	0.84071773	-0.8152349	0.45108342	-8.53	0.245163053584866	0.3781782668227647
1493	-0.636634	-0.33719492	0.6859130999999999	-0.5623376999999999	-0.23076504	2.8159718999999996	0.8322741	-0.8147486999999999	0.45022854	-8.53	0.24474525424652097	0.3783875360091422
1494	-0.63692445	-0.32948083	0.68898934	-0.5697521	-0.2316607	2.8190227	0.8238416	-0.81411755	0.44935936	-8.53	0.2443641530573527	0.37859593385857754
1495	-0.63720286	-0.3217225	0.69209343	-0.5771103	-0.23251547	2.8220792	0.8154220999999999	-0.813342	0.44847617	-8.53	0.2440197515109253	0.3788035891197368
1496	-0.6374693	-0.31392214	0.6952242	-0.5844111999999999	-0.23332965	2.8251412	0.80701756	-0.81242245	0.44757915	-8.53	0.24371193125455223	0.37901055387714466
1497	-0.63772374	-0.30608177	0.69838065	-0.59165376	-0.2341035	2.8282082	0.7986298000000001	-0.8113595	0.44666862	-8.53	0.24344055491487296	0.37921685231383556
1498	-0.6379662	-0.29820353	0.7015617	-0.598837	-0.23483732	2.83128	0.7902607	-0.8101537	0.44574484	-8.53	0.2432054973846775	0.3794225334750505
1499	-0.6381968	-0.29028958	0.7047661999999999	-0.60596	-0.23553139	2.8343568	0.7819121	-0.80880576	0.444808	-8.53	0.24300661591076317	0.3796276897077034
1500	-0.63841546	-0.28234196	0.7079932	-0.61302173	-0.23618601	2.8374379000000003	0.77358586	-0.8073161999999999	0.44385844	-8.53	0.24284378300994877	0.3798323071719201
1501	-0.6386223	-0.27436286	0.71124166	-0.62002134	-0.23680152	2.840523	0.76528394	-0.8056857	0.44289639999999997	-8.52	0.24271681043936835	0.38003643031756423
1502	-0.6388173	-0.26635435	0.71451044	-0.6269579000000001	-0.23737821	2.843612	0.7570081999999999	-0.8039151	0.44192209999999993	-8.52	0.2426255408256615	0.38024010804394887
1503	-0.63900054	-0.25831854	0.71779853	-0.6338305999999999	-0.23791642	2.8467045	0.7487606	-0.80200493	0.44093585	-8.52	0.24256982795050724	0.3804433546827577
1504	-0.63917214	-0.25025755	0.7211049	-0.64063865	-0.23841648	2.8497999	0.74054307	-0.79995614	0.4399379	-8.52	0.2425494235051473	0.38064618162158853
1505	-0.6393321	-0.24217346	0.72442853	-0.6473810999999999	-0.23887876	2.852898	0.7323576	-0.7977695	0.43892848	-8.52	0.24256418569374086	0.3808486168845062
1506	-0.63948053	-0.2340684	0.7277684	-0.65405726	-0.23930359	2.855998	0.72420615	-0.79544574	0.43790790000000007	-8.52	0.24261388167522854	0.381050635158815
1507	-0.6396174	-0.22594441	0.7311234999999999	-0.6606664000000001	-0.23969133	2.8591	0.7160906	-0.79298586	0.4368764	-8.52	0.24269834575389865	0.38125229709650954
1508	-0.63974285	-0.21780364	0.7344928000000001	-0.6672077	-0.24004236	2.8622034	0.7080131	-0.7903905999999999	0.43583426	-8.52	0.24281737850988178	0.3814535905730896
1509	-0.63985693	-0.20964816	0.7378753	-0.6736806	-0.24035704	2.8653072999999996	0.69997555	-0.787661	0.4347817	-8.52	0.24297067925844823	0.3816544790122607
1510	-0.6399597	-0.20148005	0.74127	-0.6800841999999999	-0.24063575	2.8684115	0.69197994	-0.7847979	0.43371907	-8.52	0.24315810234781476	0.3818549734748922
1511	-0.6400512	-0.19330138	0.7446759	-0.68641806	-0.24087885	2.8715153	0.6840283	-0.7818024	0.43264654	-8.51	0.24337935158162433	0.3820550569194348
1512	-0.64013153	-0.18511426	0.748092	-0.6926814	-0.24108670000000001	2.8746183	0.67612267	-0.77867544	0.43156445	-8.51	0.24363423137398613	0.3822547222403368
1513	-0.6402007	-0.17692077	0.7515173	-0.6988736	-0.24125970000000002	2.8777196	0.66826504	-0.775418	0.43047303	-8.51	0.2439224693185933	0.38245390956446684
1514	-0.6402588	-0.16872299	0.7549509	-0.70499414	-0.24139816	2.880819	0.66045743	-0.7720312	0.42937252	-8.51	0.244243841529168	0.382652638554085
1515	-0.64030594	-0.16052298	0.7583916999999999	-0.71104234	-0.24150246	2.8839154	0.65270185	-0.7685161	0.42826325	-8.51	0.2445980423539267	0.3828508242956727
1516	-0.6403421	-0.15232284	0.7618388	-0.71701777	-0.24157298	2.8870084	0.64500034	-0.7648738	0.42714542	-8.51	0.2449848277748065	0.38304845585730335
1517	-0.6403674	-0.14412463	0.7652912	-0.72292	-0.24161004	2.8900973999999997	0.63735485	-0.7611055	0.42601934	-8.51	0.24540391490681962	0.3832455003130583
1518	-0.6403819	-0.13593039	0.7687479	-0.72874844	-0.241614	2.8931816	0.6297675	-0.7572123000000001	0.42488527	-8.51	0.24585502979779564	0.3834418964848489
1519	-0.6403856	-0.12774217	0.7722081000000001	-0.73450273	-0.24158522	2.8962603	0.6222401999999999	-0.7531953	0.42374346	-8.51	0.24633789010732013	0.3836375950091912
1520	-0.64037865	-0.11956204	0.7756706	-0.7401825	-0.24152404	2.8993325	0.61477494	-0.74905586	0.4225942	-8.51	0.2468521276341904	0.38383251432096427
1521	-0.64036113	-0.111392036	0.7791345999999999	-0.74578744	-0.2414308	2.902398	0.6073736999999999	-0.74479514	0.4214377	-8.5	0.2473974948535622	0.3840266526820883
1522	-0.64033306	-0.1032342	0.78259903	-0.75131714	-0.24130586	2.9054556000000002	0.6000386	-0.7404144	0.42027432	-8.5	0.24797365465337964	0.3842199001527254
1523	-0.64029455	-0.09509059	0.7860630999999999	-0.75677145	-0.24114951	2.908505	0.5927715	-0.7359149	0.41910425	-8.5	0.24858031641480555	0.3844122421826314
1524	-0.6402457	-0.08696322	0.7895255999999999	-0.76215	-0.24096213	2.9115447999999997	0.5855743	-0.7312979000000001	0.41792777	-8.5	0.24921706028095236	0.3846035387562044
1525	-0.6401865	-0.07885413	0.79298586	-0.76745254	-0.24074404	2.9145744	0.5784491999999999	-0.7265648	0.41674513	-8.5	0.24988362140591514	0.3847937450010202
1526	-0.6401171	-0.07076533	0.7964427	-0.7726789000000001	-0.24049555	2.9175932	0.57139796	-0.72171694	0.4155566	-8.5	0.2505796255322902	0.3849827992490371
1527	-0.64003754	-0.06269885	0.79989517	-0.7778288000000001	-0.24021699	2.9206004	0.5644226	-0.7167557	0.41436246	-8.5	0.25130475053703943	0.3851706182565338
1528	-0.63994795	-0.05465667	0.80334246	-0.78290206	-0.2399087	2.9235947	0.55752516	-0.7116823	0.41316295	-8.5	0.25205862107361265	0.38535707316578804
1529	-0.6398484	-0.046640806	0.80678344	-0.7878984	-0.23957099	2.926576	0.5507075	-0.7064983	0.41195829999999994	-8.5	0.2528409258907424	0.38554214245616286
1530	-0.6397389	-0.038653262	0.8102172	-0.7928178000000001	-0.23920418	2.9295424999999997	0.54397166	-0.7012050999999999	0.4107488	-8.5	0.253651211187742	0.38572564614306964
1531	-0.63961965	-0.030696016	0.81364274	-0.79765993	-0.23880860000000004	2.9324939999999997	0.53731954	-0.6958038000000001	0.40953470000000003	-8.49	0.2544892206376022	0.3859075349043403
1532	-0.63949066	-0.022771062	0.81705916	-0.80242467	-0.23838454	2.9354296000000004	0.53075314	-0.6902961	0.40831625	-8.49	0.2553545681850344	0.38608771563693295
1533	-0.639352	-0.014880377	0.8204654	-0.80711186	-0.23793234	2.938348	0.5242743	-0.6846831999999999	0.40709373	-8.49	0.2562468477256131	0.3862660305672874
1534	-0.6392039	-0.0070259427	0.82386047	-0.8117214	-0.23745227	2.9412487	0.51788497	-0.67896646	0.40586737	-8.49	0.2571657256965212	0.38644240842568317
1535	-0.6390463	0.00079026073	0.8272434000000001	-0.81625307	-0.23694466	2.9441307	0.5115872	-0.6731473000000001	0.40463743	-8.49	0.25811084992818834	0.38661672060887037
1536	-0.63887936	0.00856626	0.8306131999999999	-0.8207068000000001	-0.23640983	2.946993	0.50538284	-0.66722715	0.40340418	-8.49	0.2590818157299296	0.3867888427157225
1537	-0.63870317	0.016300088	0.8339690000000001	-0.8250824000000001	-0.23584805	2.9498349999999998	0.49927387	-0.66120744	0.40216783	-8.49	0.260078303372906	0.386958683609865
1538	-0.63851786	0.023989791	0.8373098	-0.8293798000000001	-0.23525964	2.9526557999999996	0.49326210000000004	-0.6550895999999999	0.40092868	-8.49	0.26109991938362803	0.38712612191262014
1539	-0.6383236	0.03163341	0.8406346	-0.833599	-0.23464489	2.955454	0.48734957	-0.6488751	0.39968687	-8.49	0.262146206171359	0.38729099172651305
1540	-0.6381204	0.039229	0.84394264	-0.83773965	-0.23400411	2.9582292999999997	0.48153812	-0.6425655	0.39844272	-8.49	0.2632169010025946	0.3874532183711455
1541	-0.6379086	0.04677463	0.84723294	-0.84180194	-0.23333758	2.9609807	0.47582966	-0.6361621999999999	0.39719638	-8.49	0.2643115568427203	0.38761267707979385
1542	-0.6376881	0.05426835	0.8505046999999999	-0.8457856	-0.2326456	2.963707	0.47022617	-0.6296669	0.39594805	-8.48	0.2654297854026762	0.38776920801601794
1543	-0.6374592	0.061708227	0.853757	-0.8496905999999999	-0.23192842	2.9664075	0.4647295	-0.6230810999999999	0.39469796	-8.48	0.2665712053664355	0.38792270343577634
1544	-0.637222	0.06909233	0.8569891	-0.853517	-0.23118635	2.9690816000000004	0.45934153	-0.6164063	0.39344627	-8.48	0.2677354657001072	0.3880730654861872
1545	-0.6369767	0.07641876	0.86020017	-0.8572646	-0.23041962	2.9717279999999997	0.4540642	-0.60964423	0.39219309999999996	-8.48	0.268922117615119	0.38822012773319176
1546	-0.63672346	0.08368558	0.8633894	-0.86093324	-0.22962853	2.9743462000000003	0.44889936	-0.60279644	0.39093870000000003	-8.48	0.27013084090542266	0.38836378863962806
1547	-0.63646245	0.09089093	0.8665559000000002	-0.86452293	-0.22881332	2.9769351000000004	0.44384894	-0.5958646	0.38968313	-8.48	0.2713611887861591	0.3885038994601621
1548	-0.6361938	0.098032944	0.8696991	-0.8680334999999999	-0.22797425	2.9794939	0.4389148	-0.58885026	0.38842654	-8.48	0.27261282911232626	0.3886403307403416
1549	-0.6359178	0.105109766	0.8728181999999999	-0.8714649	-0.22711155	2.9820217999999996	0.43409884	-0.58175516	0.38716906	-8.48	0.2738853637046856	0.388772960405013
1550	-0.6356345	0.11211957	0.87591237	-0.87481683	-0.22622548	2.984518	0.42940290000000003	-0.57458097	0.38591084	-8.48	0.2751784353852887	0.38890164771871194
1551	-0.6353442	0.11906054	0.8789809999999999	-0.8780892	-0.22531627	2.9869814	0.42482886	-0.56732935	0.38465193	-8.48	0.27649163349136985	0.3890262392785186
1552	-0.635047	0.12593088	0.8820233000000001	-0.88128173	-0.22438416	2.9894116000000004	0.42037848	-0.560002	0.38339242	-8.47	0.2778246407790884	0.3891466292299078
1553	-0.6347432	0.13272877	0.88503855	-0.88439435	-0.22342938	2.9918075	0.4160534000000001	-0.55260074	0.38213247	-8.47	0.2791770007468542	0.3892626636486454
1554	-0.6344329	0.13945247	0.8880261	-0.88742673	-0.22245216	2.9941682999999997	0.41185525	-0.54512715	0.38087207	-8.47	0.2805483600506973	0.3893741932165888
1555	-0.6341164	0.14610022	0.89098537	-0.8903788	-0.22145273	2.996493	0.40778548	-0.5375831	0.37961134	-8.47	0.2819382635394796	0.38948107467916776
1556	-0.6337939	0.15267025	0.89391565	-0.89325017	-0.2204313	2.9987812000000003	0.40384552	-0.5299703	0.37835035	-8.47	0.2833463676518546	0.38958319667288666
1557	-0.6334655	0.15916087	0.89681625	-0.89604074	-0.21938809999999997	3.0010316	0.40003675	-0.52229047	0.37708909999999995	-8.47	0.284772192093917	0.38968037235893566
1558	-0.6331315	0.16557038	0.89968663	-0.89875025	-0.21832335	3.003244	0.39636043	-0.51454544	0.37582773	-8.47	0.2862154026938544	0.3897725204927069
1559	-0.6327921	0.17189717	0.90252614	-0.9013783999999999	-0.21723725	3.005417	0.39281774	-0.506737	0.3745662	-8.47	0.2876754986351521	0.38985944028222347
1560	-0.6324475	0.17813972	0.9053341999999999	-0.90392494	-0.21613003	3.0075502	0.38940975	-0.49886686	0.37330458	-8.47	0.2891521261368222	0.38994102331155567
1561	-0.63209784	0.18429653	0.90811014	-0.90638965	-0.21500189999999997	3.0096426	0.38613752	-0.49093693	0.37204292	-8.47	0.2906448214618047	0.39001711127767935
1562	-0.6317433	0.19036625	0.91085356	-0.9087723	-0.21385305	3.0116937000000004	0.38300192	-0.48294896	0.37078118	-8.46	0.2921532212638643	0.3900875899324467
1563	-0.63138413	0.19634753	0.9135636999999999	-0.91107255	-0.21268371	3.0137023999999997	0.3800038	-0.47490484	0.36951947	-8.46	0.293676852262658	0.39015228353051185
1564	-0.6310205	0.20223911	0.9162403	-0.91329014	-0.21149407	3.0156680000000002	0.37714390000000003	-0.46680635	0.36825776	-8.46	0.29521533607900413	0.390211063309195
1565	-0.6306526	0.20803982	0.9188825	-0.91542476	-0.21028437	3.0175896	0.37442282	-0.45865533	0.36699608	-8.46	0.29676819485633	0.3902637704254645
1566	-0.63028055	0.21374853	0.92148995	-0.9174761999999999	-0.20905477	3.0194666	0.37184120000000004	-0.4504536	0.36573443	-8.46	0.29833506502875856	0.39031028361575665
1567	-0.6299046	0.21936415	0.92406213	-0.9194440999999999	-0.20780548	3.0212984	0.36939952	-0.44220307	0.36447284	-8.46	0.29991552928429077	0.3903504830553117
1568	-0.629525	0.22488569	0.92659855	-0.9213280999999999	-0.20653673	3.023084	0.36709815	-0.43390557	0.36321127	-8.46	0.30150913904606713	0.3903842055446573
1569	-0.6291418	0.2303122	0.92909867	-0.92312795	-0.2052487	3.0248227	0.36493748	-0.42556295	0.36194977	-8.46	0.3031154900938161	0.390411319607856
1570	-0.6287552	0.23564279	0.9315620000000001	-0.92484325	-0.20394158	3.0265136000000004	0.36291775	-0.41717709999999997	0.36068829999999996	-8.46	0.3047341443293593	0.3904316728619886
1571	-0.62836546	0.24087663	0.93398815	-0.9264737	-0.20261556	3.028156	0.3610392	-0.40874988	0.35942686	-8.46	0.3063646936545181	0.39044514146365245
1572	-0.6279727	0.24601294	0.9363766	-0.9280188	-0.20127085	3.0297492000000004	0.35930195	-0.40028316	0.35816544	-8.45	0.30800673321659094	0.39045158967655874
1573	-0.6275771	0.25105098	0.9387269	-0.92947835	-0.1999076	3.0312924	0.35770604	-0.3917788	0.35690403	-8.45	0.3096598303192054	0.39045088489405316
1574	-0.62717885	0.25599006	0.94103867	-0.93085194	-0.19852601	3.0327847	0.35625157	-0.38323870000000004	0.35564262	-8.45	0.3113235689326561	0.3904428827404145
1575	-0.6267781	0.26082957	0.94331145	-0.9321391	-0.19712625	3.0342252	0.35493845	-0.37466478	0.3543812	-8.45	0.3129975124607002	0.39042743757731685
1576	-0.626375	0.26556894	0.94554484	-0.93333954	-0.19570851	3.0356134999999997	0.35376662	-0.3660589	0.35311973	-8.45	0.3146812958090294	0.39040445611732766
1577	-0.6259698	0.27020758	0.94773847	-0.9344528	-0.19427298	3.0369487	0.35273588	-0.35742298	0.3518582	-8.45	0.3163744718587918	0.39037380102018066
1578	-0.62556255	0.27474505	0.94989187	-0.93547845	-0.19281979	3.0382297	0.35184598	-0.34875890000000004	0.35059658	-8.45	0.3180766098283387	0.39033530418737833
1579	-0.6251534	0.27918085	0.95200473	-0.93641615	-0.19134915	3.0394561	0.35109675	-0.34006858	0.34933487	-8.45	0.31978733357814365	0.3902888854194327
1580	-0.6247426	0.28351462	0.9540765999999999	-0.93726546	-0.18986122	3.040627	0.35048779999999996	-0.33135390000000003	0.34807304	-8.45	0.3215062057477485	0.39023440622292055
1581	-0.62433016	0.28774598	0.95610726	-0.93802595	-0.18835616	3.0417414000000003	0.35001883	-0.32261682	0.34681103	-8.45	0.32323282326738995	0.39017172195042776
1582	-0.6239163	0.29187456	0.9580962	-0.9386972	-0.18683416	3.0427988	0.34968945	-0.3138592	0.34554887	-8.44	0.3249667766422441	0.3901007405722006
1583	-0.6235011	0.2959001	0.96004325	-0.9392788000000001	-0.18529534	3.043798	0.34949926	-0.30508292	0.34428647	-8.44	0.3267076560480245	0.3900213013681535
1584	-0.6230848	0.29982236	0.9619479999999999	-0.9397703000000002	-0.18373987	3.0447387999999997	0.34944780000000003	-0.29628990000000005	0.3430239	-8.44	0.32845511185812204	0.3899333452286078
1585	-0.6226673	0.30364108	0.9638100000000001	-0.94017124	-0.18216786	3.04562	0.34953457	-0.28748196	0.34176102	-8.44	0.33020869980380585	0.38983670543893173
1586	-0.62224895	0.3073561	0.9656292	-0.94048125	-0.18057939999999997	3.046441	0.3497591	-0.27866107	0.34049788	-8.44	0.3319680668592411	0.3897312996668249
1587	-0.6218297	0.3109673	0.9674052	-0.9406999	-0.17897458	3.047201	0.3501208	-0.26982903	0.33923444	-8.44	0.33373283753476457	0.3896170057135581
1588	-0.62140965	0.31447455	0.9691376	-0.9408268	-0.17735349	3.047899	0.35061917	-0.26098776	0.3379707	-8.44	0.33550259091694307	0.3894936927868738
1589	-0.620989	0.3178778	0.97082627	-0.94086146	-0.17571615	3.0485344	0.35125354	-0.25213912	0.33670658	-8.44	0.3372769816259342	0.3893612717569587
1590	-0.6205678	0.321177	0.9724709	-0.9408036	-0.17406262	3.0491066000000004	0.3520233	-0.24328494	0.33544207	-8.44	0.3390556574614801	0.38921965519102875
1591	-0.62014616	0.32437217	0.9740711999999999	-0.9406527	-0.17239293	3.0496144	0.35292774	-0.23442712	0.33417714	-8.44	0.3408381941109212	0.38906869626854795
1592	-0.6197241	0.32746336	0.97562695	-0.94040847	-0.17070708	3.0500574	0.3539662	-0.22556749	0.33291176	-8.43	0.34262428153032937	0.3889083316382185
1593	-0.6193017	0.3304506	0.97713786	-0.9400705	-0.16900504	3.0504347999999997	0.35513790000000006	-0.21670789999999998	0.33164588	-8.43	0.3444135464083353	0.38873845624710124
1594	-0.6188791	0.33333397	0.9786038	-0.9396384	-0.16728683	3.0507455	0.35644215	-0.20785019999999998	0.33037952	-8.43	0.34620560325527616	0.3885589477200532
1595	-0.6184563	0.33611363	0.98002446	-0.93911177	-0.16555241	3.0509892000000005	0.3578781	-0.19899623	0.32911262	-8.43	0.34800014418355313	0.3883697511302682
1596	-0.6180334	0.33878973	0.9813997	-0.9384903	-0.16380174	3.0511646	0.35944498	-0.19014779999999998	0.32784513	-8.43	0.3497967657939402	0.388170726506407
1597	-0.6176104	0.34136248	0.9827292999999999	-0.93777347	-0.16203476	3.0512717	0.36114192	-0.18130675	0.32657707	-8.43	0.35159523237713286	0.38796184822365554
1598	-0.61718744	0.34383202	0.9840131	-0.93696105	-0.16025144	3.0513096	0.36296809999999996	-0.17247488	0.32530838	-8.43	0.3533951539550951	0.3877430265771254
1599	-0.6167645	0.34619865	0.9852508	-0.9360526	-0.15845169	3.0512778999999997	0.36492255	-0.16365403	0.32403907	-8.43	0.3551962402642568	0.38751420065400893
1600	-0.61634165	0.3484626	0.9864424	-0.9350476999999999	-0.15663542	3.0511763	0.36700445	-0.154846	0.32276908	-8.43	0.3569982301056502	0.3872753345546731
1601	-0.6159189	0.3506242	0.98758763	-0.93394595	-0.15480258	3.0510042	0.36921284	-0.1460526	0.3214984	-8.43	0.35880080766014943	0.38702635483589004
1602	-0.6154962	0.35268375	0.9886864	-0.93274695	-0.15295303	3.0507615	0.37154672	-0.13727562	0.320227	-8.43	0.3606037282856327	0.38676724457855616
1603	-0.61507374	0.35464162	0.9897385000000001	-0.9314504000000001	-0.15108669	3.0504474999999998	0.3740051	-0.12851688	0.31895489	-8.42	0.36240665509579123	0.38649793442517116
1604	-0.61465144	0.35649812	0.99074394	-0.9300559000000002	-0.14920343	3.0500627000000002	0.376587	-0.119778164	0.31768203	-8.42	0.36420942851568605	0.3862184696577966
1605	-0.61422926	0.35825372	0.9917024999999999	-0.92856306	-0.14730316	3.0496060000000003	0.3792913	-0.11106125	0.31640840000000003	-8.42	0.366011687283037	0.3859287366449666
1606	-0.6138073	0.3599088	0.9926140999999999	-0.9269715000000001	-0.14538573	3.0490782000000003	0.38211697	-0.10236794	0.315134	-8.42	0.36781328542238867	0.3856288164315616
1607	-0.61338556	0.3614638	0.9934786	-0.9252809000000001	-0.14345102	3.0484788	0.38506293	-0.0937	0.31385878	-8.42	0.36961393522701685	0.3853186615300716
1608	-0.612964	0.36291915	0.99429595	-0.923491	-0.14149886	3.0478077	0.38812800000000003	-0.08505921	0.31258276	-8.42	0.3714133908119032	0.384998271012236
1609	-0.6125426	0.3642754	0.99506605	-0.92160136	-0.13952914	3.0470653	0.39131114	-0.076447345	0.3113059	-8.42	0.37321147906980723	0.3846676878579005
1610	-0.6121215	0.36553302	0.99578893	-0.91961163	-0.13754168	3.0462512999999998	0.39461112	-0.06786617	0.31002823	-8.42	0.3750079557384491	0.3843268925484303
1611	-0.6117007	0.36669257	0.99646443	-0.9175216	-0.13553636	3.0453658	0.39802676	-0.05931744	0.3087497	-8.42	0.37680257213306845	0.38397591153041466
1612	-0.61128014	0.36775458	0.99709255	-0.91533095	-0.13351297	3.0444093	0.40155688	-0.05080292	0.30747035	-8.42	0.37859518614771526	0.3836148040880045
1613	-0.61085993	0.36871967	0.99767333	-0.9130393	-0.1314714	3.0433817000000003	0.4052002	-0.042324368	0.30619013	-8.41	0.38038555874233165	0.3832435796294085
1614	-0.61044	0.3695884	0.99820673	-0.91064644	-0.12941143	3.0422833	0.40895557	-0.033883534	0.30490905	-8.41	0.3821735150112253	0.3828622854526628
1615	-0.61002046	0.3703614	0.9986927999999999	-0.9081520000000001	-0.12733291	3.0411143	0.41282162	-0.025482183	0.3036271	-8.41	0.38395885067015245	0.38247096101522776
1616	-0.6096013	0.3710393	0.9991315000000001	-0.9055556999999999	-0.12523566	3.0398755	0.41679713	-0.017122058	0.30234432	-8.41	0.38574144603564287	0.38206970656609585
1617	-0.60918266	0.37162277	0.9995229999999999	-0.90285736	-0.12311949999999999	3.0385666000000002	0.4208808	-0.008804906999999999	0.30106068	-8.41	0.38752104757926603	0.3816585274318083
1618	-0.60876435	0.37211248	0.9998671999999998	-0.90005654	-0.12098425	3.0371884999999996	0.42507127	-0.000532475	0.29977617	-8.41	0.3892975563746558	0.38123752136060746
1619	-0.6083466	0.37250912	1.0001642	-0.89715296	-0.11882971	3.0357412999999998	0.42936720000000006	0.007693494	0.29849082	-8.41	0.39107076493731013	0.38080673272129917
1620	-0.6079293	0.3728134	1.0004141	-0.89414644	-0.1166557	3.0342257000000004	0.43376729999999997	0.015871258	0.2972046	-8.41	0.3928405480294936	0.38036626189126405
1621	-0.60751253	0.373026	1.0006169	-0.89103657	-0.114462025	3.0326419999999996	0.4382701	0.023999091	0.29591757	-8.41	0.3946067273010694	0.37991616239390247
1622	-0.6070963	0.37314776	1.0007727	-0.8878231	-0.112248495	3.0309906000000004	0.44287425	0.032075252	0.2946297	-8.41	0.39636914982567173	0.379456507085397
1623	-0.6066807	0.37317935	1.0008816999999999	-0.88450575	-0.11001492	3.0292726	0.44757837	0.04009801	0.29334099999999996	-8.4	0.39812774056453276	0.3789874404668306
1624	-0.6062657	0.37312162	1.0009436999999999	-0.88108426	-0.10776110000000001	3.027488	0.45238100000000003	0.048065635999999995	0.29205152	-8.4	0.39988226572436186	0.37850899383801245
1625	-0.60585135	0.37297535	1.000959	-0.8775584000000001	-0.10548684	3.0256376	0.4572807	0.055976402	0.2907612	-8.4	0.40163262880127293	0.37802128563373466
1626	-0.6054377	0.37274134	1.0009278	-0.873928	-0.103191935	3.0237222000000004	0.4622759	0.06382857	0.28947014	-8.4	0.40337870229008993	0.3775244417866083
1627	-0.6050247	0.3724204	1.0008501	-0.8701929	-0.10087618	3.0217419999999997	0.467365	0.071620435	0.28817827	-8.4	0.4051202699982961	0.37701852127284124
1628	-0.6046124	0.37201342	1.0007261	-0.866353	-0.09853938	3.0196984000000002	0.4725464	0.079350255	0.28688565	-8.4	0.40685727053311666	0.3765037115649974
1629	-0.6042009	0.3715212	1.0005559000000002	-0.86240816	-0.096181326	3.0175917	0.4778183	0.08701632	0.28559226	-8.4	0.40858947767878045	0.37598009046675424
1630	-0.60379016	0.37094468	1.0003399	-0.8583584000000001	-0.093801804	3.0154226000000004	0.48317899999999997	0.09461691	0.28429815	-8.4	0.41031676342106466	0.37544778703705833
1631	-0.6033802	0.37028474	1.000078	-0.85420376	-0.09140060000000001	3.0131919999999996	0.48862659999999997	0.102150306	0.2830033	-8.4	0.4120389309899325	0.3749069403961735
1632	-0.6029711	0.36954224	0.99977064	-0.84994423	-0.08897752	3.0109005	0.49415916	0.10961479	0.28170773	-8.4	0.41375580379235166	0.3743576734162828
1633	-0.6025628	0.36871818	0.999418	-0.8455799	-0.08653235	3.0085492	0.49977478	0.117008634	0.28041145	-8.39	0.41546724510350375	0.37380015444309705
1634	-0.6021553	0.36781344	0.9990203999999999	-0.841111	-0.08406486	3.0061388	0.5054714	0.124330126	0.2791145	-8.39	0.41717305293113033	0.37323452262544193
1635	-0.6017487	0.366829	0.9985780000000001	-0.83653754	-0.081574865	3.00367	0.51124686	0.13157760000000002	0.27781686	-8.39	0.41887302421708006	0.37266090411681607
1636	-0.6013429	0.36576587	0.9980912000000001	-0.8318597	-0.07906214	3.0011437	0.5170991	0.13874939	0.27651855	-8.39	0.4205670059032017	0.3720794574540856
1637	-0.600938	0.36462507	0.9975601999999999	-0.82707787	-0.07652648	2.998561	0.5230259	0.14584394	0.2752196	-8.39	0.4222548149313439	0.37149036720442236
1638	-0.60053396	0.36340764	0.9969853000000001	-0.8221921999999998	-0.07396766	2.995922	0.5290249	0.15285970000000002	0.27392003	-8.39	0.42393619437772123	0.37089370752352613
1639	-0.6001307	0.36211464	0.9963668	-0.81720304	-0.071385466	2.9932282000000003	0.53509396	0.15979522	0.27261984	-8.39	0.425611052762992	0.37028969726870314
1640	-0.5997282	0.36074713	0.9957050999999999	-0.8121107	-0.06877969	2.99048	0.5412307	0.16664906	0.27131906	-8.39	0.4272791591181522	0.3696784534096518
1641	-0.5993266	0.35930625	0.9950004000000001	-0.80691564	-0.06615013	2.9876785	0.5474326	0.17341985	0.27001777	-8.39	0.42894033171967405	0.3690601593568652
1642	-0.59892577	0.35779312	0.99425316	-0.80161816	-0.06349655	2.9848244	0.5536972	0.18010624	0.26871595	-8.39	0.43059439924454584	0.36843495592501063
1643	-0.59852564	0.35620892	0.99346364	-0.7962187	-0.06081875	2.9819188	0.5600222	0.18670698	0.26741368	-8.38	0.4322412363477918	0.3678030245910788
1644	-0.59812623	0.35455477	0.99263215	-0.7907179	-0.058116514	2.9789624	0.56640476	0.19322078	0.266111	-8.38	0.4338805795281067	0.3671645188287594
1645	-0.59772754	0.3528319	0.9917591	-0.7851161	-0.055389613	2.9759562	0.57284254	0.19964647	0.26480790000000004	-8.38	0.4355123177738478	0.3665196102264446
1646	-0.59732944	0.35104153	0.9908448000000001	-0.779414	-0.052637834	2.972901	0.5793328000000001	0.20598288	0.26350448	-8.38	0.437136245985516	0.36586845847570043
1647	-0.596932	0.34918487	0.98988956	-0.77361214	-0.04986097	2.9697982999999994	0.58587295	0.21222889999999997	0.26220077	-8.38	0.43875224963984166	0.365211290761333
1648	-0.5965351	0.34726316	0.9888938	-0.7677113	-0.047058795	2.9666487999999998	0.5924602	0.21838345	0.26089683	-8.38	0.4403601173039924	0.3645482613629181
1649	-0.5961387	0.3452777	0.98785794	-0.761712	-0.044231099999999995	2.9634535	0.5990919	0.22444546	0.2595927	-8.38	0.44195970901154413	0.36387954648733056
1650	-0.5957428	0.3432297	0.98678225	-0.75561523	-0.041377664	2.9602137	0.6057651	0.23041397	0.25828844	-8.38	0.4435508283735928	0.3632053640398715
1651	-0.59534734	0.34112054	0.98566717	-0.7494215999999999	-0.038498264	2.9569306	0.6124771999999999	0.23628801	0.2569841	-8.38	0.4451333791355998	0.36252590948735447
1652	-0.5949522	0.3389515	0.98451304	-0.743132	-0.035592683	2.9536052	0.6192251999999999	0.24206662	0.25567973	-8.38	0.44670715328721283	0.3618413666948667
1653	-0.59455746	0.33672386	0.98332036	-0.7367474	-0.032660697	2.9502387000000003	0.6260064000000001	0.24774894	0.25437543	-8.38	0.4482720147728611	0.3611519479605554
1654	-0.59416294	0.334439	0.98208946	-0.7302685999999999	-0.029702079	2.9468324	0.63281804	0.25333408	0.2530712	-8.37	0.44982784104989115	0.3604578584378566
1655	-0.5937686	0.33209828	0.9808207	-0.7236965999999999	-0.026716605	2.9433877	0.63965726	0.25882122	0.25176713	-8.37	0.4513744981970978	0.3597593222893963
1656	-0.59337443	0.3297031	0.9795146	-0.7170325	-0.023704042999999998	2.9399054000000002	0.64652133	0.26420959999999993	0.25046328	-8.37	0.4529118142713115	0.35905651518551834
1657	-0.5929803	0.32725474	0.97817147	-0.7102771999999999	-0.02066417	2.9363873	0.6534075	0.2694984	0.24915972	-8.37	0.4544397152402157	0.35834969077469275
1658	-0.5925862	0.3247547	0.9767918	-0.70343184	-0.017596759	2.9328346	0.66031307	0.27468693	0.2478565	-8.37	0.45595808520585973	0.3576390593792913
1659	-0.5921921	0.32220426	0.97537595	-0.6964975999999999	-0.014501584	2.9292483	0.66723526	0.27977446	0.24655369	-8.37	0.4574667360687443	0.3569248124701727
1660	-0.5917979	0.31960478	0.97392434	-0.68947566	-0.011378431999999999	2.9256303	0.6741714	0.28476033	0.24525134	-8.37	0.4589656126634776	0.3562072240377363
1661	-0.5914035	0.31695765	0.97243744	-0.6823670999999999	-0.008227095	2.9219812999999997	0.6811188	0.2896439	0.24394955	-8.37	0.4604545514693706	0.3554864491299375
1662	-0.59100896	0.3142641	0.9709155999999999	-0.6751732	-0.005047376	2.9183033	0.68807477	0.29442456	0.24264833	-8.37	0.4619334568520423	0.35476277959420527
1663	-0.59061414	0.3115254	0.96935934	-0.6678954	-0.0018390770000000002	2.9145972999999996	0.69503677	0.2991017	0.2413478	-8.37	0.4634021886021728	0.3540364102103541
1664	-0.590219	0.3087429	0.9677690000000001	-0.6605348000000001	0.0013979889999999999	2.9108646	0.7020021	0.30367482	0.24004799	-8.36	0.46486062097556047	0.3533075505630415
1665	-0.58982354	0.3059178	0.96614516	-0.65309286	0.004664004	2.907107	0.7089683000000001	0.30814335	0.23874895	-8.36	0.46630868438304307	0.352576478365934
1666	-0.5894276	0.30305135	0.96448815	-0.64557093	0.007959144	2.9033257999999997	0.7159327	0.31250677	0.23745078	-8.36	0.4677462417923041	0.35184340616725124
1667	-0.5890311	0.30014476	0.9627984	-0.63797045	0.011283576000000002	2.8995225	0.7228929000000001	0.31676459999999995	0.23615351	-8.36	0.46917318861418156	0.35110857621638286
1668	-0.5886341	0.29719925	0.96107644	-0.6302929	0.014637464	2.8956983	0.72984624	0.32091640000000005	0.23485723	-8.36	0.4705893721703661	0.35037220295256555
1669	-0.5882364	0.29421598	0.95932263	-0.62253976	0.018020963	2.891855	0.7367903	0.32496175	0.23356202	-8.36	0.4719947209608426	0.3496345513474079
1670	-0.58783793	0.2911961	0.95753753	-0.61471254	0.021434229	2.887994	0.7437226	0.32890022	0.23226795	-8.36	0.4733891291522624	0.3488958508545667
1671	-0.58743864	0.28814083	0.9557215	-0.60681283	0.0248774	2.8841166	0.75064075	0.33273146	0.23097510000000002	-8.36	0.4747724633776856	0.3481563220855192
1672	-0.5870384	0.28505126	0.95387506	-0.5988423	0.028350617999999998	2.8802247000000003	0.7575423000000001	0.33645505	0.22968358	-8.36	0.47614465184769184	0.34741624546603606
1673	-0.5866372	0.2819285	0.95199865	-0.59080255	0.03185402	2.8763194	0.7644247	0.34007070000000006	0.22839348	-8.36	0.4775055233943092	0.3466758212040062
1674	-0.58623487	0.27877373	0.95009273	-0.58269536	0.03538773	2.8724027000000003	0.77128565	0.34357807	0.2271049	-8.35	0.4788550308288914	0.3459353376681709
1675	-0.5858313	0.27558795	0.9481578000000002	-0.5745225	0.038951877999999995	2.8684757000000003	0.7781226	0.34697688	0.22581795	-8.35	0.4801929966281688	0.3451949946795736
1676	-0.58542645	0.2723723	0.9461943000000002	-0.5662858000000001	0.042546578	2.8645403	0.78493327	0.35026684	0.22453275	-8.35	0.4815193437352803	0.34445507590810226
1677	-0.58502024	0.26912788	0.94420266	-0.55798703	0.04617195599999999	2.860598	0.79171526	0.35344774	0.22324940000000001	-8.35	0.4828339574938813	0.3437158151327084
1678	-0.5846125	0.26585564	0.94218343	-0.54962826	0.049828116	2.8566504	0.79846615	0.3565193	0.22196804	-8.35	0.48413670304736833	0.3429774665003387
1679	-0.5842031	0.26255673	0.9401370000000001	-0.5412113000000001	0.05351517	2.8526990000000003	0.8051835999999999	0.35948136	0.22068876	-8.35	0.4854274664060635	0.3422402627451547
1680	-0.58379203	0.2592321	0.9380639999999999	-0.5327381999999999	0.057233217999999995	2.8487456	0.81186527	0.36233371	0.21941172	-8.35	0.4867061545570339	0.34150447614692975
1681	-0.5833791	0.25588283	0.93596476	-0.52421105	0.06098236	2.8447917	0.81850886	0.36507618	0.21813701	-8.35	0.4879726177328238	0.34077034364342834
1682	-0.58296424	0.25250986	0.9338398000000001	-0.5156319	0.06476269	2.840839	0.82511204	0.36770862	0.21686476	-8.35	0.48922673674220607	0.34003812343631495
1683	-0.5825473	0.24911423	0.93168956	-0.5070029	0.0685743	2.8368889999999998	0.8316725	0.37023090000000003	0.21559513	-8.35	0.4904683792511876	0.3393080483711887
1684	-0.58212817	0.24569693	0.92951465	-0.49832618	0.072417244	2.8329437	0.8381878	0.37264293	0.21432820000000002	-8.34	0.4916974565472225	0.33858040108560306
1685	-0.5817068	0.24225892	0.9273154	-0.48960394	0.07629157	2.8290045	0.8446558000000001	0.37494457	0.21306415	-8.34	0.4929137943719016	0.33785541060768054
1686	-0.581283	0.23880117	0.92509246	-0.48083845	0.08019729	2.825073	0.85107404	0.37713578	0.21180308	-8.34	0.4941172659028583	0.337133313928772
1687	-0.5808567	0.23532459	0.9228462	-0.47203192	0.08413441	2.821151	0.85744035	0.3792165	0.21054512	-8.34	0.495307730058687	0.3364143770308858
1688	-0.58042765	0.2318302	0.92057717	-0.46318662	0.0881029	2.8172402	0.86375237	0.38118670000000004	0.20929044	-8.34	0.4964850786617237	0.3356988393566979
1689	-0.5799959	0.22831891	0.9182858	-0.45430484	0.09210273	2.8133423	0.87000775	0.38304633	0.20803916	-8.34	0.49764914157565227	0.33498695040497334
1690	-0.57956123	0.22479172	0.91597265	-0.44538890000000003	0.09613382	2.8094587000000004	0.87620425	0.38479546	0.20679145	-8.34	0.4987997685543357	0.33427892675281945
1691	-0.57912356	0.22124955	0.91363823	-0.43644118	0.10019609	2.8055912999999997	0.88233966	0.38643405	0.20554740000000002	-8.34	0.4999368382185618	0.3335750307036774
1692	-0.5786827	0.21769339	0.91128296	-0.427464	0.10428945	2.8017418	0.8884116	0.38796216	0.20430723	-8.34	0.5010602075334337	0.3328754955555721
1693	-0.5782386	0.21412417	0.9089074	-0.41845977	0.108413756	2.7979116000000004	0.8944178	0.38937986	0.20307103	-8.34	0.502169693608112	0.3321805328507627
1694	-0.5777911	0.2105429	0.9065120999999999	-0.40943090000000004	0.112568885	2.7941027000000003	0.9003561999999999	0.3906872	0.20183896	-8.33	0.5032652169522731	0.33149040956937165
1695	-0.57734	0.20695052	0.9040975	-0.40037979999999995	0.11675467	2.7903162999999997	0.90622425	0.39188424	0.20061117	-8.33	0.5043465376311492	0.3308053010859562
1696	-0.57688534	0.20334798	0.9016641	-0.39130893	0.12097096	2.7865546	0.9120199000000001	0.39297113	0.19938785	-8.33	0.505413583153127	0.33012549278768444
1697	-0.5764268	0.19973628	0.8992124	-0.38222075	0.12521754	2.7828186	0.9177409	0.393948	0.19816910000000001	-8.33	0.50646614090708	0.3294511363452772
1698	-0.5759644	0.19611637	0.8967430000000001	-0.37311777	0.12949423	2.7791102000000003	0.9233849000000001	0.3948149	0.19695507	-8.33	0.507504056856821	0.3287824808259899
1699	-0.5754979	0.19248922	0.89425635	-0.3640025	0.13380079999999997	2.7754307000000003	0.9289497999999999	0.39557207	0.19574594	-8.33	0.5085271618233956	0.3281197068203085
1700	-0.5750273	0.1888558	0.89175296	-0.35487744	0.13813701	2.771782	0.9344333	0.39621964	0.19454187	-8.33	0.5095353166717784	0.3274630493374425
1701	-0.57455236	0.18521705	0.8892334000000001	-0.34574515	0.14250262	2.768165	0.9398333000000001	0.39675778	0.19334297	-8.33	0.5105282906112586	0.3268126508908153
1702	-0.57407296	0.18157397	0.8866980999999999	-0.33660809999999997	0.14689738	2.7645817000000004	0.9451474	0.3971867	0.19214943	-8.33	0.5115059583407889	0.3261687402883858
1703	-0.57358897	0.1779275	0.88414764	-0.32746884	0.151321	2.7610333	0.9503735999999999	0.39750662	0.19096139	-8.33	0.5124681374139742	0.32553148281828165
1704	-0.5731002	0.17427857	0.8815825	-0.31832987	0.15577318	2.7575212000000002	0.95550966	0.39771774	0.189779	-8.32	0.5134146414406204	0.32490104832401195
1705	-0.5726067	0.17062818	0.8790031999999999	-0.30919364	0.16025363	2.754047	0.96055335	0.39782035	0.18860239999999998	-8.32	0.5143453091513357	0.3242776285029302
1706	-0.57210815	0.16697727	0.8764103000000001	-0.3000627	0.16476205	2.7506117999999997	0.9655024999999999	0.39781466	0.18743178	-8.32	0.5152599457676823	0.32366135717386024
1707	-0.5716045	0.1633268	0.8738043	-0.29093948	0.1692981	2.747217	0.970355	0.39770097	0.18626727	-8.32	0.5161583855099318	0.323052395934834
1708	-0.5710955	0.15967771	0.8711856	-0.28182647	0.17386144	2.743864	0.9751085999999999	0.39747953	0.18510902	-8.32	0.5170404342101117	0.32245089730581683
1709	-0.5705812	0.15603095	0.86855483	-0.27272618	0.17845172	2.740554	0.97976124	0.3971507	0.18395720000000002	-8.32	0.5179059183546448	0.3218570037405692
1710	-0.57006127	0.15238747	0.8659125	-0.26364099999999996	0.18306859	2.7372887	0.9843107	0.39671478	0.18281198	-8.32	0.5187547170649636	0.3212708843484324
1711	-0.56953555	0.14874823	0.86325896	-0.2545734	0.18771167	2.7340686	0.98875487	0.39617205	0.18167348	-8.32	0.519586545606558	0.32069259567764163
1712	-0.569004	0.14511415	0.8605948	-0.24552582	0.19238058	2.7308958	0.99309164	0.3955229	0.18054187	-8.32	0.5204013249322594	0.32012235183906074
1713	-0.56846637	0.14148617	0.8579204	-0.23650068	0.19707495	2.7277708	0.9973188000000001	0.39476767	0.17941733	-8.32	0.5211987858411492	0.3195601950122287
1714	-0.5679225	0.13786523	0.85523623	-0.2275004	0.20179436	2.7246952	1.0014343	0.3939067	0.17829998	-8.32	0.5219787919430331	0.3190062780214426
1715	-0.5673722	0.13425225	0.85254264	-0.21852738	0.20653841	2.7216702	1.0054360999999998	0.39294046	0.17718999	-8.31	0.5227411630357022	0.31846071145986926
1716	-0.5668154	0.13064817	0.84984016	-0.20958401	0.21130668	2.7186967999999996	1.0093219	0.39186925	0.17608753	-8.31	0.5234856777399445	0.31792357799695126
1717	-0.56625175	0.1270539	0.8471291	-0.2006727	0.21609874	2.7157763999999998	1.0130898000000002	0.39069355	0.17499274	-8.31	0.5242121974213791	0.317394998146551
1718	-0.56568116	0.1234704	0.84440994	-0.1917958	0.22091416	2.71291	1.0167376000000001	0.38941370000000003	0.17390577	-8.31	0.5249205126397473	0.31687504804024874
1719	-0.5651035	0.11989859	0.84168315	-0.18295567	0.22575249	2.7100985	1.0202632	0.38803026	0.17282679999999997	-8.31	0.5256104273540159	0.31636379515715457
1720	-0.56451845	0.11633937	0.838949	-0.17415465	0.23061328	2.7073433	1.0236645	0.38654357	0.17175597	-8.31	0.5262817654352951	0.31586134464107435
1721	-0.5639259	0.112793684	0.83620816	-0.1653951	0.23549607	2.7046456	1.0269395000000001	0.38495415	0.17069344	-8.31	0.5269343980098641	0.3153677891140277
1722	-0.5633257	0.10926243	0.83346087	-0.1566793	0.24040042	2.7020063	1.030086	0.3832625	0.16963938	-8.31	0.5275680995592986	0.31488317700982477
1723	-0.5627176	0.105746515	0.83070767	-0.1480096	0.24532582	2.6994264	1.0331021999999999	0.381469	0.16859391	-8.31	0.5281826998374621	0.3144075810051081
1724	-0.56210136	0.10224685	0.8279489	-0.13938823	0.25027183	2.696907	1.0359858	0.37957427	0.16755724	-8.31	0.5287780329548051	0.31394105375951425
1725	-0.5614768	0.09876433	0.8251851999999998	-0.13081749	0.25523794	2.6944494	1.0387349	0.37757877	0.16652949	-8.3	0.5293539681645457	0.31348369183898134
1726	-0.5608438	0.09529985	0.82241684	-0.12229954	0.26022366	2.6920545	1.0413477	0.375483	0.16551083	-8.3	0.5299103346759731	0.3130355402923115
1727	-0.5602021	0.09185431	0.8196443000000001	-0.113836594	0.2652285	2.689723	1.0438224	0.3732876	0.16450144	-8.3	0.530446981754578	0.31259662304202107
1728	-0.5595515	0.0884286	0.81686795	-0.10543079	0.27025196	2.6874564	1.0461572000000001	0.37099299999999996	0.16350147	-8.3	0.5309638126878146	0.31216703788198125
1729	-0.55889165	0.085023604	0.8140883000000001	-0.09708423	0.27529347	2.6852555000000002	1.0483506999999999	0.36859983	0.16251108	-8.3	0.531460733368757	0.3117468228700943
1730	-0.55822253	0.0816402	0.81130564	-0.088799	0.28035253	2.6831212000000004	1.0504013	0.36610863	0.16153045	-8.3	0.5319376018393834	0.31133602185867026
1731	-0.5575439	0.078279264	0.80852056	-0.08057713	0.28542858	2.6810546000000004	1.0523076999999998	0.36352003	0.16055971	-8.3	0.5323943822760371	0.3109347008606545
1732	-0.55685544	0.07494166	0.8057333000000001	-0.07242062	0.29052103	2.6790566000000005	1.0540686000000001	0.36083459999999995	0.15959907	-8.3	0.5328309774826452	0.3105429003993455
1733	-0.55615705	0.071628265	0.80294436	-0.064331435	0.29562932	2.6771283	1.0556828999999999	0.35805297	0.15864865	-8.3	0.5332473641739888	0.31016068931082413
1734	-0.55544853	0.06833994	0.8001541	-0.056311518	0.30075288	2.6752706	1.0571495000000002	0.35517576	0.15770866	-8.3	0.5336434873700813	0.309788113751342
1735	-0.55472964	0.06507749	0.7973629	-0.048362758	0.30589107	2.673484	1.0584676000000002	0.35220358	0.15677924	-8.29	0.5340192758467497	0.3094251865876538
1736	-0.5540002	0.061841723	0.7945711999999999	-0.040487017	0.31104332	2.6717703	1.0596362	0.349137	0.15586057	-8.29	0.5343747885263016	0.30907204300284263
1737	-0.5532601	0.05863341	0.7917793000000001	-0.032686118	0.31620896	2.6701297999999998	1.0606545	0.3459767	0.15495284	-8.29	0.5347099226081775	0.30872867931348985
1738	-0.55250907	0.055453315	0.78898764	-0.024961853	0.32138735	2.6685636	1.0615219999999999	0.3427232	0.15405618	-8.29	0.5350247069927208	0.30839517328579813
1739	-0.55174696	0.05230216	0.78619653	-0.017315984	0.32657790000000003	2.6670728	1.062238	0.33937705	0.1531708	-8.29	0.5353191434349268	0.3080715978683178
1740	-0.55097365	0.049180645	0.7834064000000001	-0.009750231	0.33177993	2.6656582	1.0628021	0.33593884	0.15229686	-8.29	0.5355932323002576	0.30775800977904844
1741	-0.5501889	0.046089455	0.78061754	-0.002266278	0.33699274	2.6643207	1.0632137	0.33240908	0.15143453	-8.29	0.535846952049458	0.30745446416662575
1742	-0.54939264	0.04302925	0.77783036	0.005134228	0.34221566	2.6630613999999997	1.0634726	0.32878834	0.15058398	-8.29	0.5360803529026421	0.3071610546766133
1743	-0.5485847	0.040000662	0.77504516	0.012449673	0.34744802	2.661881	1.0635786	0.32507709999999995	0.1497454	-8.29	0.5362934350640962	0.30687783066162333
1744	-0.54776484	0.037004314	0.7722623000000001	0.01967848	0.35268915	2.6607802000000005	1.0635313999999998	0.3212759	0.14891897	-8.29	0.5364862085134612	0.30660483714497794
1745	-0.546933	0.034040805	0.7694821	0.02681911	0.3579383	2.65976	1.0633309	0.31738526	0.14810485	-8.28	0.5366587032925574	0.30634216316699586
1746	-0.54608905	0.03111072	0.76670486	0.033870045	0.36319473	2.6588206000000003	1.0629772	0.31340572	0.14730322	-8.28	0.5368108936172196	0.30608982296899157
1747	-0.5452328	0.028214624	0.7639309	0.04082982	0.3684578	2.6579626	1.0624701	0.30933776	0.14651427	-8.28	0.5369427890360489	0.305847856951368
1748	-0.5443641	0.025353068	0.7611606	0.047696996	0.3737267	2.6571867	1.0618098999999999	0.30518192	0.14573817	-8.28	0.537054439972407	0.3056163388199727
1749	-0.54348284	0.022526583	0.7583943	0.054470178	0.3790007	2.6564933999999996	1.0609966999999998	0.30093867	0.14497511	-8.28	0.5371458667379785	0.30539531297396744
1750	-0.5425889	0.019735688	0.75563216	0.061148003	0.38427904	2.6558827999999997	1.0600306000000002	0.2966085	0.14422525	-8.28	0.537217016860533	0.30518478821655054
1751	-0.5416822	0.016980885	0.75287455	0.06772913	0.389561	2.6553552000000002	1.058912	0.29219195	0.14348881	-8.28	0.5372679267615759	0.3049848048228964
1752	-0.5407625	0.014262657	0.7501218000000001	0.07421228	0.39484575	2.6549107999999997	1.0576415000000001	0.2876895	0.14276594	-8.28	0.5372986380675111	0.3047953925149032
1753	-0.5398298	0.011581481	0.7473741	0.080596186	0.4001325	2.65455	1.0562191	0.28310168	0.14205682	-8.28	0.5373091196491345	0.3046165969555652
1754	-0.5388839	0.0089378245	0.7446318000000001	0.08687963	0.40542045	2.6542727999999998	1.0546457	0.27842890000000003	0.14136165	-8.28	0.5372994255592484	0.30444844165699
1755	-0.53792477	0.0063321334	0.74189526	0.09306142	0.41070879	2.6540790000000003	1.0529215	0.27367172	0.14068061	-8.27	0.5372695185433846	0.30429091784142737
1756	-0.53695226	0.0037648384	0.73916453	0.09914039	0.41599667	2.6539688	1.0510473	0.26883063	0.14001389	-8.27	0.5372194212543956	0.30414407234205126
1757	-0.5359662	0.0012363611	0.73644	0.10511544	0.42128329999999997	2.6539422999999998	1.0490236000000002	0.2639061	0.13936168	-8.27	0.5371491737315943	0.3040079335150264
1758	-0.53496665	-0.0012528927	0.733722	0.11098549	0.4265678	2.6539996	1.046851	0.25889862	0.13872415	-8.27	0.5370587910794504	0.3038825430215435
1759	-0.5339533	-0.0037025218	0.73101056	0.11674949	0.43184933	2.65414	1.0445305	0.25380868	0.13810150000000002	-8.27	0.5369482476834487	0.30376786093244207
1760	-0.53292626	-0.0061121336	0.72830606	0.12240642	0.43712708	2.6543636000000004	1.0420625	0.2486368	0.13749392	-8.27	0.5368175538840597	0.30366392989282925
1761	-0.53188527	-0.008481352	0.72560877	0.12795533	0.44240022	2.6546705000000004	1.0394478999999999	0.24338342	0.1369016	-8.27	0.5366667913374757	0.3035707910152183
1762	-0.53083026	-0.010809806	0.72291887	0.13339525	0.44766796	2.6550602999999997	1.0366876	0.23804909	0.13632475	-8.27	0.5364959721925531	0.3034884456580802
1763	-0.52976125	-0.01309715	0.7202366	0.1387253	0.45292947	2.6555327999999996	1.0337822	0.23263426	0.13576351	-8.27	0.5363050816623651	0.30341691497259055
1764	-0.52867806	-0.015343025	0.71756214	0.14394459	0.4581839	2.6560876	1.0307328000000002	0.22713944	0.13521813	-8.27	0.5360941683439255	0.3033562022249004
1765	-0.5275806	-0.017547093	0.7148956999999999	0.14905229	0.46343058	2.6567247000000003	1.0275402	0.22156513	0.13468876	-8.26	0.5358632942010944	0.3033063516354006
1766	-0.52646893	-0.019709019	0.7122376	0.15404761	0.4686686	2.6574432999999997	1.0242052	0.21591182	0.13417563	-8.26	0.5356124231534412	0.30326733466246764
1767	-0.5253428	-0.021828482	0.70958793	0.15892975	0.47389722	2.6582434	1.0207290999999998	0.21018	0.1336789	-8.26	0.5353416662219551	0.3032392044401863
1768	-0.5242022	-0.023905165	0.70694685	0.16369799	0.47911566	2.6591244	1.0171125	0.20437019	0.13319877	-8.26	0.5350509963237825	0.30322194635009525
1769	-0.52304715	-0.02593876	0.70431465	0.16835164	0.48432314	2.6600862000000003	1.0133566999999999	0.19848287	0.1327354	-8.26	0.5347405211477121	0.3032156170107529
1770	-0.5218774	-0.027928969	0.7016914000000001	0.17289001	0.48951888	2.6611276000000004	1.0094625	0.19251856	0.13228895	-8.26	0.5344101692312057	0.3032201462452256
1771	-0.52069306	-0.029875504	0.6990773	0.17731252	0.49470216	2.6622488	1.0054313	0.18647777	0.13185957	-8.26	0.5340600947123416	0.3032356265425363
1772	-0.519494	-0.031778075	0.69647247	0.18161865	0.49987218	2.663449	1.001264	0.18036097	0.13144737	-8.26	0.5336902853446684	0.3032620353187057
1773	-0.5182801	-0.033636402	0.6938770000000001	0.18580791	0.5050282	2.6647277000000003	0.9969617000000001	0.17416874	0.13105251	-8.26	0.5333008076399708	0.30329938238059745
1774	-0.51705134	-0.03545021	0.69129103	0.18987994	0.5101694999999999	2.6660842999999996	0.9925257	0.16790153	0.13067508	-8.26	0.532891725768707	0.3033476814549391
1775	-0.5158077	-0.037219226	0.68871474	0.19383436	0.51529527	2.667518	0.98795724	0.1615599	0.13031517	-8.26	0.532463085044827	0.3034069235445239
1776	-0.514549	-0.038943186	0.6861480999999999	0.19767092	0.5204049	2.6690283	0.9832575000000001	0.15514432	0.12997289	-8.25	0.5320149696272405	0.3034771240877309
1777	-0.5132754	-0.04062184	0.6835912	0.20138942	0.52549744	2.6706145	0.97842765	0.14865537	0.12964831	-8.25	0.5315474072925929	0.3035582888987026
1778	-0.5119866	-0.04225493	0.6810440999999999	0.20498969	0.5305724	2.6722759999999997	0.9734690999999999	0.14209352	0.12934153	-8.25	0.5310605331363243	0.3036504290822242
1779	-0.5106827	-0.04384222	0.6785069	0.20847166	0.5356289000000001	2.674012	0.9683831	0.13545935	0.12905260000000002	-8.25	0.5305543987910227	0.30375354159149054
1780	-0.50936365	-0.045383483	0.67597955	0.21183532	0.5406662	2.6758213	0.9631709	0.12875336	0.12878157	-8.25	0.5300290072836558	0.3038675853794055
1781	-0.50802934	-0.04687852	0.67346215	0.21508075	0.54568374	2.6777039	0.957834	0.12197611	0.12852854	-8.25	0.5294845919892194	0.3039926363909612
1782	-0.5066797	-0.048327137	0.6709546	0.21820807	0.5506807	2.6796584	0.9523735999999999	0.115128115	0.1282935	-8.25	0.5289211260543516	0.3041286326967563
1783	-0.5053148	-0.049729154	0.6684569	0.22121748	0.5556563	2.681684	0.9467913	0.10820994	0.12807654	-8.25	0.5283387199467512	0.3042755830857208
1784	-0.5039345	-0.051084414	0.6659691	0.22410925	0.56061	2.6837802	0.94108844	0.10122212	0.12787767	-8.25	0.5277375403637653	0.30443351301050364
1785	-0.5025388	-0.052392773	0.6634911	0.2268837	0.56554097	2.685946	0.93526655	0.09416521	0.12769693	-8.25	0.5271176540478028	0.3046024122293553
1786	-0.5011276	-0.053654097	0.6610228	0.22954121	0.5704486	2.6881802	0.92932725	0.08703978	0.12753436	-8.24	0.5264791669232793	0.3047822444759146
1787	-0.49970093	-0.054868266	0.65856415	0.23208223	0.57533216	2.6904824	0.9232722	0.07984639	0.12738995	-8.24	0.5258222533687466	0.30497306145481184
1788	-0.49825874	-0.056035224	0.6561151	0.23450725	0.580191	2.6928514999999997	0.91710305	0.07258560000000001	0.12726372	-8.24	0.5251470284379821	0.30517484298914965
1789	-0.49680102	-0.05715495	0.6536755	0.23681681	0.5850246	2.6952868	0.91082156	0.06525799	0.12715568	-8.24	0.5244536635034022	0.3053876133987689
1790	-0.4953277	-0.058227453	0.65124524	0.23901154	0.5898321	2.6977873	0.90442955	0.057864125999999995	0.12706582	-8.24	0.5237422790570923	0.3056113657622203
1791	-0.4938389	-0.059252787	0.64882416	0.24109210000000003	0.5946130999999999	2.7003522	0.89792883	0.050404585999999994	0.12699415	-8.24	0.5230130480367158	0.3058461209091879
1792	-0.4923345	-0.06023104	0.64641213	0.24305919	0.5993668000000001	2.7029805000000002	0.8913213	0.042879957999999996	0.12694064	-8.24	0.5222661068867174	0.30609187318850456
1793	-0.49081463	-0.06116233	0.64400893	0.24491358	0.60409266	2.7056715000000002	0.88460886	0.035290822	0.12690529	-8.24	0.5215016317303225	0.30634865445393156
1794	-0.48927927	-0.062046807	0.64161444	0.24665608	0.60879004	2.708424	0.8777935	0.027637782000000003	0.12688807	-8.24	0.5207197593965066	0.30661644620534306
1795	-0.48772845	-0.06288466	0.63922834	0.24828759	0.6134584	2.7112377	0.87087727	0.019921428	0.12688895	-8.24	0.5199207303003235	0.30689531753580807
1796	-0.48616222	-0.0636761	0.63685054	0.24980898	0.61809707	2.714111	0.8638621999999999	0.012142368999999998	0.1269079	-8.23	0.5191046385588629	0.3071852117503567
1797	-0.48458064	-0.064421386	0.6344807	0.25122127	0.6227055	2.7170438999999997	0.8567503000000001	0.004301206	0.12694488	-8.23	0.5182717482720964	0.3074862287142494
1798	-0.4829838	-0.0651208	0.6321186	0.25252542	0.6272831	2.7200346	0.8495438	-0.00360144	0.12699987	-8.23	0.5174221500979742	0.3077982940130208
1799	-0.48137173	-0.06577465	0.62976396	0.2537225	0.6318292	2.7230825000000003	0.84224486	-0.011564948	0.12707281	-8.23	0.516556055783593	0.30812144660896895
1800	-0.47974458	-0.06638325	0.6274165	0.2548136	0.63634336	2.726187	0.83485556	-0.01958869	0.12716366	-8.23	0.515673684063778	0.3084557290966204
1801	-0.4781024	-0.06694695	0.62507594	0.25579992	0.6408249	2.7293467999999996	0.82737815	-0.027672032000000003	0.12727238	-8.23	0.5147751909407943	0.3088011080359287
1802	-0.4764453	-0.06746613	0.62274206	0.25668254	0.6452733	2.7325609	0.819815	-0.035814337	0.1273989	-8.23	0.5138607714656818	0.3091575884362732
1803	-0.47477335	-0.06794119	0.62041444	0.2574627	0.649688	2.7358289	0.81216824	-0.04401497	0.12754317	-8.23	0.5129306604233297	0.3095252231112767
1804	-0.47308674	-0.06837252	0.61809295	0.25814164	0.6540684	2.7391493	0.80444026	-0.052273272999999995	0.12770510000000002	-8.23	0.5119850127365485	0.3099039629446527
1805	-0.4713856	-0.06876058	0.61577713	0.2587206	0.658414	2.7425213	0.79663336	-0.0605886	0.12788466	-8.23	0.511024030055862	0.31029382222717544
1806	-0.46967	-0.06910582	0.61346686	0.25920093	0.6627241999999999	2.7459439999999997	0.78875	-0.06896028	0.12808175	-8.22	0.5100479603822454	0.31069480309273906
1807	-0.4679401	-0.06940872	0.6111616999999999	0.25958392	0.66699845	2.7494166	0.7807925	-0.07738766	0.12829632	-8.22	0.509057001743484	0.3111069160789593
1808	-0.46619606	-0.069669776	0.6088614	0.25987098	0.6712363	2.752938	0.77276325	-0.08587007	0.12852828	-8.22	0.508051367128281	0.311530141233264
1809	-0.46443805	-0.0698895	0.6065656	0.2600635	0.6754371	2.7565072	0.76466477	-0.09440684	0.12877758	-8.22	0.5070312620308304	0.311964464173308
1810	-0.4626662	-0.070068434	0.60427403	0.26016295	0.67960036	2.760123	0.75649947	-0.10299729	0.12904413	-8.22	0.5059968891785303	0.31240984720703907
1811	-0.46088073	-0.070207134	0.60198647	0.26017080000000004	0.6837255	2.763785	0.74826986	-0.11164072	0.12932788	-8.22	0.5049485477261055	0.3128663305769307
1812	-0.45908177	-0.07030616	0.59970254	0.2600885	0.6878121	2.7674912999999997	0.7399785	-0.12033646	0.12962876	-8.22	0.5038863679393917	0.31333380285464024
1813	-0.45726955	-0.0703661	0.5974219	0.25991768	0.6918595000000001	2.7712417	0.7316279	-0.1290838	0.12994672	-8.22	0.5028106612392639	0.31381231553112815
1814	-0.45544422	-0.07038755	0.59514433	0.2596598	0.69586724	2.7750342	0.72322065	-0.13788202	0.13028172	-8.22	0.5017215726192708	0.31430173737795414
1815	-0.45360598	-0.070371106	0.5928694999999999	0.2593165	0.6998348000000001	2.7788682000000002	0.7147593000000001	-0.14673041	0.13063367	-8.22	0.5006193860057788	0.3148020737956297
1816	-0.45175505	-0.070317395	0.5905971999999999	0.2588894	0.7037616999999999	2.7827423	0.70624655	-0.15562819	0.13100253	-8.21	0.49950433868045174	0.31531324587182946
1817	-0.44989166	-0.070227064	0.58832705	0.25838014	0.70764744	2.786655	0.69768494	-0.16457458	0.13138826	-8.21	0.49837661435227926	0.3158351592137227
1818	-0.44801596	-0.07010076	0.5860588000000001	0.2577904	0.7114914999999999	2.7906053	0.6890772	-0.17356876	0.13179082	-8.21	0.4972365044421366	0.3163677617363635
1819	-0.44612825	-0.06993915	0.58379215	0.25712183	0.71529347	2.7945914000000003	0.68042594	-0.18260989	0.13221014	-8.21	0.4960841821583684	0.31691092249654806
1820	-0.44422874	-0.069742896	0.58152676	0.25637615	0.71905285	2.7986126000000002	0.671734	-0.19169708	0.13264617	-8.21	0.49491997953231603	0.3174646109081495
1821	-0.44231763	-0.06951268	0.5792623	0.25555512	0.72276914	2.8026667	0.6630039000000001	-0.20082946	0.13309889	-8.21	0.49374403055623806	0.3180286378595183
1822	-0.44039518	-0.06924919	0.5769985	0.25466052	0.7264419	2.8067527	0.6542385000000001	-0.2100061	0.13356824	-8.21	0.49255665479991273	0.3186029332235835
1823	-0.43846166	-0.06895313	0.574735	0.25369406	0.7300708	2.810869	0.64544046	-0.21922602	0.1340542	-8.21	0.49135807911025153	0.3191873616712007
1824	-0.4365173	-0.068625204	0.57247144	0.25265756	0.7336553000000001	2.815014	0.6366126	-0.22848827	0.1345567	-8.21	0.4901485363903661	0.31978177867346563
1825	-0.43456236	-0.06826613	0.57020754	0.25155285	0.73719496	2.8191857000000002	0.62775755	-0.23779182	0.1350757	-8.21	0.48892822152624976	0.32038599298658077
1826	-0.4325971	-0.06787663	0.567943	0.25038174	0.74068946	2.8233832999999997	0.61887807	-0.24713567	0.13561118	-8.2	0.4876974833037673	0.3209999322930838
1827	-0.4306218	-0.06745744	0.56567734	0.24914606	0.74413824	2.8276044999999996	0.60997677	-0.25651872	0.13616309	-8.2	0.4864564488530985	0.32162336053116297
1828	-0.42863676	-0.067009285	0.5634104	0.24784769	0.74754107	2.8318477000000004	0.6010564	-0.26593992	0.13673139999999998	-8.2	0.48520541059867445	0.3222561140271439
1829	-0.42664218	-0.06653294	0.56114167	0.24648848	0.75089747	2.8361113	0.59211946	-0.27539816	0.13731605	-8.2	0.4839445723153771	0.3228980145101707
1830	-0.42463842	-0.06602914	0.5588709	0.24507032	0.7542071	2.8403935000000002	0.58316857	-0.28489232	0.13791703	-8.2	0.4826741711992793	0.32354886473348965
1831	-0.42262575	-0.06549865	0.5565977	0.24359511	0.75746965	2.8446927000000004	0.5742063000000001	-0.2944212	0.13853429999999997	-8.2	0.4813944621803029	0.32420847673028114
1832	-0.4206044	-0.06494225	0.55432177	0.2420647	0.76068485	2.8490067000000003	0.5652351	-0.30398366	0.13916782	-8.2	0.4801056248941189	0.3248765981800109
1833	-0.41857475	-0.0643607	0.55204266	0.24048103	0.76385236	2.853334	0.55625737	-0.3135785	0.13981754	-8.2	0.47880788989209705	0.3255530425329516
1834	-0.41653705	-0.06375479	0.5497601	0.23884599	0.7669719	2.8576722	0.54727566	-0.32320446	0.14048344	-8.2	0.4775014437818082	0.32623752350250834
1835	-0.41449156	-0.063125275	0.5474737	0.23716149999999997	0.77004325	2.8620202999999997	0.5382922	-0.33286032	0.14116548	-8.2	0.47618658565434985	0.3269298915989973
1836	-0.4124386	-0.062472936	0.5451832	0.23542947	0.7730661999999999	2.8663754	0.5293095999999999	-0.34254482	0.14186363	-8.2	0.4748634603309556	0.3276298014609255
1837	-0.41037846	-0.06179852	0.54288816	0.2336518	0.77604055	2.8707361000000002	0.5203299	-0.35225663	0.14257786	-8.19	0.4735323070553398	0.3283370497952431
1838	-0.40831146	-0.061102793	0.5405883	0.23183045	0.7789659999999999	2.8751004	0.51135546	-0.36199442	0.14330812	-8.19	0.4721933401041625	0.32905136869956986
1839	-0.40623784	-0.060386498	0.53828335	0.22996731	0.7818425	2.8794663	0.5023886	-0.37175690000000006	0.14405438	-8.19	0.47084680020224146	0.32977248654729
1840	-0.40415797	-0.05965038	0.53597295	0.22806434	0.7846699	2.8838315	0.49343145	-0.38154268	0.14481662	-8.19	0.4694928592733627	0.3305000947652584
1841	-0.40207207	-0.058895174	0.5336568	0.22612344	0.7874479999999999	2.888194	0.48448622	-0.39135036	0.14559479	-8.19	0.46813173817299636	0.3312339061765875
1842	-0.3999805	-0.058121614	0.5313346	0.22414653	0.79017663	2.8925523999999996	0.47555509999999995	-0.40117859999999994	0.14638886	-8.19	0.46676371337806066	0.33197369523478865
1843	-0.39788347	-0.05733044	0.5290060999999999	0.22213554	0.7928558000000001	2.8969037999999996	0.46664017	-0.41102597	0.14719881	-8.19	0.4653889260492589	0.33271907675254736
1844	-0.3957814	-0.056522377	0.52667105	0.22009237	0.7954854	2.9012467999999996	0.45774361	-0.42089105	0.14802459	-8.19	0.46400766614945943	0.3334698157215073
1845	-0.39367452	-0.055698145	0.52432907	0.21801896	0.7980653	2.905579	0.44886753	-0.43077245	0.14886619	-8.19	0.4626201035756375	0.3342255676606943
1846	-0.39156315	-0.054858465	0.52198005	0.2159172	0.8005955	2.9098985	0.44001395	-0.44066869999999997	0.14972356	-8.19	0.4612264942162101	0.33498603634517216
1847	-0.38944757	-0.054004062	0.5196236	0.21378899999999998	0.803076	2.9142036	0.43118490000000004	-0.45057833	0.15059668	-8.18	0.45982709090952867	0.33575094072564976
1848	-0.38732812	-0.053135652	0.5172595	0.21163628	0.8055066999999999	2.9184923	0.42238244	-0.46049994	0.15148553	-8.18	0.458422115535451	0.33651996772710896
1849	-0.38520503	-0.05225395	0.51488745	0.2094609	0.8078876	2.9227624	0.41360858	-0.47043198	0.15239008	-8.18	0.4570117832412752	0.3372927733817253
1850	-0.3830787	-0.051359676	0.5125073	0.20726475	0.8102188	2.927012	0.40486524	-0.48037302	0.15331029999999998	-8.18	0.45559633331464355	0.3380690519978174
1851	-0.38094935	-0.050453544	0.5101188	0.20504972	0.81250024	2.9312396	0.39615437	-0.49032152	0.15424615	-8.18	0.45417605201396516	0.3388485230443563
1852	-0.3788173	-0.04953625	0.5077216	0.20281768	0.81473196	2.9354427000000003	0.38747790000000004	-0.500276	0.15519762	-8.18	0.4527511021556282	0.33963080611559904
1853	-0.37668288	-0.048608515	0.5053156	0.20057049999999998	0.8169141	2.93962	0.37883773	-0.51023495	0.15616469	-8.18	0.45132180856086623	0.34041564293169585
1854	-0.37454638	-0.047671042	0.50290054	0.19831	0.8190466	2.9437692	0.3702357	-0.52019686	0.15714732	-8.18	0.44988834208514966	0.3412026647483523
1855	-0.37240812	-0.046724536	0.50047624	0.19603807	0.82112974	2.9478888999999997	0.36167368	-0.53016007	0.15814549	-8.18	0.4484510436278767	0.341991591425756
1856	-0.37026837	-0.0457697	0.49804237	0.19375652	0.8231635	2.951977	0.3531535	-0.54012316	0.15915915	-8.18	0.4470100896000735	0.34278207277543776
1857	-0.36812747	-0.04480723	0.49559882	0.19146717	0.8251480999999999	2.9560316	0.34467697	-0.55008453	0.16018829	-8.17	0.4455657472845364	0.34357377440076114
1858	-0.36598572	-0.043837857	0.49314540000000007	0.18917182	0.8270835999999999	2.9600508	0.33624592	-0.5600426	0.16123284	-8.17	0.4441182446832158	0.34436635878992666
1859	-0.36384344	-0.042862315	0.49068190000000006	0.18687229	0.82897013	2.964033	0.32786214	-0.5699958	0.16229275	-8.17	0.44266785047328844	0.3451595164205928
1860	-0.3617009	-0.041881364	0.48820810000000003	0.18457036	0.83080786	2.9679763	0.31952742	-0.5799425	0.16336796	-8.17	0.44121480485696263	0.345952902986378
1861	-0.35955843	-0.04089577	0.48572385	0.18226781	0.8325969999999999	2.9718788	0.31124353	-0.5898812	0.16445838	-8.17	0.43975932949671953	0.34674618125140894
1862	-0.35741633	-0.03990632	0.48322895	0.17996643	0.8343377000000001	2.9757388	0.30301222	-0.5998102	0.16556396	-8.17	0.4383016898890189	0.347539019594862
1863	-0.35527495	-0.038913805	0.4807233	0.17766795	0.8360301	2.9795543999999996	0.29483527	-0.6097279000000001	0.16668461	-8.17	0.4368421088294166	0.34833107193589474
1864	-0.35313454	-0.037919052	0.4782067	0.1753741	0.8376744	2.983324	0.28671443	-0.6196326999999999	0.16782023	-8.17	0.43538084059457355	0.3491220190564392
1865	-0.35099545	-0.03692289	0.47567898	0.17308666	0.8392708000000001	2.9870455000000002	0.2786514	-0.6295229999999999	0.16897073	-8.17	0.43391808089945805	0.3499114906892677
1866	-0.34885797	-0.035926167	0.47313999999999995	0.17080732	0.84081936	2.9907176	0.27064785	-0.639397	0.17013602	-8.17	0.43245411267027856	0.3506991854146042
1867	-0.34672248	-0.03492975	0.47058964	0.1685378	0.84232044	2.9943383	0.2627056	-0.6492533	0.17131598	-8.16	0.4309891364156099	0.3514847528945951
1868	-0.3445893	-0.033934504	0.46802777	0.16627978	0.8437742	2.997906	0.25482625	-0.65909004	0.17251052	-8.16	0.4295234092448001	0.35226785740109917
1869	-0.34245872	-0.03294131	0.46545425	0.16403496	0.8451808000000001	3.001419	0.24701153	-0.6689056999999999	0.17371954	-8.16	0.42805714926962113	0.3530481659021016
1870	-0.34033117	-0.031951074	0.462869	0.161805	0.8465405	3.0048754	0.23926309	-0.6786984	0.17494291	-8.16	0.4265905843844678	0.3538253130893807
1871	-0.33820692	-0.030964687	0.46027195	0.15959153	0.84785354	3.0082737999999996	0.23158257	-0.6884667	0.17618057	-8.16	0.42512396172065303	0.35459899823585633
1872	-0.33608636	-0.029983085	0.45766306	0.15739617	0.8491200999999999	3.0116124	0.22397165	-0.69820875	0.17743242	-8.16	0.42365751141675845	0.3553688633502432
1873	-0.3339699	-0.029007211	0.45504229999999996	0.15522048	0.85034037	3.0148895	0.21643195	-0.70792294	0.17869833	-8.16	0.42219143195568076	0.3561345712583517
1874	-0.33185786	-0.028038008	0.45240963	0.15306601	0.85151464	3.0181036	0.20896508	-0.71760756	0.17997824	-8.16	0.4207259746414571	0.3568957994223742
1875	-0.3297506	-0.027076444	0.4497651	0.15093426	0.8526431999999999	3.0212529999999997	0.20157267	-0.7272608	0.18127204	-8.16	0.4192613809850846	0.35765219987821234
1876	-0.32764855	-0.02612349	0.44710872	0.14882672	0.85372627	3.0243363	0.1942563	-0.7368811	0.18257964	-8.16	0.4177978677270519	0.3584034674578929
1877	-0.32555208	-0.025180126	0.44444054	0.14674485	0.85476404	3.0273519	0.18701756	-0.74646664	0.18390094	-8.15	0.4163356653655174	0.3591492613706748
1878	-0.32346156	-0.024247345	0.44176066	0.14469005	0.8557568999999999	3.0302982000000003	0.17985804	-0.7560157	0.18523586	-8.15	0.414875011446848	0.35988924918920423
1879	-0.32137743	-0.023326134	0.43906915	0.14266372	0.8567049999999999	3.0331737999999997	0.1727793	-0.76552653	0.18658428	-8.15	0.4134161288116609	0.3606231135205904
1880	-0.31930006	-0.02241746	0.43636617	0.14066717	0.85760874	3.0359773999999997	0.16578294	-0.7749975	0.18794613	-8.15	0.4119592816510253	0.3613505547777625
1881	-0.31722987	-0.021522282	0.43365183	0.13870169	0.8584683000000001	3.038707	0.15887049	-0.7844267	0.18932131	-8.15	0.4105046412585624	0.36207118724875126
1882	-0.31516725	-0.020641547	0.43092632	0.13676849	0.85928404	3.0413618	0.15204348	-0.79381245	0.19070974	-8.15	0.4090525138949468	0.36278475863881515
1883	-0.31311262	-0.019776199	0.4281898	0.13486877	0.8600563	3.0439397999999995	0.14530343	-0.80315304	0.19211131	-8.15	0.40760306160533377	0.36349089452933364
1884	-0.31106645	-0.018927163	0.42544255	0.13300364	0.86078525	3.04644	0.13865170000000002	-0.81244665	0.19352596	-8.15	0.4061565376442617	0.36418931617902794
1885	-0.3090291	-0.018095352	0.42268469999999997	0.13117418	0.8614712999999999	3.0488607999999995	0.13208963	-0.8216915000000001	0.19495355	-8.15	0.4047131339909935	0.3648796875191343
1886	-0.30700105	-0.017281666	0.41991654	0.12938142	0.8621146999999999	3.0512006	0.12561844	-0.8308859000000001	0.19639401	-8.15	0.40327300992388826	0.3655616779313548
1887	-0.30498272	-0.016487004	0.4171384	0.12762634	0.8627159	3.0534585	0.11923931	-0.8400280000000001	0.19784726	-8.14	0.4018364426621156	0.36623502238849115
1888	-0.30297452	-0.015712226	0.4143505	0.1259099	0.8632752	3.0556327999999997	0.1129533	-0.849116	0.19931318	-8.14	0.40040357023072287	0.36689937607655176
1889	-0.30097684	-0.014958167	0.41155326	0.124232955	0.8637928	3.057722	0.10676141	-0.8581482	0.20079170000000002	-8.14	0.39897454610105887	0.36755441760387614
1890	-0.2989901	-0.014225645	0.40874696	0.12259635	0.86426914	3.059725	0.10066459	-0.86712277	0.20228271	-8.14	0.3975495815985579	0.368199865294425
1891	-0.29701465	-0.013515455	0.40593198	0.121000886	0.86470455	3.0616402999999996	0.094663724	-0.87603796	0.20378615	-8.14	0.3961288357333678	0.368835398334177
1892	-0.2950509	-0.01282837	0.40310872	0.11944729999999999	0.86509943	3.0634662999999995	0.08875961	-0.88489187	0.20530189999999998	-8.14	0.3947124590134967	0.3694606827554834
1893	-0.2930992	-0.012165153	0.4002776	0.11793628	0.86545414	3.065202	0.082953006	-0.8936828000000001	0.20682989	-8.14	0.39330064087064437	0.37007545450617724
1894	-0.29115987	-0.011526545	0.3974391	0.11646849999999999	0.86576897	3.066846	0.077244595	-0.90240884	0.20837003	-8.14	0.39189354913125224	0.3706793969570612
1895	-0.28923327	-0.010913263	0.39459363	0.11504454	0.8660443999999999	3.0683966000000003	0.07163501	-0.9110683	0.20992222	-8.14	0.3904912855130738	0.37127218083250485
1896	-0.2873197	-0.010326015	0.39174169999999997	0.11366500000000002	0.86628085	3.0698528	0.06612482	-0.9196593000000001	0.21148638	-8.14	0.389094060575472	0.3718535360635254
1897	-0.2854195	-0.009765488	0.38888383	0.11233038	0.8664786	3.0712135	0.060714547	-0.92818004	0.21306242	-8.14	0.38770202833230755	0.37242318744461883
1898	-0.28353292	-0.009232355	0.38602054	0.111041166	0.8666381999999999	3.0724769	0.05540466	-0.9366287	0.21465024	-8.13	0.3863153036909719	0.37298079186139926
1899	-0.28166032	-0.008727279	0.38315243	0.1097978	0.8667600000000001	3.0736418	0.050195575	-0.9450035	0.21624976	-8.13	0.3849340297849963	0.37352606926031057
1900	-0.2798019	-0.008250908	0.38028	0.10860066	0.86684453	3.074707	0.04508766	-0.9533026	0.21786088	-8.13	0.3835583685388902	0.37405873812743184
1901	-0.27795798	-0.0078038853	0.37740383	0.107450105	0.86689216	3.0756712000000004	0.040081233	-0.9615242	0.2194835	-8.13	0.3821884407632673	0.37457850982124535
1902	-0.27612877	-0.0073868376	0.37452447	0.10634645	0.8669034	3.076533	0.03517656	-0.9696665000000001	0.22111753	-8.13	0.3808243670509793	0.3750850884999984
1903	-0.27431455	-0.0070003793	0.37164250000000004	0.105289966	0.8668787	3.0772912999999997	0.030373864	-0.9777276	0.22276288	-8.13	0.37946629757667755	0.37557820465614894
1904	-0.27251554	-0.006645125	0.36875847	0.10428087	0.86681855	3.0779447999999996	0.025673335	-0.9857058000000001	0.22441947	-8.13	0.37811433719712234	0.37605757997838896
1905	-0.270732	-0.00632167	0.36587292	0.10331932	0.8667235000000001	3.078492	0.021075096	-0.9935992	0.22608721	-8.13	0.3767685767121264	0.376522910977896
1906	-0.26896405	-0.0060306042	0.36298645	0.10240543	0.86659396	3.0789318	0.01657925	-1.001406	0.22776599	-8.13	0.3754291359507116	0.3769739354123785
1907	-0.26721197	-0.0057725087	0.36009964	0.10153926	0.8664306	3.079263	0.012185861000000001	-1.0091243	0.22945572	-8.13	0.3740961442946705	0.3774103846808586
1908	-0.26547593	-0.005547959	0.35721305	0.10072081	0.8662339	3.0794842	0.007894943	-1.0167524	0.23115632	-8.12	0.3727696594805272	0.3778319777742025
1909	-0.26375613	-0.0053575165	0.35432726	0.099950016	0.8660044	3.0795941000000004	0.00370648	-1.0242884	0.23286763	-8.12	0.3714497603745293	0.3782384375969046
1910	-0.26205274	-0.0052017355	0.35144287	0.09922679	0.86574286	3.079592	-0.00037958400000000003	-1.0317305	0.23458955	-8.12	0.3701366117599141	0.3786295564864508
1911	-0.26036593	-0.005081162	0.34856045	0.09855096	0.8654497	3.0794759999999997	-0.004363363	-1.0390769	0.23632193	-8.12	0.3688301868848325	0.37900500346714394
1912	-0.25869584	-0.004996335	0.34568059999999995	0.09792233	0.8651257	3.0792456	-0.008244996999999999	-1.0463258	0.23806459	-8.12	0.3675306496700576	0.37936459496970826
1913	-0.25704268	-0.004947786	0.34280393	0.09734066	0.8647714	3.0788994	-0.012024662	-1.0534754	0.23981738	-8.12	0.3662380272855754	0.3797080566964508
1914	-0.2554065	-0.0049360483	0.33993104	0.09680563	0.8643876	3.0784366000000003	-0.01570256	-1.0605236999999998	0.24158013	-8.12	0.36495246586618385	0.38003516716389796
1915	-0.25378752	-0.004961645	0.3370625	0.09631691	0.8639747999999999	3.0778567999999997	-0.019278944	-1.0674691	0.24335264	-8.12	0.3636740492468601	0.380345765062253
1916	-0.25218582	-0.0050251004	0.33419898	0.095874086	0.86353374	3.0771587000000005	-0.022754094	-1.0743098	0.2451347	-8.12	0.36240282111535405	0.380639593270012
1917	-0.25060153	-0.005126925	0.33134103	0.09547673	0.863065	3.0763418999999996	-0.02612833	-1.0810441000000002	0.24692608	-8.12	0.3611388727488449	0.38091648859392385
1918	-0.24903476	-0.005267638	0.3284893	0.09512436	0.8625693999999999	3.0754057999999995	-0.029402014	-1.0876704	0.24872660000000002	-8.11	0.35988229398174365	0.3811762795532025
1919	-0.24748562	-0.005447746	0.32564440000000006	0.09481643	0.8620475000000001	3.07435	-0.03257553	-1.0941871	0.25053602	-8.11	0.35863315016083597	0.38141881147063744
1920	-0.2459542	-0.0056677554	0.32280695	0.09455238	0.8615	3.0731742000000004	-0.035649285	-1.1005927	0.25235406	-8.11	0.35739151655492307	0.381643948646981
1921	-0.24444059	-0.0059281755	0.31997758	0.094331615	0.86092764	3.071878	-0.03862372	-1.1068857	0.25418052	-8.11	0.3561574637890322	0.38185154777557656
1922	-0.24294484	-0.0062295087	0.31715694	0.094153464	0.860331	3.0704607999999998	-0.04149931	-1.1130643999999998	0.2560151	-8.11	0.35493102763503326	0.3820414340347417
1923	-0.24146703	-0.006572259	0.31434563	0.09401724	0.8597108	3.0689227999999997	-0.044276527999999996	-1.1191278	0.25785756	-8.11	0.35371226822437263	0.38221355279713726
1924	-0.24000719	-0.0069569196	0.3115443	0.09392221	0.85906774	3.0672636000000004	-0.046955902	-1.1250741000000002	0.2597076	-8.11	0.35250125961572126	0.38236774836980536
1925	-0.23856537	-0.007383992	0.30875358	0.09386761	0.8584025	3.0654836	-0.049537983	-1.1309022	0.26156497	-8.11	0.351298079399484	0.38250398292232096
1926	-0.23714158	-0.007853973	0.30597413	0.09385262400000001	0.8577158000000001	3.0635822	-0.052023333	-1.1366107	0.26342937	-8.11	0.35010272654276187	0.3826221057436329
1927	-0.23573585	-0.008367356	0.30320662	0.09387643	0.8570082	3.0615602	-0.054412536	-1.1421986000000002	0.26530048	-8.11	0.34891528772678315	0.38272212437620073
1928	-0.23434818	-0.008924634	0.30045167	0.09393814	0.8562806000000001	3.0594175	-0.056706227000000005	-1.1476643999999998	0.267178	-8.1	0.34773583009936493	0.3828039386128024
1929	-0.23297855	-0.009526293	0.29770997	0.094036885	0.8555335999999999	3.057154	-0.058905054000000005	-1.1530071000000002	0.26906165	-8.1	0.3465643450696297	0.38286747019322404
1930	-0.23162694	-0.010172817	0.29498222	0.09417172	0.85476786	3.0547705	-0.06100969	-1.1582255	0.27095106	-8.1	0.3454009344801619	0.3829127215995201
1931	-0.23029333	-0.010864697	0.2922691	0.09434168	0.8539841	3.0522669999999996	-0.06302082	-1.1633186000000002	0.27284592	-8.1	0.3442455943414242	0.38293963015599397
1932	-0.2289777	-0.0116024185	0.28957134	0.094545804	0.85318303	3.0496442000000004	-0.06493916	-1.1682854	0.27474594	-8.1	0.34309840448837065	0.38294820264929963
1933	-0.22767995	-0.01238647	0.28688964	0.0947831	0.8523652	3.0469023999999996	-0.06676544	-1.1731247	0.2766507	-8.1	0.34195938632434875	0.38293839356192877
1934	-0.22640006	-0.01321733	0.28422466	0.095052525	0.85153145	3.0440419999999997	-0.06850044	-1.1778356	0.27855992	-8.1	0.34082856917547016	0.3829101913107132
1935	-0.22513796	-0.014095471	0.28157717	0.09535306	0.8506824000000001	3.0410642999999995	-0.070144914	-1.1824173	0.28047323	-8.1	0.33970605676315446	0.3828636739581937
1936	-0.22389357	-0.015021374	0.27894783	0.09568364	0.8498186	3.037969	-0.07169967	-1.1868688	0.28239024	-8.1	0.3385917664034594	0.38279875225457277
1937	-0.22266681	-0.015995512	0.27633733	0.0960432	0.84894085	3.0347574	-0.07316553	-1.1911893	0.28431064	-8.1	0.33748580703239606	0.3827155108278812
1938	-0.22145757	-0.01701836	0.27374634	0.09643064	0.8480498	3.03143	-0.07454331	-1.195378	0.28623402	-8.09	0.3363881733393658	0.38261395305253454
1939	-0.22026578	-0.018090386	0.27117553	0.09684486	0.8471460999999999	3.0279877	-0.075833865	-1.1994340000000001	0.28816003	-8.09	0.33529891034859877	0.38249411869077393
1940	-0.2190913	-0.019212065	0.26862562	0.097284734	0.8462304	3.0244315	-0.07703806	-1.203357	0.29008827	-8.09	0.3342180113932704	0.3823560904855235
1941	-0.21793403	-0.020383876	0.26609720000000003	0.09774912	0.8453033000000001	3.0207622000000005	-0.07815675400000001	-1.2071458000000002	0.29201838	-8.09	0.3331455269854171	0.38219988237796926
1942	-0.21679385	-0.021606289	0.26359093	0.09823687	0.8443655999999999	3.0169806	-0.079190865	-1.2107999	0.29394993	-8.09	0.3320814473428239	0.382025552458567
1943	-0.21567063	-0.02287978	0.2611075	0.09874677	0.84341776	3.013088	-0.08014132	-1.2143188999999999	0.29588258	-8.09	0.33102577559170615	0.38183320813547944
1944	-0.21456423	-0.024204819	0.25864753	0.09927763	0.84246063	3.0090854	-0.08100907	-1.2177018999999998	0.29781586	-8.09	0.32997855860553377	0.38162290806002397
1945	-0.21347451	-0.02558189	0.25621164	0.09982823	0.8414947	3.0049736	-0.081795044	-1.2209485	0.2997494	-8.09	0.3289397359091813	0.3813947133399938
1946	-0.21240136	-0.027011469	0.25380048	0.100397296	0.8405207	3.000754	-0.08250024	-1.2240582	0.30168277	-8.09	0.32790933074667783	0.3811487455928872
1947	-0.21134461	-0.028494034	0.2514147	0.10098359	0.83953923	2.996428	-0.08312565	-1.2270305000000001	0.30361557	-8.09	0.32688736571250376	0.38088512335711866
1948	-0.21030413	-0.030030055	0.24905486	0.10158581	0.8385509	2.9919965	-0.08367225	-1.229865	0.3055473	-8.09	0.32587377098721876	0.3806039240157613
1949	-0.20927976	-0.031620003	0.24672167	0.10220268	0.8375565	2.9874609	-0.084141076	-1.2325611	0.30747759999999996	-8.08	0.32486860111095894	0.38030526702858247
1950	-0.20827135	-0.033264335	0.2444157	0.10283289	0.83655643	2.9828227000000003	-0.084533155	-1.2351187	0.30940598	-8.08	0.3238717950353591	0.37998930343550835
1951	-0.20727877	-0.034963522	0.24213758	0.10347511599999999	0.8355514	2.9780830000000003	-0.08484952	-1.2375375	0.31133205	-8.08	0.32288331452277785	0.3796561415543572
1952	-0.20630182	-0.036718033	0.23988791	0.10412801	0.83454204	2.9732432	-0.08509121	-1.239817	0.31325528	-8.08	0.3219031526097171	0.37930590615486937
1953	-0.20534037	-0.038528327	0.23766734	0.10479025	0.8335288000000001	2.968305	-0.08525931	-1.241957	0.3151753	-8.08	0.3209312980628152	0.37893876706005875
1954	-0.20439424	-0.040394854	0.23547643	0.10546046	0.83251244	2.9632697	-0.08535487	-1.2439572	0.31709155	-8.08	0.31996771333249513	0.37855485558713475
1955	-0.20346326	-0.04231807	0.23331583	0.10613727	0.8314934000000002	2.9581392	-0.08537899	-1.2458175	0.31900367	-8.08	0.31901239502179674	0.37815436839397704
1956	-0.20254727	-0.04429841	0.23118609999999998	0.10681932	0.8304722999999999	2.9529145	-0.08533277	-1.2475379	0.32091114	-8.08	0.3180652236116663	0.3777374250611352
1957	-0.20164609	-0.046336297	0.22908789	0.10750522	0.8294497	2.9475974999999996	-0.08521733	-1.2491179	0.32281354	-8.08	0.31712624816670626	0.37730420319515634
1958	-0.20075954	-0.048432123	0.22702175	0.10819358	0.8284261	2.9421897	-0.08503375	-1.2505576999999999	0.32471043	-8.08	0.316195382457268	0.3768548812417569
1959	-0.19988747	-0.050586224	0.22498831	0.108883	0.82740206	2.9366932	-0.0847832	-1.251857	0.3266014	-8.07	0.3152726752207565	0.3763896697177212
1960	-0.19902968	-0.052798893	0.22298816	0.109572075	0.82637817	2.9311092	-0.08446678	-1.253016	0.328486	-8.07	0.3143580275145053	0.3759087208164363
1961	-0.19818598	-0.055070397	0.22102188	0.11025940000000001	0.8253549000000001	2.9254396000000003	-0.08408567	-1.2540345	0.3303638	-8.07	0.3134514481296974	0.37541223039786037
1962	-0.19735621	-0.057400953	0.21909004	0.11094355	0.8243326999999999	2.919686	-0.083641015	-1.2549127	0.33223444	-8.07	0.3125528725351641	0.37490038940853987
1963	-0.19654015	-0.059790745	0.21719326	0.11162312	0.8233121999999999	2.9138505	-0.08313397	-1.2556506	0.33409745	-8.07	0.3116623408395937	0.3743734278548869
1964	-0.19573763	-0.062239923	0.21533209	0.11229667	0.8222939	2.9079347	-0.08256573	-1.2562482	0.33595243	-8.07	0.31077981192089293	0.3738315278572852
1965	-0.19494846	-0.064748585	0.21350712	0.11296278	0.82127815	2.9019402999999997	-0.08193748	-1.2567058999999998	0.33779898	-8.07	0.3099052111270904	0.3732749011042798
1966	-0.19417246	-0.067316815	0.21171895	0.11362001	0.8202655999999999	2.8958692999999998	-0.08125039999999999	-1.2570235	0.33963668	-8.07	0.30903859643137604	0.3727037598750947
1967	-0.19340938	-0.06994466	0.20996812	0.11426694	0.81925666	2.889723	-0.0805057	-1.2572013000000002	0.34146512	-8.07	0.30817986659085383	0.3721182741041838
1968	-0.19265905	-0.072632134	0.20825523	0.11490212	0.8182518	2.8835040000000003	-0.079704575	-1.2572396000000001	0.34328390000000003	-8.07	0.30732907675700716	0.3715187413965724
1969	-0.19192123	-0.07537923	0.20658083	0.115524106	0.8172515	2.8772135	-0.078848235	-1.2571386	0.34509256	-8.06	0.306486132976345	0.3709053191749199
1970	-0.19119574	-0.07818589	0.20494549	0.11613147	0.8162563	2.8708534	-0.07793791	-1.2568986	0.3468908	-8.06	0.30565103501210744	0.370278240876782
1971	-0.19048232	-0.08105205	0.20334972	0.11672277	0.8152665	2.864426	-0.076974824	-1.2565198	0.34867814	-8.06	0.30482379306713275	0.36963776770959383
1972	-0.18978076	-0.083977595	0.2017941	0.11729658	0.8142826	2.8579323	-0.07596022	-1.2560027	0.3504542	-8.06	0.30400427868857494	0.3689840589228288
1973	-0.18909083	-0.08696239	0.20027915	0.11785143599999999	0.81330514	2.851375	-0.07489532	-1.2553475	0.35221863	-8.06	0.30319259066292825	0.3683174211287965
1974	-0.18841228	-0.09000626	0.19880535	0.118385926	0.8123345000000001	2.8447556	-0.07378138599999999	-1.2545547	0.35397097	-8.06	0.30238863544949	0.3676380603578755
1975	-0.1877449	-0.09310903	0.19737324	0.118898615	0.811371	2.838076	-0.072619654	-1.2536247	0.35571083	-8.06	0.3015923782071703	0.36694621597830296
1976	-0.18708842	-0.09627047	0.19598329	0.11938808	0.81041527	2.8313382000000002	-0.07141135	-1.2525579	0.35743785	-8.06	0.3008038392402268	0.366242142465439
1977	-0.1864426	-0.09949035	0.194636	0.11985288599999999	0.80946755	2.8245435000000003	-0.07015774	-1.2513548	0.35915163	-8.06	0.3000228972582792	0.3655260278162948
1978	-0.18580718	-0.1027684	0.19333184	0.12029161	0.80852836	2.8176942000000005	-0.06886008	-1.2500159	0.36085176	-8.06	0.2992495786437501	0.3647981614560836
1979	-0.18518192	-0.10610434	0.19207127	0.120702855	0.80759805	2.8107917000000002	-0.06751965	-1.2485418	0.36253786	-8.05	0.2984837813956643	0.36405875088511835
1980	-0.18456656	-0.10949788	0.19085474	0.121085204	0.80667704	2.8038380000000003	-0.06613774	-1.246933	0.36420956	-8.05	0.29772548490742623	0.36330805851215486
1981	-0.18396081	-0.112948716	0.1896827	0.12143728	0.80576575	2.7968347000000002	-0.064715624	-1.24519	0.36586648	-8.05	0.2969746400010571	0.3625463076321847
1982	-0.18336444	-0.11645653	0.18855558	0.121757716	0.80486447	2.789784	-0.06325459	-1.2433136999999999	0.3675082	-8.05	0.29623118988682173	0.361773802986463
1983	-0.18277714	-0.120021	0.1874738	0.12204516	0.8039736	2.7826872000000002	-0.061755877	-1.2413044	0.36913434	-8.05	0.2954950762145836	0.36099072921472475
1984	-0.18219867	-0.12364179	0.18643779	0.12229828	0.80309355	2.7755463	-0.060220715	-1.239163	0.37074453	-8.05	0.2947662525059764	0.36019737586929407
1985	-0.18162873	-0.12731853	0.18544792	0.12251576	0.8022246999999999	2.768363	-0.058650285	-1.2368901	0.37233835	-8.05	0.29404467553909297	0.35939398448962173
1986	-0.18106705	-0.1310509	0.18450458	0.122696295	0.80136734	2.761139	-0.05704574	-1.2344865	0.37391552	-8.05	0.2933302828746499	0.35858080958258715
1987	-0.18051332	-0.13483849	0.18360819	0.12283865	0.80052185	2.753876	-0.0554082	-1.2319528999999998	0.37547556	-8.05	0.29262303732982214	0.3577580997273006
1988	-0.17996728	-0.13868095	0.18275906	0.122941606	0.7996886	2.7465758	-0.05373874	-1.2292902	0.37701815	-8.05	0.291922893554473	0.35692612788509726
1989	-0.17942862	-0.14257789	0.18195759	0.123003975	0.7988679	2.7392402000000002	-0.05203842	-1.2264992000000001	0.3785429	-8.04	0.29122982625466665	0.3560851592929501
1990	-0.17889708	-0.14652891	0.18120411	0.123024635	0.79806006	2.731871	-0.050308272	-1.2235808000000001	0.38004944	-8.04	0.29054379729150637	0.3552354674729283
1991	-0.17837238	-0.15053362	0.18049894	0.12300248	0.79726547	2.7244694	-0.04854933	-1.2205361000000001	0.38153735	-8.04	0.2898646900377231	0.35437728260879964
1992	-0.17785424	-0.15459158	0.17984243	0.12293644	0.7964844	2.7170377	-0.04676262	-1.217366	0.3830063	-8.04	0.28919253719938065	0.35351092727608874
1993	-0.17734237	-0.15870237	0.17923488	0.12282549599999999	0.7957171999999999	2.7095773	-0.044949132999999995	-1.2140714	0.3844559	-8.04	0.28852727770476533	0.35263664076294615
1994	-0.17683654	-0.16286556	0.17867658	0.12266866	0.7949641	2.70209	-0.043109845	-1.2106535	0.38588578	-8.04	0.2878688528264788	0.35175471773214956
1995	-0.17633647	-0.1670807	0.17816782	0.12246497	0.79422545	2.6945775000000003	-0.04124573	-1.2071134	0.38729557	-8.04	0.2872172235929362	0.350865440880679
1996	-0.17584188	-0.1713473	0.1777089	0.12221352	0.7935015000000001	2.6870412999999997	-0.03935773	-1.2034521	0.38868487	-8.04	0.28657234133294	0.3499690660433834
1997	-0.17535254	-0.17566484	0.17730005	0.12191341	0.7927925	2.6794832000000004	-0.037446767	-1.1996708999999999	0.39005336	-8.04	0.28593416303097713	0.34906589730724374
1998	-0.17486818	-0.18003279	0.17694156	0.121563815	0.79209876	2.6719048	-0.035513755	-1.1957711000000002	0.39140064	-8.04	0.2853026387716632	0.3481562213013077
[truncated: 28,520 more rows]
