# Supplementary material for: Highly sensitive in vivo detection of dynamic changes in enkephalins following acute stress in mice
Source: eLife. 2025 Jul 7;12:RP91609. doi: 10.7554/eLife.91609 (PMC12234004; doi:10.7554/eLife.91609)
Supplement: Figure 3—source data 1. [file elife-91609-fig3-data1.zip › Mikati_2025_Figure3/Figure3B&D_1stExposure.csv]

	first_fox_urine_3345	first_fox_urine_3343	pEnk_3290_fox_urine_1	pEnk_3292_fox_urine_1	pEnk_3293_fox_urine_1	C284_fox_urine_1_x	C285_fox_urine_1_y	C3252_fox_urine_1_z	C3282_fox_urine_1	timestamps	avg	sem
0	-0.95825493	1.3422304	-0.12127232	-0.18263637	0.16183096	0.06785153	1.3130743999999999	-0.050282117	-0.13467887	-10.0	0.15976252431431748	0.24477329845515275
1	-0.95842963	1.3425198	-0.12038781	-0.18158919	0.16695319	0.061673664	1.3082105	-0.052391622	-0.13408770000000003	-10.0	0.15916346195119557	0.244501578472723
2	-0.9585929	1.3427296	-0.119466186	-0.18056853	0.17203797	0.05552302	1.3033253999999999	-0.05439303	-0.13349973	-10.0	0.15856617675425888	0.24422578478815157
3	-0.9587446	1.3428596	-0.11850772	-0.17957506	0.17708455	0.049401212	1.2984195	-0.056286234000000004	-0.13291495	-10.0	0.15797070425580853	0.24394582976194337
4	-0.95888454	1.3429097	-0.1175127	-0.17860945	0.18209219	0.043309875	1.293493	-0.05807117	-0.13233337	-10.0	0.15737705905532837	0.2436616095183419
5	-0.9590126	1.3428792	-0.11648144	-0.17767237	0.18706019	0.03725064	1.2885463	-0.059747826	-0.13175496	-10.0	0.15678523139313422	0.24337301285474003
6	-0.9591287	1.3427678	-0.11541426	-0.1767645	0.19198781	0.031225156	1.2835796999999998	-0.061316248	-0.13117975	-9.99	0.15619522942426553	0.24307994386779852
7	-0.95923257	1.3425754	-0.11431151	-0.17588651	0.19687434	0.025235072	1.2785933999999999	-0.062776536	-0.13060768	-9.99	0.15560704868102346	0.2427823032779044
8	-0.95932406	1.3423015	-0.113173574	-0.17503904	0.20171908	0.01928204	1.2735878	-0.06412881599999999	-0.13003877	-9.99	0.15502068289467708	0.24247998227142545
9	-0.9594031	1.3419458	-0.11200085	-0.17422274	0.20652132	0.013367725	1.2685633	-0.06537330000000001	-0.12947296	-9.99	0.15443612941923354	0.24217289940396625
10	-0.9594694	1.3415078	-0.11079375400000001	-0.17343828	0.21128038	0.007493801	1.2635199	-0.06651022	-0.12891023	-9.99	0.1538533346087002	0.24186091764411025
11	-0.9595229	1.3409872	-0.10955273	-0.17268631	0.21599558	0.001661954	1.2584581	-0.06753986	-0.12835053	-9.99	0.15327227850442504	0.2415439590800682
12	-0.9595634	1.3403839	-0.108278245	-0.17196745	0.22066627	-0.004126137	1.2533783	-0.06846255	-0.12779382	-9.99	0.15269298675240073	0.24122193720529653
13	-0.95959073	1.3396974	-0.10697076	-0.17128234	0.22529179999999996	-0.009868774	1.2482805000000001	-0.06927866	-0.12724006	-9.99	0.15211537043790355	0.24089473162899733
14	-0.95960474	1.3389275	-0.10563076	-0.1706316	0.22987156	-0.015564255	1.2431651000000001	-0.06998860000000001	-0.12668918	-9.99	0.15153944802863228	0.24056226057761357
15	-0.95960534	1.3380741	-0.10425879	-0.17001587	0.23440489	-0.021210872999999998	1.2380325	-0.07059283599999999	-0.12614112	-9.99	0.1509651836563721	0.24022444750893276
16	-0.9595923	1.3371369	-0.102855355	-0.16943578	0.23889120000000003	-0.026806912999999998	1.2328827	-0.07109187	-0.12559582	-9.98	0.1503925270989007	0.23988117931618225
17	-0.95956546	1.3361156	-0.10142101	-0.16889192	0.24332988	-0.032350656	1.2277162	-0.07148624	-0.12505321	-9.98	0.14982146466629706	0.23953238234548277
18	-0.95952475	1.3350104	-0.09995633	-0.16838492	0.24772036	-0.03784038	1.2225332	-0.07177652	-0.12451321	-9.98	0.1492519842939589	0.2391779904597806
19	-0.95947	1.333821	-0.09846189	-0.16791537	0.25206205	-0.043274354	1.2173339	-0.071963325	-0.12397574	-9.98	0.14868403947025893	0.2388179090335865
20	-0.95940095	1.3325475	-0.09693828	-0.16748388	0.25635436	-0.04865085	1.2121186000000002	-0.07204731	-0.123440705	-9.98	0.14811761428563436	0.23845206729492277
21	-0.9593176	1.3311898	-0.09538614	-0.16709103	0.26059672	-0.053968124000000006	1.2068877	-0.07202914	-0.12290802	-9.98	0.14755267700623576	0.23808040083682788
22	-0.95921975	1.3297479	-0.093806095	-0.16673738	0.26478863	-0.059224427	1.2016412	-0.07190956	-0.12237758	-9.98	0.1469892166139696	0.23770283458566402
23	-0.9591073	1.3282218	-0.09219880000000001	-0.16642353	0.26892948	-0.06441802	1.1963794	-0.071689315	-0.1218493	-9.98	0.1464271592406209	0.2373192919856454
24	-0.95898	1.3266116	-0.09056491400000001	-0.16615005	0.2730188	-0.069547124	1.1911026000000002	-0.07136918	-0.12132306400000001	-9.98	0.14586652024535796	0.23692972201924348
25	-0.95883787	1.3249174	-0.08890514	-0.16591747	0.27705604	-0.074609995	1.1858111999999998	-0.07094997	-0.12079875	-9.98	0.14530727598476834	0.23653406777422478
26	-0.9586807	1.3231393	-0.087220185	-0.16572632	0.28104067	-0.07960481	1.1805052	-0.07043255	-0.12027627	-9.97	0.14474937283869427	0.23613225693982895
27	-0.9585084	1.3212775	-0.085510746	-0.16557716	0.28497225	-0.08452977	1.1751848	-0.06981779	-0.1197555	-9.97	0.1441928012102322	0.2357242392251885
28	-0.95832074	1.3193321	-0.08377757	-0.1654705	0.28885022	-0.089383036	1.1698505	-0.06910659	-0.11923634	-9.97	0.1436375633241848	0.2353099699467346
29	-0.9581178	1.3173033	-0.082021385	-0.16540682	0.29267415	-0.09416275	1.1645023	-0.06829988	-0.11871869	-9.97	0.143083604648251	0.23488938655111488
30	-0.9578993	1.3151914	-0.08024297	-0.16538665	0.29644355	-0.09886706	1.1591405000000001	-0.06739865	-0.11820244	-9.97	0.14253093285425822	0.2344624480676796
31	-0.9576652	1.3129965	-0.078443095	-0.16541046	0.30015796	-0.10349417	1.1537653	-0.06640391	-0.11768748	-9.97	0.141979494076572	0.2340291071080164
32	-0.9574154	1.310719	-0.07662254	-0.16547874	0.30381694	-0.10804232	1.1483771	-0.06531672	-0.11717372	-9.97	0.14142929014205932	0.2335893359859661
33	-0.9571498	1.308359	-0.0747821	-0.16559191	0.30742005	-0.11250985	1.1429757999999999	-0.06413821	-0.11666104	-9.97	0.14088021814115737	0.23314306979048963
34	-0.9568683	1.305917	-0.07292262	-0.16575047	0.31096685	-0.1168951	1.1375619	-0.06286954	-0.11614936599999999	-9.97	0.1403322653012492	0.23269030451716488
35	-0.9565708	1.3033932	-0.07104489	-0.16595487	0.31445690000000004	-0.1211965	1.1321356000000002	-0.06151191	-0.11563857	-9.97	0.13978535562491523	0.23223100575610886
36	-0.9562572	1.300788	-0.06914978	-0.16620553	0.31788984	-0.12541251	1.1266969999999998	-0.06006659	-0.11512856	-9.96	0.13923941009406196	0.23176514169699178
37	-0.9559275	1.2981019	-0.067238115	-0.16650286	0.32126520000000003	-0.12954168	1.1212461999999999	-0.058534864000000006	-0.11461924	-9.96	0.13869433909111192	0.23129269343806322
38	-0.95558155	1.2953349	-0.06531078	-0.16684732	0.32458264	-0.13358255	1.1157837	-0.05691808	-0.1141105	-9.96	0.13815005548428005	0.23081364530458637
39	-0.95521927	1.2924879	-0.06336864	-0.16723929999999998	0.32784173	-0.13753372	1.1103094999999998	-0.055217613	-0.11360224	-9.96	0.13760647865856931	0.23032798968353121
40	-0.95484066	1.2895609	-0.06141256	-0.16767918	0.3310421	-0.14139387	1.1048238000000001	-0.05343487	-0.11309439	-9.96	0.1370634759938219	0.22983570922542831
41	-0.9544456	1.2865547	-0.059443433	-0.16816737	0.33418342	-0.14516167	1.0993268	-0.05157132	-0.11258688	-9.96	0.13652096007400852	0.2293368067528441
42	-0.9540341	1.2834694	-0.057462133	-0.16870426	0.3372653	-0.1488359	1.093819	-0.04962845	-0.112079635	-9.96	0.13597880783452693	0.2288312874154981
43	-0.953606	1.2803059	-0.055469565	-0.16929023	0.34028742	-0.15241532	1.0883002	-0.04760779	-0.11157264	-9.96	0.13543688088260225	0.22831914426531155
44	-0.9531613	1.2770643	-0.053466625999999996	-0.16992564	0.34324940000000004	-0.15589876	1.082771	-0.045510914000000006	-0.111065835	-9.96	0.1348950721329583	0.22780039699673585
45	-0.9527	1.2737454	-0.051454216	-0.17061086	0.34615093	-0.1592851	1.0772313	-0.043339413	-0.110559225	-9.96	0.13435320163468426	0.22727505367595155
46	-0.952222	1.2703496	-0.049433254	-0.17134623	0.3489917	-0.16257322	1.0716815	-0.04109493	-0.11005279	-9.95	0.1338111564601237	0.22674312839350683
47	-0.9517273	1.2668775	-0.04740465	-0.17213209	0.35177132	-0.16576205	1.0661216999999998	-0.03877912	-0.10954653	-9.95	0.1332687601028103	0.22620464356545167
48	-0.9512158	1.2633296	-0.045369327	-0.17296878	0.35448962	-0.16885060000000002	1.0605521999999998	-0.036393687	-0.10904045400000001	-9.95	0.1327258659451667	0.22565962347012544
49	-0.9506875	1.2597066	-0.043328214000000004	-0.1738566	0.35714626	-0.17183787	1.0549732	-0.033940352	-0.10853459	-9.95	0.13218232474945746	0.225108101975197
50	-0.9501424	1.2560091	-0.041282243999999996	-0.17479588	0.35974106	-0.17472290000000001	1.049385	-0.031420883	-0.10802896	-9.95	0.13163799014358182	0.2245501156844457
51	-0.9495804	1.2522376	-0.03923236	-0.1757869	0.36227375	-0.17750475	1.0437876	-0.028837062000000004	-0.107523605	-9.95	0.13109265110944623	0.22398568003274136
52	-0.94900155	1.2483927	-0.03717951	-0.17682996	0.3647442	-0.18018258	1.0381813	-0.026190707	-0.107018575	-9.95	0.13054614649717206	0.22341485442077447
53	-0.94840574	1.2444751	-0.035124656000000004	-0.17792535	0.3671522	-0.18275547	1.0325663	-0.023483654	-0.10651393	-9.95	0.12999831373569065	0.2228376674038689
54	-0.9477931	1.2404857	-0.03306875	-0.17907333	0.36949766	-0.18522264	1.026943	-0.020717773999999998	-0.10600974	-9.95	0.1294489964529012	0.2222542051207437
55	-0.9471636	1.2364247	-0.031012747	-0.18027417	0.3717804	-0.18758325	1.0213113	-0.017894953	-0.105506055	-9.95	0.12889795863071019	0.22166447162043348
56	-0.94651717	1.2322931	-0.02895758	-0.18152815	0.3740004	-0.18983655	1.0156716000000001	-0.015017116	-0.10500298400000001	-9.94	0.12834506438796997	0.22106855940407796
57	-0.9458539	1.2280916	-0.026904162000000002	-0.18283549	0.37615755	-0.19198179	1.0100241	-0.012086191999999999	-0.10450059	-9.94	0.1277901260631748	0.22046651915156215
58	-0.9451738	1.2238208	-0.024853392000000002	-0.18419643	0.37825182	-0.19401826	1.0043689	-0.009104132	-0.10399897400000001	-9.94	0.12723294861755707	0.21985841299088138
59	-0.944477	1.2194815	-0.02280615	-0.1856112	0.38028324	-0.1959453	0.99870634	-0.006072897	-0.10349822	-9.94	0.1266733621673889	0.21924432357043291
60	-0.9437635	1.2150742	-0.0207633	-0.18707998	0.38225177	-0.19776224	0.9930367	-0.002994473	-0.102998406	-9.94	0.1261111953405694	0.21862430918333828
61	-0.9430334	1.2105999	-0.018725697	-0.18860298	0.3841575	-0.19946846	0.9873601000000001	0.000129151	-0.10249958	-9.94	0.1255462817882521	0.2179984651877855
62	-0.9422868	1.2060593	-0.016694175	-0.19018032	0.3860005	-0.20106345	0.98167694	0.003295975	-0.102001816	-9.94	0.12497846680500284	0.21736688000113727
63	-0.94152373	1.2014532	-0.01466955	-0.19181213	0.38778087	-0.20254666	0.97598743	0.0065039880000000005	-0.10150515	-9.94	0.12440758624094306	0.21672963263142997
64	-0.94074446	1.1967822	-0.01265263	-0.19349849	0.38949870000000003	-0.20391761	0.970292	0.009751158000000001	-0.10100963	-9.94	0.12383347441131254	0.21608682869123566
65	-0.939949	1.1920472	-0.01064421	-0.1952395	0.3911542	-0.20517586	0.9645908000000001	0.013035446000000001	-0.10051528	-9.94	0.12325598425666978	0.21543855518073338
66	-0.93913746	1.187249	-0.008645068	-0.19703516	0.39274749999999997	-0.20632102	0.95888424	0.016354803	-0.10002215	-9.94	0.12267495904832629	0.21478491708146544
67	-0.9383101	1.1823883	-0.006655972	-0.19888552	0.39427876	-0.20735271	0.9531726	0.019707173	-0.09953024	-9.93	0.12209025665965781	0.2141260315852859
68	-0.937467	1.177466	-0.004677674000000001	-0.20079055	0.3957483	-0.20827062	0.94745636	0.023090485	-0.099039584	-9.93	0.12150175254026964	0.2134620111519476
69	-0.9366083	1.172483	-0.002710918	-0.20275024	0.39715627	-0.20907448	0.94173574	0.026502665	-0.098550186	-9.93	0.12090927820694988	0.21279296621517366
70	-0.9357343	1.1674399	-0.000756435	-0.20476453	0.39850298	-0.20976399	0.93601125	0.029941633	-0.09806206	-9.93	0.1203127237320421	0.21211902590595666
71	-0.9348451	1.1623378	0.0011850580000000001	-0.20683336	0.3997887	-0.21033894	0.93028325	0.033405297	-0.097575195	-9.93	0.11971194445404053	0.2114403181297401
72	-0.9339409	1.1571772	0.003112852	-0.20895667	0.4010138	-0.21079911	0.92455214	0.036891546000000004	-0.097089596	-9.93	0.119106809378106	0.21075696033205582
73	-0.93302196	1.1519593	0.005026252	-0.21113437	0.4021785	-0.21114436	0.91881835	0.040398277	-0.096605256	-9.93	0.11849719226650324	0.21006910830936573
74	-0.9320885	1.1466848	0.006924573000000001	-0.21336636	0.40328324	-0.21137454	0.9130823	0.043923374	-0.09612215	-9.93	0.11788296761276583	0.20937688987792555
75	-0.9311407	1.1413546	0.008807138	-0.21565251	0.40432832	-0.21148948	0.9073443999999999	0.04746472	-0.09564028	-9.93	0.1172640164453091	0.20868045128472182
76	-0.93017894	1.1359694	0.010673278999999999	-0.21799271	0.40531409999999995	-0.21148914	0.9016050999999999	0.051020185999999995	-0.09515961	-9.93	0.11664018501219003	0.20797993454188127
77	-0.92920333	1.1305304	0.012522338999999999	-0.22038679	0.40624097	-0.21137343	0.8958649999999999	0.054587635999999995	-0.09468012	-9.92	0.11601140343226111	0.20727550576007067
78	-0.9282142	1.1250381	0.014353671	-0.22283459	0.40710935	-0.21114229999999998	0.89012444	0.05816493	-0.09420179	-9.92	0.1153775183980238	0.20656730489178177
79	-0.92721176	1.1194936	0.016166633	-0.22533596	0.40791962	-0.21079573	0.8843839	0.06174994	-0.09372456	-9.92	0.1147384094701945	0.20585548456251931
80	-0.92619634	1.1138978	0.017960603999999998	-0.2278907	0.40867218	-0.21033375	0.87864405	0.06534050400000001	-0.09324841	-9.92	0.11409399352214897	0.20514023033672477
81	-0.9251682	1.1082516	0.019734958	-0.23049861	0.40936747	-0.20975639999999998	0.87290525	0.06893449	-0.0927733	-9.92	0.11344413482519872	0.20442169799678553
82	-0.9241277	1.1025556	0.021489069	-0.2331595	0.41000593	-0.2090638	0.8671681	0.07252974	-0.09229918599999999	-9.92	0.11278869862740074	0.20370005162940716
83	-0.92307514	1.0968112	0.023222312000000002	-0.23587312	0.41058803	-0.20825604	0.8614332	0.076124094	-0.09182601	-9.92	0.11212761131375802	0.20297549186861055
84	-0.9220107	1.0910188	0.024934057000000003	-0.23863925	0.4111142	-0.2073333	0.8557011	0.079715386	-0.09135373	-9.92	0.11146072657677204	0.2022481678009055
85	-0.9209349	1.0851797	0.026623685	-0.24145766	0.41158488	-0.20629576	0.8499723	0.08330145	-0.09088229	-9.92	0.11078793066708034	0.20151828872455557
86	-0.91984797	1.0792946	0.02829057	-0.24432804	0.41200059999999994	-0.20514366	0.8442476000000001	0.08688012	-0.09041163	-9.92	0.11010912856658936	0.20078603319295107
87	-0.91875017	1.0733644	0.029934087999999998	-0.24725007	0.41236186	-0.20387726	0.8385273999999999	0.09044924	-0.08994171	-9.91	0.1094241953476427	0.2000515811439575
88	-0.917642	1.06739	0.03155362	-0.25022343	0.41266915	-0.20249684	0.83281237	0.09400662	-0.08947247	-9.91	0.10873299863555906	0.1993151326834398
89	-0.9165237	1.0613725	0.033148542	-0.25324774	0.41292298	-0.20100273	0.82710314	0.09755012	-0.089003846	-9.91	0.10803547661637371	0.19857689428528155
90	-0.9153957	1.0553126	0.034718234	-0.25632262	0.41312385	-0.19939527	0.8214003000000001	0.10107754	-0.08853579	-9.91	0.10733146671385702	0.19783704520680492
91	-0.91425836	1.0492115	0.036262076000000004	-0.25944763	0.41327232	-0.19767484	0.81570446	0.104586735	-0.08806824	-9.91	0.10662089135694038	0.1970958074292228
92	-0.913112	1.0430698	0.037779442999999996	-0.26262233	0.41336890000000004	-0.19584183	0.8100162	0.10807554	-0.08760113	-9.91	0.10590362752753026	0.19635335745199867
93	-0.911957	1.036889	0.039269716	-0.26584622	0.41341418	-0.19389668	0.80433625	0.11154181	-0.087134406	-9.91	0.10517962016618516	0.19560993876337493
94	-0.91079384	1.0306695	0.040732276	-0.26911885	0.41340873	-0.19183983	0.79866517	0.114983454	-0.08666799	-9.91	0.1044487299860806	0.1948657323954943
95	-0.90962285	1.0244126	0.04216651	-0.27243966	0.41335306	-0.18967178	0.7930036	0.11839839	-0.08620182400000001	-9.91	0.10371089777273561	0.1941209737175019
96	-0.9084444	1.0181195	0.043571804000000006	-0.27580813	0.4132478	-0.18739302	0.78735226	0.121784575	-0.085735835	-9.91	0.10296605597575549	0.19337587871539483
97	-0.907259	1.011791	0.04494755	-0.27922365	0.41309357	-0.1850041	0.78171176	0.12513997	-0.08526996	-9.9	0.10221412704474554	0.19263067451218552
98	-0.9060669	1.0054282	0.04629313	-0.28268573	0.41289090000000006	-0.18250556	0.77608275	0.12846255	-0.084804125	-9.9	0.10145502394093832	0.19188557164151585
99	-0.90486866	0.9990322	0.047607932	-0.28619364	0.41264049999999997	-0.179898	0.7704659	0.13175036	-0.08433827	-9.9	0.10068870211393906	0.1911408108981942
100	-0.90366465	0.9926042	0.04889135	-0.28974685	0.41234297	-0.17718199	0.76486194	0.13500142	-0.083872326	-9.9	0.09991511794875081	0.19039663028517484
101	-0.90245533	0.9861453	0.050142784	-0.29334465	0.41199893	-0.17435819	0.75927156	0.13821383	-0.08340623	-9.9	0.09913422462882825	0.1896532692397256
102	-0.9012411	0.9796566	0.051361628	-0.2969864	0.41160902	-0.17142722	0.75369537	0.14138566	-0.082939915	-9.9	0.09834595515933227	0.18891095384856949
103	-0.90002245	0.9731393	0.052547302000000004	-0.30067143	0.41117394	-0.16838978	0.74813414	0.14451504	-0.08247331	-9.9	0.09755030454800415	0.18816994047462357
104	-0.8987998	0.9665946	0.053699236	-0.30439898	0.41069433	-0.16524653	0.7425885	0.14760011	-0.08200634	-9.9	0.09674723620052084	0.18743046761453552
105	-0.89757353	0.9600236	0.054816875999999994	-0.30816835	0.41017088	-0.16199818	0.73705924	0.15063904	-0.08153895	-9.9	0.09593673414529758	0.18669278222335065
106	-0.8963442	0.9534276	0.05589967	-0.31197885	0.4096043	-0.15864545	0.7315470000000001	0.15363002	-0.081071064	-9.9	0.09511878376733739	0.18595714165559984
107	-0.8951123	0.94680786	0.05694709	-0.31582966	0.40899527	-0.1551891	0.7260525999999999	0.15657122	-0.080602616	-9.89	0.09429337658342828	0.18522380549137527
108	-0.8938782	0.94016546	0.05795862	-0.31972006	0.4083445	-0.15162987	0.72057664	0.15946093	-0.08013353	-9.89	0.09346049651087443	0.18449301473902346
109	-0.8926425	0.93350184	0.058933765	-0.32364917	0.40765274	-0.14796855	0.71511996	0.16229738	-0.079663746	-9.89	0.09262019118015544	0.18376504272640562
110	-0.8914056	0.9268181	0.059872027	-0.3276162	0.40692073	-0.14420593	0.7096833	0.16507883	-0.07919319	-9.89	0.09177245081865437	0.1830401383010519
111	-0.89016795	0.92011553	0.060772937	-0.33162025	0.40614924	-0.14034283	0.7042673	0.1678036	-0.07872180000000001	-9.89	0.09091730843411255	0.18231856329975804
112	-0.88893014	0.9133954	0.061636027	-0.33566043	0.40533906	-0.13638009	0.69887286	0.17046998	-0.07824951	-9.89	0.09005479554331801	0.18160058614315647
113	-0.8876926	0.906659	0.062460847	-0.3397358	0.40449098	-0.13231854	0.6935007	0.17307632	-0.077776246	-9.89	0.08918496637623427	0.1808864641277984
114	-0.8864558	0.89990747	0.06324696	-0.3438454	0.4036058	-0.12815905	0.6881516	0.17562096	-0.07730195	-9.89	0.08830784616024441	0.1801764556106119
115	-0.8852202	0.89314204	0.06399394	-0.34798822	0.40268433	-0.123902515	0.6828263000000001	0.17810228	-0.07682654	-9.89	0.08742348776872425	0.17947081914524907
116	-0.8839865	0.88636404	0.064701356	-0.35216323	0.40172744	-0.119549826	0.67752564	0.18051869	-0.07634996	-9.89	0.08653196440838284	0.17876982729110522
117	-0.8827549	0.87957454	0.06536882	-0.35636940000000006	0.40073600000000004	-0.11510189	0.6722504	0.18286857	-0.075872146	-9.88	0.08563332992934164	0.17807372573639002
118	-0.88152623	0.87277484	0.06599595	-0.36060570000000003	0.39971083	-0.11055964	0.6670014	0.18515034	-0.07539303	-9.88	0.08472763973727755	0.17738279401268295
119	-0.88030076	0.8659661	0.066582344	-0.36487094	0.39865288	-0.10592401	0.66177946	0.18736245	-0.07491255	-9.88	0.08381499503889973	0.17669727565089732
120	-0.87907916	0.85914946	0.06712765	-0.36916402	0.39756298	-0.101195954	0.6565854	0.18950334	-0.07443063	-9.88	0.0828954509944085	0.17601744002348518
121	-0.8778618	0.85232615	0.06763153	-0.37348384	0.39644212	-0.096376434	0.65142006	0.1915715	-0.07394721	-9.88	0.08196912032214015	0.17534353891631507
122	-0.8766493	0.8454973	0.068093605	-0.3778292	0.39529115	-0.09146645	0.6462843	0.19356541	-0.07346224	-9.88	0.08103606278177897	0.1746758368285304
123	-0.8754422	0.83866405	0.06851357	-0.38219887	0.39411107	-0.08646702	0.6411789000000001	0.19548358	-0.072975636	-9.88	0.08009638244566855	0.17401458280236035
124	-0.87424093	0.8318275	0.06889110000000001	-0.3865917	0.3929028	-0.08137922	0.6361048	0.19732454	-0.07248735	-9.88	0.07915017294170805	0.17336003435970537
125	-0.87304604	0.82498896	0.06922589	-0.39100647	0.3916673	-0.07620418	0.6310628	0.19908682	-0.0719973	-9.88	0.0781975311872016	0.17271245190465567
126	-0.8718581	0.8181493	0.06951765	-0.39544195	0.39040554	-0.07094313	0.62605387	0.20076893	-0.07150544	-9.88	0.07723851980746799	0.17207208988043443
127	-0.87067765	0.8113098	0.06976609	-0.39989686	0.3891185	-0.065597326	0.6210787	0.20236949999999998	-0.0710117	-9.88	0.07627322983092244	0.17143919333134058
128	-0.86950517	0.8044716	0.06997096	-0.40436998	0.3878072	-0.060168102	0.6161384	0.20388706	-0.07051601	-9.87	0.07530177477435303	0.17081403159521402
129	-0.8683412	0.7976357	0.070132025	-0.40886006	0.38647258	-0.05465685	0.6112338	0.20532022	-0.07001833	-9.87	0.07432420577470567	0.17019684384919034
130	-0.8671863	0.7908032	0.07024908	-0.41336575	0.3851157	-0.049064986	0.6063656	0.20666763	-0.06951857	-9.87	0.07334062112654623	0.16958787452762816
131	-0.866041	0.7839752	0.070321925	-0.41788584	0.38373762	-0.043393984000000003	0.601535	0.20792797	-0.06901669999999999	-9.87	0.07235113003400337	0.16898738388707932
132	-0.86490583	0.77715284	0.070350386	-0.42241898	0.38233927	-0.03764531	0.5967428000000001	0.20909998	-0.06851265599999999	-9.87	0.0713558324583096	0.16839561359611424
133	-0.86378133	0.7703371	0.07033431	-0.42696384	0.38092175	-0.031820465	0.5919899000000001	0.21018249	-0.06800637	-9.87	0.07035483853641088	0.1678127991856163
134	-0.8626681	0.7635292	0.070273556	-0.43151912	0.37948608	-0.025920969	0.58727723	0.21117437	-0.06749780000000001	-9.87	0.06934827016235691	0.16723919293221723
135	-0.86156654	0.75673	0.07016801	-0.43608347	0.3780333	-0.01994834	0.5826058000000001	0.21207456	-0.06698689	-9.87	0.06833627182968141	0.16667501866834658
136	-0.8604773	0.7499407	0.07001757	-0.44065553	0.37656453	-0.01390412	0.57797647	0.21288204	-0.06647362	-9.87	0.06731896723088582	0.1661205183737215
137	-0.8594009	0.7431623	0.06982214	-0.44523394	0.37508076	-0.007789872	0.57339025	0.21359587	-0.06595794	-9.87	0.06629651270446439	0.1655759203280923
138	-0.85833794	0.7363958	0.06958166	-0.4498173	0.37358309999999995	-0.0016071739999999998	0.5688481	0.21421514	-0.06543986	-9.86	0.06526905594291856	0.16504145515654461
139	-0.8572889	0.7296422	0.069296055	-0.45440423	0.37207267	0.004642366	0.56435096	0.21473904	-0.06491933	-9.86	0.0642367607059326	0.16451734583559133
140	-0.85625434	0.7229026	0.06896531	-0.45899335	0.37055045	0.010957126999999999	0.55989987	0.21516675	-0.06439635	-9.86	0.06319978486430189	0.16400381220360305
141	-0.85523486	0.716178	0.06858938	-0.46358320000000003	0.36901766	0.017335488	0.55549574	0.21549755	-0.06387089	-9.86	0.06215831851104397	0.16350107574504014
142	-0.85423094	0.70946944	0.06816825	-0.46817237	0.36747529999999995	0.023775807000000003	0.5511396	0.21573076	-0.063342944	-9.86	0.06111254447302586	0.16300934303480882
143	-0.85324323	0.70277786	0.06770193	-0.4727595	0.3659245	0.030276418	0.5468324000000001	0.21586572	-0.06281247	-9.86	0.06006262541949465	0.16252882874221405
144	-0.8522723	0.6961042	0.067190416	-0.47734302	0.36436644	0.036835656	0.54257506	0.21590188	-0.062279467000000005	-9.86	0.0590087690429518	0.16205972569079088
145	-0.8513186	0.68944967	0.066633746	-0.48192159999999995	0.36280215	0.04345184	0.53836864	0.21583870000000002	-0.061743904	-9.86	0.05795118245966932	0.16160224392322037
146	-0.8503828	0.6828151	0.066031955	-0.48649377	0.3612328	0.050123278	0.5342140000000001	0.21567568	-0.061205762999999996	-9.86	0.05689005000556099	0.16115656938116693
147	-0.84946555	0.6762014	0.06538508	-0.49105808	0.35965946	0.056848258	0.53011227	0.21541241	-0.06066503	-9.86	0.05582558023876275	0.16072290108245496
148	-0.84856737	0.6696097	0.0646932	-0.49561304	0.3580833	0.06362507	0.5260643	0.21504845	-0.060121693	-9.85	0.05475799398614163	0.16030141813886814
149	-0.84768885	0.66304094	0.06395638	-0.5001572	0.35650542	0.07045196	0.5220710999999999	0.21458349	-0.059575725	-9.85	0.0536875008058336	0.1598922969502866
150	-0.8468306	0.656496	0.0631747	-0.5046891	0.35492690000000005	0.077327214	0.51813376	0.21401724	-0.059027117000000004	-9.85	0.052614330989824085	0.15949571371422802
151	-0.8459932	0.6499759	0.062348275999999994	-0.50920725	0.35334888	0.08424908	0.51425314	0.21334949	-0.058475845	-9.85	0.051538716230614554	0.1591118331474575
152	-0.84517735	0.6434816	0.06147721	-0.5137102	0.35177243	0.09121578	0.51043034	0.21258007	-0.057921894	-9.85	0.050460888419674346	0.15874082532037775
153	-0.8443836	0.6370141	0.06056163	-0.5181964	0.35019863	0.09822554	0.50666636	0.21170889	-0.057365242000000004	-9.85	0.049381100182322196	0.15838284124158541
154	-0.8436125	0.6305742	0.05960168	-0.5226644	0.34862859999999996	0.10527657	0.5029622	0.21073593	-0.05680588	-9.85	0.04829960381054348	0.15803802431254851
155	-0.84286463	0.62416303	0.058597498	-0.5271127	0.34706342	0.112367064	0.49931875	0.20966120000000002	-0.056243774	-9.85	0.047216650774617515	0.15770651384869683
156	-0.8421407	0.6177814	0.057549227	-0.5315398	0.34550413	0.11949522	0.49573720000000004	0.20848478	-0.055678915	-9.85	0.046132507565497506	0.15738845260798942
157	-0.8414411	0.6114303	0.05645701	-0.5359441	0.34395182	0.12665923	0.49221850000000006	0.20720685	-0.05511129	-9.85	0.04504746805397883	0.15708395292043856
158	-0.84076643	0.6051107	0.055320985999999996	-0.5403243000000001	0.34240752	0.13385727	0.48876366	0.20582756	-0.054540884000000005	-9.84	0.043961787444190124	0.1567931427869574
159	-0.8401173	0.5988235	0.0541413	-0.5446787	0.34087223	0.14108752	0.48537365	0.20434718	-0.053967685	-9.84	0.042875745227084684	0.1565161171095593
160	-0.8394941	0.59256965	0.05291809	-0.5490059	0.33934698	0.1483481	0.48204947	0.20276603	-0.05339169999999999	-9.84	0.041789623340640604	0.15625298028625847
161	-0.8388975	0.58635014	0.05165151	-0.55330455	0.33783275	0.15563717	0.478792	0.20108445	-0.05281293	-9.84	0.040703668521287706	0.15600383240047547
162	-0.8383279	0.5801658	0.050341707	-0.5575730999999999	0.3363305	0.16295287	0.47560218	0.19930287	-0.05223139	-9.84	0.03961817286204361	0.15576873363335847
163	-0.8377858	0.5740176	0.048988815	-0.5618101	0.3348412	0.17029332	0.47248083	0.19742174	-0.051647097	-9.84	0.03853339021044923	0.15554776145909183
164	-0.83727163	0.56790644	0.047592986	-0.56601405	0.33336577	0.17765665	0.4694288	0.19544159	-0.051060065999999994	-9.84	0.03744960983781602	0.15534096953307855
165	-0.8367859	0.5618333	0.046154365	-0.5701837	0.33190516	0.185041	0.46644694	0.19336295	-0.050470315	-9.84	0.03636708994827271	0.15514842235642567
166	-0.83632904	0.5557991	0.0446731	-0.57431746	0.33046025	0.19244443	0.46353599999999995	0.19118647	-0.049877875	-9.84	0.035286110968170165	0.1549701453660286
167	-0.83590144	0.54980475	0.043149345	-0.57841396	0.32903197	0.19986510000000002	0.46069673	0.1889128	-0.049282774	-9.84	0.03420694654608155	0.15480617023470736
168	-0.8355036	0.54385114	0.041583244	-0.5824719	0.3276212	0.20730111	0.4579299	0.18654262	-0.04868504	-9.83	0.033129854775024406	0.15465653073534394
169	-0.8351359	0.5379392	0.039974958	-0.58648974	0.32622877	0.21475053	0.45523626	0.18407671	-0.048084706	-9.83	0.03205512174801635	0.15452123048607044
170	-0.83479863	0.5320699	0.03832464	-0.59046614	0.32485557	0.22221148	0.4526165	0.18151584	-0.04748181	-9.83	0.03098304082680596	0.15440027182480365
171	-0.8344923	0.5262441	0.036632437000000004	-0.59439975	0.32350242	0.22968200000000003	0.45007129999999995	0.17886087	-0.046876397	-9.83	0.02991385090286255	0.15429364905618756
172	-0.8342173	0.5204628	0.03489852	-0.59828913	0.3221702	0.23716018	0.44760132	0.17611267	-0.04626851	-9.83	0.028847861226823604	0.15420134896872562
173	-0.83397394	0.5147268	0.033123042000000005	-0.6021329000000001	0.32085964	0.24464405	0.4452072	0.17327216	-0.045658205	-9.83	0.027785317824523925	0.15412333491801958
174	-0.8337625	0.50903714	0.03130617	-0.6059298000000001	0.3195716	0.25213167	0.44288957	0.17034033	-0.045045525	-9.83	0.026726513946601013	0.15405957913512602
175	-0.8335835	0.5033946	0.029448075	-0.6096783	0.31830686	0.25962102	0.44064903	0.16731817	-0.044430524000000006	-9.83	0.02567171784111193	0.1540100267505556
176	-0.8334371	0.49780026	0.027548932999999998	-0.6133772	0.31706622	0.26711009999999996	0.4384862	0.1642067	-0.04381327	-9.83	0.024621206514507735	0.15397463523836544
177	-0.8333237	0.49225494	0.025608917999999998	-0.6170251	0.31585040000000003	0.274597	0.43640158	0.16100706	-0.043193813	-9.83	0.02357525228202821	0.1539533348117625
178	-0.8332436	0.48675957	0.023628205	-0.62062055	0.31466016	0.28207958	0.43439576	0.15772033	-0.042572223	-9.83	0.022534136305163915	0.1539460378656259
179	-0.83319706	0.4813151	0.02160698	-0.6241623000000001	0.31349629999999995	0.28955590000000003	0.43246925	0.15434769	-0.041948564	-9.82	0.02149814498959181	0.15395266979952907
180	-0.8331845	0.47592247	0.019545417	-0.62764907	0.31235948	0.29702392	0.43062264	0.15089034	-0.04132291	-9.82	0.0204675335174764	0.15397315153509464
181	-0.83320606	0.47058254	0.01744371	-0.6310794	0.31125048	0.30448163	0.42885637	0.14734949	-0.040695332	-9.82	0.01944260391723294	0.15400736440524973
182	-0.833262	0.46529627	0.015302069	-0.634452	0.31016997	0.31192702	0.42717096	0.14372642	-0.040065907000000005	-9.82	0.018423641572574187	0.15405519872531756
183	-0.83335274	0.4600646	0.013120733	-0.63776547	0.30911859999999997	0.31935805	0.42556688	0.14002244	-0.039434716	-9.82	0.01741092915532769	0.15411653829026542
184	-0.83347845	0.4548884	0.010899958999999999	-0.6410186	0.30809706	0.32677272	0.42404458	0.13623889	-0.03880184	-9.82	0.016404746848948163	0.15419126080078635
185	-0.8336394	0.44976866	0.008640018000000001	-0.6442101	0.30710602	0.334169	0.4226045	0.13237713	-0.03816736	-9.82	0.015405387459628625	0.15427923294693222
186	-0.8338357	0.4447063	0.0063411990000000005	-0.6473385	0.30614612	0.3415449	0.42124704	0.12843859	-0.03753137	-9.82	0.014413172104931288	0.15438029760720381
187	-0.8340677	0.43970224	0.004003817	-0.6504026999999999	0.30521792	0.34889835	0.41997263	0.124424666	-0.03689395	-9.82	0.013428363702160336	0.15449431473929023
188	-0.8343356	0.4347574	0.0016281989999999999	-0.65340143	0.30432209999999993	0.35622737	0.4187816	0.12033684	-0.036255196	-9.82	0.01245125214536539	0.15462113290716914
189	-0.83463967	0.42987275	-0.0007853080000000001	-0.65633345	0.30345923	0.36352995	0.41767440000000006	0.11617659	-0.035615206	-9.81	0.011482143196811269	0.15476058985543734
190	-0.83498	0.42504916	-0.003236343	-0.65919745	0.30262986	0.37080407	0.4166513	0.11194545	-0.034974072	-9.81	0.010521328884913124	0.15491250381002777
191	-0.83535683	0.42028755	-0.005724521	-0.6619923000000001	0.30183464	0.37804770000000004	0.41571268	0.10764496	-0.034331895	-9.81	0.009569109105011	0.1550767053552963
192	-0.83577037	0.41558877	-0.008249443	-0.6647168000000001	0.30107406	0.38525888	0.41485888	0.10327669	-0.033688787000000005	-9.81	0.00862576419559901	0.15525301341415687
193	-0.83622074	0.41095367	-0.010810697	-0.6673698	0.3003487	0.39243552	0.41409016	0.09884224	-0.03304484	-9.81	0.007691579163128317	0.1554412319574652
194	-0.8367081	0.40638304	-0.013407852	-0.66995007	0.2996591	0.39957568	0.41340685	0.09434321	-0.032400176	-9.81	0.006766850123870853	0.15564116299147704
195	-0.8372327	0.40187764	-0.016040472	-0.67245656	0.29900575	0.40667729999999996	0.41280922	0.08978124	-0.03175489	-9.81	0.005851835638543035	0.15585260731388553
196	-0.83779466	0.39743823	-0.018708097	-0.6748881	0.29838917	0.41373837	0.41229755	0.085157976	-0.031109097999999998	-9.81	0.004946815289825444	0.15607535590085717
197	-0.8383941	0.39306548	-0.021410255	-0.67724353	0.2978098	0.42075694	0.41187203	0.08047510000000001	-0.030462918999999998	-9.81	0.004052060327065358	0.15630918676610975
198	-0.83903116	0.38876006	-0.024146462	-0.6795218000000001	0.29726818	0.42773092	0.41153294	0.07573431	-0.029816465	-9.81	0.0031678359104631124	0.1565538805882828
199	-0.83970594	0.38452253	-0.02691622	-0.6817218	0.2967647	0.43465835	0.41128048	0.07093730599999999	-0.029169856	-9.8	0.002294393710556034	0.15680920587640942
200	-0.84041864	0.38035348	-0.029719022999999997	-0.68384254	0.29629982	0.44153723	0.41111484	0.06608584	-0.02852321	-9.8	0.0014319778642900164	0.15707494107980216
201	-0.84116936	0.37625346	-0.032554343	-0.6858828	0.2958739	0.44836554	0.4110362	0.06118164	-0.027876647	-9.8	0.0005808431752777093	0.1573508374482017
202	-0.8419581	0.37222293	-0.035421647	-0.6878416	0.29548743	0.45514129999999997	0.41104466	0.05622647	-0.027230302	-9.8	-0.0002587627079077856	0.157636649735763
203	-0.84278506	0.36826238	-0.038320385	-0.68971795	0.29514077	0.4618625	0.41114032	0.051222116	-0.026584292000000002	-9.8	-0.0010866223382415745	0.15793213864660235
204	-0.8436503	0.36437222	-0.04125	-0.6915108	0.2948343	0.46852714	0.41132328	0.046170365	-0.025938751	-9.8	-0.001902502645960475	0.15823704947530515
205	-0.8445538	0.36055288	-0.04420993	-0.69321907	0.29456833	0.47513324	0.41159362	0.041073035	-0.02529381	-9.8	-0.0027061706724124676	0.15855112252012313
206	-0.8454959	0.3568047	-0.047199585	-0.69484186	0.2943433	0.48167875	0.41195136	0.035931952	-0.024649601	-9.8	-0.0034974294382714116	0.15887411273064647
207	-0.8464764	0.35312802	-0.050218377	-0.6963782	0.29415944	0.48816174	0.4123965	0.030748956	-0.024006257000000003	-9.8	-0.004276062006849499	0.15920575016630845
208	-0.8474954	0.3495232	-0.053265702000000005	-0.6978270000000001	0.29401714	0.49458018	0.412929	0.025525894	-0.023363917999999997	-9.8	-0.005041844042232964	0.15954576509155546
209	-0.84855306	0.3459905	-0.05634095	-0.6991874	0.2939166	0.5009321	0.41354890000000005	0.020264637	-0.022722721	-9.79	-0.005794598521167337	0.15989390856688065
210	-0.8496493	0.34253022	-0.059443496	-0.7004585999999999	0.29385817	0.5072154999999999	0.41425604	0.014967056999999999	-0.022082803999999998	-9.79	-0.0065341358183339275	0.16024990659867425
211	-0.8507843	0.3391426	-0.06257271	-0.7016397	0.293842	0.5134284	0.4150504	0.009635044	-0.021444306	-9.79	-0.007260286999625302	0.1606135026795754
212	-0.8519579	0.33582786	-0.06572795	-0.70273006	0.29386827	0.51956886	0.41593185	0.004270510999999999	-0.020807369	-9.79	-0.007972883106389373	0.16098443201876642
213	-0.8531703	0.33258623	-0.068908565	-0.70372885	0.2939372	0.5256348000000001	0.41690029999999995	-0.001124629	-0.020172138	-9.79	-0.008671769871185293	0.16136243142603943
214	-0.8544214	0.32941788	-0.0721139	-0.70463544	0.29404888	0.5316244000000001	0.41795558	-0.006548445	-0.019538762	-9.79	-0.0093567977591315	0.16174724632396406
215	-0.8557111	0.326323	-0.07534327	-0.7054493000000001	0.29420346	0.53753555	0.41909748	-0.011999003000000001	-0.018907392	-9.79	-0.01002784165653652	0.16213860687076764
216	-0.8570396	0.32330176	-0.07859602	-0.7061698000000001	0.294401	0.5433664	0.42032588	-0.017474357	-0.01827818	-9.79	-0.010684765051773062	0.16253626869972007
217	-0.85840666	0.32035425	-0.08187145	-0.70679647	0.29464155	0.5491148	0.4216405	-0.022972535	-0.017651273000000002	-9.79	-0.011327476431923769	0.1629399577497925
218	-0.8598124	0.31748062	-0.08516887599999999	-0.7073289	0.2949252	0.55477893	0.4230411	-0.02849156	-0.01702683	-9.79	-0.011955854573476159	0.1633494333219083
219	-0.86125666	0.31468096	-0.088487595	-0.7077666	0.2952519	0.5603568	0.42452747	-0.03402945	-0.016405003	-9.78	-0.012569797030695589	0.16376443474027555
220	-0.86273944	0.31195536	-0.09182689999999999	-0.70810926	0.29562166	0.56584644	0.42609927	-0.039584212	-0.015785955	-9.78	-0.013169226468958546	0.1641847112181857
221	-0.8642606	0.3093039	-0.09518608	-0.70835656	0.29603443	0.57124585	0.42775622	-0.045153853	-0.015169847	-9.78	-0.013754060486458653	0.16461000791704536
222	-0.8658201	0.3067266	-0.09856439999999998	-0.70850825	0.29649016	0.57655317	0.42949799999999994	-0.050736368	-0.01455684	-9.78	-0.014324225904902128	0.16504008302376721
223	-0.8674179	0.30422354	-0.101961136	-0.70856416	0.29698873	0.5817664	0.43132424	-0.056329742	-0.013947099	-9.78	-0.01487967794522094	0.1654746932396484
224	-0.8690537	0.30179474	-0.10537555	-0.7085239999999999	0.29753003	0.5868838000000001	0.4332347	-0.061931953	-0.013340785	-9.78	-0.015420304650053233	0.16591359822194382
225	-0.8707276	0.29944018	-0.1088069	-0.70838773	0.2981139	0.59190357	0.4352289000000001	-0.06754096	-0.012738063	-9.78	-0.015946078485807612	0.1663565681361057
226	-0.8724393	0.2971599	-0.11225445	-0.7081552	0.29874024	0.59682417	0.43730658	-0.07315472	-0.0121391	-9.78	-0.01645687718375311	0.1668033861719986
227	-0.87418884	0.29495388	-0.11571743	-0.70782644	0.2994088	0.6016439	0.43946728	-0.078771174	-0.011544063	-9.78	-0.016952676077223037	0.16725383406458685
228	-0.87597585	0.2928221	-0.119195126	-0.7074013000000001	0.30011940000000004	0.6063613	0.44171065	-0.084388256	-0.010953126	-9.78	-0.01743335694141473	0.16770768924528054
229	-0.87780035	0.2907645	-0.12268682	-0.7068799	0.30087179999999997	0.610975	0.44403628	-0.09000388	-0.010366458	-9.77	-0.017898868087697334	0.16816476878112593
230	-0.8796621	0.28878108	-0.12619178	-0.7062623	0.30166570000000004	0.6154837	0.4464437	-0.09561596	-0.009784236	-9.77	-0.01834913287007819	0.16862487129481044
231	-0.88156086	0.28687176	-0.12970933	-0.7055484999999999	0.3025009	0.61988604	0.44893249999999996	-0.10122244	-0.009206629000000001	-9.77	-0.01878406222008429	0.1690877984892519
232	-0.8834966	0.28503647	-0.13323876	-0.7047388000000001	0.30337706	0.62418085	0.4515022	-0.10682124	-0.008633815999999999	-9.77	-0.019203623782418168	0.16955338657426333
233	-0.8854689	0.28327516	-0.13677937	-0.7038333000000001	0.30429387	0.62836707	0.45415235	-0.11241033	-0.008065974	-9.77	-0.019607714110054873	0.1700214516413534
234	-0.88747776	0.28158772	-0.1403305	-0.70283216	0.305251	0.63244355	0.45688248	-0.11798766	-0.007503273	-9.77	-0.019996288736585835	0.17049183123866327
235	-0.8895228	0.27997407	-0.14389145	-0.7017357	0.30624809999999997	0.6364094	0.45969209999999994	-0.12355122	-0.006945873000000001	-9.77	-0.0203692623041331	0.17096436668573703
236	-0.8916039	0.2784341	-0.14746158	-0.7005441	0.30728477	0.6402635999999999	0.46258065	-0.129099	-0.0063939159999999995	-9.77	-0.02072659614603002	0.17143890087791216
237	-0.8937207	0.27696767	-0.1510402	-0.69925785	0.30836067	0.64400536	0.46554768	-0.13462901	-0.005847538	-9.77	-0.021068211104656624	0.171915298431585
238	-0.895873	0.2755747	-0.15462667	-0.6978772	0.30947533	0.64763385	0.46859258	-0.14013927	-0.005306854000000001	-9.77	-0.021394058912572247	0.1723934164326831
239	-0.8980606	0.2742551	-0.1582203	-0.6964026	0.31062835	0.6511483	0.47171482	-0.14562779999999997	-0.004771975	-9.77	-0.021704080879855668	0.1728731292681619
240	-0.90028316	0.27300864	-0.16182049	-0.6948345	0.31181929999999997	0.65454817	0.47491387	-0.15109266	-0.0042429979999999996	-9.76	-0.02199820236051432	0.17335431808267354
241	-0.90254045	0.27183524	-0.16542658	-0.6931733	0.31304765	0.6578326999999999	0.47818908	-0.15653189	-0.00372001	-9.76	-0.022276395287365365	0.17383685873315635
242	-0.90483207	0.27073467	-0.16903792	-0.6914194	0.31431296	0.66100127	0.4815399	-0.16194357	-0.00320309	-9.76	-0.022538583036380344	0.17432062623598446
243	-0.90715784	0.26970685	-0.1726539	-0.68957347	0.31561476	0.66405344	0.48496577	-0.16732576	-0.002692307	-9.76	-0.022784717784562845	0.1748055419581792
244	-0.90951735	0.2687515	-0.17627388	-0.68763596	0.3169525	0.66698873	0.48846602	-0.17267658	-0.002187719	-9.76	-0.023014748308400477	0.17529148960494342
245	-0.91191024	0.26786852	-0.17989726	-0.68560743	0.3183256	0.6698066999999999	0.4920401	-0.17799412	-0.001689374	-9.76	-0.02322861122805107	0.17577837617546677
246	-0.9143363	0.2670577	-0.1835234	-0.6834884	0.31973359999999995	0.672507	0.49568729999999994	-0.18327647	-0.001197306	-9.76	-0.023426256965994957	0.1762661215698528
247	-0.9167951	0.2663188	-0.1871517	-0.6812796	0.32117578	0.6750893	0.49940705	-0.1885218	-0.000711543	-9.76	-0.023607643319393603	0.1767546360388893
248	-0.91928625	0.26565164	-0.19078155	-0.6789816	0.32265162	0.6775533	0.5031985999999999	-0.19372824	-0.000232103	-9.76	-0.02377273119910005	0.17724384463986873
249	-0.9218094	0.26505598	-0.19441232	-0.676595	0.3241605	0.67989874	0.5070614	-0.19889392	0.000241005	-9.76	-0.02392144289193894	0.17773366715707517
250	-0.92436415	0.26453164	-0.1980434	-0.6741204000000001	0.32570165	0.6821255	0.5109946	-0.20401707	0.0007077769999999999	-9.75	-0.024053761152433604	0.17822403315134608
251	-0.9269501	0.26407832	-0.20167418	-0.67155874	0.32727449999999997	0.68423337	0.51499766	-0.20909595	0.0011682189999999999	-9.75	-0.024169655445702456	0.17871489091324178
252	-0.92956686	0.2636958	-0.20530403	-0.66891056	0.3288783	0.6862223000000001	0.5190698	-0.21412885	0.0016223479999999998	-9.75	-0.024269082881566362	0.1792061757715577
253	-0.932214	0.26338387	-0.2089323	-0.6661767	0.33051237	0.6880923000000001	0.5232103	-0.21911411	0.002070184	-9.75	-0.024352012480699316	0.1796978442600372
254	-0.9348911	0.2631422	-0.21255836	-0.6633578	0.3321759	0.68984324	0.52741843	-0.22405015	0.002511754	-9.75	-0.02441843248599753	0.1801898299188441
255	-0.93759775	0.2629706	-0.21618160000000003	-0.6604548000000001	0.3338682	0.69147515	0.5316934	-0.22893538	0.0029470909999999998	-9.75	-0.024468343785059635	0.18068210381794633
256	-0.9403335	0.26286873	-0.21980138	-0.65746844	0.33558846	0.6929881999999999	0.5360345000000001	-0.23376828	0.00337624	-9.75	-0.024501717043262067	0.18117462709708865
257	-0.94309795	0.26283637	-0.22341704	-0.6543996	0.33733588	0.6943824000000001	0.54044104	-0.23854740000000002	0.0037992509999999996	-9.75	-0.024518561237350443	0.18166737371017885
258	-0.9458906	0.2628732	-0.22702797	-0.65124905	0.3391097	0.6956579	0.5449121	-0.24327128	0.004216182	-9.75	-0.0245188689874827	0.18216030024786067
259	-0.9487111	0.2629789	-0.23063347	-0.64801776	0.34090903	0.69681495	0.54944694	-0.24793853	0.00462709	-9.75	-0.02450265953784518	0.18265339639612457
260	-0.95155895	0.26315328	-0.23423292	-0.64470655	0.34273311	0.6978536999999999	0.55404484	-0.2525478	0.005032038	-9.74	-0.02446991608611553	0.18314664191356222
261	-0.95443374	0.263396	-0.23782568	-0.6413164000000001	0.3445811	0.69877434	0.55870503	-0.25709778	0.005431081999999999	-9.74	-0.024420672475964026	0.18364002592647546
262	-0.95733505	0.26370674	-0.24141106	-0.63784814	0.3464521	0.69957733	0.5634267	-0.26158723	0.005824276999999999	-9.74	-0.02435492601746961	0.18413354481161467
263	-0.9602624	0.26408523	-0.24498844	-0.63430274	0.34834525	0.7002628000000001	0.5682090999999999	-0.26601487	0.006211675	-9.74	-0.02427271217575075	0.1846271852227573
264	-0.9632154	0.2645312	-0.24855714	-0.63068116	0.3502597	0.7008312	0.5730516	-0.2703795	0.006593328000000001	-9.74	-0.024174020838406016	0.18512096342323303
265	-0.96619356	0.2650443	-0.25211647	-0.6269844	0.35219458	0.7012829	0.5779532	-0.27468005	0.006969286	-9.74	-0.02405891211525643	0.18561487429553045
266	-0.96919644	0.26562425	-0.2556658	-0.62321347	0.35414892	0.70161825	0.58291346	-0.27891535	0.007339597	-9.74	-0.023927397427491934	0.18610893984866625
267	-0.9722236	0.2662708	-0.25920445	-0.61936945	0.3561219	0.7018378000000001	0.58793133	-0.28308433	0.007704306	-9.74	-0.023779520817750706	0.1866031715382035
268	-0.97527456	0.2669835	-0.26273173	-0.6154535	0.35811254	0.7019419	0.59300625	-0.28718594	0.008063457	-9.74	-0.023615341863552533	0.1870975940588442
269	-0.97834885	0.26776218	-0.26624699999999996	-0.6114666	0.36011994	0.7019312	0.59813744	-0.29121917	0.008417095	-9.74	-0.023434862451205758	0.1875922300993721
270	-0.98144597	0.26860645	-0.26974958	-0.6074101	0.36214316	0.701806	0.60332406	-0.2951831	0.008765262	-9.73	-0.023238201335233896	0.18808709931144016
271	-0.9845655	0.26951602	-0.27323878	-0.60328496	0.36418122	0.7015670999999999	0.6085654	-0.29907674	0.009108003	-9.73	-0.02302535915904915	0.18858224063457985
272	-0.98770684	0.27049056	-0.2767139	-0.5990926	0.36623317	0.7012151	0.61386067	-0.30289920000000004	0.009445361	-9.73	-0.022796409120329104	0.1890776881896976
273	-0.9908696	0.27152976	-0.28017434	-0.59483427	0.36829805	0.70075047	0.6192092	-0.30664966	0.009777377	-9.73	-0.022551443418041665	0.1895734840328811
274	-0.9940531	0.27263328	-0.28361934	-0.59051114	0.3703749	0.7001739	0.6246101	-0.31032723	0.010104094000000001	-9.73	-0.0222905063390113	0.19006965011557767
275	-0.997257	0.2738008	-0.2870483	-0.58612466	0.3724627	0.69948626	0.6300628	-0.31393117	0.010425554	-9.73	-0.022013668881947796	0.1905662581194116
276	-1.0004807	0.27503198	-0.2904605	-0.5816760999999999	0.37456045	0.6986880999999999	0.6355665	-0.3174607	0.010741796999999999	-9.73	-0.021721013444786923	0.19106333818847535
277	-1.0037236	0.27632648	-0.29385525	-0.5771669	0.37666714	0.6977802	0.6411204	-0.32091504	0.011052863000000001	-9.73	-0.02141263676008776	0.19156094176126826
278	-1.0069852	0.277684	-0.29723188	-0.5725985	0.3787818	0.6967633000000001	0.64672375	-0.32429355	0.011358789	-9.73	-0.02108860837953523	0.19205911008734664
279	-1.010265	0.27910414	-0.3005897	-0.56797224	0.38090333	0.69563824	0.65237576	-0.32759556	0.011659618	-9.73	-0.02074904459253439	0.19255790050814536
280	-1.0135623	0.2805866	-0.30392805	-0.5632897	0.38303074	0.69440573	0.6580758000000001	-0.33082038	0.011955381999999999	-9.72	-0.0203940221510281	0.1930573604952974
281	-1.0168767	0.28213102	-0.30724624	-0.5585523	0.38516300000000003	0.6930668000000001	0.6638229999999999	-0.33396748	0.012246126999999999	-9.72	-0.02002364158731759	0.1935575525466503
282	-1.0202075	0.28373703	-0.31054354	-0.5537616999999999	0.38729912	0.6916220999999999	0.6696167	-0.3370362	0.012531887	-9.72	-0.019638013743782906	0.1940585268971552
283	-1.0235542	0.28540426	-0.31381935	-0.5489194000000001	0.389438	0.69007254	0.67545605	-0.34002602	0.012812703	-9.72	-0.019237268663062225	0.1945603322538995
284	-1.026916	0.28713238	-0.31707293	-0.544027	0.3915787	0.6884191	0.68134034	-0.3429365	0.013088612	-9.72	-0.018821480297356506	0.1950630264063766
285	-1.0302926	0.288921	-0.3203037	-0.53908604	0.39372015	0.6866626	0.6872688	-0.34576714	0.013359651	-9.72	-0.018390812291368276	0.19556667482688417
286	-1.0336833	0.2907698	-0.32351097	-0.5340983	0.39586133	0.6848041	0.69324064	-0.34851757	0.013625856	-9.72	-0.017945380930631874	0.19607133898526397
287	-1.0370873	0.29267833	-0.3266941	-0.52906543	0.39800125	0.6828444	0.6992550999999999	-0.35118740000000004	0.013887264	-9.72	-0.017485323434789053	0.1965770615282156
288	-1.0405042	0.29464626	-0.32985243	-0.5239891	0.4001389	0.6807846	0.7053115	-0.3537763	0.014143918	-9.72	-0.01701076289169651	0.19708392170678554
289	-1.0439333	0.2966732	-0.33298540000000004	-0.51887107	0.40227324	0.6786255	0.7114090000000001	-0.35628402	0.014395855	-9.72	-0.01652188432073804	0.1975919623243421
290	-1.047374	0.2987588	-0.33609235	-0.5137130999999999	0.40440327	0.6763683000000001	0.7175468	-0.3587103	0.014643118	-9.71	-0.016018829698659223	0.19810126211095838
291	-1.0508256	0.30090266	-0.33917266	-0.50851697	0.40652794	0.6740139	0.72372425	-0.36105493	0.014885746000000002	-9.71	-0.015501739466033952	0.19861186515483217
292	-1.0542874	0.30310443	-0.3422257	-0.50328445	0.40864626	0.6715634	0.7299404	-0.36331773	0.015123783	-9.71	-0.014970782243019934	0.19912382706080253
293	-1.0577589	0.30536377	-0.34525093	-0.49801743	0.4107572	0.66901773	0.7361946999999999	-0.36549857	0.015357266000000001	-9.71	-0.014426131893961608	0.19963722013509533
294	-1.0612394	0.30768037	-0.34824770000000005	-0.49271774	0.4128598	0.6663781	0.7424861999999999	-0.3675974	0.01558624	-9.71	-0.0138679437043932	0.20015209731675268
295	-1.0647281	0.31005386	-0.35121545	-0.48738727	0.41495296	0.6636455	0.7488142	-0.36961412	0.015810743000000002	-9.71	-0.01329641362780592	0.20066851780813524
296	-1.0682247	0.31248397	-0.35415357	-0.48202795	0.41703573	0.6608210999999999	0.755178	-0.3715487	0.016030816	-9.71	-0.012711697350250246	0.20118655465148425
297	-1.0717281	0.31497037	-0.35706148	-0.47664168	0.41910708	0.6579059	0.76157665	-0.37340120000000004	0.016246507	-9.71	-0.012113995467339406	0.2017062374185663
298	-1.0752379	0.31751287	-0.35993856	-0.47123045	0.42116603	0.6549010000000001	0.7680095	-0.37517157	0.016457856	-9.71	-0.01150346604238552	0.2022276337426535
299	-1.0787532	0.32011113	-0.3627843	-0.46579620000000005	0.42321151	0.65180767	0.7744757	-0.37685993	0.016664907	-9.71	-0.010880305583145141	0.2027507962017552
300	-1.0822736	0.32276496	-0.3655981	-0.46034095	0.42524259999999997	0.6486269	0.78097457	-0.37846640000000004	0.016867705	-9.71	-0.010244701619338974	0.20327578715516303
301	-1.0857981	0.32547414	-0.3683794	-0.45486674	0.42725822	0.64536	0.7875054	-0.37999105	0.017066294	-9.7	-0.009596808590250649	0.20380265511087822
302	-1.0893264	0.32823843	-0.37112764	-0.44937563	0.42925740000000007	0.642008	0.7940674	-0.38143405	0.01726073	-9.7	-0.008936860449371352	0.20433146058511578
303	-1.0928574	0.33105767	-0.3738422	-0.44386962	0.43123916	0.6385721	0.80065984	-0.38279559999999996	0.017451055	-9.7	-0.00826499534528943	0.20486223553003305
304	-1.0963905	0.33393162	-0.37652263	-0.43835086	0.43320248	0.6350534999999999	0.8072822	-0.38407585	0.017637312	-9.7	-0.007581412097130685	0.2053950500715199
305	-1.0999252	0.33686018	-0.37916827	-0.43282139999999997	0.43514636	0.6314534	0.81393373	-0.3852751	0.017819555	-9.7	-0.0068863006118774234	0.20592995699031094
306	-1.1034606	0.33984312	-0.38177866	-0.42728338	0.4370698	0.6277729999999999	0.82061374	-0.38639355	0.017997827	-9.7	-0.006179849906333082	0.20646699391210857
307	-1.1069959	0.34288034	-0.3843532	-0.42173895	0.43897179999999997	0.6240134	0.82732177	-0.3874315	0.018172177	-9.7	-0.005462233864225595	0.20700621331685054
308	-1.1105307	0.34597164	-0.38689134	-0.41619024	0.4408514	0.6201760000000001	0.8340571	-0.38838926	0.018342659	-9.7	-0.004733641237497969	0.2075476716537927
309	-1.114064	0.34911692	-0.38939258	-0.41063944	0.44270757	0.6162619	0.8408190999999999	-0.38926712	0.01850932	-9.7	-0.003994256307813853	0.20809138894834325
310	-1.1175952	0.35231605	-0.39185640000000005	-0.40508866	0.44453940000000003	0.6122724	0.84760743	-0.39006543	0.018672206	-9.7	-0.0032442442276323057	0.20863744380067165
311	-1.1211236	0.3555689	-0.39428222	-0.39954004	0.44634587	0.60820866	0.8544212999999999	-0.3907846	0.018831366999999998	-9.69	-0.002483814391018344	0.20918585012722116
312	-1.1246483	0.35887533	-0.39666954	-0.39399573	0.44812605	0.604072	0.86126035	-0.39142495	0.01898685	-9.69	-0.0017131075925530166	0.2097366617546348
313	-1.1281687	0.36223528	-0.3990178	-0.3884578	0.44987896	0.5998635	0.86812395	-0.3919869	0.019138709	-9.69	-0.0009323116927100476	0.21028989154711827
314	-1.1316842	0.3656486	-0.40132654	-0.38292837	0.45160370000000005	0.5955847	0.87501156	-0.39247087	0.019287001	-9.69	-0.00014160062172613105	0.2108456049192999
315	-1.1351938	0.36911523	-0.40359518	-0.37740949999999995	0.45329934	0.59123665	0.88192284	-0.3928773	0.019431775	-9.69	0.0006588926281399401	0.2114038164037647
316	-1.138697	0.37263507	-0.40582323	-0.37190315	0.45496490000000006	0.5868208	0.8888571	-0.39320666	0.01957309	-9.69	0.0014689875943501743	0.21196455676877293
317	-1.1421931	0.37620804	-0.40801018	-0.36641148	0.45659953	0.5823384	0.8958141	-0.3934594	0.019711005	-9.69	0.002288548127026008	0.21252787161444134
318	-1.1456813	0.37983403	-0.4101555	-0.3609364	0.45820227	0.57779086	0.9027933000000001	-0.393636	0.019845573000000002	-9.69	0.0031174296757728003	0.2130937809703649
319	-1.1491609	0.38351297	-0.41225868	-0.35547993	0.45977223	0.5731795999999999	0.9097941999999999	-0.39373696	0.019976854	-9.69	0.0039554917573784605	0.21366231100703945
320	-1.1526312	0.38724482	-0.41431925	-0.35004407	0.4613085	0.5685062	0.9168165	-0.39376283	0.020104906999999998	-9.69	0.004802623777520091	0.21423350303845287
321	-1.1560916	0.39102948	-0.41633663	-0.34463075	0.46281025	0.5637719	0.92385966	-0.39371407	0.020229798	-9.68	0.0056586738072509826	0.21480737165188937
322	-1.1595412	0.3948669	-0.4183104	-0.33924192	0.46427658	0.5589784000000001	0.9309234000000001	-0.39359128	0.020351589	-9.68	0.006523559253538375	0.21538394986033718
323	-1.1629796	0.398757	-0.42023999999999995	-0.3338795	0.46570662	0.55412704	0.93800724	-0.39339498	0.020470342	-9.68	0.007397129987177549	0.21596325209292763
324	-1.1664059	0.40269974	-0.42212498	-0.32854540000000004	0.46709955	0.54921937	0.9451108	-0.3931257	0.020586114	-9.68	0.008279286280770176	0.2165453004534579
325	-1.1698196	0.406695	-0.42396480000000003	-0.32324147	0.4684545	0.5442569	0.9522335999999999	-0.39278406	0.02069896	-9.68	0.009169893872036405	0.21713011055157547
326	-1.1732198	0.4107428	-0.425759	-0.31796962	0.46977067	0.5392411	0.9593753	-0.39237067	0.020808944	-9.68	0.010068857056832217	0.21771769035756292
327	-1.176606	0.41484296	-0.42750704	-0.31273168	0.47104728	0.5341733	0.96653545	-0.3918861	0.020916125	-9.68	0.010976026571587453	0.21830805346864515
328	-1.1799777	0.41899556	-0.42920852	-0.3075295	0.47228348	0.5290551	0.9737136000000001	-0.391331	0.021020574	-9.68	0.011891293089419903	0.21890120940525512
329	-1.1833338	0.42320043	-0.4308628	-0.30236490000000005	0.47347853	0.52388793	0.9809093000000001	-0.390706	0.021122368	-9.68	0.01281456688293118	0.2194971403769208
330	-1.1866739	0.42745757	-0.43246952	-0.29723963	0.47463158	0.5186731	0.98812217	-0.39001188	0.021221583999999998	-9.68	0.013745677267361131	0.22009586385513055
331	-1.1899973	0.43176687	-0.43402812	-0.29215553	0.47574192	0.5134121	0.9953518	-0.38924924	0.021318305	-9.67	0.014684531914537209	0.22069737285197435
332	-1.1933035	0.43612832	-0.43553808	-0.28711435	0.4768088	0.50810635	1.0025978000000002	-0.38841888	0.021412617999999998	-9.67	0.015631012274064833	0.2213016717317546
333	-1.1965916	0.4405418	-0.43699893	-0.28211784	0.47783142	0.50275713	1.0098597	-0.3875215	0.021504616	-9.67	0.016584976017771397	0.22190873800138752
334	-1.1998612	0.44500732	-0.43841019999999997	-0.27716774	0.47880912	0.49736586	1.0171371999999999	-0.38655788	0.021594396000000002	-9.67	0.017546323484151208	0.22251857942844586
335	-1.2031114	0.44952476	-0.43977135	-0.27226576	0.47974110000000003	0.49193388	1.0244296	-0.3855288	0.021682039	-9.67	0.018514895456142835	0.22313115489715696
336	-1.2063417	0.4540941	-0.4410819	-0.26741362	0.48062667	0.48646262	1.0317369	-0.38443506	0.021767631000000003	-9.67	0.019490623272240524	0.22374648489281848
337	-1.2095517	0.4587153	-0.44234142	-0.26261294	0.48146516	0.48095340000000003	1.0390582	-0.38327748	0.021851255	-9.67	0.020473308091354368	0.22436453516433963
338	-1.2127403	0.46338817	-0.44354934	-0.25786546	0.48225582	0.47540754	1.0463935	-0.38205690000000003	0.021932982	-9.67	0.02146289052070953	0.22498528484794597
339	-1.2159072	0.46811274	-0.44470522	-0.25317280000000003	0.482998	0.46982643	1.0537421999999999	-0.38077414	0.022012886000000002	-9.67	0.022459208540922385	0.22560872676730612
340	-1.2190518	0.4728888	-0.44580859999999994	-0.24853663	0.48369104	0.46421140000000005	1.0611037	-0.3794301	0.022091037	-9.67	0.0234620896222721	0.2262348294092131
341	-1.2221733	0.4777163	-0.4468589	-0.24395856	0.48433423	0.45856383	1.0684775	-0.37802562	0.022167496000000002	-9.66	0.024471437749245522	0.22686354435584036
342	-1.2252712	0.48259503	-0.44785577	-0.23944022	0.48492694	0.45288503	1.0758632	-0.37656164	0.022242332000000004	-9.66	0.025487074835276288	0.22749486037767075
343	-1.2283449	0.4875249	-0.44879866	-0.23498320000000003	0.4854685	0.44717640000000003	1.0832598999999998	-0.37503907	0.022315607999999997	-9.66	0.026508828618084363	0.2281287203349771
344	-1.2313937	0.49250567	-0.4496871	-0.23058912	0.48595829999999995	0.44143927	1.0906673999999998	-0.3734588	0.022387382	-9.66	0.027536589635131798	0.22876509873201797
345	-1.2344171	0.49753723	-0.45052058	-0.22625953	0.48639572	0.43567494	1.0980846000000002	-0.37182182	0.022457706	-9.66	0.02857013117840406	0.22940393080011875
346	-1.2374144	0.5026193	-0.45129868	-0.22199601	0.48678019999999994	0.42988476	1.1055110000000001	-0.37012905	0.022526632999999997	-9.66	0.029609313229807525	0.23004517109419906
347	-1.240385	0.5077518	-0.45202094	-0.21780008	0.48711115	0.4240701	1.1129459	-0.36838147	0.022594213	-9.66	0.030653959992180728	0.23068877908548202
348	-1.2433285	0.5129344	-0.45268685	-0.21367328	0.48738807	0.4182322	1.1203886	-0.36658007	0.022660486	-9.66	0.031703898957767054	0.23133468746710117
349	-1.2462441	0.5181669	-0.453296	-0.20961708	0.48761043	0.41237247	1.1278385	-0.3647258	0.022725482999999998	-9.66	0.03275898108521862	0.23198286202777121
350	-1.2491312	0.52344906	-0.45384797	-0.20563295	0.48777780000000004	0.40649217	1.1352946000000002	-0.3628197	0.022789234	-9.66	0.03381900495592585	0.23263321830621683
351	-1.2519894	0.5287806	-0.4543423	-0.20172237	0.48788965	0.40059259999999997	1.1427561000000002	-0.3608627	0.022851762999999997	-9.65	0.034883773104770276	0.23328569600369675
352	-1.254818	0.53416127	-0.45477867	-0.19788678	0.48794562	0.3946751	1.1502223999999999	-0.3588558	0.022913082999999997	-9.65	0.035953140002031106	0.2339402514519523
353	-1.2576164	0.5395907	-0.45515665	-0.19412759	0.48794523	0.38874096	1.1576924	-0.3568	0.022973204	-9.65	0.0370268744048123	0.23459679142883375
354	-1.2603841	0.5450687	-0.45547596	-0.19044621	0.48788820000000005	0.38279146	1.1651655	-0.35469624	0.023032133	-9.65	0.038104831271765824	0.23525526770386038
355	-1.2631204	0.55059487	-0.45573616	-0.18684402	0.48777407	0.37682790000000005	1.1726408000000001	-0.35254553	0.023089867000000003	-9.65	0.03918682004991661	0.23591560124884514
356	-1.2658249	0.5561689	-0.455937	-0.18332237	0.48760256	0.37085158	1.1801171999999998	-0.35034886	0.0231464	-9.65	0.04027261220696342	0.23657771507409797
357	-1.2684969	0.56179047	-0.45607814	-0.1798826	0.48737335	0.3648638	1.187594	-0.3481072	0.023201722999999997	-9.65	0.04136205870155842	0.23724153498963782
358	-1.2711359	0.5674591	-0.4561593	-0.17652605	0.48708612	0.35886583	1.1950703	-0.34582156	0.023255821	-9.65	0.042454926799852175	0.2379069999569463
359	-1.2737414	0.5731745	-0.45618019	-0.17325401	0.48674065	0.35285896	1.202545	-0.34349293	0.023308681	-9.65	0.043551030349385594	0.23857401024910196
360	-1.2763127	0.57893616	-0.45614055	-0.17006776	0.48633665	0.34684446	1.2100171999999998	-0.3411223	0.023360277999999998	-9.65	0.044650158750674754	0.23924249346617318
361	-1.2788492	0.5847437	-0.45604014	-0.16696854	0.48587394	0.34082365	1.2174861000000001	-0.33871067	0.023410603	-9.65	0.04575215305022854	0.23991236680871095
362	-1.2813507	0.5905966	-0.45587873	-0.16395764	0.4853523	0.33479774	1.2249506000000001	-0.33625904	0.02345964	-9.64	0.04685675049094306	0.2405835625416337
363	-1.2838162	0.5964944	-0.45565609999999995	-0.16103624	0.48477155	0.32876804	1.2324096000000002	-0.3337684	0.023507372000000002	-9.64	0.04796377558702599	0.24125595287587484
364	-1.2862456	0.60243654	-0.45537207	-0.15820555	0.48413154	0.32273585	1.2398624	-0.33123973	0.023553789	-9.64	0.04907302078034126	0.24192950777654368
365	-1.2886379	0.6084226	-0.45502642	-0.15546669	0.4834321	0.31670237	1.2473078000000002	-0.32867405	0.023598874	-9.64	0.05018429831894601	0.24260409112707937
366	-1.2909929	0.6144518	-0.45461896	-0.15282072	0.4826732	0.3106689	1.2547448	-0.32607234	0.023642616	-9.64	0.051297385065894256	0.2432796349680609
367	-1.2933099	0.6205238	-0.45414954	-0.15026867	0.48185468	0.30463672	1.2621725000000001	-0.32343557	0.023685003	-9.64	0.05241211182221818	0.24395605279459973
368	-1.2955885	0.6266379	-0.45361805	-0.14781153	0.48097652	0.29860708	1.2695899	-0.32076479999999996	0.02372602	-9.64	0.05352828029851278	0.24463325045640996
369	-1.2978281	0.63279337	-0.45302433	-0.14545017	0.48003864	0.29258126	1.2769958000000001	-0.31806100000000004	0.023765657000000003	-9.64	0.05464568284878543	0.24531112259560542
370	-1.3000283	0.63898975	-0.45236823	-0.14318547	0.47904104	0.2865605	1.2843893999999998	-0.31532514	0.023803897	-9.64	0.05576415771593219	0.24598960572386533
371	-1.3021886	0.64522624	-0.45164967	-0.1410182	0.47798370000000007	0.28054607	1.2917695	-0.31255823	0.023840725	-9.64	0.05688350003173827	0.24666858358029706
372	-1.3043087	0.65150225	-0.45086852	-0.13894911	0.47686666	0.2745393	1.2991351	-0.30976126	0.023876134	-9.63	0.05800354474969484	0.24734797736289482
373	-1.3063879	0.65781695	-0.45002470000000006	-0.13697885	0.47568998	0.26854140000000004	1.3064851999999998	-0.3069352	0.023910109	-9.63	0.05912410935559419	0.24802768958605773
374	-1.3084259	0.6641697	-0.44911809999999996	-0.13510805	0.47445370000000003	0.26255375	1.3138187	-0.30408096	0.023942642000000004	-9.63	0.06024505638173758	0.24870762247970946
375	-1.3104224	0.67055976	-0.44814873	-0.13333726	0.47315788	0.25657759999999996	1.3211343999999998	-0.30119953	0.023973716000000003	-9.63	0.061366157711853005	0.24938768406736359
376	-1.312377	0.6769863	-0.44711646	-0.13166696	0.47180268	0.25061437	1.3284315	-0.29829174	0.02400333	-9.63	0.06248733567669337	0.25006778978508826
377	-1.3142891	0.6834485	-0.44602129999999995	-0.13009761	0.47038817	0.24466531	1.3357086999999999	-0.29535857	0.024031475	-9.63	0.06360839727367824	0.2507478223547294
378	-1.3161587	0.6899456	-0.44486317	-0.12862957	0.46891457	0.23873179999999997	1.342965	-0.29240084	0.024058142999999997	-9.63	0.06472920658550345	0.25142770821683547
379	-1.317985	0.69647676	-0.44364208	-0.12726319	0.46738198	0.23281522	1.3501992	-0.28941940000000005	0.024083327999999998	-9.63	0.06584963974395412	0.2521073251112708
380	-1.3197681	0.7030412	-0.44235805	-0.12599870000000002	0.46579057	0.22691691	1.3574103000000002	-0.2864152	0.02410703	-9.63	0.0669695538549805	0.25278659172062684
381	-1.3215075	0.709638	-0.44101107	-0.124836355	0.46414056	0.22103825	1.3645972	-0.283389	0.024129243999999998	-9.63	0.06808881940179441	0.25346541419708
382	-1.3232027	0.71626633	-0.43960115	-0.12377629999999999	0.46243218	0.21518062	1.3717588	-0.28034168	0.024149972999999998	-9.62	0.06920733864796615	0.2541436839443022
383	-1.3248538	0.72292525	-0.43812835	-0.122818656	0.4606656	0.20934542	1.378894	-0.27727399999999996	0.024169216	-9.62	0.07032496643071494	0.25482131250680146
384	-1.3264602	0.7296138	-0.43659267	-0.121963456	0.45884112	0.20353405	1.3860017	-0.27418676	0.024186974	-9.62	0.07144161074487983	0.25549819358152476
385	-1.3280219	0.73633116	-0.43499422	-0.12121072	0.4569589	0.19774792	1.3930806999999998	-0.27108059999999995	0.024203254	-9.62	0.0725571683191494	0.25617422556271324
386	-1.3295383	0.74307626	-0.43333307	-0.120560385	0.45501924	0.19198844	1.4001299999999999	-0.26795626	0.024218057999999997	-9.62	0.07367154916903683	0.2568493015547972
387	-1.3310095	0.74984825	-0.43160924	-0.12001236	0.45302245	0.18625703	1.4071483999999999	-0.26481432	0.024231391	-9.62	0.07478467671057126	0.25752332414052886
388	-1.3324351	0.7566461	-0.42982286	-0.119566485	0.45096874	0.18055515	1.4141347	-0.26165536	0.024243262	-9.62	0.0758964569592658	0.2581961802433797
389	-1.3338149	0.76346874	-0.42797405	-0.119222574	0.4488585	0.17488421	1.421088	-0.25847995	0.024253676000000002	-9.62	0.0770068549978163	0.2588677691437967
390	-1.3351485	0.7703153	-0.42606288	-0.11898037	0.44669200000000003	0.16924568	1.4280069	-0.2552886	0.024262642	-9.62	0.07811580086499023	0.25953796378097777
391	-1.336436	0.7771846	-0.42408952	-0.118839584	0.44446954	0.16364099	1.4348903999999998	-0.25208172	0.024270173	-9.62	0.07922320570550535	0.26020668449992274
392	-1.337677	0.7840757	-0.42205408	-0.11879986	0.4421915	0.1580716	1.441737	-0.2488598	0.02427628	-9.61	0.08032903504908245	0.2608737659334178
393	-1.3388715	0.7909875	-0.41995668	-0.11886081	0.43985826	0.152539	1.448546	-0.24562319999999999	0.024280975	-9.61	0.08143328417480468	0.2615391517374454
394	-1.3400191	0.797919	-0.41779754	-0.119022004	0.43747010000000003	0.14704463	1.455316	-0.24237227	0.024284273	-9.61	0.08253589527647909	0.2622026958824616
395	-1.3411199	0.804869	-0.4155768	-0.11928295	0.43502748	0.14158997	1.4620457	-0.23910734	0.024286194	-9.61	0.08363681829985557	0.26286428391741734
396	-1.3421736	0.8118365	-0.41329464	-0.11964312	0.43253073	0.1361765	1.468734	-0.23582868	0.024286749	-9.61	0.08473604930437555	0.2635237966548
397	-1.3431801	0.81882036	-0.41095126	-0.12010194	0.42998028	0.13080572	1.4753797	-0.23253658	0.024285957	-9.61	0.08583357488178167	0.2641811181265829
398	-1.3441391	0.8258195	-0.40854684	-0.12065878	0.42737654	0.12547912	1.4819816000000001	-0.22923122	0.024283834	-9.61	0.08692940524655492	0.2648361169343075
399	-1.3450507	0.83283275	-0.40608165	-0.12131298	0.42471996	0.120198205	1.4885386	-0.22591282	0.024280392999999997	-9.61	0.08802352990000069	0.26548868951317495
400	-1.3459148	0.83985895	-0.40355584	-0.12206384	0.42201096	0.11496448	1.4950495000000001	-0.22258152	0.024275652999999998	-9.61	0.08911594460957509	0.26613871632529335
401	-1.3467312	0.846897	-0.4009697	-0.12291059	0.41924998	0.10977944	1.5015129999999999	-0.21923749	0.024269633	-9.61	0.09020667701352945	0.2667860511576921
402	-1.3474998	0.85394573	-0.39832348	-0.12385244	0.4164375	0.10464461	1.5079280000000002	-0.2158808	0.024262348	-9.6	0.09129573585606557	0.2674305904667176
403	-1.3482206	0.861004	-0.39561743	-0.12488857	0.41357404	0.09956151	1.5142933	-0.21251155	0.024253821000000002	-9.6	0.09238316990721979	0.26807219878929783
404	-1.3488934	0.86807054	-0.39285183	-0.1260181	0.41066003	0.09453166	1.5206076000000002	-0.20912981	0.02424407	-9.6	0.09346897320059883	0.26871074350223983
405	-1.3495183	0.8751442	-0.39002705	-0.12724015	0.407696	0.08955658	1.5268698	-0.20573558	0.02423312	-9.6	0.0945531782814365	0.2693461108286275
406	-1.3500953	0.8822237	-0.38714337	-0.12855373	0.40468258	0.08463781	1.5330786	-0.20232889	0.024220992	-9.6	0.09563582725052219	0.26997816969128513
407	-1.3506241	0.889308	-0.3842012	-0.12995787	0.40162024	0.07977687	1.5392329	-0.19890970000000002	0.02420771	-9.6	0.09671698236626518	0.27060678473116156
408	-1.351105	0.8963957	-0.38120088	-0.13145152	0.39850962	0.07497530000000001	1.5453312	-0.19547798	0.024193294	-9.6	0.0977966380602078	0.27123182304071797
409	-1.3515377	0.90348566	-0.37814286	-0.13303365	0.3953513	0.070234634	1.5513726	-0.19203366	0.024177775	-9.6	0.0988748989240926	0.27185316324322767
410	-1.3519224	0.9105766	-0.37502754	-0.13470311	0.39214593	0.06555643	1.5573558	-0.18857667	0.024161178999999998	-9.6	0.09995180090108913	0.27247067313431567
411	-1.352259	0.91766727	-0.37185535	-0.13645881	0.38889414	0.06094223	1.5632794	-0.1851069	0.02414353	-9.6	0.10102738553643123	0.27308420831354324
412	-1.3525476	0.92475647	-0.3686268	-0.13829955	0.38559663	0.056393594000000005	1.5691422	-0.18162423	0.024124863	-9.59	0.10210172541928103	0.27369363681307807
413	-1.3527882	0.93184286	-0.36534238	-0.14022419	0.38225403	0.051912072999999996	1.5749431999999999	-0.17812853	0.024105197000000002	-9.59	0.10317489484939575	0.2742988368022341
414	-1.3529809	0.9389252	-0.36200258	-0.14223148	0.37886712	0.04749923	1.580681	-0.17461964	0.024084567999999997	-9.59	0.10424695250379439	0.2748996667502624
415	-1.3531255	0.9460022	-0.35860798	-0.1443202	0.37543657	0.04315657	1.5863543	-0.17109743	0.024063002000000003	-9.59	0.10531795159437733	0.27549597251265545
416	-1.3532223	0.95307255	-0.35515907	-0.14648908	0.37196317	0.038885567	1.591962	-0.1675617	0.02404053	-9.59	0.10638796821935356	0.27608764023545496
417	-1.3532712	0.960135	-0.3516565	-0.14873683	0.36844766	0.034687642000000005	1.5975027	-0.16401229999999997	0.02401718	-9.59	0.10745703212292478	0.2766745157599138
418	-1.3532724	0.9671882	-0.3481008	-0.15106215	0.3648908	0.030564155	1.6029753999999998	-0.16044903	0.023992985	-9.59	0.1085252334937371	0.27725647023238836
419	-1.3532258	0.9742309	-0.34449264	-0.15346368	0.36129344	0.026516427999999998	1.6083785	-0.1568717	0.023967972	-9.59	0.10959259758761934	0.2778333349516528
420	-1.3531318	0.9812617	-0.34083262	-0.15594007	0.35765636	0.02254574	1.6137111000000002	-0.15328011	0.023942177999999998	-9.59	0.11065916416686675	0.27840500817075703
421	-1.35299	0.98827934	-0.33712137	-0.15848993	0.35398042	0.018653344	1.6189718000000002	-0.14967404	0.023915627999999998	-9.59	0.1117250181565552	0.27897131703241324
422	-1.3528008	0.9952825	-0.3333596	-0.16111186	0.3502665	0.014840458	1.6241595	-0.14605327	0.023888352999999998	-9.59	0.11279018956445652	0.2795321361960715
423	-1.3525642	1.0022697	-0.329548	-0.16380443	0.34651536	0.011108273	1.6292726	-0.14241756	0.02386039	-9.58	0.11385468469032799	0.28008728661033677
424	-1.3522804	1.0092399	-0.32568723	-0.1665662	0.34272796	0.00745794	1.6343101999999998	-0.13876670000000002	0.02383177	-9.58	0.11491858596571178	0.2806366624748537
425	-1.3519495	1.0161914	-0.32177806	-0.16939567	0.33890516	0.003890588	1.6392711	-0.13510045	0.023802536000000003	-9.58	0.11598190155341934	0.2811801095041578
426	-1.3515713	1.0231229	-0.31782117	-0.17229138	0.33504787	0.000407301	1.6441540000000001	-0.13141854	0.02377272	-9.58	0.11704470957749431	0.281717464607862
427	-1.3511462	1.0300331	-0.3138174	-0.17525179999999999	0.33115703	-0.00299086	1.6489575	-0.12772071	0.02374236	-9.58	0.11810700115681969	0.2822485740129258
428	-1.3506744	1.0369205	-0.30976745	-0.17827538	0.32723352	-0.0063028630000000006	1.6536808	-0.1240067	0.02371147	-9.58	0.11916883929916722	0.2827733238251306
429	-1.3501558	1.0437837	-0.30567217	-0.18136057	0.32327834	-0.009527717	1.6583225	-0.12027621	0.023680074	-9.58	0.12023023125778536	0.2832915348927328
430	-1.3495907	1.0506212	-0.30153227	-0.1845058	0.31929243	-0.012664455	1.6628813999999998	-0.11652895	0.023648178	-9.58	0.12129122508695474	0.28380305739637496
431	-1.3489791	1.0574315	-0.29734865	-0.18770948	0.31527674	-0.015712123	1.6673563999999998	-0.112764604	0.023615787000000003	-9.58	0.12235182377119275	0.2843077488110122
432	-1.3483212	1.0642132	-0.29312208	-0.19096997	0.31123227	-0.01866979	1.6717464	-0.10898286	0.023582892	-9.58	0.12341209103144665	0.28480545051821565
433	-1.3476173	1.0709646	-0.28885340000000004	-0.19428566	0.30716005	-0.021536537999999997	1.67605	-0.10518339	0.023549482000000004	-9.57	0.12447198336128062	0.28529599640230185
434	-1.3468673	1.0776844	-0.28454348	-0.19765487	0.303061	-0.024311509	1.6802661	-0.10136587	0.02351554	-9.57	0.1255315545048964	0.28577923108368747
435	-1.3460716	1.084371	-0.28019318	-0.20107596	0.29893625	-0.026993861	1.6843938999999999	-0.09752994	0.023481037000000003	-9.57	0.12659084620133465	0.28625502286760357
436	-1.3452302	1.0910228	-0.27580336	-0.20454723	0.29478678	-0.029582819	1.6884317	-0.093675256	0.023445947	-9.57	0.12764982103717717	0.2867231712369815
437	-1.3443434	1.0976385	-0.27137485	-0.20806694	0.29061359999999997	-0.03207762	1.6923788	-0.089801446	0.023410236	-9.57	0.12870853821916367	0.28718355148070335
438	-1.3434113	1.1042162	-0.26690862	-0.21163341	0.2864178	-0.03447755	1.6962339	-0.08590816	0.023373868	-9.57	0.12976696884292263	0.28763598268710633
439	-1.3424343	1.1107547	-0.26240554	-0.21524487	0.28220046	-0.036781926	1.6999961	-0.081994995	0.023336798	-9.57	0.13082516313844808	0.28808034248619624
440	-1.3414123	1.1172525	-0.25786653	-0.21889955	0.27796263	-0.03899009	1.7036643	-0.07806159	0.023298977000000002	-9.57	0.1318831455812107	0.2885164565257571
441	-1.3403457	1.1237079	-0.25329250000000003	-0.22259563	0.2737054	-0.041101445	1.707238	-0.07410755	0.023260358999999998	-9.57	0.13294097602136232	0.28894421896720474
442	-1.3392348	1.1301198	-0.24868438	-0.22633131	0.26942986	-0.043115415	1.710716	-0.07013249	0.023220884	-9.57	0.13399868006873916	0.28936347898446296
443	-1.3380798	1.1364865	-0.24404314	-0.2301047	0.26513717	-0.045031454000000005	1.714098	-0.06613599	0.023180494	-9.56	0.13505634446238196	0.289774129046251
444	-1.3368807	1.1428068	-0.23936972	-0.23391394	0.26082838	-0.046849042	1.7173831000000002	-0.06211766	0.023139125	-9.56	0.13611403639093697	0.29017601460347114
445	-1.335638	1.1490792	-0.2346651	-0.23775713	0.25650465	-0.048567668	1.7205709999999999	-0.05807708	0.02309671	-9.56	0.13717183770455593	0.29056906753054373
446	-1.3343519	1.1553025	-0.22993024	-0.24163239	0.25216710000000003	-0.05018686	1.723661	-0.054013833	0.02305318	-9.56	0.13822984270299618	0.2909531459225645
447	-1.3330226	1.1614752	-0.22516613	-0.24553779999999997	0.24781689	-0.051706176	1.7266526000000002	-0.0499275	0.023008464	-9.56	0.1392881039030762	0.29132813530919816
448	-1.3316505	1.1675961	-0.22037375	-0.24947146	0.24345511	-0.053125184000000006	1.7295456999999999	-0.04581765	0.022962494	-9.56	0.1403467629146321	0.29169397278652925
449	-1.3302356	1.1736639	-0.21555410000000003	-0.25343144	0.23908296	-0.05444349999999999	1.7323397	-0.041683845	0.02291521	-9.56	0.1414059154586114	0.2920505142583087
450	-1.3287785	1.1796771	-0.21070820000000004	-0.25741583	0.23470156	-0.055660765999999993	1.7350345	-0.03752565	0.022866556	-9.56	0.1424656437184991	0.29239769996077686
451	-1.3272793	1.1856347	-0.20583706	-0.26142266	0.23031210000000002	-0.056776627999999996	1.7376298	-0.03334263	0.022816474	-9.56	0.14352608877183026	0.29273542492672383
452	-1.3257385	1.1915356	-0.20094171	-0.26545006	0.22591576	-0.05779078	1.7401255	-0.029134333	0.022764917000000003	-9.56	0.14458737076074218	0.2930636310944189
453	-1.3241562	1.1973782	-0.19602321	-0.26949602	0.22151369	-0.05870293	1.7425216000000001	-0.02490031	0.022711843	-9.55	0.1456496284940389	0.2933822072908123
454	-1.3225328	1.2031615	-0.19108261	-0.27355865	0.21710712	-0.059512815999999996	1.7448181	-0.02064009	0.022657202999999997	-9.55	0.14671299578052435	0.2936911144212985
455	-1.3208686	1.2088844	-0.18612097	-0.27763596	0.21269721	-0.060220193	1.7470148	-0.016353203	0.022600957999999997	-9.55	0.1477775987855903	0.2939902580255022
456	-1.3191639	1.2145455	-0.18113938	-0.28172600000000003	0.20828517	-0.06082485	1.7491119	-0.012039166	0.022543075	-9.55	0.14884359098470729	0.29427956792126
457	-1.317419	1.2201439	-0.17613895	-0.28582683	0.20387222	-0.061326597000000004	1.7511093999999998	-0.007697488000000001	0.022483517999999997	-9.55	0.14991112612207708	0.29455898412832543
458	-1.3156346	1.2256783	-0.17112076	-0.28993648	0.19945955	-0.061725277	1.7530075	-0.0033276720000000003	0.022422254	-9.55	0.15098031460340713	0.2948284577585612
459	-1.3138106	1.2311478	-0.16608597	-0.294053	0.19504839999999998	-0.062020738	1.7548065	0.001070786	0.022359252000000003	-9.55	0.15205137879821776	0.29508792441789256
460	-1.3119476	1.2365512	-0.16103569	-0.29817438	0.19064	-0.062212862	1.7565064	0.005498393000000001	0.022294487999999998	-9.55	0.1531244367142809	0.2953373288972686
461	-1.3100458	1.2418875	-0.15597107	-0.30229870000000003	0.18623555	-0.062301565	1.7581078	0.00995566	0.022227933999999998	-9.55	0.15419969120690918	0.2955766377192334
462	-1.3081058	1.2471555	-0.15089324	-0.306424	0.18183629999999998	-0.062286764	1.7596108	0.014443111000000002	0.022159565	-9.55	0.15527727697379556	0.2958057933881915
463	-1.3061278	1.2523545	-0.1458034	-0.3105483	0.17744352	-0.062168397	1.7610157	0.018961271000000002	0.022089364	-9.54	0.1563573860046183	0.2960247423471886
464	-1.3041123	1.2574834	-0.14070272	-0.3146696	0.17305839999999997	-0.06194643	1.7623229999999999	0.023510672000000003	0.022017306	-9.54	0.15744018621929254	0.29623346839577686
465	-1.3020597	1.2625412	-0.13559237	-0.31878603	0.16868222	-0.061620854	1.7635332	0.028091848	0.021943372000000003	-9.54	0.1585258789408298	0.29643193238303506
466	-1.2999703	1.267527	-0.13047357	-0.32289562	0.16431619	-0.06119169	1.7646466	0.03270534	0.021867542	-9.54	0.15961461189017742	0.2966200936340788
467	-1.2978445	1.27244	-0.1253475	-0.32699648	0.15996157	-0.060658973	1.7656637	0.037351697999999996	0.021789804	-9.54	0.16070658294590248	0.29679792433195284
468	-1.2956829	1.2772793	-0.12021537	-0.3310867	0.15561959	-0.060022764000000006	1.7665852	0.042031467	0.021710142	-9.54	0.16180199062998454	0.2969654186515215
469	-1.2934858	1.2820438	-0.11507843400000001	-0.33516443	0.15129147	-0.059283152	1.7674113999999999	0.0467452	0.02162854	-9.54	0.16290096088559297	0.2971225209012586
470	-1.2912536	1.286733	-0.109937906	-0.33922786	0.1469785	-0.058440223	1.768143	0.05149346	0.021544995	-9.54	0.1640037145034383	0.2972692372299965
471	-1.2889866	1.2913461	-0.10479506	-0.34327516	0.14268185	-0.057494115	1.7687806000000001	0.056276802	0.021459494	-9.54	0.16511043560756428	0.297405537323104
472	-1.2866853	1.2958821	-0.09965114	-0.34730458	0.1384028	-0.056444984000000004	1.7693249	0.06109578	0.021372022	-9.54	0.1662212840300293	0.2975314229464136
473	-1.2843502	1.3003405	-0.09450742599999999	-0.35131443	0.13414258	-0.055293024	1.7697764999999999	0.06595091	0.021282572000000003	-9.54	0.16733645094138588	0.29764687784769683
474	-1.2819816	1.3047204	-0.089365184	-0.35530300000000004	0.1299024	-0.054038443	1.7701361	0.07084265	0.021191132999999997	-9.53	0.1684560522615492	0.29775189722814976
475	-1.2795799	1.3090211	-0.08422571400000001	-0.35926864	0.12568349	-0.052681487	1.7704044999999997	0.075771466	0.021097694	-9.53	0.16958028293884952	0.29784647936738834
476	-1.2771455	1.313242	-0.07909031	-0.36320972	0.12148709	-0.05122243	1.7705823	0.08073775	0.021002244	-9.53	0.17070926418518745	0.297930617263034
477	-1.274679	1.3173823	-0.07396027	-0.36712468	0.11731441	-0.049661573	1.7706705000000003	0.08574189	0.020904778	-9.53	0.17184316056905113	0.29800434098856393
478	-1.2721807	1.3214417	-0.06883689999999999	-0.37101197	0.1131667	-0.04799924	1.7706697	0.090784274	0.020805288	-9.53	0.17298209177003987	0.29806765015388587
479	-1.2696508	1.3254192	-0.06372152	-0.3748701	0.109045155	-0.04623577	1.7705808999999997	0.09586523	0.020703765	-9.53	0.17412622562537294	0.29812054481770683
480	-1.2670901	1.3293145	-0.058615472	-0.37869757	0.104951024	-0.044371537999999995	1.7704048	0.10098508	0.020600196	-9.53	0.17527565645806206	0.29816305475173616
481	-1.2644988	1.3331268	-0.05352009	-0.38249293	0.10088552	-0.042406942999999996	1.7701422999999998	0.10614414	0.020494577	-9.53	0.17643050305881752	0.29819518813679236
482	-1.2618774	1.3368558	-0.04843674	-0.38625479999999995	0.09684986	-0.04034239	1.7697942999999998	0.11134268	0.020386900000000003	-9.53	0.17759090684366863	0.2982169737525641
483	-1.2592263	1.3405007	-0.043366782	-0.38998172	0.09284526	-0.03817834	1.7693618999999998	0.11658098	0.020277167	-9.53	0.17875698391340464	0.29822844119581465
484	-1.2565459	1.3440613	-0.038311597	-0.39367244	0.08887293	-0.035915256	1.7688456000000001	0.12185924	0.020165373	-9.52	0.1799288004618327	0.29822959198191284
485	-1.2538366	1.3475369	-0.033272576	-0.3973256	0.08493409	-0.033553623	1.7682468	0.12717763	0.020051533	-9.52	0.18110650485847304	0.2982204921679149
486	-1.251099	1.3509271	-0.02825112	-0.40093997	0.08102994	-0.03109396	1.7675662	0.13253632	0.019935653	-9.52	0.18229013189403623	0.29820115254906676
487	-1.2483333	1.3542315	-0.023248637000000003	-0.40451425	0.077161685	-0.028536791000000002	1.766805	0.13793539	0.019817743	-9.52	0.18347980909566242	0.29817162328431934
488	-1.2455401	1.3574497	-0.01826655	-0.40804726	0.07333053	-0.025882673	1.7659643	0.14337493	0.019697817	-9.52	0.18467562252279324	0.2981319577783417
489	-1.2427198	1.3605812	-0.013306286	-0.41153783	0.06953767	-0.023132186000000002	1.765045	0.14885497	0.019575886	-9.52	0.1858776237904256	0.2980821800329682
490	-1.2398728	1.3636258	-0.008369287	-0.4149848	0.0657843	-0.020285917	1.7640486000000002	0.15437552	0.019451968	-9.52	0.18708592618022327	0.2980223866195763
491	-1.2369995	1.3665829	-0.0034569970000000003	-0.41838703	0.062071614000000004	-0.017344477	1.7629758000000002	0.15993656	0.019326083	-9.52	0.18830054575162763	0.29795257173051676
492	-1.2341005	1.3694525	0.001429124	-0.42174345	0.058400802	-0.014308495	1.7618281000000002	0.16553801	0.019198256	-9.52	0.18952159583281117	0.29787284624397425
493	-1.2311761	1.3722339	0.006287609	-0.42505306	0.054773048	-0.01117864	1.7606065	0.17117977	0.019068507	-9.52	0.19074905152456326	0.29778323865853146
494	-1.2282268	1.3749272	0.011116982	-0.42831478	0.051189545999999995	-0.007955637	1.7593125	0.17686175	0.018936863	-9.51	0.1919830673591851	0.29768384146295396
495	-1.2252531	1.3775318	0.015915764	-0.4315276	0.047651473	-0.0046402529999999996	1.7579471000000002	0.18258375	0.018803352	-9.51	0.1932235830808784	0.29757470437227956
496	-1.2222553	1.3800476	0.02068247	-0.43469062	0.04416002	-0.001233333	1.7565117	0.1883456	0.018668007	-9.51	0.19447067273099095	0.29745590388967286
497	-1.2192341	1.3824744	0.025415601	-0.43780290000000005	0.04071636	0.002264247	1.7550076000000001	0.19414707	0.018530863999999998	-9.51	0.19572435061444093	0.2973275313072105
498	-1.2161897	1.3848119	0.030113641	-0.44086355	0.037321664	0.005851553000000001	1.7534361	0.19998792	0.018391963	-9.51	0.196984603012892	0.29718964343684623
499	-1.2131227	1.3870599	0.03477508	-0.44387168	0.033977106	0.009527612	1.7517985	0.20586784	0.01825135	-9.51	0.19825144549999324	0.29704233061837565
500	-1.2100335	1.3892184	0.03939840000000001	-0.4468265	0.030683847	0.013291396	1.7500961	0.21178646	0.01810907	-9.51	0.19952485407058373	0.2968856792065861
501	-1.2069227	1.3912871	0.04398206599999999	-0.4497271	0.027443055	0.017141846999999998	1.7483302	0.21774339999999998	0.01796517	-9.51	0.20080478622854955	0.29671975791977334
502	-1.2037907	1.3932658	0.048524555	-0.45257276	0.024255889	0.02107785	1.7465022000000001	0.22373816	0.0178197	-9.51	0.20209119696872968	0.29654467547256563
503	-1.2006377	1.3951546	0.05302435	-0.45536277	0.021123499	0.025098255	1.7446131999999999	0.22977026	0.017672716	-9.51	0.20338404524461534	0.29636048038442697
504	-1.1974646	1.3969533	0.057479955	-0.45809629999999996	0.018047012	0.029201888	1.7426647000000002	0.23583913	0.017524268	-9.5	0.20468326800453698	0.29616729927631874
505	-1.1942714	1.3986619	0.06188988	-0.46077272	0.015027535	0.03338752	1.7406578999999998	0.24194418	0.017374419	-9.5	0.20598879117873126	0.2959651822060612
506	-1.1910591	1.4002802	0.06625267	-0.46339136	0.012066147	0.037653893	1.7385943	0.24808474	0.017223226	-9.5	0.20730052673878308	0.2957542657457561
507	-1.1878277	1.4018083	0.07056687	-0.46595156	0.009163908	0.041999713	1.7364749	0.25426012	0.017070757	-9.5	0.20861836261492916	0.2955345830068467
508	-1.1845781	1.4032462	0.07483106	-0.4684527	0.006321851	0.04642365	1.7343012999999998	0.26046959999999997	0.016917076	-9.5	0.20994221557978648	0.2953062843969824
509	-1.1813103	1.4045938	0.079043835	-0.47089422	0.003540992	0.050924335	1.7320746999999999	0.2667123	0.016762247	-9.5	0.21127196869795734	0.2950694253998381
510	-1.1780252	1.4058512	0.08320381	-0.4732755	0.000822318	0.055500373	1.7297965	0.27298748	0.016606346	-9.5	0.21260748069554988	0.2948241269889365
511	-1.1747231	1.4070184	0.08730961	-0.47559607	-0.0018331970000000002	0.060150318	1.7274679	0.27929422	0.016449444	-9.5	0.21394861108161078	0.294570460508982
512	-1.1714046	1.4080956	0.09135988	-0.47785538	-0.004424608	0.064872704	1.7250903000000002	0.2856316	0.016291618	-9.5	0.21529523467526582	0.2943085450098731
513	-1.1680702	1.4090827	0.095353305	-0.48005295	-0.00695099	0.069666035	1.7226650000000001	0.29199865	0.016132945	-9.5	0.21664716100365536	0.2940384734317246
514	-1.1647203	1.4099798	0.09928856	-0.48218829999999996	-0.009411438000000001	0.07452879	1.7201933	0.29839440000000006	0.015973508	-9.49	0.21800426037685822	0.2937603425208393
515	-1.1613554	1.4107872	0.103164345	-0.48426107	-0.011805073999999999	0.07945943	1.7176764	0.30481790000000003	0.015813388	-9.49	0.21936635194733342	0.2934742463030225
516	-1.1579762	1.4115049	0.10697938	-0.48627076	-0.014131038	0.08445642	1.7151158	0.31126797	0.015652673	-9.49	0.22073323990888805	0.29318030229377984
517	-1.154583	1.4121329	0.11073241	-0.48821703	-0.016388489	0.089518234	1.7125126	0.31774366	0.015491453999999998	-9.49	0.22210474677056882	0.29287858814387696
518	-1.1511763	1.4126716	0.114422165	-0.49009949999999997	-0.018576613	0.09464332	1.7098683000000001	0.3242438	0.015329821	-9.49	0.22348072506467695	0.2925692283385973
519	-1.1477569	1.4131211	0.11804743	-0.49191788	-0.020694612	0.09983011	1.7071843	0.33076733	0.015167871999999999	-9.49	0.22486096889716256	0.2922523447415663
520	-1.1443251	1.4134815	0.12160697599999999	-0.4936718	-0.022741712999999997	0.10507701	1.7044616000000001	0.33731303	0.015005704	-9.49	0.2262452381982626	0.29192799696932764
521	-1.1408817	1.413753	0.1250996	-0.49536103	-0.024717165	0.11038239999999998	1.7017018	0.34387976	0.014843422	-9.49	0.22763335134265816	0.29159633474294816
522	-1.1374269	1.413936	0.1285241	-0.49698526	-0.026620232999999997	0.115744635	1.6989061	0.35046625	0.014681126999999999	-9.49	0.229025098307095	0.2912574454432413
523	-1.1339612	1.4140307	0.13187931	-0.49854422	-0.028450202	0.121162064	1.6960756999999997	0.35707128	0.014518925	-9.49	0.2304202586006198	0.2909114248833729
524	-1.1304855	1.4140372	0.13516408	-0.5000377	-0.030206377000000003	0.12663297	1.693212	0.36369362	0.014356926	-9.48	0.2318185791069607	0.290558407648798
525	-1.1270002	1.413956	0.13837726	-0.50146556	-0.031888086	0.13215566	1.6903164000000002	0.37033194	0.014195243	-9.48	0.2332198544927843	0.29019850486281895
526	-1.1235057	1.4137875	0.14151773	-0.5028275	-0.03349468	0.13772838	1.6873904	0.37698492	0.014033991000000001	-9.48	0.23462389040150283	0.2898318361207201
527	-1.1200027	1.413532	0.14458436	-0.5041235	-0.035025526	0.14334936	1.6844351999999998	0.3836512	0.013873293	-9.48	0.2360304065643853	0.28945853104781866
528	-1.1164918	1.4131899	0.14757608	-0.5053534000000001	-0.036480017	0.14901687	1.6814525000000002	0.39032945	0.013713276000000002	-9.48	0.23743920582381184	0.2890787190815988
529	-1.1129735	1.4127619	0.15049179	-0.506517	-0.037857555	0.15472908	1.6784436999999999	0.39701825	0.013554076000000002	-9.48	0.2388500906707357	0.28869254752547496
530	-1.1094482	1.4122483	0.15333043	-0.5076144	-0.03915757	0.16048422	1.6754099999999998	0.40371615	0.013395831	-9.48	0.24026274670206027	0.2883001109425783
531	-1.1059167	1.4116498	0.15609093	-0.5086454	-0.04037951	0.16628043	1.6723534	0.41042176	0.013238693999999999	-9.48	0.24167704318651667	0.28790161087469385
532	-1.1023794	1.410967	0.15877227	-0.5096101	-0.041522846	0.17211588	1.6692753	0.41713354	0.013082817	-9.48	0.24309271245743813	0.28749715874349574
533	-1.0988371	1.4102005	0.16137344	-0.51050854	-0.042587064	0.17798865	1.6661772000000001	0.42385003	0.012928367	-9.48	0.2445094913804593	0.2870869216660105
534	-1.0952902	1.4093509	0.16389339	-0.5113406	-0.04357167	0.1838969	1.6630607	0.4305697	0.012775512	-9.48	0.2459271800020888	0.286671028354845
535	-1.0917392	1.4084189	0.16633114	-0.51210654	-0.04447619	0.18983872	1.6599273999999997	0.437291	0.01262443	-9.47	0.2473455195678032	0.28624964225719524
536	-1.0881847	1.4074053	0.16868570000000002	-0.51280636	-0.045300167	0.19581226	1.656779	0.44401237	0.012475304	-9.47	0.24876429443419054	0.2858229227980698
537	-1.0846275	1.4063107	0.17095612	-0.51344013	-0.04604317	0.20181558	1.6536172999999998	0.4507322	0.012328321000000001	-9.47	0.2501832654901394	0.285391045094544
538	-1.0810678	1.405136	0.17314143	-0.5140081	-0.046704777	0.2078468	1.6504436999999998	0.45744890000000005	0.012183677	-9.47	0.25160220207414413	0.2849541381160636
539	-1.0775064	1.4038819	0.17524070000000003	-0.51451033	-0.04728459	0.21390402	1.64726	0.46416080000000004	0.012041573	-9.47	0.253020850829617	0.28451238118157257
540	-1.0739439	1.4025491	0.17725298	-0.51494706	-0.04778222	0.21998534	1.6440675	0.47086623	0.011902214	-9.47	0.2544389198030667	0.28406590183533065
541	-1.0703807	1.4011387	0.17917737	-0.5153186	-0.048197317999999996	0.22608879	1.6408681	0.47756356	0.011765816	-9.47	0.2558561881753676	0.2836148917416423
542	-1.0668174	1.399651	0.18101297	-0.5156252	-0.04852953	0.23221248	1.6376629999999999	0.48425108	0.01163259	-9.47	0.25727233752532963	0.2831594626802921
543	-1.0632546	1.3980871	0.18275888	-0.51586723	-0.048778537999999996	0.2383545	1.634454	0.49092704	0.011502748	-9.47	0.25868710545501705	0.28269979166956555
544	-1.0596929	1.3964479	0.18441422	-0.5160451	-0.048944025999999995	0.24451287	1.6312425	0.49758969999999997	0.011376503	-9.47	0.2601001893675266	0.2822360356832408
545	-1.0561327	1.394734	0.18597811	-0.51615924	-0.04902571	0.25068563	1.6280299999999999	0.5042373	0.01125406	-9.46	0.26151127786492245	0.2817683372529024
546	-1.0525748	1.3929464	0.18744972	-0.5162101	-0.04902332	0.2568708	1.6248178	0.5108680999999999	0.011135628	-9.46	0.2629200263037923	0.28129684742260525
547	-1.0490195	1.3910857	0.18882822	-0.5161982	-0.04893663	0.26306644	1.6216077	0.51748013	0.011021413999999998	-9.46	0.2643261513327094	0.28082172702123104
548	-1.0454674	1.389153	0.19011272	-0.516124	-0.04876545	0.26927049999999997	1.6184008	0.52407175	0.010911613999999998	-9.46	0.265729284553738	0.28034310680249425
549	-1.0419192	1.387149	0.19130250000000001	-0.5159882	-0.0485096	0.27548108	1.6151986999999999	0.5306411	0.010806423	-9.46	0.2671290831012437	0.27986116389332244
550	-1.0383754	1.3850745	0.1923967	-0.5157912	-0.048168957000000005	0.28169614	1.6120027	0.53718615	0.010706031999999999	-9.46	0.2685251870682441	0.2793760185137623
551	-1.0348365	1.3829304	0.19339463	-0.51553375	-0.047743405999999995	0.28791368	1.6088143999999998	0.54370517	0.010610628	-9.46	0.2699172465891045	0.2788878501215566
552	-1.031303	1.3807176	0.19429559	-0.5152164	-0.047232877	0.29413173	1.6056348999999999	0.55019623	0.010520393000000001	-9.46	0.27130490589120826	0.2783967775528322
553	-1.0277756	1.3784369	0.19509888	-0.51484	-0.04663732599999999	0.30034825	1.6024657	0.55665743	0.010435507	-9.46	0.2726877465301107	0.27790296786991947
554	-1.0242548	1.3760893	0.1958039	-0.51440513	-0.045956735	0.3065613	1.5993083000000001	0.56308675	0.010356146	-9.46	0.2740654518443061	0.27740657926730633
555	-1.020741	1.3736756	0.19641002	-0.5139127	-0.04519111	0.3127688	1.5961637	0.56948227	0.010282483	-9.45	0.2754375624358588	0.2769077307124668
556	-1.0172349	1.3711966	0.19691668	-0.51336336	-0.0443405	0.3189687	1.5930334	0.575842	0.010214688000000001	-9.45	0.27680370157349987	0.2764065912714125
557	-1.013737	1.3686533	0.19732337	-0.5127581	-0.043404967	0.3251591	1.5899188999999998	0.58216405	0.010152931	-9.45	0.2781635131280246	0.27590331447526373
558	-1.0102477	1.3660465	0.19762957	-0.51209766	-0.042384613	0.33133793	1.5868211	0.5884463000000001	0.010097382	-9.45	0.2795165388358629	0.27539802231397725
559	-1.0067677	1.3633773	0.19783482	-0.5113831	-0.041279553999999996	0.33750314	1.5837413999999999	0.59468675	0.010048201	-9.45	0.2808623599890001	0.2748908835810422
560	-1.0032977	1.3606464	0.19793870000000002	-0.5106153	-0.040089954	0.34365273	1.5806813	0.6008834	0.010005555	-9.45	0.28220056794402404	0.274382053179004
561	-0.9998379	1.3578546	0.19794078	-0.5097951000000001	-0.03881598	0.34978464	1.577642	0.6070342	0.009969605999999999	-9.45	0.28353076392831755	0.27387166048389433
562	-0.9963889	1.355003	0.19784072	-0.50892377	-0.03745784	0.35589686	1.5746245	0.61313707	0.009940514000000001	-9.45	0.2848524601227553	0.2733598536795323
563	-0.9929514	1.3520924	0.19763815	-0.5080021	-0.036015764	0.36198738	1.5716302	0.61918986	0.009918436	-9.45	0.2861652393516235	0.27284677994982315
564	-0.9895258	1.3491237	0.1973328	-0.50703126	-0.034490007999999996	0.36805412	1.5686604	0.62519056	0.009903532	-9.45	0.2874686739301622	0.27233259510831925
565	-0.98611265	1.346098	0.19692434	-0.5060123	-0.032880846	0.37409508	1.5657161	0.631137	0.009895961	-9.44	0.2887622918842061	0.2718174317722881
566	-0.9827125	1.3430159	0.19641256	-0.50494635	-0.031188568	0.3801082	1.5627986999999999	0.63702714	0.00989588	-9.44	0.2900456626607802	0.2713014464586932
567	-0.9793259	1.3398784	0.19579720000000003	-0.5038345999999999	-0.029413495	0.38609147	1.5599091999999999	0.64285874	0.009903444	-9.44	0.2913182787069092	0.2707847687905578
568	-0.9759533	1.3366866	0.1950781	-0.5026781	-0.027555969	0.39204285	1.5570488999999998	0.64862967	0.009918807	-9.44	0.29257973202775406	0.27026755211311443
569	-0.9725952	1.3334411	0.19425508	-0.5014781	-0.025616344	0.39796025	1.554219	0.65433776	0.00994213	-9.44	0.2938295221581964	0.2697499345317825
570	-0.9692522	1.330143	0.19332801	-0.50023574	-0.023595005	0.40384167	1.5514205	0.6599809	0.00997356	-9.44	0.29506718234629314	0.269232050866207
571	-0.96592486	1.3267931	0.19229677	-0.49895227	-0.021492347000000002	0.40968502	1.5486546	0.6655568000000001	0.010013258	-9.44	0.29629222739565697	0.2687140487985273
572	-0.9626136	1.3233923	0.19116129999999998	-0.49762890000000004	-0.019308791999999998	0.4154883	1.5459223	0.6710633	0.01006138	-9.44	0.29750417526494005	0.2681960536398233
573	-0.9593189	1.3199414	0.18992153	-0.49626684	-0.01704478	0.42124942	1.5432248	0.67649823	0.010118081	-9.44	0.2987025518016832	0.2676782027438019
574	-0.95604134	1.3164415	0.18857746	-0.49486729999999995	-0.014700768999999999	0.42696629999999997	1.5405632	0.68185943	0.010183517	-9.44	0.2998868930989041	0.2671606469591753
575	-0.95278144	1.3128934	0.18712907	-0.49343154	-0.012277238999999999	0.43263698	1.5379385	0.68714464	0.010257845	-9.43	0.301056689758667	0.2666435047591894
576	-0.94953966	1.3092979	0.18557638	-0.49196082	-0.009774683000000001	0.43825933	1.5353516	0.69235176	0.010341221	-9.43	0.30221144954065626	0.26612690242356474
577	-0.94631654	1.305656	0.18391946	-0.49045637	-0.007193611999999999	0.44383135	1.5328037	0.6974786000000001	0.010433799	-9.43	0.3033507047807855	0.2656109806220367
578	-0.94311255	1.3019686	0.18215837	-0.48891949999999995	-0.0045345609999999995	0.44935092	1.5302957	0.702523	0.010535736	-9.43	0.30447396526199344	0.2650958724082933
579	-0.9399282	1.2982364	0.18029322	-0.48735142	-0.001798097	0.45481604	1.5278286	0.7074828000000001	0.010647186999999999	-9.43	0.3055807251186456	0.2645816889677723
580	-0.93676394	1.2944604	0.17832416	-0.48575345	0.001015195	0.46022466	1.5254033	0.7123558000000001	0.010768317	-9.43	0.30667049506649785	0.26406856688960595
581	-0.9336204	1.2906414	0.17625135	-0.48412687	0.003904702	0.46557468	1.5230206	0.7171399	0.010899275	-9.43	0.3077427411959872	0.2635566181920426
582	-0.93049794	1.2867804	0.174075	-0.48247299999999993	0.006869784	0.47086406	1.5206819	0.7218329000000001	0.011040208999999999	-9.43	0.30879702955620325	0.2630459978888529
583	-0.9273971	1.2828782	0.17179535	-0.48079306	0.009909761999999999	0.47609076	1.5183876	0.72643256	0.011191257	-9.43	0.30983281301794097	0.26253679616242465
584	-0.9243183	1.2789356	0.16941267	-0.4790884	0.01302393	0.48125273	1.5161387	0.7309369000000001	0.011352558	-9.43	0.3108495917827488	0.262029144433832
585	-0.92126215	1.2749536	0.16692726	-0.47736034	0.016211547	0.48634788	1.5139363000000001	0.7353436	0.011524231999999999	-9.42	0.3118468819668987	0.261523186481924
586	-0.918229	1.2709329	0.16433945	-0.47561014	0.019471841	0.49137420000000004	1.5117809	0.73965055	0.011706399	-9.42	0.3128241254386054	0.26101900253424154
587	-0.9152194	1.2668746	0.1616496	-0.47383913	0.022804009	0.4963295999999999	1.5096735000000001	0.74385566	0.01189918	-9.42	0.31378083829088677	0.2605167438796187
588	-0.9122338	1.2627792	0.15885812	-0.4720486	0.02620722	0.50121206	1.5076148999999999	0.74795675	0.01210268	-9.42	0.3147165040379503	0.26001651253338637
589	-0.9092727	1.258648	0.15596543	-0.47023988	0.029680615	0.5060195	1.5056056999999998	0.7519517	0.012317005	-9.42	0.31563060412940125	0.2595184267097052
590	-0.9063365	1.2544818	0.15297203	-0.46841428	0.0332233	0.5107499	1.5036469	0.75583833	0.012542255	-9.42	0.31652263790115354	0.2590226204231784
591	-0.9034257	1.2502815	0.14987838	-0.46657309999999996	0.036834355	0.5154011	1.5017388999999999	0.7596145999999999	0.012778523	-9.42	0.3173920575134074	0.2585291901951361
592	-0.90054077	1.2460479	0.14668508	-0.46471769999999996	0.04051283	0.5199712000000001	1.4998827	0.76327825	0.013025891000000001	-9.42	0.3182383707025926	0.25803826840349936
593	-0.89768213	1.2417821	0.14339271	-0.46284929999999996	0.044257753	0.5244581	1.4980788	0.7668273	0.013284438999999999	-9.42	0.3190610823188307	0.2575499631348802
594	-0.89485025	1.2374849	0.1400019	-0.46096927	0.04806811	0.5288599	1.4963278999999998	0.77025944	0.013554246	-9.42	0.31985965598744026	0.2570643883336515
595	-0.8920456	1.2331573	0.13651328	-0.45907894	0.05194287400000001	0.53317475	1.4946306999999999	0.7735728000000001	0.01383538	-9.42	0.3206336115559625	0.25658166845644664
596	-0.8892686	1.2288003	0.13292758	-0.45717958	0.055880985999999994	0.5374008000000001	1.4929879	0.77676505	0.014127906	-9.41	0.32138248463162233	0.25610192424233175
597	-0.8865197	1.2244147	0.12924549999999999	-0.4552725	0.05988136	0.54153633	1.4914	0.7798343000000001	0.01443188	-9.41	0.32210576730485707	0.2556252674038615
598	-0.8837993	1.2200016	0.12546785	-0.45335904	0.06394289	0.54557973	1.4898677	0.78277826	0.014747361	-9.41	0.3228030016480103	0.2551518248071002
599	-0.8811079	1.2155619	0.12159541	-0.45144045	0.068064444	0.5495291999999999	1.4883915	0.7855949999999999	0.015074391999999999	-9.41	0.3234737151546156	0.25468170938007334
600	-0.8784459	1.2110964	0.117629014	-0.44951808	0.07224486	0.55338335	1.4869722	0.7882826	0.015413012	-9.41	0.3241174931838413	0.25421505777908276
601	-0.8758138	1.2066063	0.11356953	-0.44759324	0.07648296	0.5571404999999999	1.4856103999999999	0.7908390000000001	0.015763264	-9.41	0.3247338778519592	0.25375200157809347
602	-0.87321186	1.2020923	0.10941785	-0.44566720000000004	0.08077754	0.5607993	1.4843065	0.7932625	0.016125172	-9.41	0.3253224545853204	0.2532926534743895
603	-0.8706407	1.1975554	0.1051749	-0.44374132	0.08512737599999999	0.56435823	1.4830611999999999	0.7955511	0.016498765	-9.41	0.3258827754097595	0.2528371579115074
604	-0.8681005	1.1929967	0.10084162	-0.44181687	0.08953123	0.56781596	1.4818752	0.7977032	0.016884059	-9.41	0.3264145128213908	0.25238565601715973
605	-0.8655919	1.188417	0.096418954	-0.43989515	0.09398785	0.5711710999999999	1.4807489	0.799717	0.01728107	-9.41	0.32691719979954015	0.2519382694034185
606	-0.8631151	1.183817	0.091907896	-0.43797743	0.098495975	0.5744224	1.4796829	0.8015908	0.017689807	-9.4	0.32739047830544027	0.25149513260827916
607	-0.86067045	1.1791981	0.08730942	-0.43606505	0.10305434	0.5775686999999999	1.4786778999999999	0.8033231	0.018110272	-9.4	0.3278340422796495	0.25105641332669903
608	-0.8582584	1.1745609	0.08262454	-0.43415925	0.10766164	0.58060867	1.4777343	0.80491227	0.018542463000000002	-9.4	0.32824745681260514	0.25062222790045857
609	-0.85587925	1.1699064	0.07785428	-0.43226138	0.11231661	0.58354115	1.4768528	0.80635685	0.018986382	-9.4	0.32863042473375453	0.25019273524267927
610	-0.8535333	1.1652355	0.07299968	-0.4303727	0.117017925	0.5863651	1.4760339	0.8076554	0.01944201	-9.4	0.3289826118699646	0.24976808901994405
611	-0.8512209	1.1605492	0.068061784	-0.42849445	0.12176428	0.5890794	1.4752781000000001	0.8088065	0.019909332	-9.4	0.32930368933750753	0.24934842594608822
612	-0.8489423	1.1558484	0.06304169	-0.42662796	0.12655436	0.59168303	1.4745861	0.80980873	0.020388324	-9.4	0.32959337534309213	0.24893391742506077
613	-0.84669775	1.1511339	0.05794049	-0.42477453	0.13138679	0.59417504	1.4739585	0.81066096	0.020878965	-9.4	0.32985137357922023	0.24852472248952992
614	-0.84448755	1.1464068	0.052759342	-0.4229354	0.13626027	0.5965544	1.4733956	0.81136185	0.021381222000000002	-9.4	0.3300773895420057	0.24812098496437643
615	-0.842312	1.1416677	0.047499407	-0.42111188	0.14117342	0.59882027	1.472898	0.8119103	0.021895058	-9.4	0.330271146701728	0.24772287085555753
616	-0.84017116	1.136918	0.042161893	-0.41930524	0.14612487	0.6009717	1.4724665000000001	0.81230503	0.022420432	-9.39	0.33043244171212094	0.2473305624583878
617	-0.83806545	1.1321582	0.036748033	-0.41751677	0.15111327	0.60300785	1.4721013	0.81254506	0.022957292999999997	-9.39	0.33056097230961445	0.24694421015235224
618	-0.83599496	1.1273893	0.03125909	-0.41574776	0.15613723	0.6049279000000001	1.4718031	0.81262934	0.02350559	-9.39	0.3306565381014337	0.2465639923559365
619	-0.83395994	1.1226122	0.025696353999999998	-0.41399947	0.16119534	0.6067312	1.4715725	0.81255686	0.02406526	-9.39	0.3307189272038506	0.24619008844855572
620	-0.83196056	1.1178278	0.020061153999999998	-0.41227314	0.16628623	0.608417	1.4714098999999998	0.81232667	0.024636237000000002	-9.39	0.3307479183558757	0.24582266183638368
621	-0.829997	1.113037	0.014354846000000001	-0.41057009	0.17140846	0.60998464	1.4713159	0.81193787	0.02521845	-9.39	0.33074334034302777	0.2454619082838216
622	-0.8280694	1.1082405	0.00857881	-0.40889156	0.17656066	0.61143357	1.471291	0.8113895999999999	0.025811821000000002	-9.39	0.33070499970276895	0.24510799306729666
623	-0.82617784	1.1034393	0.002734453	-0.4072388	0.18174137	0.6127632	1.4713358	0.81068116	0.026416276000000002	-9.39	0.33063277273224556	0.24476111599346353
624	-0.8243226	1.0986344	-0.003176796	-0.40561315	0.18694918	0.61397314	1.4714506	0.8098116999999999	0.027031722	-9.39	0.330526464103285	0.24442145956053737
625	-0.8225036	1.0938263	-0.009153472	-0.4040158	0.19218266	0.61506283	1.4716358999999999	0.8087806	0.027658066000000002	-9.39	0.3303859390665249	0.24408919761235762
626	-0.82072115	1.0890158	-0.0151941	-0.40244806	0.19744036	0.61603194	1.471892	0.8075872	0.02829521	-9.38	0.3302110268932766	0.24376451296732313
627	-0.81897527	1.084204	-0.021297172000000003	-0.40091112	0.20272084	0.6168800999999999	1.4722191999999998	0.80623084	0.028943049	-9.38	0.330001602857432	0.24344759098077462
628	-0.817266	1.0793914	-0.027461149	-0.3994062	0.20802265	0.61760694	1.4726177	0.80471104	0.029601477	-9.38	0.32975753676518416	0.243138600264304
629	-0.8155935	1.0745789	-0.033684473	-0.39793449999999997	0.21334434	0.6182122	1.4730875	0.8030271999999999	0.030270379	-9.38	0.3294786717999878	0.24283771289700304
630	-0.8139577	1.069767	-0.03996556	-0.3964972	0.21868445	0.6186957	1.473629	0.80117893	0.030949635	-9.38	0.329164918010932	0.2425451042054324
631	-0.81235874	1.0649565	-0.046302795	-0.39509544	0.22404149	0.6190571	1.4742416999999999	0.79916584	0.031639118	-9.38	0.3288160913153212	0.2422609149692975
632	-0.8107966	1.0601482	-0.05269456	-0.39373040000000004	0.22941403	0.6192964	1.4749261	0.79698753	0.03233869	-9.38	0.3284321567415704	0.2419853473029956
633	-0.8092714	1.0553427	-0.059139199999999996	-0.3924032	0.23480058	0.6194133000000001	1.4756818	0.79464376	0.033048216	-9.38	0.3280129483387689	0.24171854133974804
634	-0.807783	1.0505404	-0.06563504	-0.39111490000000004	0.24019966	0.61940783	1.4765087	0.79213417	0.03376755	-9.38	0.3275583788459269	0.2414606503083363
635	-0.8063316	1.0457424	-0.072180405	-0.38986659999999995	0.2456098	0.61927986	1.4774067	0.7894585999999999	0.034496546	-9.38	0.3270683687359043	0.24121185493885125
636	-0.80491704	1.0409491	-0.07877356	-0.38865942	0.25102952	0.6190294	1.4783756000000001	0.78661686	0.035235032	-9.37	0.3265428334143779	0.24097231063727165
637	-0.8035394	1.0361611	-0.085412785	-0.38749433	0.25645733	0.61865646	1.4794148999999999	0.78360885	0.03598285	-9.37	0.3259816605299208	0.24074214953554177
638	-0.8021986	1.0313789	-0.09209632	-0.38637245	0.26189175	0.618161	1.4805248	0.7804345	0.03673983	-9.37	0.3253848207104323	0.24052155787846044
639	-0.8008947	1.0266032	-0.09882239	-0.38529477	0.26733127	0.6175432	1.4817045	0.7770937	0.037505794	-9.37	0.32475220536158916	0.2403106661384009
640	-0.7996275	1.0218346	-0.10558921	-0.3842623	0.27277443	0.6168031	1.4829538	0.77358663	0.03828056	-9.37	0.32408379322240194	0.2401096259702161
641	-0.79839706	1.0170735	-0.112394966	-0.38327602	0.2782197	0.6159408000000001	1.4842723999999998	0.7699132	0.039063945	-9.37	0.3233795007631497	0.2399185908999858
642	-0.79720336	1.0123206	-0.11923782	-0.38233683	0.28366557	0.6149564999999999	1.4856597	0.7660736	0.039855756	-9.37	0.32263930574609717	0.23973770178367493
643	-0.79604626	1.0075763	-0.12611589999999998	-0.38144565	0.28911057	0.61385036	1.4871153999999998	0.7620679	0.040655814	-9.37	0.3218631759309285	0.23956709752479186
644	-0.7949257	1.0028412	-0.13302737	-0.38060340000000004	0.29455322	0.6126226	1.4886389	0.7578964	0.041463945	-9.37	0.3210510932788764	0.23940691817581217
645	-0.7938416	0.9981158	-0.13997032	-0.37981090000000006	0.29999197	0.6112734999999999	1.4902296999999998	0.7535593	0.04227999	-9.37	0.32020304639458547	0.23925729797129502
646	-0.79279387	0.99340045	-0.14694284	-0.37906903	0.30542532	0.6098033	1.4918871999999999	0.74905694	0.043103784000000006	-9.36	0.3193190287276611	0.2391183655042274
647	-0.79178244	0.9886958	-0.15394302	-0.37837859999999995	0.3108518	0.60821223	1.4936109	0.74438953	0.043935182999999996	-9.36	0.3183990427277086	0.23899025526619086
648	-0.7908071	0.98400223	-0.16096891	-0.37774038	0.31626993	0.6065007	1.4953998	0.7395576	0.04477404	-9.36	0.3174430982887777	0.23887306293284105
649	-0.7898679	0.9793202	-0.16801858	-0.37715515	0.3216782	0.604669	1.4972534	0.73456156	0.045620225	-9.36	0.3164512227932909	0.238766923036525
650	-0.7889645	0.97465026	-0.17509006	-0.3766237	0.32707515	0.60271746	1.4991707	0.72940177	0.046473604	-9.36	0.3154234086469252	0.23867192588230948
651	-0.78809696	0.9699927	-0.18218137	-0.37614667	0.33245929999999996	0.6006465999999999	1.5011507	0.72407883	0.047334056	-9.36	0.31435968654218205	0.2385881658440716
652	-0.78726506	0.965348	-0.18929058	-0.3757248	0.3378292	0.5984568	1.5031925	0.71859336	0.048201453	-9.36	0.31326009732918286	0.238515743147468
653	-0.7864686	0.9607166	-0.19641572	-0.37535873	0.3431834	0.59614855	1.5052953000000002	0.7129458000000001	0.049075685	-9.36	0.3121246961241998	0.23845475310591258
654	-0.78570753	0.95609885	-0.20355481	-0.37504905	0.34852043	0.59372234	1.5074576000000002	0.7071369000000001	0.04995665	-9.36	0.3109534867980279	0.23840524686644507
655	-0.7849816	0.9514952	-0.21070586	-0.37479627	0.35383886	0.59117866	1.5096785	0.70116735	0.050844232999999996	-9.36	0.3097465594669393	0.2383673086997554
656	-0.7842907	0.946906	-0.21786693	-0.37460092	0.35913727	0.5885180999999999	1.5119566999999998	0.6950379	0.051738337	-9.36	0.3085039729138726	0.23834099767248637
657	-0.7836346	0.9423316	-0.22503603	-0.37446338	0.3644142	0.5857413	1.514291	0.68874925	0.05263886	-9.35	0.3072258010096232	0.23832637087933614
658	-0.7830131	0.93777263	-0.23221117	-0.37438408	0.3696682	0.5828486999999999	1.5166801	0.6823023	0.053545706	-9.35	0.3059121424725274	0.23832347388217864
659	-0.78242606	0.9332293	-0.23939037	-0.3743634	0.3748979	0.57984114	1.5191226999999998	0.67569786	0.054458775	-9.35	0.30456309699508666	0.23833235478480222
660	-0.7818732	0.92870224	-0.24657167	-0.37440159999999995	0.38010186	0.57671916	1.5216174	0.66893685	0.05537798	-9.35	0.30317877656178793	0.23835304552627132
661	-0.7813545	0.9241917	-0.25375307	-0.37449899999999997	0.38527870000000003	0.57348347	1.5241628	0.66202027	0.056303225	-9.35	0.30175929126564877	0.23838558136465438
662	-0.7808695	0.9196983	-0.26093253	-0.37465578	0.39042702	0.57013476	1.5267574	0.654949	0.05723442	-9.35	0.3003047893366326	0.2384299682550417
663	-0.7804181	0.9152224	-0.26810816	-0.37487218	0.39554542	0.5666738	1.5293998	0.6477242	0.058171492000000005	-9.35	0.2988154089349399	0.23848624013759354
664	-0.7800001	0.9107645	-0.27527788	-0.37514836	0.4006325	0.5631013000000001	1.5320882	0.6403468000000001	0.059114352	-9.35	0.29729125964454145	0.23855437788853698
665	-0.77961516	0.90632504	-0.28243974	-0.3754844	0.40568691	0.5594180000000001	1.5348213	0.6328180999999999	0.06006291	-9.35	0.29573255093829687	0.23863439736166417
666	-0.7792631	0.9019045	-0.28959173	-0.37588042	0.41070727	0.5556248	1.5375973	0.62513906	0.061017092	-9.35	0.2941394240229153	0.2387262767737336
667	-0.77894366	0.89750344	-0.29673186	-0.37633649999999996	0.41569218	0.55172235	1.5404148000000002	0.6173109999999999	0.061976817000000003	-9.34	0.29251206274851826	0.238830022307753
668	-0.7786566	0.89312226	-0.30385809999999996	-0.37685254	0.42064032	0.5477116	1.543272	0.6093352	0.062942006	-9.34	0.29085068221070354	0.23894559465916074
669	-0.7784016	0.8887614	-0.31096852	-0.37742868	0.4255503	0.5435934	1.5461673	0.6012128999999999	0.063912585	-9.34	0.28915545254899766	0.2390729717334009
670	-0.7781785	0.88442147	-0.31806102	-0.37806478	0.43042082	0.5393686	1.5490988	0.5929456999999999	0.06488847	-9.34	0.2874266160812209	0.23921210840898335
671	-0.7779869	0.88010293	-0.32513365	-0.37876079999999995	0.43525046	0.5350381999999999	1.552065	0.5845349	0.065869585	-9.34	0.28566441592622543	0.2393629689454726
672	-0.7778265	0.8758063	-0.33218443	-0.37951666	0.44003797	0.53060293	1.555064	0.575982	0.066855855	-9.34	0.2838690498902045	0.23952549223833794
673	-0.77769697	0.87153196	-0.33921131	-0.38033223	0.44478193	0.5260639	1.5580941000000001	0.5672885999999999	0.0678472	-9.34	0.2820407984692722	0.2396996199135261
674	-0.7775981	0.86728066	-0.34621233	-0.38120735	0.44948109999999997	0.52142197	1.5611538	0.55845636	0.06884355	-9.34	0.2801799643378364	0.23988531671406002
675	-0.7775294	0.8630527	-0.35318545	-0.38214186	0.45413409999999993	0.51667815	1.564241	0.54948694	0.069844835	-9.34	0.2782867802581617	0.24008247351739628
676	-0.7774906	0.8588488	-0.36012864	-0.38313553	0.45873964	0.5118334	1.5673542	0.5403819999999999	0.07085096	-9.34	0.2763615804834662	0.24029103127104512
677	-0.7774814	0.8546694	-0.36703992	-0.38418815	0.4632964	0.5068888	1.5704916000000002	0.5311434	0.07186187	-9.33	0.27440466833157007	0.24051090632035269
678	-0.77750134	0.85051495	-0.37391728	-0.38529949999999996	0.46780312	0.5018452999999999	1.5736514	0.52177304	0.07287748	-9.33	0.27241635152080956	0.24074200296731377
679	-0.7775501	0.8463861	-0.38075867	-0.38646929999999996	0.4722585	0.49670395	1.5768319	0.5122727	0.07389772	-9.33	0.27039697485995823	0.24098422188732982
680	-0.7776273	0.8422833	-0.38756216	-0.38769728	0.4766613	0.49146584	1.5800315	0.5026444	0.0749225	-9.33	0.26834690213453505	0.24123747590736686
681	-0.7777325	0.8382071	-0.39432564	-0.38898307	0.48101026	0.48613203	1.5832483	0.4928902	0.075951755	-9.33	0.2662664965745036	0.24150163177436265
682	-0.77786535	0.8341581	-0.40104720000000005	-0.39032638	0.4853042	0.4807036	1.5864804	0.4830121	0.0769854	-9.33	0.2641560991436767	0.2417765678657988
683	-0.7780254	0.83013684	-0.4077248	-0.39172688	0.48954200000000003	0.47518164	1.5897261999999999	0.47301229999999994	0.07802334	-9.33	0.26201613853971695	0.24206216631154873
684	-0.77821225	0.8261438	-0.41435647	-0.39318419	0.49372250000000006	0.46956729999999997	1.592984	0.46289292	0.07906548	-9.33	0.2598470102148098	0.2423583017929519
685	-0.77842546	0.82217956	-0.4209402	-0.39469787	0.49784464	0.46386170000000004	1.5962518	0.45265627	0.08011172	-9.33	0.25764912897772896	0.24266481130861028
686	-0.77866465	0.81824464	-0.42747399999999997	-0.39626762	0.50190735	0.45806602	1.5995282	0.44230459999999994	0.08116196	-9.33	0.2554229441695489	0.24298158352612712
687	-0.7789293	0.8143395	-0.4339559	-0.39789298	0.5059097	0.45218134	1.6028113000000002	0.4318403	0.08221608400000001	-9.32	0.2531688965990432	0.24330844654166472
688	-0.779219	0.8104647	-0.44038394	-0.3995735	0.5098505999999999	0.44620892	1.6060992	0.42126575	0.08327398	-9.32	0.2508874131628418	0.24364522865745528
689	-0.77953327	0.8066206	-0.44675615	-0.40130872	0.5137292999999999	0.44014993	1.6093903999999999	0.41058344	0.08433552	-9.32	0.24857900564646396	0.24399178624705872
690	-0.7798717	0.80280775	-0.45307064	-0.40309814	0.5175447	0.43400553	1.6126829	0.39979580000000003	0.08540059	-9.32	0.24624408734705605	0.2443479221416082
691	-0.78023374	0.7990265	-0.45932546	-0.40494126	0.5212960999999999	0.427777	1.6159753000000001	0.38890544	0.08646905	-9.32	0.24388321316124806	0.24471347820263858
692	-0.780619	0.7952772	-0.46551877	-0.4068375	0.5249826	0.4214655	1.6192654	0.37791497	0.08754076	-9.32	0.2414967903396776	0.24508823452618053
693	-0.78102696	0.7915602	-0.47164870000000003	-0.40878633	0.5286034000000001	0.4150723	1.6225518	0.366827	0.0886156	-9.32	0.2390853648461575	0.2454720157852005
694	-0.7814571	0.78787595	-0.47771338	-0.41078717	0.5321577	0.40859854	1.6258327	0.35564426	0.08969341	-9.32	0.23664943157731796	0.24586462074365692
695	-0.781909	0.7842247	-0.4837111	-0.41283938	0.53564495	0.40204546	1.6291062	0.3443695	0.09077406	-9.32	0.23418948778379656	0.24626582644696002
696	-0.7823821	0.78060675	-0.48963997	-0.41494232	0.53906435	0.39541417	1.6323706	0.3330055	0.09185737	-9.32	0.23170604173948503	0.24667541576882623
697	-0.7828759	0.7770225	-0.49549827	-0.41709542	0.5424151999999999	0.38870588	1.635624	0.32155505	0.09294321400000001	-9.31	0.22919958216271968	0.24709316066427303
698	-0.7833898	0.7734721	-0.5012843	-0.41929793	0.5456969	0.38192174	1.6388648999999997	0.31002107	0.0940314	-9.31	0.22667067154961476	0.2475188390012395
699	-0.78392345	0.7699559	-0.5069962	-0.4215492	0.54890895	0.37506290000000003	1.6420914	0.29840645	0.09512177	-9.31	0.22411983292858548	0.24795221140546472
700	-0.7844762	0.766474	-0.5126324000000001	-0.42384849999999996	0.55205065	0.36813062	1.6453017	0.28671409999999997	0.09621416	-9.31	0.22154756866138034	0.2483930254224879
701	-0.78504765	0.7630269	-0.5181912000000001	-0.42619514	0.5551215	0.36112604	1.648494	0.27494693	0.09730839	-9.31	0.218954418089074	0.24884103685633133
702	-0.78563714	0.7596146	-0.523671	-0.42858833	0.55812097	0.35405046	1.6516666000000002	0.2631079	0.09840427	-9.31	0.21634092406178798	0.2492959870948052
703	-0.78624415	0.75623745	-0.52906996	-0.4310273	0.5610487	0.34690517	1.6548179	0.25119993	0.09950165	-9.31	0.21370770925392998	0.24975762538023671
704	-0.7868682	0.7528956	-0.5343866	-0.43351132	0.5639041	0.33969146	1.6579458999999999	0.23922603	0.100600325	-9.31	0.21105525267066108	0.25022567136530155
705	-0.7875088	0.74958915	-0.53961927	-0.43603959999999997	0.56668687	0.33241072	1.6610488999999997	0.22718918	0.101700135	-9.31	0.20838414382876924	0.250699856110111
706	-0.78816533	0.74631834	-0.5447664000000001	-0.43861130000000004	0.5693965	0.32506430000000003	1.6641251	0.21509239	0.102800906	-9.31	0.20569494504607472	0.2511798975581858
707	-0.78883725	0.7430833	-0.54982644	-0.44122559999999994	0.57203275	0.3176536	1.6671729	0.20293868	0.10390247400000001	-9.3	0.20298826757321506	0.2516655243300973
708	-0.7895242	0.739884	-0.5547978	-0.4438817	0.57459515	0.31018007	1.6701905	0.19073106	0.10500467599999999	-9.3	0.2002646419243978	0.2521564474952302
709	-0.7902255	0.7367207	-0.55967903	-0.44657874	0.5770835	0.30264512	1.6731758999999997	0.1784726	0.10610736	-9.3	0.19752465392907037	0.2526523541290261
710	-0.79094076	0.7335933	-0.56446856	-0.44931588	0.57949746	0.29505026	1.6761276999999999	0.16616632	0.107210375	-9.3	0.19476891094640095	0.2531529756179517
711	-0.79166937	0.7305019	-0.5691648	-0.45209220000000006	0.58183676	0.28739697	1.6790439	0.15381533	0.10831358	-9.3	0.19199800682651091	0.2536579788080348
712	-0.7924109	0.7274465	-0.57376647	-0.45490685	0.5841012	0.27968672	1.6819228	0.14142264	0.109416835	-9.3	0.1892124957063463	0.25416707454789816
713	-0.79316485	0.7244271	-0.57827204	-0.45775893	0.58629054	0.27192113	1.6847627	0.12899134	0.11052000000000001	-9.3	0.18641299941277398	0.2546799497509362
714	-0.79393065	0.72144365	-0.5826800999999999	-0.46064746	0.58840466	0.26410174	1.6875618000000001	0.116524465	0.11162293	-9.3	0.18360011537214493	0.2551962810089055
715	-0.7947079	0.71849614	-0.58698946	-0.46357152	0.5904434000000001	0.2562301	1.6903183000000002	0.1040251	0.112725504	-9.3	0.1807744081658495	0.2557157584117619
716	-0.795496	0.7155845	-0.5911988	-0.46653017	0.5924065	0.24830782	1.6930306	0.0914963	0.11382759	-9.3	0.17793648550964355	0.2562380645106156
717	-0.79629457	0.71270865	-0.5953069000000001	-0.46952242	0.5942940999999999	0.24033654	1.6956967	0.07894114	0.11492909	-9.3	0.17508692578336926	0.25676286660747877
718	-0.7971031	0.70986855	-0.5993125	-0.4725473	0.5961059	0.23231786	1.6983150000000002	0.06636266	0.116029866	-9.29	0.17222632548056035	0.25728984369971514
719	-0.79792106	0.7070641	-0.60321456	-0.47560379999999997	0.597842	0.22425345	1.7008839	0.05376393	0.11712981	-9.29	0.16935530673816257	0.25781868392336743
720	-0.798748	0.7042952	-0.60701203	-0.47869092	0.59950227	0.21614493	1.7034011999999998	0.041148014	0.11822881	-9.29	0.16647438618149482	0.2583490242308898
721	-0.79958355	0.7015618	-0.61070377	-0.48180765	0.60108674	0.20799398	1.7058656000000003	0.02851797	0.11932677	-9.29	0.16358421047980418	0.2588805697180571
722	-0.8004271	0.6988637	-0.61428887	-0.48495296	0.60259545	0.19980225	1.7082751	0.015876861000000003	0.120423585	-9.29	0.1606853357700365	0.25941296179582013
723	-0.80127823	0.6962008	-0.6177664	-0.4881258	0.60402846	0.19157143	1.7106279999999998	0.003227733	0.121519156	-9.29	0.15777834816588335	0.25994587773263417
724	-0.80213654	0.693573	-0.62113535	-0.49132517	0.60538584	0.18330320000000003	1.7129225	-0.009426357	0.122613385	-9.29	0.15486383395933023	0.26047897342523046
725	-0.8030015	0.6909802	-0.62439495	-0.49454996	0.6066676	0.1749993	1.7151569	-0.02208236	0.123706184	-9.29	0.15194237633125135	0.26101191427462084
726	-0.8038727	0.6884222	-0.62754434	-0.49779913	0.60787386	0.16666141	1.7173294999999997	-0.034737222000000005	0.12479746	-9.29	0.14901455961756044	0.26154436164649497
727	-0.80474967	0.6858989	-0.63058275	-0.50107163	0.6090048000000001	0.15829125	1.7194387	-0.047387900000000004	0.12588714	-9.29	0.14608098248750478	0.26207599155106104
728	-0.805632	0.68341017	-0.6335094	-0.5043664000000001	0.6100605	0.14989054	1.7214828000000002	-0.06003136	0.12697512	-9.28	0.14314221916588676	0.2626064652824731
729	-0.8065192	0.68095577	-0.63632363	-0.5076823	0.61104125	0.14146101	1.7234601000000003	-0.072664544	0.12806132	-9.28	0.14019886258810427	0.2631354415923792
730	-0.80741096	0.6785357	-0.6390248000000001	-0.5110184	0.6119471	0.13300443	1.7253691000000002	-0.08528444	0.12914569999999997	-9.28	0.1372514927128093	0.2636626081431262
731	-0.8083067	0.67614967	-0.64161223	-0.51437354	0.6127784000000001	0.12452253	1.7272082999999998	-0.097888015	0.13022813	-9.28	0.13430072747539942	0.264187629964642
732	-0.809206	0.67379755	-0.6440854	-0.51774675	0.6135353	0.11601709	1.7289759999999998	-0.11047225	0.13130859	-9.28	0.13134712432289972	0.2647101716511557
733	-0.81010854	0.6714792	-0.6464438	-0.5211369	0.614218	0.10748988	1.7306707	-0.12303411	0.13238697	-9.28	0.12839126919070773	0.26522991056849465
734	-0.8110139	0.6691945	-0.64868677	-0.52454287	0.6148268	0.09894266	1.7322911	-0.1355706	0.13346322	-9.28	0.1254337980142212	0.26574653078487953
735	-0.8119216	0.66694325	-0.65081394	-0.52796376	0.615362	0.09037723	1.7338356	-0.1480787	0.13453728	-9.28	0.12247526283994886	0.2662597074492874
736	-0.8128312	0.66472524	-0.6528248999999999	-0.5313985	0.6158239000000001	0.081795365	1.7353026999999999	-0.1605554	0.1356091	-9.28	0.11951625400380449	0.26676911133612935
737	-0.8137424	0.6625403	-0.6547192	-0.5348459	0.61621284	0.07319884	1.7366912	-0.17299773	0.1366786	-9.28	0.11655739637400314	0.26727443771249976
738	-0.81465477	0.6603883	-0.6564964	-0.538305	0.61652917	0.06458946	1.7379997	-0.18540268	0.13774577	-9.27	0.11359928259653729	0.26777537051848294
739	-0.8155679	0.658269	-0.6581564000000001	-0.54177475	0.6167732	0.05596902	1.7392267	-0.19776727	0.13881052	-9.27	0.1106424552734714	0.2682715898697224
740	-0.81648135	0.6561822	-0.65969867	-0.5452541999999999	0.6169454000000001	0.047339305	1.740371	-0.2100885	0.13987279	-9.27	0.10768755585183036	0.26876278615948745
741	-0.81739485	0.65412784	-0.6611231	-0.54874206	0.6170462	0.03870211	1.7414311999999998	-0.22236344	0.14093256	-9.27	0.10473516150990803	0.26924864755175326
742	-0.8183079	0.6521057	-0.6624294	-0.5522375	0.6170760000000001	0.03005925	1.7424061000000002	-0.2345891	0.14198975	-9.27	0.10178587916242814	0.26972887083195823
743	-0.8192202	0.6501155	-0.66361743	-0.5557394	0.61703527	0.021412523	1.7432945	-0.24676254	0.14304432	-9.27	0.09884028307554119	0.27020315878541995
744	-0.8201313	0.6481572	-0.664687	-0.5592467	0.6169246	0.012763759	1.7440948	-0.2588808	0.14409621	-9.27	0.09589897183063763	0.27067117656035383
745	-0.8210409	0.6462305	-0.66563797	-0.5627584	0.61674434	0.00411479	1.7448063000000003	-0.27094093	0.14514536	-9.27	0.0929625644949002	0.2711326645301683
746	-0.82194865	0.64433527	-0.6664703000000001	-0.56627345	0.6164951999999999	-0.004532548	1.7454273999999999	-0.28294003	0.1461917	-9.27	0.09003162160321042	0.27158729214077076
747	-0.82285416	0.6424714	-0.6671838999999999	-0.56979084	0.61617756	-0.013176416000000002	1.7459573	-0.29487517	0.14723516	-9.27	0.08710676731318834	0.27203479527568963
748	-0.82375705	0.6406386	-0.66777873	-0.5733095	0.61579216	-0.02181498	1.7463949	-0.3067434	0.14827564	-9.26	0.08418862527082657	0.2724748811285536
749	-0.824657	0.6388367	-0.6682548	-0.57682836	0.6153396	-0.030446418	1.7467394	-0.31854188	0.14931309	-9.26	0.08127781009886338	0.27290728665396313
750	-0.82555366	0.63706553	-0.6686122	-0.5803464	0.6148203000000001	-0.039068907	1.7469901	-0.3302677	0.1503474	-9.26	0.07837494079987933	0.27333175172589935
751	-0.8264467	0.63532495	-0.66885084	-0.5838627	0.6142350999999999	-0.04768065	1.7471461	-0.34191793	0.1513785	-9.26	0.07548064699661255	0.2737480119291743
752	-0.8273358	0.63361484	-0.668971	-0.5873761	0.61358464	-0.05627984	1.7472069	-0.35348976	0.15240628	-9.26	0.07259557591386584	0.2741558315305537
753	-0.8282205	0.6319349	-0.66897273	-0.5908857	0.6128695	-0.064864695	1.7471718999999997	-0.36498025	0.15343064	-9.26	0.06972033995215517	0.2745549582030934
754	-0.8291006	0.630285	-0.6688562	-0.5943904999999999	0.61209047	-0.073433444	1.7470407	-0.37638658	0.15445147	-9.26	0.0668555924241401	0.2749451768149978
755	-0.8299757	0.6286651	-0.66862154	-0.59788954	0.61124825	-0.08198433	1.7468129000000001	-0.3877059	0.15546867	-9.26	0.06400198615410702	0.2753262561827684
756	-0.8308456	0.6270748	-0.66826904	-0.601382	0.6103435	-0.09051561	1.7464883000000002	-0.39893538	0.15648213	-9.26	0.06116012040820657	0.27569799539702244
757	-0.8317098	0.625514	-0.6677989000000001	-0.6048669	0.6093771	-0.099025555	1.7460663	-0.4100722	0.15749174	-9.26	0.05833063930013022	0.2760601529879126
758	-0.8325681	0.62398237	-0.66721135	-0.6083435	0.6083497	-0.10751242	1.7455470000000002	-0.42111355	0.15849738	-9.25	0.05551416898491755	0.27641255136321435
759	-0.8334202	0.6224796	-0.6665068000000001	-0.61181086	0.6072621	-0.11597451	1.7449303	-0.43205664	0.15949893	-9.25	0.052711324506496876	0.2767549951253259
760	-0.83426577	0.6210054	-0.66568553	-0.61526823	0.60611516	-0.12441009	1.7442156999999998	-0.44289866	0.16049628	-9.25	0.04992269748760645	0.27708725516120924
761	-0.83510447	0.61955947	-0.66474783	-0.61871487	0.60490966	-0.13281749	1.7434036	-0.45363688	0.16148931	-9.25	0.04714894459491305	0.27740918116785085
762	-0.835936	0.6181413	-0.66369414	-0.6221499	0.60364646	-0.14119500000000001	1.7424936999999998	-0.46426848	0.1624779	-9.25	0.04439064707131277	0.27772055738890283
763	-0.83676016	0.61675054	-0.6625249	-0.62557256	0.6023264	-0.14954095	1.7414863999999999	-0.47479078	0.16346191	-9.25	0.04164843278244017	0.2780212394679283
764	-0.83757657	0.6153868	-0.66124046	-0.6289823	0.60095036	-0.15785363	1.7403816000000003	-0.48520097	0.16444121	-9.25	0.038922891772223606	0.2783110337312545
765	-0.838385	0.6140495	-0.65984136	-0.6323781999999999	0.59951913	-0.16613142	1.7391794999999999	-0.4954964	0.16541570000000003	-9.25	0.036214606482526994	0.27858976959650317
766	-0.8391852	0.6127382	-0.6583281	-0.6357598000000001	0.5980337	-0.17437263	1.7378803	-0.5056742999999999	0.1663852	-9.25	0.03352415375573054	0.27885729215846755
767	-0.8399767	0.6114524	-0.6567010999999999	-0.6391262	0.59649503	-0.18257561	1.7364843999999997	-0.5157321	0.16734960000000002	-9.25	0.03085218808020694	0.2791134424815364
768	-0.8407595	0.61019164	-0.654961	-0.6424768	0.5949039	-0.19073872	1.7349919999999999	-0.52566725	0.16830878	-9.25	0.02819922638619317	0.27935806971611027
769	-0.8415332	0.60895526	-0.6531083000000001	-0.6458109999999999	0.5932613	-0.19886035	1.7334036	-0.5354770999999999	0.16926257	-9.24	0.025565866671108668	0.27959103025984644
770	-0.84229755	0.60774285	-0.6511435999999999	-0.64912826	0.59156823	-0.20693885	1.7317194	-0.5451592	0.17021082	-9.24	0.022952647999555806	0.27981217959034155
771	-0.8430524	0.6065536	-0.6490675	-0.6524278	0.58982563	-0.2149726	1.7299398000000001	-0.5547112	0.17115343	-9.24	0.020360109655778683	0.28002137016219464
772	-0.84379745	0.60538715	-0.64688075	-0.6557090999999999	0.58803445	-0.22296003	1.7280654	-0.56413066	0.17209022	-9.24	0.017788803993784588	0.2802184923215936
773	-0.84453255	0.60424274	-0.6445839	-0.6589715	0.58619565	-0.23089948	1.7260965	-0.5734153000000001	0.17302103	-9.24	0.015239243631150957	0.28040339665688563
774	-0.84525746	0.60311973	-0.6421776	-0.6622145	0.5843103000000001	-0.23878939999999999	1.7240338	-0.5825627	0.17394575	-9.24	0.01271199109759861	0.28057597550012486
775	-0.8459721	0.6020175	-0.6396626999999999	-0.6654375	0.58237934	-0.24662815	1.7218776999999998	-0.5915708000000001	0.1748642	-9.24	0.01020749901070487	0.2807361127026028
776	-0.8466763	0.6009354	-0.6370398	-0.66864	0.5804039000000001	-0.25441417	1.7196288	-0.60043734	0.17577624	-9.24	0.007726304388563362	0.28088369334624735
777	-0.84736985	0.5998727	-0.6343097	-0.67182136	0.57838494	-0.26214590000000004	1.7172875	-0.60916024	0.17668173	-9.24	0.005268869848751489	0.28101859408066426
778	-0.8480527	0.59882873	-0.6314732	-0.6749811	0.5763235	-0.26982173	1.7148546000000002	-0.61773735	0.17758048	-9.24	0.0028356947194417806	0.281140727408196
779	-0.8487246	0.59780276	-0.6285311	-0.67811865	0.57422066	-0.27744013	1.7123306	-0.6261667	0.17847234	-9.23	0.0004272416182115293	0.2812499822972724
780	-0.8493856	0.5967941	-0.6254841999999999	-0.6812335	0.5720774000000001	-0.28499952	1.7097162000000001	-0.6344464	0.17935717	-9.23	-0.0019560378606160384	0.2813462744951995
781	-0.8500355	0.595802	-0.6223334	-0.68432516	0.5698949000000001	-0.29249832	1.7070119	-0.6425744999999999	0.18023482	-9.23	-0.004313693277757414	0.28142949455368865
782	-0.8506743	0.5948257	-0.6190796	-0.6873931	0.5676741	-0.299935	1.7042185	-0.6505491999999999	0.18110514	-9.23	-0.006645305173255061	0.2814995710813803
783	-0.8513018	0.5938645	-0.61572367	-0.6904369	0.5654161	-0.30730808	1.7013366	-0.6583687	0.18196800000000002	-9.23	-0.008950437640126534	0.28155641545229265
784	-0.85191804	0.5929175	-0.61226666	-0.69345593	0.5631219	-0.31461594	1.6983671000000002	-0.66603136	0.18282333	-9.23	-0.011228677753295878	0.2815999617181994
785	-0.85252297	0.5919841	-0.60870945	-0.6964498	0.56079257	-0.3218571	1.6953105	-0.67353547	0.18367104	-9.23	-0.013479620672963476	0.2816301225711457
786	-0.8531165	0.5910634	-0.60505307	-0.699418	0.55842906	-0.32903000000000004	1.6921674999999998	-0.68087953	0.18451104	-9.23	-0.015702903561910012	0.2816468210686251
787	-0.8536987	0.59015465	-0.6012986	-0.70236003	0.5560324999999999	-0.33613315	1.6889391	-0.68806195	0.18534328	-9.23	-0.017898097004106335	0.28165001843739
788	-0.8542694	0.58925706	-0.5974471	-0.70527554	0.55360377	-0.343165	1.6856258999999998	-0.69508135	0.18616772	-9.23	-0.02006488042848377	0.28163963938955155
789	-0.8548287	0.58836997	-0.5934996	-0.708164	0.55114394	-0.3501241	1.6822287	-0.7019361999999999	0.18698433	-9.22	-0.02220285330790199	0.28161563074094353
790	-0.8553766	0.58749247	-0.5894571999999999	-0.71102506	0.548654	-0.35700884	1.6787484000000001	-0.70862526	0.18779308	-9.22	-0.024311668360697408	0.28157794838405187
791	-0.85591304	0.5866239	-0.58532107	-0.7138583000000001	0.546135	-0.36381784	1.6751856	-0.7151472	0.18859398	-9.22	-0.026390996214769154	0.281526534945661
792	-0.85643816	0.5857635	-0.5810923000000001	-0.7166634	0.54358786	-0.37054953	1.6715413000000001	-0.7215008	0.18938704	-9.22	-0.02844049732230291	0.28146136595614957
793	-0.8569519	0.5849105	-0.57677203	-0.71944016	0.5410136	-0.37720248	1.6678163000000001	-0.72768486	0.19017227	-9.22	-0.03045986004504732	0.2813824040983683
794	-0.8574543	0.5840642	-0.57236147	-0.7221880999999999	0.53841317	-0.38377517	1.6640115000000002	-0.73369825	0.19094972	-9.22	-0.03244874603415593	0.28128961883733233
795	-0.8579455	0.58322376	-0.5678616999999999	-0.7249071	0.53578764	-0.39026612	1.6601276000000003	-0.7395399	0.19171944	-9.22	-0.03440687574181448	0.2811829784282673
796	-0.85842544	0.5823886	-0.5632739999999999	-0.72759676	0.533138	-0.39667392	1.6561656000000002	-0.74520886	0.19248147	-9.22	-0.03633392539540602	0.2810624715563881
797	-0.8588943	0.5815578	-0.5585996	-0.7302569	0.5304651	-0.40299708	1.6521266	-0.75070405	0.1932359	-9.22	-0.03822961202592639	0.28092809639017136
798	-0.85935205	0.5807308	-0.55383974	-0.7328874	0.52777004	-0.40923423	1.6480111000000002	-0.7560246	0.19398282	-9.22	-0.040093696261274535	0.2807798181299152
799	-0.85979885	0.5799068	-0.5489956	-0.73548794	0.5250538	-0.4153839	1.6438203999999998	-0.76116973	0.19472231	-9.21	-0.041925854153120265	0.28061766163464935
800	-0.8602348	0.5790852	-0.5440686	-0.7380584	0.52231735	-0.4214448	1.6395552	-0.7661385000000001	0.19545451	-9.21	-0.04372587397535536	0.28044161281782676
801	-0.8606599	0.5782652	-0.53905994	-0.7405986	0.5195616	-0.42741564	1.6352166000000001	-0.7709303000000001	0.1961795	-9.21	-0.04549349857810125	0.280251690117843
802	-0.8610744	0.5774461	-0.53397095	-0.74310845	0.5167875	-0.43329522	1.6308053999999998	-0.7755443000000001	0.19689743	-9.21	-0.04722854165902035	0.28004789548150616
803	-0.8614783	0.5766273	-0.528803	-0.7455877	0.5139962	-0.4390825	1.6263226999999998	-0.7799798000000001	0.19760844	-9.21	-0.04893074162378952	0.27983026323570037
804	-0.8618718	0.5758081	-0.5235574000000001	-0.74803627	0.51118845	-0.44477645	1.6217694	-0.7842364000000001	0.19831268	-9.21	-0.050599962345784504	0.27959881243462265
805	-0.8622549	0.5749878	-0.51823556	-0.750454	0.5083653	-0.45037612	1.6171466	-0.7883134	0.19901028	-9.21	-0.052235998765563965	0.2793535845279537
806	-0.86262786	0.574166	-0.51283884	-0.7528406999999999	0.5055277	-0.45588064	1.6124551999999999	-0.7922102	0.19970137	-9.21	-0.05383866377717758	0.2790946083737226
807	-0.86299074	0.573342	-0.5073686	-0.7551963	0.5026765999999999	-0.46128923	1.6076962	-0.7959265999999999	0.20038606	-9.21	-0.05540784240904067	0.2788219386956234
808	-0.8633437	0.57251537	-0.50182635	-0.7575206	0.49981296	-0.46660109999999994	1.6028707	-0.7994619000000001	0.20106447	-9.21	-0.05694335191179064	0.278535624307822
809	-0.863687	0.5716855	-0.49621347	-0.75981355	0.49693772	-0.47181565	1.5979795	-0.80281585	0.20173672	-9.2	-0.05844511842495385	0.2782357122420168
810	-0.8640205	0.57085204	-0.49053138	-0.7620749	0.49405184	-0.47693226	1.593024	-0.8059881999999999	0.20240289	-9.2	-0.05991294390718248	0.2779222922375949
811	-0.86434466	0.57001454	-0.4847816	-0.76430464	0.49115625	-0.4819504	1.5880049999999999	-0.80897856	0.20306307	-9.2	-0.0613467777874078	0.27759542017880806
812	-0.8646595	0.5691726	-0.47896555	-0.76650256	0.4882519	-0.48686954	1.5829233999999999	-0.8117867	0.20371737	-9.2	-0.06274650526975845	0.2772551555044423
813	-0.8649652	0.5683259	-0.47308472	-0.76866865	0.48533967	-0.49168932	1.5777806	-0.8144125	0.20436585	-9.2	-0.06411204369272866	0.27690161420412024
814	-0.8652619	0.56747395	-0.4671406	-0.7708027	0.48242056	-0.4964094	1.5725775	-0.8168557	0.2050086	-9.2	-0.06544330048266941	0.27653486354024853
815	-0.8655498	0.5666166	-0.46113459999999995	-0.7729045999999999	0.47949544	-0.5010294	1.5673152	-0.81911623	0.20564568	-9.2	-0.06674019088763765	0.2761549988893843
816	-0.86582905	0.56575346	-0.45506826	-0.7749743	0.47656524	-0.50554913	1.5619948000000001	-0.8211940000000001	0.20627718	-9.2	-0.06800267340116711	0.27576212332240396
817	-0.8660999	0.5648843	-0.44894302	-0.77701163	0.47363085	-0.5099684	1.5566174	-0.82308894	0.20690313	-9.2	-0.06923068878294202	0.2753563400357703
818	-0.86636245	0.56400895	-0.4427603	-0.77901655	0.47069323	-0.51428705	1.5511840000000001	-0.82480115	0.20752359999999997	-9.2	-0.070424191257765	0.27493775644463314
819	-0.8666169	0.5631271	-0.43652159999999995	-0.78098893	0.46775323	-0.51850504	1.5456959	-0.82633054	0.20813866	-9.19	-0.07158312491865369	0.2745064953700891
820	-0.8668635	0.5622386	-0.43022835	-0.78292865	0.46481177	-0.5226221999999999	1.540154	-0.8276771999999999	0.20874833	-9.19	-0.07270746834699839	0.27406265872562946
821	-0.8671024	0.5613432	-0.42388204	-0.78483564	0.46186978	-0.5266387	1.5345596000000001	-0.8288413	0.20935267	-9.19	-0.07379720239034016	0.2736063948200457
822	-0.86733377	0.56044084	-0.41748407	-0.78670967	0.45892814	-0.5305545	1.5289137	-0.82982296	0.20995171	-9.19	-0.07485228682903715	0.273137815086304
823	-0.8675578	0.5595314	-0.41103593	-0.7885508000000001	0.45598775	-0.5343696	1.5232176000000002	-0.8306224	0.21054551	-9.19	-0.07587270033233641	0.27265707481674456
824	-0.8677748	0.5586146	-0.40453905	-0.7903587	0.45304945	-0.5380843000000001	1.5174724	-0.83123976	0.21113406	-9.19	-0.07685845254881117	0.2721642992305125
825	-0.86798483	0.5576905	-0.39799488	-0.79213345	0.45011419999999996	-0.5416986999999999	1.5116794	-0.83167535	0.21171744	-9.19	-0.07780951890223181	0.27165965849350493
826	-0.8681882	0.5567589	-0.3914048	-0.79387486	0.44718279999999994	-0.5452130000000001	1.5058398000000002	-0.8319295	0.21229564	-9.19	-0.07872591575176663	0.2711432994281479
827	-0.868385	0.5558198	-0.38477033	-0.7955828	0.4442562	-0.5486274999999999	1.4999548	-0.8320025	0.2128687	-9.19	-0.07960762638682045	0.27061538357427334
828	-0.8685756	0.5548731	-0.37809289	-0.79725707	0.4413352	-0.5519423999999999	1.4940258	-0.83189476	0.21343666	-9.19	-0.08045465823374433	0.27007608382834297
829	-0.86876	0.5539187	-0.37137386	-0.7988976999999999	0.43842074	-0.55515814	1.4880539	-0.8316065999999999	0.21399952	-9.19	-0.08126704560519749	0.26952556049410287
830	-0.86893857	0.55295676	-0.3646147	-0.8005044	0.43551362	-0.558275	1.4820406000000002	-0.8311386000000001	0.21455732	-9.18	-0.0820447739249505	0.2689640135705953
831	-0.8691115	0.5519871	-0.35781682	-0.8020772	0.4326147	-0.5612934	1.4759871999999998	-0.8304912	0.21511005	-9.18	-0.08278789297336157	0.2683916258763684
832	-0.8692789	0.5510098	-0.35098168	-0.80361575	0.42972489999999997	-0.5642138000000001	1.4698948	-0.8296648999999999	0.21565774	-9.18	-0.08349642484086776	0.2678085618974319
833	-0.86944115	0.5500248	-0.3441107	-0.80512005	0.426845	-0.5670367	1.4637649	-0.82866025	0.2162004	-9.18	-0.08417041601842246	0.26721503829751275
834	-0.8695983	0.54903215	-0.3372053	-0.8065899000000001	0.42397588	-0.5697625	1.4575987	-0.827478	0.21673803	-9.18	-0.08480991859646268	0.26661123839613965
835	-0.8697507	0.5480319	-0.33026686	-0.8080252	0.4211184	-0.57239187	1.4513976999999998	-0.82611877	0.21727067	-9.18	-0.085414964709354	0.2659973872365911
836	-0.86989844	0.5470242	-0.32329684	-0.80942565	0.41827336	-0.57492524	1.4451628	-0.8245832000000001	0.21779831	-9.18	-0.08598563422531129	0.2653736473631894
837	-0.87004185	0.546009	-0.31629664	-0.8107911999999999	0.4154416	-0.57736325	1.4388954999999999	-0.8228721	0.21832095	-9.18	-0.08652199812366061	0.26474025302310433
838	-0.8701811	0.54498637	-0.30926764	-0.8121216	0.41262394	-0.57970643	1.4325972	-0.8209863000000002	0.21883862	-9.18	-0.08702410293928359	0.2640974178279638
839	-0.8703163	0.54395646	-0.30221125	-0.8134167	0.40982115	-0.58195555	1.4262688000000001	-0.8189265	0.2193513	-9.18	-0.08749206867218016	0.2634453263479016
840	-0.87044793	0.5429194	-0.2951289	-0.81467634	0.407034	-0.5841111999999999	1.419912	-0.81669384	0.21985902	-9.17	-0.08792597736885917	0.2627842472183372
841	-0.87057596	0.54187524	-0.28802195	-0.8159003	0.40426323	-0.5861741	1.4135278	-0.81428903	0.22036178	-9.17	-0.08832592125154284	0.26211436306698216
842	-0.8707008	0.5408242	-0.28089184	-0.81708837	0.40150955	-0.5881449000000001	1.4071176	-0.8117131999999999	0.22085959	-9.17	-0.08869201907733495	0.26143592141179783
843	-0.8708225	0.53976625	-0.27373990000000004	-0.81824034	0.39877373	-0.5900244	1.4006826	-0.80896735	0.22135244	-9.17	-0.08902438413564046	0.26074914070117866
844	-0.87094134	0.5387017	-0.26656756	-0.819356	0.39605638	-0.5918133000000001	1.3942238	-0.80605257	0.22184034	-9.17	-0.08932317087090386	0.260054234162949
845	-0.87105757	0.5376307	-0.2593762	-0.82043517	0.39335826	-0.59351254	1.3877429	-0.80296993	0.22232328	-9.17	-0.08958847697304619	0.25935147808782094
846	-0.8711714	0.53655326	-0.2521672	-0.82147753	0.39067996	-0.5951228	1.3812407	-0.79972064	0.22280128	-9.17	-0.08982048679865519	0.25864106808443776
847	-0.8712831	0.5354697	-0.24494196	-0.82248294	0.38802212	-0.596645	1.3747187	-0.7963059	0.22327435	-9.17	-0.09001933701439747	0.2579232752092628
848	-0.8713928	0.53438014	-0.23770183	-0.82345104	0.38538542	-0.5980799	1.3681778	-0.79272693	0.22374247	-9.17	-0.09018518428693983	0.257198303514848
849	-0.87150073	0.5332848	-0.2304482	-0.82438165	0.38277042	-0.5994286	1.3616191	-0.7889851	0.22420567	-9.17	-0.09031825635013158	0.25646640616091726
850	-0.8716071	0.53218377	-0.22318244	-0.8252745000000001	0.38017774	-0.6006918000000001	1.3550438	-0.7850816999999999	0.22466394	-9.16	-0.09041870204893326	0.2557278197739194
851	-0.87171227	0.5310774	-0.21590592	-0.82612944	0.3776079	-0.6018705	1.3484528	-0.781018	0.22511729999999996	-9.16	-0.0904867491611226	0.2549827802389424
852	-0.8718163	0.5299658	-0.20861999999999997	-0.82694596	0.37506154	-0.60296565	1.3418471	-0.7767956	0.22556575	-9.16	-0.09052258661951701	0.2542315204760591
853	-0.87191945	0.52884924	-0.20132604	-0.8277239	0.37253913	-0.6039783000000001	1.3352276	-0.77241594	0.22600931	-9.16	-0.09052648322514852	0.253474281347372
854	-0.872022	0.5277279	-0.19402538	-0.82846296	0.37004125	-0.6049094	1.3285951999999999	-0.76788044	0.22644795	-9.16	-0.09049865013305664	0.252711294755057
855	-0.872124	0.526602	-0.18671939	-0.8291627	0.3675684	-0.6057600999999999	1.3219508	-0.7631905999999999	0.22688174	-9.16	-0.0904393151649475	0.2519427967653905
856	-0.8722259	0.52547187	-0.17940938	-0.82982284	0.36512107	-0.60653156	1.3152953	-0.75834817	0.22731064	-9.16	-0.09034877272133716	0.251169043424564
857	-0.8723278	0.52433777	-0.17209673	-0.83044285	0.36269975	-0.6072248	1.3086294	-0.7533546	0.22773467	-9.16	-0.09022724400119359	0.25039025406724374
858	-0.87242997	0.5231999	-0.16478276	-0.83102244	0.36030490000000004	-0.6078412	1.301954	-0.7482116	0.22815384	-9.16	-0.09007503456007211	0.24960668457459356
859	-0.87253255	0.5220588	-0.1574688	-0.83156115	0.35793698	-0.6083818	1.2952698	-0.74292094	0.22856815	-9.16	-0.08989239128428139	0.24881857190135048
860	-0.87263584	0.52091455	-0.15015617	-0.83205855	0.35559645	-0.608848	1.2885777	-0.7374843000000001	0.22897764	-9.15	-0.0896796129748535	0.24802617350853043
861	-0.8727401	0.51976776	-0.14284623	-0.8325140999999999	0.3532837	-0.609241	1.2818782	-0.7319033	0.22938228	-9.15	-0.0894369754069858	0.2472297112349516
862	-0.87284553	0.51861864	-0.13554025	-0.83292735	0.35099918	-0.6095621	1.2751721999999999	-0.72617996	0.22978209	-9.15	-0.08916478635845608	0.24642945169921926
863	-0.87295234	0.51746774	-0.12823959	-0.8332978000000001	0.34874326	-0.60981274	1.2684603	-0.720316	0.23017710000000002	-9.15	-0.08886334164839002	0.24562563639127175
864	-0.8730608	0.5163154	-0.12094553599999999	-0.8336249	0.34651637	-0.6099941999999999	1.2617432	-0.71431327	0.23056729999999998	-9.15	-0.08853293976516047	0.24481851286579706
865	-0.87317115	0.51516217	-0.11365940000000001	-0.8339082	0.34431890000000004	-0.6101079	1.2550215	-0.70817375	0.23095272	-9.15	-0.08817390119455974	0.2440083352501898
866	-0.8732837	0.51400846	-0.10638247	-0.83414704	0.34215117	-0.6101553000000001	1.2482958	-0.70189935	0.23133337	-9.15	-0.08778656020273846	0.243195349824205
867	-0.8733986	0.51285475	-0.09911606	-0.83434093	0.34001362	-0.6101378000000001	1.2415667	-0.69549197	0.23170926	-9.15	-0.08737122523156061	0.24237980550231217
868	-0.8735162	0.5117016	-0.09186145	-0.8344893	0.33790657	-0.6100569	1.2348347	-0.6889536	0.23208041	-9.15	-0.08692824312340634	0.2415619513374234
869	-0.87363666	0.5105494	-0.08461993	-0.83459145	0.33583036	-0.60991406	1.2281007	-0.6822862	0.23244685	-9.15	-0.08645788520902849	0.24074205249601524
870	-0.87376034	0.5093988	-0.07739278	-0.8346469000000001	0.33378533	-0.60971075	1.221365	-0.67549175	0.23280858	-9.14	-0.08596053273132324	0.23992034879469118
871	-0.8738874	0.50825036	-0.07018128	-0.8346549000000001	0.33177182	-0.60944855	1.2146283000000002	-0.66857225	0.2331656	-9.14	-0.08543648044223362	0.23909709685437822
872	-0.87401813	0.5071046	-0.06298671	-0.834615	0.32979015	-0.609129	1.2078912	-0.6615297	0.23351799	-9.14	-0.0848860696725125	0.2382725591420329
873	-0.8741528	0.5059621	-0.055810332000000004	-0.8345264000000001	0.32784057	-0.6087537	1.2011545	-0.65436614	0.23386574	-9.14	-0.08430960753069056	0.23744700248822093
874	-0.87429154	0.5048234	-0.048653424	-0.83438855	0.32592338	-0.6083241	1.1944184	-0.6470836	0.23420887	-9.14	-0.08370746405811563	0.23662064852263107
875	-0.8744347	0.50368917	-0.041517235	-0.8342006999999999	0.32403883	-0.6078418999999999	1.1876838	-0.639684	0.23454740000000002	-9.14	-0.08307992718502466	0.235793774989797
876	-0.87458247	0.50256	-0.034403037000000004	-0.83396226	0.3221872	-0.6073086999999999	1.1809512	-0.6321696	0.23488137	-9.14	-0.08242736410780502	0.2349666377860615
877	-0.87473506	0.50143665	-0.027312085	-0.83367246	0.32036865	-0.6067260999999999	1.1742213	-0.62454236	0.23521082	-9.14	-0.08175007128899467	0.23413949342359422
878	-0.8748928	0.5003196	-0.020245627	-0.8333306999999999	0.31858346	-0.6060956999999999	1.1674944999999999	-0.6168043000000001	0.23553574	-9.14	-0.08104842201541815	0.2333125835830181
879	-0.8750558	0.49920958	-0.013204903	-0.8329363000000001	0.31683183	-0.6054191	1.1607716000000001	-0.6089576	0.2358562	-9.14	-0.08032272001576404	0.23248618078520955
880	-0.8752243	0.49810728	-0.00619114	-0.8324884	0.31511393	-0.60469794	1.1540531	-0.60100424	0.23617220000000003	-9.13	-0.0795732775523122	0.2316605180841805
881	-0.8753986	0.4970134	0.000794462	-0.8319863999999999	0.31342998	-0.6039339	1.1473395	-0.59294635	0.23648379999999997	-9.13	-0.07880045491059705	0.23083585349891741
882	-0.8755789	0.49592853	0.0077507209999999995	-0.83142966	0.3117801	-0.6031285	1.1406313	-0.5847859999999999	0.23679098	-9.13	-0.07800460148726399	0.23001242677206016
883	-0.8757653	0.49485347	0.014676481000000002	-0.8308173000000001	0.31016445	-0.6022835	1.1339294	-0.5765253	0.23709379	-9.13	-0.07718598176552499	0.22919050573228247
884	-0.87595814	0.49378887	0.021570606000000003	-0.83014864	0.30858320000000006	-0.6014004	1.1272341000000001	-0.56816626	0.23739222	-9.13	-0.07634493894176736	0.22837031146846762
885	-0.87615764	0.4927355	0.028431986	-0.82942295	0.30703646	-0.6004809	1.1205461	-0.55971104	0.23768626	-9.13	-0.07548180225630695	0.22755210770498466
886	-0.87636393	0.49169406	0.035259522	-0.82863945	0.30552435	-0.59952676	1.1138659	-0.5511617	0.23797591	-9.13	-0.07459689979312982	0.22673612754579983
887	-0.87657726	0.4906653	0.042052142	-0.8277975000000001	0.30404696	-0.5985394	1.107194	-0.5425204	0.23826116	-9.13	-0.07369055659229366	0.22592260840629352
888	-0.8767978	0.48964995	0.048808783	-0.8268962	0.30260440000000005	-0.5975206999999999	1.1005308999999999	-0.53378916	0.238542	-9.13	-0.0727630912041931	0.22511178363563636
889	-0.8770258	0.4886488	0.055528414000000005	-0.82593477	0.30119675	-0.59647214	1.0938773000000002	-0.5249701999999999	0.23881842	-9.13	-0.07181480077999708	0.22430389933607842
890	-0.8772614	0.48766258	0.06221001599999999	-0.82491255	0.2998241	-0.5953955	1.0872338	-0.5160654	0.23909037	-9.13	-0.07084599784813607	0.22349919502153712
891	-0.87750477	0.48669207	0.06885259	-0.8238286	0.2984864	-0.5942923999999999	1.0806006000000001	-0.50707704	0.23935784	-9.12	-0.06985703389182192	0.22269786849142117
892	-0.8777562	0.48573807	0.07545514	-0.82268214	0.2971838	-0.5931645000000001	1.0739787	-0.49800715	0.23962079	-9.12	-0.06884816328444589	0.22190018912005038
893	-0.87801564	0.48480138	0.08201671	-0.8214724	0.29591626	-0.5920134	1.0673681000000002	-0.48885784	0.2398792	-9.12	-0.06781973617459612	0.22110633478836836
894	-0.87828344	0.48388276	0.08853636	-0.8201984	0.29468375	-0.5908408	1.0607699	-0.47963122	0.24013306	-9.12	-0.06677200400284661	0.22031656703493321
895	-0.8785596	0.482983	0.09501321	-0.8188594	0.29348627	-0.5896484000000001	1.0541844	-0.4703294	0.24038234	-9.12	-0.06570528625111899	0.21953108734598645
896	-0.8788443	0.48210296	0.10144637	-0.8174545	0.29232374	-0.5884378	1.0476121999999999	-0.46095446	0.24062704	-9.12	-0.064619863380661	0.2187501178094289
897	-0.87913775	0.4812434	0.10783499999999999	-0.8159828	0.29119614	-0.58721066	1.0410538	-0.45150852	0.24086712	-9.12	-0.06351603029716489	0.21797386515094327
898	-0.87943995	0.48040515	0.11417829	-0.8144434	0.29010338	-0.5859686	1.0345098	-0.4419937	0.24110259999999997	-9.12	-0.06239404757169939	0.2172025394665221
899	-0.8797511	0.479589	0.12047544	-0.81283545	0.2890454	-0.5847134	1.0279808000000001	-0.43241212	0.24133348	-9.12	-0.061254216754659	0.2164363608077673
900	-0.8800712	0.4787957	0.12672569	-0.81115806	0.288022	-0.58344656	1.0214671999999998	-0.42276585	0.24155977	-9.12	-0.06009681395070395	0.21567551275511712
901	-0.8804004	0.4780261	0.13292828	-0.8094102	0.28703317	-0.58216983	1.0149698	-0.41305699999999995	0.24178146	-9.11	-0.058922071909196655	0.2149202097918134
902	-0.8807388	0.47728097	0.13908252	-0.8075912	0.28607875	-0.5808846999999999	1.008489	-0.40328769999999997	0.24199854	-9.11	-0.057730290046166303	0.21417064784635398
903	-0.8810864	0.4765611	0.14518770000000003	-0.80570006	0.28515854	-0.57959276	1.0020255	-0.3934601	0.24221104	-9.11	-0.05652171664456687	0.21342702232153268
904	-0.8814434	0.47586727	0.15124317	-0.8037359000000001	0.28427240000000004	-0.5782955	0.9955796999999998	-0.38357620000000003	0.242419	-9.11	-0.05529660443179663	0.2126895119741273
905	-0.8818097	0.47520024	0.15724827	-0.80169797	0.28342018	-0.5769944	0.98915225	-0.37363824	0.24262242	-9.11	-0.054055218401404495	0.21195831180710267
906	-0.8821855	0.47456074	0.1632024	-0.79958534	0.28260168	-0.57569087	0.98274374	-0.36364827	0.24282135	-9.11	-0.052797787903527175	0.21123360169550975
907	-0.8825708	0.4739495	0.16910498	-0.7973974	0.2818167	-0.57438636	0.9763546999999999	-0.35360837	0.24301584	-9.11	-0.05152458013197159	0.21051556524345583
908	-0.88296556	0.4733672	0.17495538	-0.7951331	0.281065	-0.57308227	0.96998566	-0.3435207	0.24320595	-9.11	-0.05023582561387806	0.20980436007844683
909	-0.8833699	0.4728146	0.1807531	-0.7927919	0.28034640000000005	-0.5717799	0.96363723	-0.33338735	0.24339174	-9.11	-0.048931779211010426	0.2091001753056345
910	-0.8837839	0.47229227	0.18649757	-0.7903729	0.27966064	-0.57048064	0.95730996	-0.32321042	0.24357326	-9.11	-0.04761268140658063	0.2084031680767083
911	-0.8842074	0.47180092	0.19218829999999998	-0.7878754	0.27900746	-0.56918573	0.95100445	-0.312992	0.24375059999999998	-9.1	-0.04627875823935616	0.20771350235897076
912	-0.88464063	0.4713412	0.19782475	-0.78529876	0.27838662	-0.56789654	0.94472116	-0.30273426	0.24392383	-9.1	-0.04493029348195393	0.20703134128059708
913	-0.88508344	0.47091368	0.20340645	-0.7826420999999999	0.27779788	-0.5666142	0.93846077	-0.29243925	0.24409299999999998	-9.1	-0.043567467617585884	0.20635682901961164
914	-0.88553596	0.47051898	0.20893292	-0.7799049	0.2772409	-0.56534	0.93222374	-0.28210908	0.24425821	-9.1	-0.042190576553234535	0.20569012530770472
915	-0.8859981	0.4701577	0.21440369	-0.7770864000000001	0.27671543	-0.5640751	0.92601067	-0.27174586	0.24441953	-9.1	-0.040799821949115335	0.20503136850301593
916	-0.88646984	0.4698304	0.2198183	-0.7741859	0.27622116	-0.56282073	0.91982216	-0.26135167	0.24457707	-9.1	-0.03939545080135767	0.20438070429606012
917	-0.88695127	0.4695376	0.22517629	-0.77120286	0.2757578	-0.561578	0.9136586	-0.2509286	0.24473087	-9.1	-0.03797773130505878	0.20373826308571374
918	-0.8874423	0.46927983	0.23047729	-0.76813656	0.275325	-0.560348	0.90752065	-0.24047881	0.24488106	-9.1	-0.0365468705661689	0.20310417842203177
919	-0.8879429	0.46905762	0.23572086	-0.7649865	0.27492246	-0.55913186	0.90140873	-0.23000433	0.24502774	-9.1	-0.03510313229141237	0.2024785771172302
920	-0.8884531	0.4688715	0.24090660000000003	-0.76175207	0.2745498	-0.55793065	0.89532334	-0.21950726	0.24517098	-9.1	-0.0336467646539222	0.20186158074205476
921	-0.8889728	0.4687219	0.24603413	-0.7584327	0.27420673	-0.5567455	0.889265	-0.2089897	0.24531092	-9.09	-0.03217800471572031	0.20125330540582875
922	-0.88950205	0.46860927	0.25110307	-0.7550278	0.2738928	-0.55557746	0.88323414	-0.19845372	0.24544764	-9.09	-0.030697122784305128	0.2006538618841007
923	-0.89004076	0.4685341	0.2561131	-0.7515369000000001	0.27360759999999995	-0.55442744	0.8772312	-0.18790142	0.24558125	-9.09	-0.029204361477254248	0.20006335513427653
924	-0.8905888	0.46849683	0.26106384	-0.74795955	0.2733508	-0.55329657	0.87125665	-0.17733486	0.24571188	-9.09	-0.027699977856589435	0.199481892393638
925	-0.8911463	0.46849784	0.26595494	-0.7442951	0.27312195	-0.5521858000000001	0.86531085	-0.16675611	0.24583964	-9.09	-0.026184232185880892	0.19890956255772232
926	-0.891713	0.46853754	0.27078614	-0.7405433000000001	0.27292058	-0.551096	0.8593943000000002	-0.15616727	0.24596465	-9.09	-0.02465737599355908	0.19834646352957033
927	-0.89228904	0.46861637	0.27555707	-0.7367036	0.2727463	-0.55002826	0.85350734	-0.14557044	0.24608701	-9.09	-0.023119695120713976	0.19779268834118202
928	-0.89287424	0.46873462	0.28026748	-0.73277557	0.27259859999999997	-0.5489834	0.84765035	-0.13496773	0.24620688	-9.09	-0.021571445430399582	0.19724831040142668
929	-0.89346856	0.46889272	0.2849171	-0.7287588	0.272477	-0.5479624	0.84182376	-0.12436124	0.24632436	-9.09	-0.02001289505182055	0.19671341636619719
930	-0.89407194	0.46909094	0.2895056	-0.72465295	0.27238107	-0.5469662	0.8360278	-0.11375311	0.24643958	-9.09	-0.018444356448805068	0.19618807474951003
931	-0.8946843	0.46932966	0.29403275	-0.7204577	0.27231026	-0.54599553	0.83026296	-0.103145435	0.24655269	-9.08	-0.016866073839704728	0.19567236337249758
932	-0.8953056	0.46960914	0.29849836	-0.71617264	0.27226409999999995	-0.54505134	0.82452947	-0.09254032400000001	0.24666382	-9.08	-0.015278331843387175	0.19516633905131667
933	-0.89593565	0.4699297	0.30290216	-0.7117975000000001	0.272242	-0.5441345000000001	0.81882775	-0.08193986	0.24677312	-9.08	-0.013681421056755941	0.19467007138344486
934	-0.8965745	0.4702916	0.30724394	-0.70733196	0.27224353	-0.54324585	0.81315804	-0.07134616	0.24688073	-9.08	-0.012075623632269975	0.19418361680225102
935	-0.897222	0.47069514	0.31152353	-0.7027758000000001	0.27226806	-0.5423861999999999	0.80752075	-0.060761277	0.24698676	-9.08	-0.010461224611277258	0.1937070324797002
936	-0.89787805	0.47114053	0.31574070000000004	-0.69812876	0.27231506	-0.54155636	0.80191624	-0.050187315999999996	0.2470914	-9.08	-0.008838505902050452	0.193240374371105
937	-0.8985426	0.471628	0.31989527	-0.6933906	0.27238396	-0.5407571	0.79634476	-0.039626323	0.24719477	-9.08	-0.007207759523973246	0.19278368111527597
938	-0.89921546	0.47215778	0.32398713	-0.6885611999999999	0.27247423	-0.53998935	0.7908066999999999	-0.029080328	0.24729702	-9.08	-0.005569275718651663	0.19233701131996225
939	-0.8998967	0.47273007	0.32801607	-0.68364024	0.27258527	-0.5392537	0.7853024000000001	-0.018551352	0.24739829999999996	-9.08	-0.003923318106243554	0.19190039943654527
940	-0.900586	0.47334507	0.331982	-0.6786277	0.27271655	-0.5385511	0.7798321	-0.008041386999999999	0.24749878	-9.08	-0.0022701883275807622	0.1914738868855965
941	-0.90128344	0.47400293	0.33588472	-0.67352337	0.27286747	-0.5378821	0.77439624	0.0024476	0.24759863	-9.07	-0.0006101472702619786	0.19105750890257575
942	-0.9019888	0.47470382	0.33972415	-0.66832715	0.27303746	-0.5372475999999999	0.7689951	0.012913656	0.247698	-9.07	0.0010565144688093608	0.19065130014686626
943	-0.90270203	0.4754479	0.3435002	-0.66303897	0.273226	-0.5366482	0.7636289	0.023354853999999998	0.24779704	-9.07	0.0027295204025505953	0.1902552863848385
944	-0.90342295	0.47623527	0.34721276	-0.65765876	0.27343243	-0.5360847	0.7582981	0.03376929	0.24789597	-9.07	0.004408600977986649	0.18986950089596313
945	-0.90415156	0.47706607	0.3508618	-0.65218645	0.27365625	-0.5355578000000001	0.753003	0.044155075999999994	0.24799491	-9.07	0.006093477440594127	0.189493976557202
946	-0.9048876	0.47794038	0.35444716	-0.64662206	0.27389684	-0.5350680999999999	0.74774384	0.05451035	0.24809407	-9.07	0.0077838737709893125	0.18912871984655447
947	-0.90563107	0.47885832	0.35796884	-0.6409655	0.27415365	-0.53461635	0.742521	0.06483327	0.24819360000000001	-9.07	0.009479529615164869	0.18877376028524837
948	-0.9063818	0.47981995	0.3614268	-0.63521695	0.27442613	-0.5342031	0.7373347	0.07512202	0.24829369999999998	-9.07	0.011180163063557937	0.18842911511421656
949	-0.9071396	0.48082536	0.36482102	-0.6293764000000001	0.27471367	-0.5338291000000001	0.7321854	0.08537479	0.24839450000000002	-9.07	0.012885516140713158	0.1880948060129193
950	-0.90790445	0.48187456	0.36815146	-0.62344384	0.27501565	-0.53349483	0.7270734000000001	0.0955898	0.24849622	-9.07	0.014595329913813293	0.18777083876847186
951	-0.90867615	0.4829676	0.37141812	-0.6174194000000001	0.27533156	-0.53320086	0.7219989	0.1057653	0.24859902	-9.07	0.016309341984922614	0.18745721812453497
952	-0.9094546	0.4841045	0.374621	-0.6113033	0.27566078	-0.5329478	0.7169623	0.11589955	0.24870308	-9.06	0.018027282222256143	0.18715396527600528
953	-0.9102396	0.48528528	0.37776008	-0.6050956999999999	0.27600273	-0.53273606	0.71196383	0.12599084	0.24880860000000002	-9.06	0.019748891649068213	0.1868610718278059
954	-0.9110311	0.48650995	0.38083540000000005	-0.59879667	0.27635688	-0.532566	0.707004	0.13603747	0.24891575	-9.06	0.021473961332541574	0.1865785539383679
955	-0.91182894	0.48777846	0.38384706	-0.59240663	0.27672255	-0.5324379	0.702083	0.14603777	0.24902472	-9.06	0.023202232208073933	0.18630639653374614
956	-0.91263294	0.4890908	0.38679498	-0.5859257	0.27709922	-0.53235215	0.69720113	0.15599010000000002	0.24913572	-9.06	0.024933462009514698	0.18604459613673255
957	-0.9134429	0.49044695	0.38967929999999995	-0.5793543000000001	0.27748632	-0.5323089	0.6923588	0.16589281	0.24924892	-9.06	0.026667443916447944	0.1857931471090978
958	-0.9142588	0.49184683	0.39250007	-0.57269275	0.27788323	-0.53230816	0.6875562	0.17574431	0.24936454	-9.06	0.028403943506393414	0.1855520286102351
959	-0.9150803	0.49329036	0.39525735	-0.56594145	0.27828938	-0.53235006	0.68279374	0.185543	0.24948277	-9.06	0.030142753980899398	0.18532122625588995
960	-0.9159073	0.4947775	0.39795122	-0.55910075	0.27870417	-0.5324346999999999	0.6780716	0.19528732	0.24960378	-9.06	0.03188364636322021	0.18510071295126587
961	-0.91673964	0.49630815	0.40058178	-0.55217123	0.27912703	-0.532562	0.6733901999999999	0.20497571	0.24972779999999997	-9.06	0.03362642169857449	0.18489047484521706
962	-0.91757715	0.4978822	0.40314916	-0.54515326	0.27955738	-0.5327319	0.6687498000000001	0.21460663	0.24985501	-9.05	0.03537087332029555	0.1846904828473518
963	-0.91841954	0.49949947	0.40565345	-0.53804743	0.27999458	-0.53294426	0.6641507	0.2241786	0.24998560000000003	-9.05	0.03711679667411805	0.18450069885552134
964	-0.9192666	0.5011599	0.4080948	-0.53085434	0.28043807	-0.5331989	0.6595932	0.23369009999999998	0.2501198	-9.05	0.038864006094665525	0.1843210906798314
965	-0.92011815	0.50286335	0.41047330000000004	-0.5235747000000001	0.28088722	-0.53349566	0.65507764	0.24313965	0.2502578	-9.05	0.04061227160390218	0.18415163471396578
966	-0.9209739	0.50460964	0.41278908	-0.51620907	0.28134143	-0.5338343000000001	0.6506043	0.25252584	0.2503998	-9.05	0.04236142527030095	0.18399227801164955
967	-0.92183363	0.5063986	0.41504237	-0.50875837	0.2818001	-0.53421444	0.6461734	0.26184717	0.25054598	-9.05	0.04411124376052857	0.18384298468065072
968	-0.92269707	0.5082301	0.41723323	-0.5012232	0.28226253	-0.5346359	0.6417853	0.27110225	0.25069654	-9.05	0.04586153032006158	0.18370370486538504
969	-0.92356396	0.51010394	0.41936192	-0.49360459999999995	0.28272820000000004	-0.5350982	0.6374401999999999	0.28028974	0.25085172	-9.05	0.04761210708326552	0.18357440102123598
970	-0.924434	0.51202	0.42142856	-0.48590338	0.2831964	-0.5356010999999999	0.6331382	0.28940818	0.2510117	-9.05	0.04936272729561701	0.18345501295239808
971	-0.9253069	0.513978	0.42343333	-0.4781205	0.2836665	-0.53614396	0.6288794	0.29845625	0.25117669	-9.05	0.05111319980207655	0.183345470605945
972	-0.92618245	0.51597786	0.42537645	-0.47025698	0.28413793	-0.53672653	0.62466395	0.30743262	0.25134686	-9.04	0.05286330118145412	0.18324573345018116
973	-0.92706025	0.5180194	0.42725813	-0.46231383	0.28461006	-0.5373483	0.6204919	0.31633592	0.25152242	-9.04	0.0546128257464091	0.18315572984367204
974	-0.92793995	0.5201023	0.42907858	-0.45429215	0.2850823	-0.53800863	0.6163633000000001	0.32516488	0.2517036	-9.04	0.05636158340908475	0.18307538422496603
975	-0.9288214	0.52222645	0.43083805	-0.44619309999999995	0.28555408	-0.53870714	0.61227804	0.33391824	0.25189057	-9.04	0.0581093119911872	0.18300464002409023
976	-0.92970407	0.52439165	0.43253672	-0.43801782	0.28602478	-0.53944325	0.60823625	0.34259465	0.25208357	-9.04	0.05985583122914632	0.18294341690396135
977	-0.9305877	0.5265976	0.4341749	-0.42976755	0.2864938	-0.5402164	0.60423774	0.35119290000000003	0.25228274	-9.04	0.06160089334518432	0.18289163584771354
978	-0.93147206	0.52884424	0.43575280000000005	-0.42144358	0.28696063	-0.54102606	0.6002824999999999	0.35971174	0.25248834	-9.04	0.06334428269588893	0.1828492366377383
979	-0.93235666	0.5311312	0.43727073	-0.41304722	0.28742468	-0.54187167	0.5963704000000001	0.36814994	0.2527005	-9.04	0.065085768038364	0.18281612666611705
980	-0.9332412	0.53345835	0.43872887	-0.40457982	0.2878854	-0.5427526999999999	0.5925013000000001	0.37650627	0.2529195	-9.04	0.06682510928475277	0.18279223013518817
981	-0.93412524	0.53582543	0.44012755	-0.39604276	0.28834224	-0.54366857	0.588675	0.38477957	0.25314546	-9.04	0.06856207519215901	0.18277745760222167
982	-0.9350085	0.53823227	0.441467	-0.38743752	0.28879464	-0.5446187	0.5848915	0.39296865	0.2533786	-9.03	0.07029643456161498	0.1827717374290554
983	-0.9358907	0.54067856	0.44274744	-0.37876552	0.28924203	-0.54560256	0.5811505	0.40107238	0.25361910000000004	-9.03	0.0720279173491923	0.1827749754412342
984	-0.9367712	0.5431641	0.4439692	-0.37002835	0.28968397	-0.5466196	0.57745177	0.4090896	0.2538672	-9.03	0.07375629449028863	0.1827870810159308
985	-0.9376498	0.5456885	0.4451325	-0.36122750000000003	0.29011983	-0.54766923	0.57379514	0.4170192	0.25412303	-9.03	0.07548129927430895	0.18280795835328156
986	-0.9385261	0.54825175	0.44623753	-0.35236463	0.29054916	-0.5487509	0.57018036	0.42486	0.25438684	-9.03	0.07720266823613485	0.18283752645050047
987	-0.9393996	0.5508534	0.44728467	-0.34344134	0.29097143	-0.549864	0.56660724	0.43261102	0.25465876	-9.03	0.07892017239902072	0.18287567755465628
988	-0.94026995	0.55349326	0.44827405	-0.33445929999999996	0.2913861	-0.55100805	0.5630754	0.44027108	0.25493902	-9.03	0.08063351269836426	0.18292231596933928
989	-0.9411368	0.556171	0.44920600000000005	-0.32542026	0.29179266	-0.55218244	0.55958474	0.4478392	0.25522774	-9.03	0.0823424291780938	0.18297734921018893
990	-0.9419997	0.5588864	0.45008072	-0.31632596	0.2921906	-0.5533865	0.5561349	0.45531425	0.25552514	-9.03	0.08404665388471816	0.1830406666345442
991	-0.9428582	0.5616392	0.45089853	-0.30717814	0.29257947	-0.5546198	0.55272543	0.46269520000000003	0.2558314	-9.03	0.08574589561926947	0.1831121654761897
992	-0.94371206	0.564429	0.45165959999999994	-0.29797867	0.2929587	-0.5558816999999999	0.5493562	0.46998107	0.25614664	-9.02	0.08743986327063666	0.1831917424544832
993	-0.9445608	0.5672556	0.45236424	-0.28872937	0.29332784	-0.5571716	0.5460267	0.47717077	0.256471	-9.02	0.0891282633737013	0.18327928766960375
994	-0.9454041	0.5701186	0.45301268	-0.27943218	0.2936864	-0.55848897	0.5427366	0.48426336	0.25680465	-9.02	0.09081078152794733	0.18337468806151366
995	-0.94624156	0.57301784	0.45360512	-0.27008897	0.29403389	-0.5598331999999999	0.5394854	0.49125779999999997	0.25714764	-9.02	0.09248710644655017	0.1834778282873668
996	-0.94707286	0.5759528	0.45414186	-0.26070175	0.29436982	-0.56120384	0.53627276	0.49815312	0.25750008	-9.02	0.09415689048351712	0.18358860472070873
997	-0.94789773	0.57892334	0.45462307	-0.25127244	0.2946937	-0.56260026	0.5330981	0.5049484000000001	0.25786203	-9.02	0.09581980137269763	0.18370689752950456
998	-0.9487157	0.5819291	0.45504904	-0.24180311	0.29500514	-0.5640218000000001	0.529961	0.5116426	0.2582335	-9.02	0.09747553009341768	0.18383257612432072
999	-0.94952655	0.58496964	0.45542	-0.23229581	0.29530358	-0.5654680000000001	0.5268609000000001	0.51823485	0.25861454	-9.02	0.09912368348805746	0.18396553251402772
1000	-0.9503299	0.5880448	0.4557361	-0.2227526	0.2955886	-0.5669382	0.5237973	0.52472425	0.25900516	-9.02	0.10076394804757013	0.18410563664427368
1001	-0.9511255	0.5911543	0.45599768	-0.2131756	0.29585978	-0.5684318	0.5207695999999999	0.53110987	0.25940534	-9.02	0.10239596052647909	0.1842527682842651
1002	-0.951913	0.5942976	0.45620486	-0.20356692	0.29611662	-0.5699482	0.51777726	0.5373908000000001	0.25981507	-9.01	0.10401934207982381	0.18440678807675037
1003	-0.9526922	0.59747446	0.45635793	-0.19392872	0.2963587	-0.5714868000000001	0.51481974	0.5435663000000001	0.26023427	-9.01	0.1056337405732388	0.18456758405918203
1004	-0.9534627	0.6006845	0.45645705	-0.18426315	0.29658565	-0.573047	0.5118964	0.5496354999999999	0.2606629	-9.01	0.10723879485168457	0.18473501054135955
1005	-0.9542243	0.6039274	0.4565025	-0.1745724	0.29679698	-0.57462806	0.5090064999999999	0.5555975999999999	0.2611009	-9.01	0.10883412282472398	0.18490892537412132
1006	-0.9549767	0.60720265	0.45649445	-0.16485865	0.29699233	-0.5762295000000001	0.5061494000000001	0.56145185	0.2615481	-9.01	0.1104193279135471	0.18508920155551156
1007	-0.9557196	0.6105099	0.45643315	-0.15512414	0.29717129999999997	-0.5778506999999999	0.50332457	0.5671975	0.26200450000000003	-9.01	0.11199405136105008	0.1852757010437973
1008	-0.95645285	0.6138486	0.45631877	-0.14537108	0.29733348	-0.5794909	0.50053114	0.57283384	0.26246992	-9.01	0.11355788334294638	0.1854682740813437
1009	-0.9571761	0.61721843	0.45615155	-0.1356017	0.29747853	-0.5811496	0.49776837	0.5783602	0.26294428	-9.01	0.11511044172487045	0.18566677492995984
1010	-0.95788914	0.6206189	0.4559317	-0.1258183	0.29760608	-0.58282614	0.49503553	0.5837758000000001	0.26342747	-9.01	0.11665132001586914	0.1858710598568972
1011	-0.95859176	0.6240495	0.45565945	-0.116023116	0.29771572	-0.5845198	0.49233183	0.5890801999999999	0.26391938	-9.01	0.1181801543916558	0.18608098134538495
1012	-0.9592837	0.6275098	0.45533508	-0.10621848	0.2978072	-0.58623004	0.48965640000000005	0.5942725999999999	0.26441994	-9.01	0.11969652925016616	0.18629638963096332
1013	-0.9599648	0.63099915	0.45495883	-0.09640669	0.29788005	-0.5879562	0.4870084	0.59935254	0.26492897	-9.0	0.12120002623223199	0.18651713354082178
1014	-0.96063477	0.6345172	0.45453098	-0.08659005	0.29793400000000003	-0.58969766	0.48438698	0.60431933	0.2654464	-9.0	0.12269026720348782	0.18674305534843508
1015	-0.9612934	0.6380633	0.45405185	-0.07677091	0.29796872	-0.5914538	0.48179132	0.60917246	0.26597209999999993	-9.0	0.12416685024920993	0.1869740051617352
1016	-0.9619406	0.6416369	0.45352173	-0.06695162	0.29798388	-0.5932239	0.4792205	0.61391145	0.26650596	-9.0	0.12562936905415853	0.18720982800770306
1017	-0.962576	0.64523757	0.45294090000000004	-0.05713454	0.29797915	-0.5950075	0.47667370000000003	0.6185357	0.26704788	-9.0	0.12707743144003975	0.18745036629126788
1018	-0.96319956	0.64886457	0.45230976	-0.04732205	0.29795423	-0.5968038	0.47415006	0.6230448000000001	0.26759768	-9.0	0.1285106323784383	0.18769546782477894
1019	-0.96381104	0.6525174	0.4516286	-0.03751654	0.29790884	-0.5986121999999999	0.47164875	0.6274382	0.26815528	-9.0	0.12992858537840102	0.18794496580913742
1020	-0.96441025	0.65619546	0.45089775	-0.027720412000000003	0.29784268	-0.60043204	0.46916893	0.6317155	0.26872054	-9.0	0.13133090714794246	0.18819870284780826
1021	-0.96499705	0.6598982	0.45011759999999995	-0.017936076999999998	0.29775548	-0.6022626999999999	0.4667098	0.6358763000000001	0.2692933	-9.0	0.13271720792737834	0.18845652644509214
1022	-0.9655713	0.663625	0.44928846	-0.008165951999999999	0.297647	-0.60410345	0.4642705	0.6399201	0.26987347	-9.0	0.13408709395702448	0.1887182625507908
1023	-0.96613276	0.66737515	0.44841075	0.0015875289999999998	0.29751703	-0.60595375	0.4618503	0.6438465999999999	0.27046087	-8.99	0.13544019069941882	0.18898375765760592
1024	-0.96668136	0.6711482	0.44748482	0.011321921	0.29736534	-0.6078129	0.45944828	0.64765537	0.27105537	-8.99	0.1367761134181315	0.18925284816719665
1025	-0.96721697	0.6749433	0.44651106	0.021034773	0.29719174	-0.6096803000000001	0.45706373	0.651346	0.2716568	-8.99	0.1380944624852634	0.1895253685701247
1026	-0.9677394	0.67876	0.44548988	0.030723628	0.2969961	-0.6115552	0.4546958	0.6549184	0.27226505	-8.99	0.13939491631942408	0.1898011552495784
1027	-0.9682485	0.6825975	0.44442165	0.040386006	0.29677817	-0.6134371	0.45234367	0.6583720999999999	0.27287993	-8.99	0.14067705082759602	0.19008003701196083
1028	-0.9687442	0.6864553	0.4433068	0.05001944	0.29653794	-0.61532533	0.4500066	0.6617069999999999	0.27350128	-8.99	0.14194053567128498	0.1903618677652792
1029	-0.9692264	0.69033265	0.44214576	0.059621442000000004	0.29627517	-0.6172191999999999	0.44768375	0.6649229	0.27412897	-8.99	0.14318500257917954	0.19064647035475304
1030	-0.969695	0.6942289	0.44093892	0.06918952	0.29598984	-0.6191181	0.44537437	0.6680198	0.27476278	-8.99	0.14441011616885716	0.19093368715585188
1031	-0.9701498	0.6981433	0.43968672	0.07872117	0.29568177	-0.62102145	0.44307768	0.6709975	0.27540255	-8.99	0.14561549203464086	0.1912233538802247
1032	-0.9705909	0.7020753	0.43838957	0.088213906	0.29535097	-0.62292856	0.44079298	0.673856	0.27604812	-8.99	0.1468008221274414	0.19151531313761602
1033	-0.97101814	0.70602417	0.43704793	0.0976652	0.29499733	-0.62483877	0.43851942	0.6765954000000001	0.2766993	-8.98	0.14796576048602636	0.19180940224462714
1034	-0.97143143	0.7099892	0.43566227	0.10707254	0.2946208	-0.6267515	0.43625635	0.6792156	0.27735588	-8.98	0.1491099662163459	0.19210545289621248
1035	-0.9718308	0.7139697	0.43423298	0.11643343	0.29422134	-0.628666	0.43400297	0.68171686	0.27801767	-8.98	0.15023313024605647	0.19240330611278644
1036	-0.9722162	0.717965	0.43276054	0.12574531	0.29379895	-0.63058174	0.43175855	0.68409914	0.2786845	-8.98	0.15133489643563167	0.19270280306620027
1037	-0.9725876	0.72197443	0.43124540000000006	0.13500568	0.29335359999999994	-0.63249797	0.42952237	0.6863627	0.27935615	-8.98	0.15241497522435507	0.19300377790701173
1038	-0.972945	0.72599715	0.429688	0.14421201	0.2928853	-0.63441414	0.42729372	0.6885077	0.28003243	-8.98	0.15347302167166813	0.19330606810625658
1039	-0.97328836	0.7300325	0.4280888	0.15336174	0.29239407	-0.63632953	0.4250719	0.6905343	0.2807131	-8.98	0.15450872514967176	0.19360950671200214
1040	-0.97361773	0.7340798	0.42644835	0.16245234	0.29187995	-0.6382434	0.42285627	0.6924427	0.28139803	-8.98	0.1555218095188395	0.19391392637767899
1041	-0.97393316	0.7381382	0.42476705	0.17148125	0.29134297	-0.640155	0.42064616	0.6942333	0.28208688	-8.98	0.15651196094972397	0.19421916124232871
1042	-0.97423464	0.7422071	0.42304537	0.18044594	0.29078317	-0.64206374	0.418441	0.6959063	0.28277948	-8.98	0.1574788877033149	0.1945250495154737
1043	-0.9745222	0.7462857	0.42128384	0.18934387	0.29020062	-0.6439687	0.41624025	0.69746196	0.2834756	-8.97	0.15842232706127593	0.19483140443962552
1044	-0.97479594	0.7503733	0.41948290000000005	0.19817246	0.28959543	-0.6458691999999999	0.4140433	0.6989006999999999	0.284175	-8.97	0.15934199515023126	0.1951380782330336
1045	-0.9750559	0.7544691	0.41764304	0.20692918	0.2889676	-0.64776444	0.41184970000000004	0.7002228	0.28487745	-8.97	0.1602376170296224	0.19544487974649147
1046	-0.9753021	0.75857234	0.41576478	0.21561146	0.28831732	-0.6496536	0.40965897	0.7014288000000001	0.28558266	-8.97	0.1611089588700019	0.19575164721302066
1047	-0.97553474	0.7626823	0.41384858	0.22421673	0.28764462	-0.65153587	0.40747059999999996	0.7025189000000001	0.28629038	-8.97	0.16195572461970012	0.19605820120873652
1048	-0.9757538	0.76679826	0.41189495	0.23274247	0.28694966	-0.65341043	0.40528417	0.70349365	0.28700040000000004	-8.97	0.1627777048497857	0.19636436487257725
1049	-0.97595936	0.77091944	0.40990436	0.24118613	0.28623253	-0.65527654	0.4030993	0.7043536	0.28771240000000003	-8.97	0.16357465128636678	0.196669973995499
1050	-0.97615165	0.7750451	0.40787733	0.24954513	0.2854934	-0.6571333	0.40091553	0.70509905	0.28842616	-8.97	0.1643463057434082	0.19697484641323795
1051	-0.97633076	0.7791744	0.40581438	0.25781694	0.2847324	-0.65897983	0.39873257	0.7057306	0.28914140000000005	-8.97	0.16509245447931925	0.19727880509090992
1052	-0.97649676	0.78330666	0.40371597	0.26599905	0.28394967	-0.6608154	0.39655006	0.7062489000000001	0.2898578	-8.97	0.1658128835767958	0.19758168192538042
1053	-0.97664976	0.7874411	0.40158266	0.27408892	0.28314537	-0.66263914	0.39436764	0.70665425	0.29057515	-8.96	0.16650735151646934	0.19788328494062557
1054	-0.9767901	0.79157686	0.39941493	0.2820841	0.28231966	-0.66445035	0.39218506	0.7069474	0.29129309999999997	-8.96	0.1671756324223836	0.1981834638162289
1055	-0.9769176	0.79571325	0.3972133	0.28998208	0.28147277	-0.66624814	0.39000198	0.7071289000000001	0.29201144	-8.96	0.16781755015501235	0.19848201943580304
1056	-0.9770328	0.7998495	0.3949783	0.29778045	0.28060484	-0.6680318000000001	0.38781822	0.70719934	0.2927298	-8.96	0.16843287550506592	0.19877880019988384
1057	-0.97713566	0.8039848	0.39271048	0.30547675	0.27971604	-0.66980064	0.38563347	0.70715946	0.29344790000000004	-8.96	0.16902140250873143	0.19907363404511805
1058	-0.97722644	0.8081184	0.39041027	0.31306857	0.27880666	-0.67155397	0.38344753	0.7070098000000001	0.29416546	-8.96	0.1695829207577515	0.19936634821752375
1059	-0.9773053	0.8122495	0.38807824	0.32055357	0.27787682	-0.673291	0.38126022	0.7067511	0.29488218	-8.96	0.17011725762164642	0.19965677168271512
1060	-0.97737247	0.8163773	0.38571492	0.32792932	0.27692682	-0.6750111999999999	0.37907135	0.7063842	0.29559776	-8.96	0.17062422051386517	0.1999447552079269
1061	-0.97742814	0.820501	0.3833208	0.33519349	0.2759568	-0.67671376	0.37688074	0.7059095999999999	0.29631186	-8.96	0.1711036023594835	0.20023011324508522
1062	-0.97747266	0.8246199	0.38089648	0.34234375	0.27496709999999996	-0.67839813	0.37468824	0.7053282	0.29702416	-8.96	0.17155522514817978	0.2005127042972867
1063	-0.97750616	0.82873315	0.37844240000000007	0.34937784	0.27395790000000003	-0.68006366	0.3724937	0.7046408000000001	0.29773438	-8.96	0.17197892727272887	0.200792359978857
1064	-0.977529	0.8328399	0.37595913	0.3562936	0.27292952	-0.6817097	0.37029709999999993	0.7038482	0.2984422	-8.95	0.17237455187784828	0.2010689272214229
1065	-0.9775413	0.83693945	0.37344718	0.36308885	0.27188215	-0.68333566	0.36809823	0.7029512	0.2991473	-8.95	0.17274193073357477	0.2013422447525729
1066	-0.97754353	0.841031	0.37090713	0.36976156	0.27081612	-0.6849409000000001	0.36589706	0.7019506	0.29984936	-8.95	0.17308093467454697	0.20161216539270047
1067	-0.9775359	0.8451137	0.36833945	0.3763097	0.2697317	-0.68652487	0.3636935	0.7008474	0.30054808	-8.95	0.17339141680155437	0.20187854107478487
1068	-0.97751874	0.8491867	0.36574474	0.3827313	0.2686292	-0.6880869000000001	0.36148754	0.6996424	0.3012431	-8.95	0.17367326234975178	0.20214121757775982
1069	-0.9774924	0.8532493	0.3631235	0.3890245	0.26750890000000005	-0.6896266	0.35927922	0.6983366	0.3019341	-8.95	0.17392634882044475	0.20240006975753955
1070	-0.9774571	0.8573006	0.36047632	0.39518744	0.26637109999999997	-0.6911432	0.35706854	0.69693094	0.3026208	-8.95	0.1741506014927165	0.20265493358984454
1071	-0.97741324	0.8613396	0.35780367	0.40121838	0.26521617	-0.6926363	0.35485563	0.6954263	0.30330282	-8.95	0.17434589573350692	0.20290567536610918
1072	-0.9773612	0.8653657	0.35510612	0.40711564	0.26404440000000007	-0.6941053	0.35264057	0.69382375	0.30397987	-8.95	0.1745121701991611	0.20315216831332036
1073	-0.97730136	0.86937773	0.35238424	0.41287749999999995	0.2628561	-0.6955496999999999	0.35042349	0.69212437	0.30465162	-8.95	0.1746493325666979	0.2033942755762583
1074	-0.97723407	0.873375	0.34963855	0.41850245	0.2616516	-0.696969	0.34820458	0.6903291	0.3053177	-8.94	0.17475732367075603	0.20363186978362605
1075	-0.9771597	0.87735647	0.3468696	0.4239889	0.26043123	-0.6983625	0.345984	0.68843895	0.30597785	-8.94	0.1748360911883545	0.20386480264096607
1076	-0.9770786	0.8813213	0.34407790000000005	0.42933547	0.2591953	-0.69972986	0.34376207	0.6864551999999999	0.3066317	-8.94	0.17488560826421104	0.2040929738392383
1077	-0.9769913	0.8852685	0.34126407	0.43454075	0.25794414	-0.7010705	0.34153894	0.68437886	0.30727899999999997	-8.94	0.17490583039705065	0.2043162509803438
1078	-0.9768981	0.8891971	0.33842865	0.43960340000000003	0.25667807	-0.7023839	0.33931494	0.6822111	0.30791929999999995	-8.94	0.1748967329977417	0.2045345097414808
1079	-0.9767994	0.89310616	0.33557224	0.44452214	0.25539747	-0.7036695	0.33709034	0.67995304	0.30855232	-8.94	0.174858309342787	0.20474763423325848
1080	-0.9766957	0.89699465	0.33269542	0.44929579999999997	0.25410262	-0.7049268	0.33486550000000004	0.6776059	0.30917776	-8.94	0.1747905704425388	0.20495550576952393
1081	-0.9765875	0.90086156	0.32979882	0.45392319999999997	0.25279388	-0.70615524	0.3326408	0.67517096	0.30979520000000005	-8.94	0.17469352299468996	0.20515801835954914
1082	-0.97647506	0.90470594	0.326883	0.45840329999999996	0.25147158	-0.7073543000000001	0.3304165	0.67264944	0.31040433	-8.94	0.17456719241010876	0.20535505718384506
1083	-0.97635895	0.90852666	0.32394856	0.46273503	0.25013608	-0.70852345	0.32819309999999996	0.6700425	0.31100473	-8.94	0.17441158431930542	0.20554650740823568
1084	-0.9762396	0.9123227	0.32099614	0.46691743	0.2487877	-0.7096621	0.32597095	0.66735154	0.3115961	-8.93	0.17422675982048885	0.20573226686098767
1085	-0.9761175	0.916093	0.3180264	0.4709496	0.24742678	-0.7107697	0.3237505	0.66457784	0.312178	-8.93	0.17401276890075684	0.20591222589805633
1086	-0.9759931	0.9198365	0.31503990000000004	0.47483063	0.24605368	-0.71184576	0.3215322	0.6617227	0.31275004	-8.93	0.1737696460355801	0.20608629132017867
1087	-0.9758669	0.92355216	0.31203735	0.47855976	0.24466875	-0.7128897	0.3193165	0.6587876	0.31331185	-8.93	0.17349748352213543	0.2062543650709243
1088	-0.9757394	0.9272388	0.30901936	0.48213625	0.24327235	-0.7139009	0.31710392	0.6557738000000001	0.31386304	-8.93	0.17319635805811565	0.20641634309349088
1089	-0.9756111	0.9308954	0.30598658	0.48555937	0.24186485	-0.714879	0.31489490000000003	0.65268284	0.3144032	-8.93	0.17286633749625313	0.20657214327592088
1090	-0.9754824	0.93452084	0.30293968	0.48882854	0.24044659999999998	-0.71582323	0.31269002	0.64951605	0.31493190000000004	-8.93	0.17250755515697902	0.20672166331536498
1091	-0.97535396	0.93811405	0.29987929999999996	0.49194315	0.23901801	-0.7167331	0.3104898	0.646275	0.3154488	-8.93	0.17212011675866024	0.2068648288518811
1092	-0.9752261	0.9416738	0.29680613	0.49490270000000003	0.23757946	-0.7176081	0.30829474	0.6429611	0.31595337	-8.93	0.17170412344343397	0.20700153903754495
1093	-0.9750995	0.9451991	0.2937208	0.49770668	0.23613136	-0.71844757	0.30610552	0.63957596	0.31644532	-8.93	0.1712597375963338	0.20713172358178622
1094	-0.97497445	0.9486887	0.29062405	0.5003547	0.2346741	-0.71925104	0.30392268	0.6361210999999999	0.31692418	-8.92	0.17078711138275146	0.20725529118183506
1095	-0.9748516	0.9521415	0.28751647	0.5028465	0.23320809	-0.72001785	0.3017469	0.6325980999999999	0.31738958	-8.92	0.1702864116760932	0.2073721732971006
1096	-0.97473145	0.95555645	0.2843988	0.50518155	0.23173377	-0.72074753	0.2995788	0.6290085999999999	0.31784114	-8.92	0.16975779299575805	0.2074822962340611
1097	-0.9746144	0.9589323	0.28127167	0.5073598	0.23025157	-0.72143936	0.29741907	0.6253542	0.31827846	-8.92	0.16920147875003388	0.20758557337064346
1098	-0.97450095	0.9622679	0.27813575	0.50938094	0.22876188	-0.7220929	0.29526840000000004	0.62163645	0.31870115	-8.92	0.16861762128002594	0.20768194074342516
1099	-0.97439164	0.96556216	0.2749917	0.51124483	0.2272652	-0.72270757	0.29312748	0.6178571999999999	0.31910879999999997	-8.92	0.16800646283898246	0.20777133852721807
1100	-0.9742869	0.9688139	0.27184016	0.5129514000000001	0.22576192	-0.7232828	0.29099709999999995	0.6140181	0.31950116	-8.92	0.16736822470082602	0.20785369612362667
1101	-0.9741873	0.97202194	0.26868179999999997	0.51450056	0.22425254	-0.7238180999999999	0.28887793	0.6101208	0.31987774	-8.92	0.16670309920666165	0.20792895614891868
1102	-0.9740933	0.9751851	0.26551729999999996	0.5158924	0.22273748	-0.72431296	0.28677082	0.6061669	0.32023826	-8.92	0.16601133091981674	0.20799705918060019
1103	-0.9740054	0.97830236	0.26234725	0.51712686	0.22121722	-0.72476685	0.2846765	0.60215825	0.32058233	-8.92	0.16529316871627808	0.20805795652846024
1104	-0.97392404	0.9813726	0.25917238	0.5182041000000001	0.21969216	-0.7251794	0.2825958	0.59809643	0.32090962	-8.91	0.16454884933766684	0.208111602734917
1105	-0.9738498	0.9843948	0.25599325	0.51912427	0.21816276	-0.72554994	0.28052968	0.5939831	0.32121977	-8.91	0.16377865614834258	0.20815794849298985
1106	-0.973783	0.9873679	0.25281057	0.5198875	0.21662946	-0.7258781	0.27847898	0.58982	0.32151246	-8.91	0.16298286464703027	0.20819695646414224
1107	-0.9737243	0.99029094	0.24962492	0.52049416	0.21509267	-0.72616345	0.27644473	0.58560884	0.32178736	-8.91	0.16216176268646243	0.20822859783016867
1108	-0.97367406	0.99316293	0.24643698	0.5209444999999999	0.21355283	-0.7264056	0.27442790000000006	0.5813512	0.32204413	-8.91	0.16131564567750717	0.20825284166729452
1109	-0.9736329	0.99598294	0.24324739	0.52123874	0.21201035	-0.72660416	0.2724296	0.57704884	0.3222824	-8.91	0.16044480365119085	0.20826967320182663
1110	-0.97360116	0.9987501	0.24005675	0.52137744	0.21046567	-0.72675866	0.2704509	0.57270324	0.32250187	-8.91	0.15954957090727062	0.20827906458641254
1111	-0.97357935	1.0014635	0.23686568	0.521361	0.20891918	-0.7268688	0.26849294	0.5683163	0.32270217	-8.91	0.1586302950349087	0.20828101018044612
1112	-0.973568	1.0041223	0.23367478	0.52118987	0.20737131	-0.7269342	0.26655695	0.56388944	0.32288295	-8.91	0.15768725944239298	0.20827549322361427
1113	-0.9735676	1.0067257	0.23048465	0.52086455	0.20582245	-0.72695446	0.2646441	0.55942446	0.32304390000000005	-8.91	0.15672085709872777	0.20826251860262257
1114	-0.97357863	1.0092729	0.22729585	0.5203857	0.20427305	-0.72692925	0.26275563	0.5549229999999999	0.32318467	-8.9	0.15573143901426525	0.2082420919358028
1115	-0.9736015	1.0117631	0.22410898	0.519754	0.20272347	-0.7268581999999999	0.26089284	0.55038667	0.32330492	-8.9	0.15471936175491333	0.20821420224824425
1116	-0.9736368	1.0141957	0.22092459	0.51897013	0.20117415	-0.7267411	0.25905702	0.54581714	0.3234043	-8.9	0.1536850116230096	0.20817888708359647
1117	-0.97368485	1.0165699	0.21774322	0.5180349	0.19962548	-0.7265775	0.25724944	0.5412161	0.32348245	-8.9	0.15262878838601007	0.20813614081742127
1118	-0.97374624	1.018885	0.21456544	0.5169492	0.19807787	-0.72636724	0.2554714	0.5365850999999999	0.32353908	-8.9	0.15155106958914863	0.20808600759428927
1119	-0.97382146	1.0211405	0.21139178	0.51571393	0.1965317	-0.7261099	0.25372428	0.53192586	0.32357377	-8.9	0.15045226833321465	0.20802850558624078
1120	-0.97391087	1.0233355	0.20822278	0.5143300999999999	0.19498739	-0.7258053000000001	0.25200936	0.52724004	0.32358626	-8.9	0.14933280207558525	0.2079636621239405
1121	-0.97401506	1.0254695	0.20505895	0.5127987	0.1934453	-0.7254531	0.25032797	0.52252936	0.32357615	-8.9	0.14819309049585982	0.20789152810638675
1122	-0.9741344	1.027542	0.20190084	0.511121	0.1919058	-0.7250531	0.2486815	0.5177956	0.32354316	-8.9	0.14703360105141536	0.20781214280360025
1123	-0.9742694	1.0295523	0.19874893	0.5092979999999999	0.19036928	-0.72460496	0.24707125	0.5130404000000001	0.3234869	-8.9	0.1458547500445896	0.2077255542253363
1124	-0.97442055	1.0315001	0.19560374	0.5073310999999999	0.18883608	-0.7241085	0.24549858	0.5082657	0.32340705	-8.9	0.14465703373379177	0.2076318353885451
1125	-0.9745883	1.0333846	0.19246577	0.5052214	0.18730657	-0.7235635	0.24396487	0.5034731	0.3233033	-8.89	0.1434408662869941	0.20753102472090243
1126	-0.97477305	1.0352055	0.18933551	0.50297046	0.18578108	-0.7229696	0.24247146	0.49866450000000007	0.32317528	-8.89	0.14220679156467014	0.20742320439169795
1127	-0.9749753	1.0369622	0.18621346	0.5005795999999999	0.18425994	-0.7223267	0.24101973	0.49384174	0.32302270000000005	-8.89	0.14095525929034763	0.20730843447838251
1128	-0.9751955	1.0386542	0.1831001	0.49805027	0.1827435	-0.72163445	0.23961103	0.48900655	0.32284522	-8.89	0.13968676678961858	0.20718679229359974
1129	-0.9754341	1.0402813	0.1799959	0.495384	0.18123208	-0.7208926999999999	0.23824674	0.48416084	0.3226425	-8.89	0.13840183681184556	0.2070583614638171
1130	-0.97569156	1.0418428	0.17690131	0.49258244	0.179726	-0.72010124	0.23692824	0.47930637	0.32241422	-8.89	0.13710095570329456	0.2069232179398169
1131	-0.97596824	1.0433385	0.17381684	0.48964712	0.17822559	-0.71925986	0.23565689	0.47444496	0.32216009999999995	-8.89	0.135784659502733	0.20678145573085518
1132	-0.97626454	1.0447681	0.17074293	0.48657984	0.17673112	-0.7183683000000001	0.23443407	0.46957847	0.32187977	-8.89	0.13445349540396795	0.20663316215586588
1133	-0.9765808	1.046131	0.16768004	0.48338225	0.17524293	-0.7174264	0.23326114	0.46470875	0.32157296	-8.89	0.13310798735532972	0.20647842231448768
1134	-0.9769175	1.047427	0.16462861	0.48005623	0.17376131	-0.71643394	0.23213948	0.45983762	0.32123932	-8.89	0.1317486869950697	0.20631734684110695
1135	-0.97727495	1.0486557	0.16158912	0.47660357	0.17228654	-0.7153908	0.23107047	0.45496693	0.32087859999999996	-8.88	0.1303761360053677	0.20615002573747152
1136	-0.97765344	1.0498171	0.15856197	0.47302619999999995	0.1708189	-0.7142967	0.23005547	0.45009849999999996	0.32049042	-8.88	0.12899093349475435	0.20597657179134288
1137	-0.9780534	1.0509105	0.15554765	0.46932602	0.16935867	-0.7131515	0.22909588	0.4452342000000001	0.3200745	-8.88	0.12759361132112293	0.20579708172344302
1138	-0.97847515	1.0519359	0.15254657	0.46550509999999995	0.16790615	-0.71195513	0.22819306	0.44037592	0.31963053	-8.88	0.12618477308137682	0.20561169410722516
1139	-0.9789189	1.052893	0.14955917	0.46156540000000007	0.16646157	-0.7107074000000001	0.22734834	0.4355255	0.31915826	-8.88	0.12476499694864909	0.20542050373707732
1140	-0.9793851	1.0537816	0.14658588	0.45750909999999995	0.16502523	-0.70940834	0.22656299	0.4306848	0.3186573	-8.88	0.12333483451726278	0.2052236481760893
1141	-0.9798739	1.0546017	0.1436271	0.45333829999999997	0.16359739	-0.7080579	0.22583827	0.42585567	0.31812742	-8.88	0.12189489151848688	0.20502126367257703
1142	-0.9803856	1.0553528	0.14068329999999998	0.44905517	0.16217828	-0.7066561	0.22517534	0.42103997	0.3175683	-8.88	0.12044571839160495	0.20481346951816368
1143	-0.98092055	1.0560348	0.13775483	0.44466197	0.16076818	-0.70520306	0.22457533	0.4162396	0.31697965	-8.88	0.11898786113145617	0.2046004115091833
1144	-0.981479	1.0566478	0.13484214	0.44016099999999997	0.15936734	-0.703699	0.22403932	0.41145640000000006	0.3163612	-8.88	0.11752190982589722	0.20438225602070614
1145	-0.9820611	1.0571914	0.13194567	0.43555453	0.157976	-0.7021439	0.22356834	0.40669229999999995	0.3157127	-8.87	0.11604843598139444	0.2041591237359757
1146	-0.9826671	1.0576657	0.1290658	0.430845	0.15659443	-0.7005380999999999	0.22316338	0.4019491	0.31503388	-8.87	0.11456801190802679	0.20393119230934817
1147	-0.9832973	1.0580704	0.12620296	0.42603472	0.15522282	-0.6988818	0.22282544	0.39722872	0.3143245	-8.87	0.11308116586678398	0.20369860670807885
1148	-0.9839518	1.0584056	0.12335751	0.42112622	0.15386145	-0.6971753	0.22255540000000001	0.39253297	0.31358436	-8.87	0.11158849341322158	0.20346153842099524
1149	-0.98463094	1.0586712	0.1205299	0.41612193	0.15251054	-0.6954189000000001	0.22235414	0.3878638	0.31281322	-8.87	0.11009054707706026	0.20322015811666402
1150	-0.98533475	1.0588671	0.11772051	0.41102440000000007	0.15117031	-0.69361293	0.22222254	0.38322306	0.31201085	-8.87	0.10858789810119632	0.2029746220614174
1151	-0.98606354	1.0589933	0.11492973	0.40583616	0.14984101	-0.69175786	0.22216135	0.37861258	0.3111771	-8.87	0.1070810966174147	0.20272512802221873
1152	-0.9868174	1.05905	0.112157956	0.40055984	0.14852284	-0.689854	0.22217138	0.3740343	0.31031176	-8.87	0.10557073560246108	0.20247184850904876
1153	-0.9875965	1.0590369	0.10940558	0.39519802	0.14721602	-0.68790203	0.22225331	0.36949	0.30941468	-8.87	0.10405732434316001	0.20221496518956686
1154	-0.98840106	1.0589541	0.10667299	0.38975337	0.1459208	-0.68590224	0.22240785	0.36498159999999996	0.30848566	-8.87	0.10254145492736816	0.20195466781665095
1155	-0.98923105	1.0588017	0.10396056	0.38422853	0.14463736	-0.6838553	0.22263566	0.36051092	0.30752453	-8.86	0.10102365122072007	0.20169113140735975
1156	-0.99008673	1.0585797	0.10126868	0.37862623	0.14336593	-0.6817616999999999	0.22293736	0.35607988	0.3065312	-8.86	0.09950450322321575	0.2014245677990243
1157	-0.9909682	1.0582883	0.09859773	0.37294915	0.14210673	-0.67962205	0.22331356	0.35169026	0.30550548	-8.86	0.09798455204596625	0.20115517418140474
1158	-0.9918755	1.0579275	0.09594808	0.36720005	0.14085993	-0.677437	0.22376479	0.34734398	0.30444726	-8.86	0.09646433888793945	0.2008831299093452
1159	-0.9928089	1.0574975	0.09332012	0.36138170000000003	0.13962577	-0.67520714	0.22429164	0.34304282	0.3033564	-8.86	0.09494443699461194	0.20060865912797862
1160	-0.9937682	1.0569983	0.090714216	0.35549688	0.13840443	-0.67293316	0.22489458	0.33878866	0.30223286	-8.86	0.09342538929880101	0.20033193969443217
1161	-0.9947537	1.05643	0.088130765	0.34954840000000004	0.13719611	-0.6706158	0.2255741	0.33458328	0.30107644	-8.86	0.09190772875657824	0.20005319084686535
1162	-0.99576545	1.0557928	0.08557012	0.34353912	0.136001	-0.6682556	0.22633068	0.33042857	0.29988709999999996	-8.86	0.09039203899068196	0.1997726094653852
1163	-0.9968034	1.055087	0.08303266	0.3374718	0.13481933	-0.66585356	0.22716475	0.32632628	0.29866472	-8.86	0.08887883860317654	0.1994904147165454
1164	-0.99786764	1.0543125	0.08051877	0.3313493	0.13365126	-0.66341025	0.22807670000000002	0.32227823	0.29740924	-8.86	0.08736867486021255	0.1992067947880896
1165	-0.9989583	1.0534698	0.0780288	0.32517442	0.13249701	-0.6609265000000001	0.22906691	0.3182862	0.29612055	-8.85	0.0858620974982198	0.19892198586718887
1166	-1.0000753	1.0525589	0.07556314	0.3189499	0.13135678	-0.65840316	0.23013572	0.31435204	0.29479864	-8.85	0.08435962429497613	0.19863618510671188
1167	-1.0012188	1.0515802	0.07312215	0.31267855	0.13023074	-0.65584105	0.23128349	0.31047744	0.2934434	-8.85	0.08286179054246691	0.19834960937663296
1168	-1.0023886	1.050534	0.070706196	0.3063631	0.12911911	-0.653241	0.23251049	0.30666423	0.2920548	-8.85	0.08136914882208253	0.19806247285461953
1169	-1.0035849	1.0494205	0.06831565	0.30000636	0.12802209	-0.65060383	0.233817	0.30291409999999996	0.29063275	-8.85	0.07988219268937853	0.19777498464805654
1170	-1.0048076	1.04824	0.06595087	0.29361108	0.12693985	-0.64793044	0.23520327	0.29922888	0.28917727	-8.85	0.07840145943634032	0.19748736738329467
1171	-1.0060567	1.0469929	0.06361222	0.28717998	0.12587261	-0.6452218000000001	0.23666953	0.29561020000000005	0.28768826	-8.85	0.0769274701792399	0.19719984067509033
1172	-1.0073322	1.0456797	0.06130008	0.28071576	0.124820545	-0.64247876	0.23821598	0.29205984	0.2861657	-8.85	0.07546073640903048	0.19691263055980132
1173	-1.008634	1.0443006	0.059014786	0.27422115	0.12378386400000001	-0.63970226	0.23984283	0.28857946	0.28460962	-8.85	0.07400178166317412	0.1966259315323737
1174	-1.0099622	1.0428562	0.056756712	0.26769885	0.122762755	-0.6368931999999999	0.24155022	0.2851708	0.28301993	-8.85	0.07255112025691053	0.19634000292799356
1175	-1.0113167	1.041347	0.054526214	0.2611515	0.12175741	-0.63405263	0.24333829	0.2818355	0.28139666	-8.84	0.07110925708428956	0.19605504981998734
1176	-1.0126973	1.0397733	0.05232363	0.25458172	0.12076801	-0.6311814	0.24520716	0.2785752	0.27973974	-8.84	0.0696766739928521	0.19577128312250947
1177	-1.0141044	1.0381358	0.050149277	0.24799216	0.11979476	-0.62828064	0.24715692	0.27539159999999996	0.2780492	-8.84	0.06825385307561577	0.19548895546056985
1178	-1.0155374	1.0364348	0.048003457	0.24138539	0.11883785	-0.6253512	0.24918766	0.27228627	0.27632508	-8.84	0.06684132171758356	0.19520825747218787
1179	-1.0169965	1.0346711	0.045886464	0.23476398	0.11789746	-0.6223941999999999	0.25129944	0.26926085	0.27456729999999996	-8.84	0.0654395399239163	0.19492944475054377
1180	-1.0184815	1.0328453	0.04379857	0.22813049	0.11697378	-0.61941063	0.2534923	0.26631692	0.272776	-8.84	0.06404902174628363	0.19465273239659286
1181	-1.0199925	1.0309578	0.041740034	0.22148746	0.116067	-0.6164015	0.2557662	0.26345605	0.2709512	-8.84	0.06267019903222655	0.19437835218618604
1182	-1.0215291	1.0290097	0.0397111	0.21483739999999998	0.11517730000000001	-0.61336786	0.25812122	0.26067978	0.26909304	-8.84	0.06130362237087675	0.19410653616785242
1183	-1.0230914	1.0270013	0.037712008	0.20818281	0.11430489	-0.61031073	0.26055726	0.2579897	0.26720157	-8.84	0.05994970380874295	0.19383750701094918
1184	-1.0246793	1.0249335	0.035742976	0.20152617	0.11344994	-0.6072313	0.2630743	0.25538734	0.26527697	-8.84	0.058608950022813584	0.19357151043187829
1185	-1.0262926	1.0228071	0.03380422	0.19486992	0.112612635	-0.6041305	0.2656723	0.25287414	0.26331937	-8.84	0.05728184931023492	0.19330877748832717
1186	-1.0279311	1.0206227	0.031895924	0.18821654	0.11179316	-0.6010095	0.2683511	0.2504516	0.2613289	-8.83	0.05596881778727893	0.19304952484880036
1187	-1.0295948	1.0183815	0.030018285	0.18156841	0.11099171	-0.59786934	0.2711107	0.24812117	0.25930583	-8.83	0.05467038470974392	0.19279401479905178
1188	-1.0312834	1.016084	0.02817147	0.174928	0.11020845	-0.5947111999999999	0.27395093	0.24588433	0.25725034	-8.83	0.05338698857374405	0.1925424621703615
1189	-1.0329968	1.0137314	0.026355647000000003	0.16829763	0.10944356	-0.5915362	0.27687168	0.24374245	0.2551626	-8.83	0.05211910596841093	0.19229512681857805
1190	-1.0347347	1.0113244	0.024570966	0.1616797	0.10869720599999999	-0.58834565	0.27987278	0.24169697	0.2530429	-8.83	0.05086717241311306	0.19205223664744275
1191	-1.0364972	1.0088642	0.022817576000000003	0.15507656	0.10796956	-0.5851407	0.28295407	0.23974924	0.25089154	-8.83	0.04963164167269559	0.19181405335969362
1192	-1.038284	1.0063516	0.021095615	0.14849055	0.107260786	-0.58192265	0.28611535	0.23790061	0.2487087	-8.83	0.04841295633629015	0.19158080573166839
1193	-1.0400947	1.003788	0.019405216	0.14192395	0.10657103	-0.5786927	0.28935647	0.23615243	0.24649473	-8.83	0.04721159857183838	0.19135276326747927
1194	-1.0419294	1.0011741	0.017746499	0.13537908	0.10590047400000001	-0.5754522	0.29267719999999997	0.23450595	0.24424994	-8.83	0.046027963454264326	0.1911301475534506
1195	-1.0437876	0.9985113	0.016119577	0.12885819999999998	0.10524924	-0.5722025	0.29607728	0.23296249	0.24197465	-8.83	0.044862516975796164	0.19091322839311956
1196	-1.0456693	0.99580055	0.014524563	0.12236356	0.10461749	-0.568945	0.2995565	0.23152323	0.23966919	-8.82	0.043715641167429604	0.19070224790639892
1197	-1.0475743	0.9930432	0.012961563999999998	0.115897425	0.104005374	-0.565681	0.30311453	0.23018938	0.23733392	-8.82	0.042587788398654514	0.19049746460154537
1198	-1.0495023	0.9902403	0.011430685	0.10946199999999999	0.10341304	-0.56241184	0.30675116	0.22896215	0.23496921	-8.82	0.041479380814158126	0.1902991186180405
1199	-1.051453	0.987393	0.009932021999999999	0.10305949	0.10284061	-0.559139	0.31046608	0.22784264	0.23257545	-8.82	0.040390813248548714	0.19010745972636925
1200	-1.0534263	0.9845028	0.00846567	0.09669208	0.10228823	-0.5558639	0.31425896	0.22683202	0.23015302	-8.82	0.03932251184909397	0.1899227460302246
1201	-1.0554217	0.98157084	0.007031723	0.09036194	0.10175602	-0.55258787	0.31812948	0.22593136	0.22770233	-8.82	0.0382749014297282	0.18974521112867793
1202	-1.0574393	0.97859836	0.005630273000000001	0.08407120400000001	0.10124411	-0.5493123000000001	0.32207733	0.22514176	0.22522379999999997	-8.82	0.03724835622299532	0.18957511454750844
1203	-1.0594786	0.9755867	0.004261404	0.07782202	0.10075259	-0.54603875	0.32610214	0.2244643	0.22271787	-8.82	0.036243293978227405	0.18941269391868168
1204	-1.0615395	0.9725371	0.0029251959999999997	0.07161651	0.1002816	-0.54276854	0.3302035	0.22390002	0.22018497	-8.82	0.03526009172900052	0.1892581893206462
1205	-1.0636216	0.96945095	0.001621738	0.06545675	0.099831246	-0.5395031	0.33438095	0.22344998	0.21762557	-8.82	0.03429916049079725	0.18911184000728554
1206	-1.0657247	0.96632946	0.000351103	0.05934482	0.09940162	-0.5362439	0.33863404	0.22311516	0.21504015	-8.81	0.03336085754267036	0.1889738769139809
1207	-1.0678486	0.963174	-0.000886642	0.053282786	0.09899282	-0.5329923000000001	0.34296224	0.22289659	0.21242919999999998	-8.81	0.03244556847633191	0.18884453521500202
1208	-1.0699928	0.9599858	-0.002091426	0.047272682	0.09860493	-0.52974963	0.34736496	0.22279523	0.2097932	-8.81	0.03155366199460517	0.18872402582359085
1209	-1.0721571	0.9567663	-0.003263185	0.041316524	0.09823804	-0.52651733	0.35184163	0.22281209	0.20713265	-8.81	0.030685509089718288	0.18861258481524112
1210	-1.0743413	0.95351666	-0.004401862	0.035416316	0.097892225	-0.5232967000000001	0.3563916	0.22294807	0.20444807	-8.81	0.029841453774573416	0.18851040643251146
1211	-1.0765451	0.95023835	-0.0055074	0.02957404	0.09756756	-0.5200892	0.36101428	0.22320415	0.20174	-8.81	0.029021850863104923	0.18841773515028623
1212	-1.0787681	0.94693255	-0.006579746	0.023791652000000003	0.097264096	-0.516896	0.36570890000000006	0.22358124	0.19900896	-8.81	0.028227058014207624	0.1883347455613239
1213	-1.0810101	0.94360065	-0.007618855	0.01807109	0.09698189	-0.51371855	0.37047476	0.22408022	0.19625549	-8.81	0.027457399597371427	0.1882616536345112
1214	-1.0832708	0.94024396	-0.008624686	0.012414244	0.096721	-0.5105582000000001	0.37531108	0.22470197	0.19348013	-8.81	0.02671318991490342	0.18819866210263625
1215	-1.0855497	0.9368638	-0.009597204	0.006822933000000001	0.09648146	-0.5074161	0.38021702	0.22544739	0.19068348	-8.81	0.025994782982286233	0.1881459424723766
1216	-1.0878468	0.93346137	-0.010536374	0.0012989219999999999	0.09626330000000001	-0.5042938	0.38519168	0.22631729999999997	0.1878661	-8.8	0.025302415566945388	0.18810370087155023
1217	-1.0901614	0.9300381	-0.011442165	-0.00415609	0.09606656	-0.50119245	0.39023408	0.22731256	0.18502857	-8.8	0.024636412973768444	0.18807210178728465
1218	-1.0924935	0.9265953	-0.012314556	-0.009540464	0.09589125	-0.49811345	0.39534327	0.22843397	0.18217146	-8.8	0.023997024060618082	0.18805133139999183
1219	-1.0948426	0.9231342	-0.013153528999999999	-0.014852622	0.095737405	-0.49505806	0.40051818	0.22968231	0.17929539	-8.8	0.023384525398532436	0.18804154459293507
1220	-1.0972084	0.91965616	-0.013959073	-0.020091038000000002	0.09560502	-0.49202755	0.4057577	0.23105828	0.17640096	-8.8	0.02279911953271485	0.18804291597631564
1221	-1.0995905	0.9161625	-0.014731178999999999	-0.025254255	0.09549412	-0.4890232	0.4110607	0.23256256	0.1734888	-8.8	0.02224105521249728	0.18805559511726613
1222	-1.1019888	0.9126545	-0.015469842	-0.03034086	0.09540470000000001	-0.48604634	0.416426	0.23419570000000003	0.17055951	-8.8	0.02171051051796468	0.18807974167472782
1223	-1.1044027	0.90913355	-0.01617506	-0.035349507	0.09533674	-0.48309818	0.42185244	0.23595822	0.16761373	-8.8	0.021207697242377387	0.1881154879313379
1224	-1.1068319	0.90560085	-0.01684684	-0.04027891	0.09529024	-0.48018003	0.42733869999999996	0.23785059	0.1646521	-8.8	0.020732754176415333	0.18816297680610264
1225	-1.1092762	0.90205777	-0.017485196	-0.045127843	0.09526518	-0.47729307	0.4328835	0.23987319	0.16167527	-8.8	0.02028584693504503	0.1882223403161117
1226	-1.1117351	0.89850557	-0.018090142	-0.04989512	0.095261514	-0.47443864	0.43848553	0.24202634	0.15868388	-8.79	0.01986709166553413	0.1882937026128226
1227	-1.1142083	0.89494556	-0.018661702	-0.054579616	0.09527921	-0.47161788	0.44414344	0.24431035	0.15567861	-8.79	0.01947662591566637	0.18837717973043958
1228	-1.1166955	0.891379	-0.019199900000000002	-0.05918027	0.09531822	-0.46883214	0.44985583	0.24672538	0.15266012	-8.79	0.01911452394382054	0.1884728833319417
1229	-1.1191962	0.88780725	-0.019704772	-0.06369606	0.09537849	-0.46608257	0.45562129999999995	0.24927159999999998	0.14962909	-8.79	0.018780905721550823	0.18858091181383682
1230	-1.1217102	0.8842316	-0.020176353	-0.06812602	0.09545995	-0.46337044	0.46143836	0.2519491	0.1465862	-8.79	0.018475804750132243	0.18870138565430186
1231	-1.1242371	0.8806534	-0.020614687	-0.072469264	0.09556253	-0.46069697	0.46730550000000004	0.2547579	0.14353213	-8.79	0.018199273311197927	0.18883438399169414
1232	-1.1267765	0.8770738	-0.021019824	-0.07672491	0.09568616	-0.45806336	0.47322127	0.257698	0.14046758	-8.79	0.017951364841420493	0.18897999644489258
1233	-1.1293281	0.87349427	-0.021391822	-0.08089217	0.095830746	-0.45547083	0.47918412	0.26076928	0.13739327	-8.79	0.017732081087551546	0.18913831413653678
1234	-1.1318916	0.869916	-0.021730764	-0.08497028	0.0959962	-0.45292062	0.48519248	0.26397163	0.13430989	-8.79	0.01754143884285142	0.1893094036669146
1235	-1.1344666	0.8663403	-0.02203674	-0.08895855	0.09618243	-0.45041388	0.49124473	0.26730487	0.13121817	-8.79	0.017379406830817335	0.18949333441525565
1236	-1.1370529	0.8627684	-0.022309866	-0.09285631	0.09638932	-0.44795185	0.4973393	0.2707687	0.12811883	-8.78	0.01724596022197129	0.18969017483688444
1237	-1.1396499	0.8592016	-0.022550255	-0.09666296	0.096616775	-0.44553572	0.50347453	0.2743629	0.1250126	-8.78	0.017141068008541517	0.18989996477613832
1238	-1.1422575	0.8556412	-0.022758048	-0.10037795	0.09686467	-0.44316664	0.5096488	0.27808702	0.12190023	-8.78	0.017064646247358532	0.19012277318816695
1239	-1.1448752	0.85208845	-0.022933396	-0.104000755	0.097132884	-0.44084582	0.5158604	0.28194073	0.11878246	-8.78	0.01701664284279379	0.1903586351432934
1240	-1.1475028	0.84854454	-0.023076456000000002	-0.10753094	0.09742129	-0.4385743	0.5221076	0.28592357	0.11566003400000001	-8.78	0.01699695067338393	0.1906075820312582
1241	-1.1501399	0.8450109	-0.023187406	-0.11096808	0.09772974	-0.43635327	0.52838886	0.290035	0.11253372	-8.78	0.0170055014212782	0.19086965910654477
1242	-1.1527863	0.84148854	-0.023266433	-0.11431183	0.098058105	-0.43418372	0.5347025	0.29427454	0.10940427	-8.78	0.017042190809973812	0.19114487542991584
1243	-1.1554415	0.83797896	-0.02331374	-0.11756186	0.09840623	-0.43206674	0.5410468	0.29864153	0.10627245	-8.78	0.017106900720587834	0.19143326534174662
1244	-1.1581053	0.83448327	-0.023329556	-0.12071792	0.098773964	-0.43000332	0.5474201999999999	0.30313534	0.10313902	-8.78	0.017199526633721228	0.1917348244778374
1245	-1.1607772	0.8310027	-0.02331411	-0.12377978	0.09916114	-0.42799449999999994	0.5538211	0.3077553	0.10000472	-8.78	0.017319930117831752	0.19204957067169312
1246	-1.1634572	0.82753867	-0.023267642	-0.12674728	0.0995676	-0.4260412	0.5602478	0.31250066	0.096870296	-8.78	0.017467971986853695	0.19237751557394137
1247	-1.1661447	0.8240922	-0.023190409	-0.12962025	0.09999316	-0.42414442	0.5666986999999999	0.31737062	0.0937365	-8.77	0.01764348685317313	0.19271864378969336
1248	-1.1688395	0.82066464	-0.023082681	-0.13239864	0.10043763	-0.42230505	0.5731721	0.32236440000000005	0.09060404400000001	-8.77	0.017846332510050453	0.19307293321890853
1249	-1.1715412	0.81725717	-0.022944733999999998	-0.13508236	0.10090082	-0.42052397	0.57966644	0.32748109999999997	0.08747368	-8.77	0.018076325324395057	0.19344038330482935
1250	-1.1742495	0.81387097	-0.022776868	-0.13767144	0.10138254	-0.41880205	0.58618003	0.3327198	0.08434613	-8.77	0.018333286510657416	0.19382095381505435
1251	-1.1769642	0.8105072	-0.022579389	-0.14016589999999998	0.101882555	-0.41714007	0.59271127	0.33807957	0.08122211	-8.77	0.01861701783626303	0.19421461734322823
1252	-1.1796848	0.80716693	-0.022352612	-0.1425658	0.10240067	-0.41553882	0.5992586	0.3435594	0.078102335	-8.77	0.01892732764744737	0.19462133301140883
1253	-1.182411	0.80385137	-0.02209687	-0.14487128	0.10293663	-0.41399908	0.60582036	0.34915830000000003	0.07498752	-8.77	0.01926399895711262	0.19504105244438205
1254	-1.1851424	0.80056155	-0.0218125	-0.14708248	0.10349023	-0.41252157	0.612395	0.3548751	0.07187839	-8.77	0.019626813266533746	0.1954737186838722
1255	-1.1878788	0.7972986	-0.021499855	-0.14919960000000002	0.104061216	-0.41110699999999994	0.6189809000000001	0.36070874	0.06877562400000001	-8.77	0.020015532009802935	0.19591928391320232
1256	-1.1906198	0.79406357	-0.021159297	-0.1512229	0.10464933	-0.40975603	0.6255764	0.36665806	0.06567993	-8.77	0.020429914977600105	0.1963776645735548
1257	-1.1933651	0.79085743	-0.020791205	-0.15315264	0.105254315	-0.40846932	0.63218	0.3727219	0.06259201	-8.76	0.020869710802985303	0.19684880058964957
1258	-1.1961143	0.78768134	-0.020395958999999998	-0.15498915	0.1058759	-0.4072475	0.63879	0.37889904	0.059512552	-8.76	0.02133465805441623	0.19733261415566183
1259	-1.1988671	0.7845361	-0.019973961999999998	-0.15673278	0.10651381	-0.40609115	0.645405	0.38518813	0.05644225	-8.76	0.021824482075547956	0.19782901612503975
1260	-1.2016231	0.7814229	-0.019525623	-0.1583839	0.10716777	-0.4050009	0.6520232	0.39158788	0.05338178	-8.76	0.022338893101504862	0.1983379155826489
1261	-1.2043818	0.7783426	-0.019051367	-0.15994297	0.10783748	-0.40397722	0.6586430999999999	0.39809690000000003	0.050331824000000004	-8.76	0.022877614233045775	0.19885920172785013
1262	-1.2071432	0.7752962	-0.018551622	-0.16141044	0.108522646	-0.4030207	0.665263	0.40471372	0.04729305599999999	-8.76	0.023440298191087512	0.1993927897584312
1263	-1.2099067	0.77228457	-0.018026827	-0.16278678	0.10922295	-0.40213186	0.6718813	0.41143690000000005	0.04426615	-8.76	0.024026633675872808	0.19993855447869888
1264	-1.2126721	0.76930875	-0.017477449	-0.16407253	0.10993807	-0.40131113	0.6784964	0.4182648	0.041251767	-8.76	0.024636284387644463	0.20049639299514188
1265	-1.2154388	0.76636946	-0.016903952	-0.16526817	0.11066766	-0.40055904	0.68510664	0.42519593	0.038250572999999996	-8.76	0.025268917804423013	0.20106615306719364
1266	-1.2182066	0.7634676	-0.01630682	-0.16637427	0.111411385	-0.399876	0.6917103	0.43222862	0.035263237	-8.76	0.02592415753601414	0.2016477091161365
1267	-1.2209753	0.760604	-0.015686544	-0.16739136	0.11216889	-0.39926246	0.69830585	0.43936116	0.032290407	-8.75	0.02660163190281846	0.20224093717184013
1268	-1.2237442	0.75777954	-0.015043623999999998	-0.16832004	0.112939805	-0.3987188	0.70489156	0.44659185	0.029332737999999997	-8.75	0.02730098596166652	0.20284566923352798
1269	-1.226513	0.7549948	-0.014378572	-0.16916089	0.113723755	-0.39824548	0.7114659000000001	0.4539189	0.02639088	-8.75	0.028021808275855185	0.20346176453313206
1270	-1.2292817	0.75225055	-0.013691913	-0.16991448	0.11452036	-0.39784282	0.71802706	0.4613405	0.023465478999999997	-8.75	0.02876367492030844	0.20408906441174116
1271	-1.2320495	0.74954754	-0.012984178	-0.17058146	0.115329236	-0.3975112	0.72457355	0.46885473	0.020557178	-8.75	0.029526214662451852	0.20472739394455697
1272	-1.2348161	0.74688643	-0.012255911000000001	-0.17116243	0.11614998	-0.397251	0.7311036	0.47645974	0.017666608	-8.75	0.03030899386661444	0.2053765779194442
1273	-1.2375813	0.7442679	-0.011507663999999999	-0.171658	0.11698216	-0.39706254	0.73761564	0.48415357	0.014794406999999999	-8.75	0.031111577873870835	0.20603645281195967
1274	-1.2403446	0.7416924	-0.010739996000000002	-0.1720688	0.1178254	-0.39694609999999997	0.74410796	0.49193418	0.011941203000000001	-8.75	0.0319335141364068	0.20670682671193422
1275	-1.2431056	0.73916084	-0.009953479	-0.17239549999999998	0.11867924	-0.396902	0.7505789	0.49979952	0.00910762	-8.75	0.03277438742164782	0.20738749920895239
1276	-1.2458642	0.73667353	-0.009148683000000001	-0.17263871	0.119543284	-0.39693055	0.7570268	0.5077475	0.006294276	-8.75	0.033633699778683135	0.2080782888747947
1277	-1.2486194	0.7342311	-0.008326178	-0.17279911	0.120417066	-0.39703205	0.76345	0.5157759	0.003501792	-8.74	0.0345110107966444	0.2087789653814166
1278	-1.2513714	0.7318342	-0.007486547	-0.1728774	0.12130015	-0.39720672	0.7698469	0.52388275	0.000730782	-8.74	0.0354058560595025	0.20948935576868696
1279	-1.2541196	0.72948307	-0.00663037	-0.17287429	0.12219209	-0.39745486	0.77621573	0.53206563	-0.002018153	-8.74	0.03631769004011705	0.21020923288768553
1280	-1.2568636	0.7271784	-0.005758233000000001	-0.17279049999999999	0.12309242	-0.39777670000000004	0.7825549	0.5403223	-0.0047444259999999995	-8.74	0.03724606241547649	0.2109383703919253
1281	-1.259603	0.72492063	-0.0048707229999999995	-0.17262682	0.12400067	-0.39817247	0.7888626999999999	0.54865056	-0.0074474630000000005	-8.74	0.038190451213996036	0.21167656106678742
1282	-1.2623376	0.7227101	-0.003968432	-0.17238404	0.12491636	-0.39864240000000006	0.79513747	0.557048	-0.010126706	-8.74	0.03915030661913045	0.21242357274495846
1283	-1.2650669	0.7205472	-0.003051952	-0.17206295	0.12583901	-0.39918667	0.80137753	0.56551236	-0.012781603	-8.74	0.04012511801588271	0.21317918185431828
1284	-1.2677904	0.71843237	-0.002121885	-0.17166439	0.12676816	-0.39980552	0.80758125	0.57404107	-0.015411616000000001	-8.74	0.04111433323370023	0.21394314179658527
1285	-1.2705079	0.716366	-0.001178827	-0.17118925	0.12770328	-0.4004991	0.8137469	0.5826318	-0.018016217	-8.74	0.04211740525706991	0.21471521770914317
1286	-1.2732191	0.71434826	-0.00022338599999999998	-0.17063841	0.12864389999999998	-0.40126765	0.819873	0.59128207	-0.020594900000000003	-8.74	0.04313375244515988	0.2154951827863988
1287	-1.2759236	0.7123794	0.0007438289999999999	-0.17001277	0.12958951	-0.40211126	0.82595766	0.59998935	-0.02314716	-8.73	0.04416277169201999	0.2162827745569048
1288	-1.278621	0.71045965	0.001722196	-0.16931329999999997	0.13053961	-0.40303004	0.8319993	0.6087511999999999	-0.025672503	-8.73	0.0452039060260654	0.21707773918584103
1289	-1.2813109	0.70858914	0.002711085	-0.16854092	0.13149370000000002	-0.40402395	0.8379963	0.6175649000000001	-0.028170447999999997	-8.73	0.04625654307261489	0.21787981949522758
1290	-1.283993	0.7067679	0.0037098559999999997	-0.16769664	0.13245125	-0.40509304	0.8439469999999999	0.62642807	-0.030640527999999997	-8.73	0.04732009765853542	0.2186887482663551
1291	-1.2866669	0.704996	0.0047178540000000005	-0.16678146	0.13341177	-0.4062372	0.8498496999999999	0.6353379	-0.03308228	-8.73	0.048393933742479106	0.21950424250784425
1292	-1.2893323	0.70327336	0.0057344169999999995	-0.16579637	0.13437471	-0.40745634	0.8557027	0.6442918000000001	-0.035495266	-8.73	0.04947741514873251	0.22032603636317125
1293	-1.2919888	0.7016	0.006758865	-0.16474243	0.13533956	-0.40875027	0.8615045	0.65328723	-0.037879054	-8.73	0.050569951835947674	0.22115386329339157
1294	-1.2946361	0.69997585	0.007790506	-0.16362065	0.1363058	-0.41011882	0.8672533000000001	0.6623214	-0.040233213	-8.73	0.051670893429443365	0.2219874160717368
1295	-1.2972739	0.6984006	0.008828643	-0.16243212	0.13727288	-0.41156170000000003	0.8729475	0.67139167	-0.042557332999999996	-8.73	0.05277958692921955	0.2228264152812084
1296	-1.2999017	0.6968743	0.009872562	-0.16117787	0.13824029999999998	-0.41307864	0.87858546	0.6804954000000001	-0.044851	-8.73	0.05389542318281726	0.2236705783715431
1297	-1.3025192	0.69539654	0.010921546	-0.15985903	0.13920747	-0.41466928	0.8841655999999999	0.6896298000000001	-0.04711383	-8.72	0.05501773514630803	0.2245195910257737
1298	-1.3051262	0.69396716	0.011974855	-0.15847668	0.14017388	-0.41633326	0.8896860999999999	0.69879234	-0.049345423	-8.72	0.056145865041914184	0.22537317787453992
1299	-1.3077221	0.6925858	0.013031743	-0.15703192	0.14113900000000001	-0.4180701	0.8951455	0.7079802	-0.051545415	-8.72	0.057279193582811146	0.22623101752140973
1300	-1.3103068	0.69125223	0.014091451999999999	-0.15552591	0.14210224	-0.41987932	0.9005421	0.71719074	-0.05371344	-8.72	0.058417034011895096	0.22709282576481804
1301	-1.3128797	0.689966	0.015153213	-0.15395975	0.1430631	-0.42176032	0.9058742000000001	0.7264212	-0.055849142000000004	-8.72	0.05955876026456367	0.22795826717072667
1302	-1.3154407	0.68872666	0.016216243	-0.15233462	0.14402099	-0.42371255	0.91114026	0.7356689000000001	-0.057952172999999996	-8.72	0.06070367320387101	0.22882705264528402
1303	-1.3179891	0.6875339	0.017279746000000002	-0.15065166	0.14497541	-0.42573532	0.9163386	0.7449311	-0.060022198	-8.72	0.06185116467735801	0.2296988506747386
1304	-1.3205248	0.6863871	0.018342925	-0.14891210000000002	0.14592578	-0.42782795	0.92146766	0.7542051	-0.06205889	-8.72	0.06300053721474543	0.23057335244172386
1305	-1.3230475	0.685286	0.019404955	-0.14711711	0.14687160000000002	-0.4299897	0.9265258	0.7634882	-0.06406193	-8.72	0.06415114241551716	0.23145025632011554
1306	-1.3255566	0.6842298	0.020465015	-0.14526789	0.14781232	-0.43221983	0.9315114	0.7727776	-0.06603102	-8.72	0.06530230558975217	0.23232921221325128
1307	-1.3280518	0.68321806	0.021522278	-0.14336567	0.14874746	-0.43451756	0.93642294	0.7820706999999999	-0.06796584	-8.72	0.06645339604752941	0.233209911761616
1308	-1.3305329	0.6822502	0.022575902000000002	-0.14141168	0.14967649	-0.4368821	0.9412588	0.79136467	-0.06986613	-8.71	0.06760369391805351	0.234092046961785
1309	-1.3329992	0.68132555	0.02362504	-0.13940714	0.1505989	-0.4393126	0.94601744	0.80065686	-0.071731575	-8.71	0.06875258337961832	0.23497526771034263
1310	-1.3354506	0.6804436	0.024668837000000002	-0.13735335	0.15151422	-0.44180820000000004	0.95069724	0.8099445	-0.07356191	-8.71	0.06989936362861124	0.23585926971926727
1311	-1.3378866	0.6796035	0.025706436000000003	-0.13525152	0.15242197	-0.44436800000000004	0.95529675	0.81922495	-0.07535685	-8.71	0.07104340901903958	0.23674371254465057
1312	-1.3403068	0.6788047	0.02673697	-0.13310297	0.15332165	-0.44699115	0.95981437	0.82849544	-0.07711615	-8.71	0.07218401074729071	0.23762827945848541
1313	-1.3427109	0.6780464	0.027759565	-0.13090895	0.15421282	-0.44967666	0.96424854	0.83775324	-0.07883954	-8.71	0.07332050752137925	0.238512640598931
1314	-1.3450983	0.67732793	0.028773343	-0.12867075	0.155095	-0.45242366	0.9685978000000001	0.84699565	-0.080526784	-8.71	0.07445225254027303	0.23939645733678586
1315	-1.3474687	0.6766485	0.02977742	-0.12638965	0.15596773	-0.45523109999999994	0.97286093	0.85622007	-0.08217763	-8.71	0.07557861486599393	0.24027942993609694
1316	-1.3498218	0.67600733	0.030770909	-0.12406689	0.15683058	-0.45809805	0.9770363999999999	0.8654235999999998	-0.08379186	-8.71	0.07669891260707258	0.24116121326152076
1317	-1.3521572	0.67540365	0.031752907000000004	-0.12170371	0.15768312	-0.4610235	0.9811231	0.87460375	-0.085369244	-8.71	0.07781253804775322	0.2420415197445486
1318	-1.3544743	0.6748366	0.03272252	-0.11930135	0.15852489	-0.46400640000000004	0.9851198	0.88375765	-0.08690956	-8.7	0.07891886887537639	0.24291999399468625
1319	-1.3567729	0.6743053	0.033678845	-0.116861016	0.15935546	-0.4670457	0.9890254	0.8928826999999999	-0.088412605	-8.7	0.08001727823982067	0.24379635282377185
1320	-1.3590524	0.673809	0.034620963	-0.11438392	0.16017443	-0.47014037	0.9928388000000001	0.9019763000000001	-0.08987817	-8.7	0.08110717836072798	0.24467027101358477
1321	-1.3613126	0.67334676	0.03554797	-0.11187127	0.16098136	-0.4732893	0.9965591	0.9110357	-0.09130607	-8.7	0.08218795778849283	0.24554145574310518
1322	-1.3635529	0.67291766	0.03645894	-0.10932425	0.16177586	-0.47649142	1.0001853	0.9200584	-0.09269609	-8.7	0.08325905289779666	0.2464095886698846
1323	-1.3657728	0.67252076	0.037352953	-0.106744014	0.1625575	-0.47974570000000005	1.0037163	0.9290419	-0.09404807	-8.7	0.08431986470673285	0.24727435783387944
1324	-1.3679721	0.67215514	0.03822909	-0.104131736	0.16332592	-0.48305094	1.0071516999999999	0.93798363	-0.09536182	-8.7	0.08536987225406899	0.24813550074990556
1325	-1.3701503	0.6718199	0.039086413	-0.10148856	0.16408072	-0.48640606	1.0104905	0.94688106	-0.096637174	-8.7	0.08640849962508139	0.24899271024499572
1326	-1.3723071	0.6715141	0.039923996	-0.09881564	0.16482154	-0.48980993	1.013732	0.95573175	-0.09787397	-8.7	0.08743519752520412	0.24984570379444734
1327	-1.3744416	0.67123663	0.040740896	-0.09611409	0.16554803	-0.49326143	1.0168754999999998	0.9645333	-0.09907205	-8.7	0.0884494629518568	0.25069417226331225
1328	-1.3765539	0.6709866	0.041536182000000005	-0.09338503	0.16625984	-0.49675933	1.0199203000000001	0.97328323	-0.10023126	-8.69	0.08945073685336985	0.25153784985669225
1329	-1.3786432	0.670763	0.042308904	-0.09062957	0.16695663	-0.5003025	1.0228661000000001	0.98197925	-0.10135147	-8.69	0.09043857829434544	0.2523764560508229
1330	-1.3807092	0.6705647	0.043058115999999994	-0.08784879	0.1676381	-0.50388974	1.0257120000000002	0.99061894	-0.10243254	-8.69	0.09141240286652628	0.25320970204969684
1331	-1.3827515	0.6703908	0.04378287	-0.08504377	0.16830388	-0.50751984	1.0284578000000002	0.99920005	-0.10347435	-8.69	0.09237177332185537	0.25403733351997276
1332	-1.3847696	0.6702401	0.044482216	-0.082215585	0.1689537	-0.5111916	1.0311029	1.0077201999999998	-0.10447678	-8.69	0.09331617736576674	0.2548590626855745
1333	-1.386763	0.67011166	0.045155223	-0.07936528	0.16958725	-0.5149039000000001	1.0336468	1.0161773	-0.10543971	-8.69	0.09424515139361572	0.2556746276511679
1334	-1.3887312	0.6700043	0.04580097	-0.07649393	0.17020422	-0.5186554	1.0360894	1.0245689	-0.106363036	-8.69	0.0951582434441698	0.2564837587840344
1335	-1.390674	0.669917	0.04641855	-0.07360252	0.17080434	-0.52244496	1.0384301	1.0328931000000001	-0.107246675	-8.69	0.09605499193345816	0.25728620646332795
1336	-1.3925908	0.6698486	0.047007087999999995	-0.07069211	0.17138731	-0.52627134	1.0406687	1.0411475000000001	-0.10809056	-8.69	0.09693493863409763	0.25808170447353035
1337	-1.3944811	0.669798	0.047565706	-0.06776368599999999	0.1719529	-0.5301332	1.042805	1.0493298999999998	-0.10889462	-8.69	0.09779766151767302	0.25886998942936307
1338	-1.3963443	0.66976404	0.048093554000000004	-0.06481826	0.17250079999999998	-0.53402925	1.0448387	1.0574385	-0.1096588	-8.68	0.09864277575731742	0.259650807651954
1339	-1.3981804	0.6697457	0.048589792	-0.06185681	0.17303078	-0.5379584	1.0467697	1.0654709	-0.11038308599999999	-8.68	0.09946979934528946	0.26042393428927074
1340	-1.3999884	0.66974163	0.04905359	-0.058880307	0.17354259	-0.5419191999999999	1.0485978	1.0734253999999999	-0.111067444	-8.68	0.10027840518857149	0.26118909679979013
1341	-1.4017682	0.66975087	0.049484134000000006	-0.05588971	0.17403597	-0.5459105	1.0503228999999998	1.0812997	-0.11171187	-8.68	0.10106814285823225	0.2619460641719688
1342	-1.4035193	0.6697721	0.04988063	-0.05288596	0.17451069	-0.5499309	1.0519450000000001	1.0890918	-0.11231637	-8.68	0.1018386339692688	0.26269458951415664
1343	-1.405241	0.6698042	0.05024229	-0.049869988	0.17496651	-0.55397916	1.0534638	1.0967999	-0.11288096	-8.68	0.10258951053977457	0.26343442478886786
1344	-1.4069332	0.669846	0.05056834599999999	-0.046842705	0.17540322	-0.55805403	1.0548796999999999	1.104422	-0.11340567	-8.68	0.10332040787208725	0.26416536976979005
1345	-1.4085951	0.6698963	0.05085804	-0.043805018	0.17582060000000002	-0.5621541999999999	1.0561923	1.1119561000000002	-0.11389053	-8.68	0.10403094571814984	0.2648871478086439
1346	-1.4102263	0.6699538	0.05111063	-0.04075782	0.17621842	-0.5662782	1.0574018	1.1194005	-0.11433562	-8.68	0.10472079866970488	0.26559954625993476
1347	-1.4118265	0.6700174	0.051325377	-0.03770199	0.1765965	-0.570425	1.0585083	1.1267532	-0.11474101	-8.68	0.10538958965440877	0.26630234303078804
1348	-1.413395	0.67008585	0.05150157	-0.034638397	0.17695464	-0.574593	1.0595118000000001	1.1340125	-0.11510680599999999	-8.67	0.10603701190999687	0.266995303824351
1349	-1.4149317	0.6701579	0.0516385	-0.031567898	0.17729269	-0.57878107	1.0604126	1.1411765	-0.11543312	-8.67	0.10666271738479954	0.26767822664676805
1350	-1.4164358	0.67023253	0.051735472000000005	-0.028491342000000003	0.17761044	-0.5829879	1.0612108	1.1482434	-0.11572008	-8.67	0.10726638740698921	0.2683508925930417
1351	-1.4179071	0.6703085	0.051791805999999996	-0.025409552999999998	0.1779078	-0.5872121	1.0619065	1.1552116000000001	-0.115967825	-8.67	0.10784773110319011	0.26901308595075435
1352	-1.419345	0.6703847	0.05180682599999999	-0.02232335	0.17818457	-0.5914524	1.0624997999999999	1.1620792	-0.11617652	-8.67	0.1084064233132019	0.2696645860572713
1353	-1.4207493	0.67046005	0.051779877	-0.019233545	0.17844063	-0.5957074	1.0629911	1.1688448	-0.11634635	-8.67	0.10894220562876723	0.27030522345136365
1354	-1.4221194	0.6705334	0.051710307999999996	-0.016140927	0.17867589	-0.5999759	1.0633806000000001	1.1755065	-0.11647750000000001	-8.67	0.1094547789568685	0.27093477422792267
1355	-1.423455	0.6706037	0.05159748	-0.013046272	0.17889021	-0.60425645	1.0636686000000002	1.1820627000000001	-0.11657017	-8.67	0.10994386562309778	0.2715530528940693
1356	-1.4247556	0.67066985	0.051440753	-0.009950341	0.17908351	-0.6085478	1.0638553	1.188512	-0.11662457	-8.67	0.11040923693495347	0.2721598629588278
1357	-1.4260207	0.6707308	0.05123952	-0.0068538769999999995	0.1792557	-0.6128486	1.063941	1.1948526000000002	-0.11664095	-8.67	0.1108506089751316	0.2727550044797732
1358	-1.4272503	0.6707854	0.05099317	-0.0037576159999999996	0.17940667	-0.6171575	1.0639261999999998	1.201083	-0.11661954	-8.67	0.11126772722426348	0.2733383092096456
1359	-1.4284437	0.6708327	0.050701107999999995	-0.000662273	0.1795364	-0.62147313	1.0638111000000001	1.2072017	-0.11656061599999999	-8.66	0.11166036803377619	0.2739095823841123
1360	-1.4296005	0.67087156	0.050362743	0.002431444	0.17964481	-0.6257943	1.0635961	1.2132074	-0.11646443	-8.66	0.11202831617628647	0.27446865284745614
1361	-1.4307204	0.67090094	0.049977504000000006	0.005522835	0.17973185	-0.63011956	1.0632816999999999	1.2190986000000001	-0.116331264	-8.66	0.112371350822347	0.27501535243343217
1362	-1.4318031	0.67091984	0.04954482	0.008611218	0.1797975	-0.6344476	1.0628684	1.224874	-0.11616141	-8.66	0.11268929514509075	0.27554951243286824
1363	-1.4328482	0.6709272	0.04906414	0.011695918999999999	0.17984176	-0.6387771	1.0623566	1.2305326	-0.11595518	-8.66	0.11298197227114191	0.27607099458773726
1364	-1.4338553	0.67092204	0.04853495	0.014776265	0.17986462	-0.64310676	1.061747	1.2360731000000003	-0.11571288	-8.66	0.1132492267508952	0.27657963849885425
1365	-1.4348241	0.67090327	0.047956727000000005	0.0178516	0.17986612	-0.6474350999999999	1.0610399	1.2414943	-0.11543484	-8.66	0.1134908737109748	0.277075283983552
1366	-1.4357543	0.67087	0.047328985999999997	0.020921266	0.17984632	-0.6517609999999999	1.0602363000000001	1.2467953	-0.115121394	-8.66	0.11370683165784712	0.2775578288108472
1367	-1.4366454	0.6708212	0.046651244	0.023984607	0.17980526	-0.6560829	1.0593365	1.2519749	-0.11477289	-8.66	0.1138969469196845	0.2780270895226094
1368	-1.4374971	0.6707559	0.045923047	0.02704096	0.17974304	-0.6603996999999999	1.0583415	1.2570325	-0.114389695	-8.66	0.1140611595352546	0.2784829912633022
1369	-1.4383093	0.6706733	0.045143935999999996	0.03008966	0.17965974	-0.66470975	1.0572517	1.261967	-0.113972165	-8.65	0.11419934665443592	0.2789253809646637
1370	-1.4390814	0.6705723	0.044313487	0.03313003	0.17955546	-0.6690118	1.0560678	1.2667774	-0.11352069999999999	-8.65	0.11431139193873426	0.2793541177335915
1371	-1.4398134	0.67045206	0.04343127	0.03616139	0.17943032	-0.67330444	1.0547906999999999	1.2714633	-0.11303566400000001	-8.65	0.11439728431580604	0.27976913364588046
1372	-1.4405047	0.6703117	0.04249689	0.039183047	0.17928448	-0.6775861999999999	1.0534213	1.2760236999999999	-0.11251747599999999	-8.65	0.11445697335930036	0.28017029190486725
1373	-1.4411551	0.6701503	0.04150995	0.042194302999999996	0.17911805	-0.68185574	1.05196	1.2804583	-0.111966535	-8.65	0.11449039244131809	0.28055749725245693
1374	-1.4417642	0.66996694	0.040470067	0.045194462000000005	0.1789312	-0.6861116	1.050408	1.2847663	-0.11138327	-8.65	0.11449753995721437	0.2809306492850342
1375	-1.442332	0.6697608	0.03937688	0.048182804	0.17872413	-0.6903523	1.0487659	1.2889472	-0.11076808	-8.65	0.11447836976746285	0.2812896556710651
1376	-1.442858	0.669531	0.03823003	0.05115862	0.17849697	-0.69457644	1.0470347	1.2930007	-0.11012142	-8.65	0.1144329074457126	0.2816344267194785
1377	-1.443342	0.6692767	0.037029188	0.054121222000000004	0.17824996	-0.69878244	1.0452152	1.2969263	-0.109443724	-8.65	0.11436116109791396	0.2819648784341027
1378	-1.4437838	0.6689971	0.03577403	0.05706996	0.17798329999999998	-0.7029689	1.0433085	1.3007238	-0.10873545	-8.65	0.11426317654061213	0.2822809508455503
1379	-1.4441829	0.6686913	0.034464247999999996	0.060004193	0.17769720000000003	-0.70713425	1.0413153	1.3043928	-0.10799707	-8.64	0.11413898063686119	0.28258252875940476
1380	-1.4445393	0.6683585	0.03309956	0.06292333	0.17739189	-0.71127695	1.0392367	1.3079333	-0.10722905	-8.64	0.11398866402491252	0.2828695807335548
1381	-1.4448526	0.66799796	0.03167967	0.06582679599999999	0.17706764	-0.7153955	1.0370735	1.3113451	-0.10643187	-8.64	0.11381230019055856	0.28314201184441323
1382	-1.4451226	0.66760874	0.030204326	0.06871406	0.17672467	-0.7194884	1.0348269	1.3146282	-0.10560603	-8.64	0.11360998492709012	0.2833997823459316
1383	-1.445349	0.66719013	0.02867326	0.07158462	0.17636326	-0.72355396	1.0324975	1.3177826000000001	-0.10475202	-8.64	0.11338182405363297	0.2836428040770374
1384	-1.4455316	0.6667413	0.027086234	0.07443799	0.17598368	-0.7275906	1.0300868	1.3208083000000002	-0.10387035	-8.64	0.11312797320843848	0.2838710486606926
1385	-1.4456702	0.66626155	0.025443012	0.07727373	0.17558621	-0.7315968	1.0275953000000002	1.3237056	-0.10296153	-8.64	0.1128485365207113	0.28408445671506194
1386	-1.4457645	0.6657501	0.023743378	0.08009142400000001	0.17517114	-0.73557097	1.0250242	1.3264743	-0.10202609	-8.64	0.11254365852017213	0.2842829570985756
1387	-1.4458144	0.66520625	0.02198712	0.08289069	0.17473873	-0.7395114	1.0223745000000002	1.329115	-0.10106455	-8.64	0.11221355249106517	0.2844665329452316
1388	-1.4458194	0.6646293	0.020174062	0.08567116	0.17428933	-0.7434164000000001	1.0196471999999999	1.331628	-0.10007744	-8.64	0.1118584238519999	0.28463512907948924
1389	-1.4457794	0.6640185	0.018304069	0.088432506	0.17382324	-0.7472846	1.0168433000000001	1.3340133	-0.09906532	-8.63	0.11147839599833172	0.2847887068700617
1390	-1.4456944	0.66337335	0.016377026	0.09117444	0.17334075	-0.7511142	1.0139638000000002	1.3362718	-0.09802873	-8.63	0.11107375450370961	0.28492726437705523
1391	-1.4455639	0.6626932	0.014392863999999998	0.09389666	0.17284222	-0.7549037	1.0110097	1.3384033000000002	-0.09696822	-8.63	0.11064467934487915	0.28505071939172794
1392	-1.445388	0.6619774	0.012351543999999999	0.096598886	0.17232795	-0.7586514	1.0079821	1.3404089	-0.095884345	-8.63	0.11019145398179796	0.2851591064561045
1393	-1.4451661	0.6612254	0.010253058	0.09928086400000001	0.17179829	-0.7623558000000001	1.004882	1.3422887	-0.09477769	-8.63	0.10971429883565603	0.2852523608632223
1394	-1.4448982	0.66043663	0.008097444	0.10194233	0.17125359	-0.76601535	1.0017104	1.3440437	-0.09364881	-8.63	0.10921352072557915	0.28533049938266103
1395	-1.4445843	0.6596105	0.005884759	0.10458305	0.1706942	-0.76962835	0.99846846	1.3456743	-0.09249831	-8.63	0.10868937426914468	0.28539349874566117
1396	-1.4442239	0.6587466	0.003615104	0.1072028	0.17012046	-0.77319336	0.9951572	1.3471812	-0.09132676	-8.63	0.10814215148702663	0.2854413552396951
1397	-1.443817	0.6578443	0.0012886010000000001	0.109801345	0.16953275	-0.7767086999999999	0.99177754	1.3485653	-0.09013476	-8.63	0.10757215128620741	0.2854740670207303
1398	-1.4433634	0.65690315	-0.001094585	0.1123785	0.16893142	-0.78017306	0.98833066	1.3498274	-0.08892291	-8.63	0.10697968273128937	0.28549164706653096
1399	-1.442863	0.65592265	-0.0035342579999999998	0.114934064	0.16831684	-0.78358483	0.9848176	1.3509684	-0.08769182	-8.62	0.10636507330806479	0.2854941043050622
1400	-1.4423155	0.6549024	-0.0060301930000000005	0.11746786	0.16768941	-0.7869427	0.9812395	1.3519889999999999	-0.086442105	-8.62	0.10572863459276326	0.28548144522265917
1401	-1.4417208	0.6538419	-0.008582135	0.11997971	0.16704951	-0.79024535	0.97759724	1.3528904	-0.085174374	-8.62	0.10507067449236722	0.285453711101181
1402	-1.4410788	0.6527408	-0.011189797	0.12246947	0.16639753	-0.7934914000000001	0.9738921	1.3536736	-0.08388925	-8.62	0.10439158305080498	0.28541092015051145
1403	-1.4403894	0.65159863	-0.013852861999999999	0.12493698	0.16573386	-0.7966797	0.97012496	1.3543393999999997	-0.08258737599999999	-8.62	0.10369161106394789	0.28535310885850657
1404	-1.4396523	0.65041506	-0.016570981999999998	0.12738213	0.16505891	-0.79980886	0.9662970999999999	1.3548892	-0.08126937599999999	-8.62	0.10297120679794651	0.28528031887761457
1405	-1.4388677	0.6491897	-0.01934378	0.12980479	0.16437311	-0.8028776999999999	0.96240944	1.3553238	-0.07993589	-8.62	0.1022306436042277	0.285192586718186
1406	-1.4380352	0.64792216	-0.022170851000000002	0.13220485	0.16367686	-0.8058852	0.9584630999999999	1.3556447	-0.07858758	-8.62	0.10147030972568766	0.28508997854119006
1407	-1.437155	0.6466121	-0.025051768999999998	0.13458222	0.16297054	-0.80883014	0.9544591999999998	1.3558528	-0.077225074	-8.62	0.10069054182641263	0.28497253566594444
1408	-1.4362268	0.6452592	-0.027986077999999998	0.13693681	0.16225462	-0.8117114000000001	0.95039886	1.3559496000000002	-0.07584905	-8.62	0.09989174652656047	0.28484033041770535
1409	-1.4352508	0.64386314	-0.030973297	0.13926858	0.16152945	-0.81452787	0.9462831	1.3559363000000002	-0.074460156	-8.61	0.09907427660132856	0.28469342288880034
1410	-1.4342268	0.6424236	-0.034012917000000004	0.14157744	0.16079549999999998	-0.8172785	0.94211304	1.3558141000000001	-0.073059075	-8.61	0.09823849627035863	0.28453188033427773
1411	-1.4331546	0.64094037	-0.037104412999999996	0.14386334	0.16005315	-0.8199622999999999	0.9378898999999999	1.3555845	-0.07164648	-8.61	0.09738483135535686	0.2843557769431454
1412	-1.4320345	0.639413	-0.04024722	0.14612627	0.15930283	-0.8225783000000001	0.9336146999999999	1.3552487	-0.07022305	-8.61	0.09651360407338458	0.28416519524720424
1413	-1.4308662	0.63784134	-0.043440767000000005	0.14836621	0.15854496	-0.8251255	0.9292886	1.3548082000000001	-0.06878947	-8.61	0.09562525949162463	0.28396020966074936
1414	-1.42965	0.6362251	-0.04668445	0.15058315	0.15777998	-0.82760286	0.9249129	1.3542645	-0.067346424	-8.61	0.0947202168064643	0.2837409218640577
1415	-1.4283856	0.63456404	-0.049977645	0.15277708	0.15700828	-0.8300095	0.9204888000000001	1.3536188999999998	-0.06589462	-8.61	0.09379885797139484	0.2835074167998958
1416	-1.4270734	0.6328579	-0.053319708	0.15494803	0.15623032	-0.83234453	0.91601723	1.352873	-0.06443475	-8.61	0.09286157236109756	0.283259795448133
1417	-1.4257131	0.6311065	-0.056709964	0.15709603	0.15544648	-0.83460695	0.91149956	1.3520283000000002	-0.06296753	-8.61	0.09190881773009578	0.28299814736351353
1418	-1.4243048	0.6293095	-0.060147725	0.15922111	0.15465723	-0.83679587	0.90693676	1.3510864	-0.061493654	-8.61	0.09094098705255467	0.28272257326671585
1419	-1.4228487	0.6274668	-0.06363229	0.16132331	0.15386295	-0.8389105	0.9023300999999999	1.3500486999999999	-0.06001384	-8.61	0.08995850292795814	0.28243317536172124
1420	-1.4213446	0.62557817	-0.06716291	0.1634027	0.15306407	-0.84094995	0.8976805	1.3489168	-0.058528814000000005	-8.6	0.08896176924261477	0.28213004327603397
1421	-1.419793	0.6236434	-0.07073884	0.16545936	0.15226099999999998	-0.8429134	0.89298916	1.3476924	-0.057039294000000004	-8.6	0.08795119716965738	0.28181331690948447
1422	-1.4181936	0.6216624	-0.074359305	0.16749334	0.15145415	-0.84479994	0.8882572	1.346377	-0.05554601	-8.6	0.08692724828789603	0.2814830733746767
1423	-1.4165467	0.61963487	-0.07802352	0.16950476	0.15064391	-0.8466087999999999	0.88348556	1.3449725000000001	-0.0540497	-8.6	0.08589031936994768	0.28113945524273093
1424	-1.4148523	0.6175607	-0.08173067	0.17149375	0.1498307	-0.8483392	0.87867534	1.3434802	-0.052551094000000007	-8.6	0.08484082768196274	0.2807825396920348
1425	-1.4131106	0.6154397	-0.08547992	0.17346044	0.14901489	-0.84999037	0.8738276	1.3419020000000002	-0.05105094	-8.6	0.0837791999087016	0.2804124768459976
1426	-1.4113218	0.61327183	-0.08927043	0.17540503	0.14819688	-0.8515615	0.8689433000000001	1.3402396	-0.04954998	-8.6	0.08270588591579862	0.2800293724364756
1427	-1.4094858	0.61105686	-0.09310132	0.17732769	0.14737703	-0.85305184	0.86402345	1.3384947	-0.048048962	-8.6	0.08162131058956232	0.2796333436998768
1428	-1.407603	0.6087946	-0.09697171	0.17922868	0.14655575	-0.8544606	0.85906917	1.336669	-0.046548646	-8.6	0.08052591645971342	0.27922451980529334
1429	-1.4056736	0.6064851	-0.10088069	0.1811082	0.14573339	-0.85578716	0.8540814	1.3347641000000001	-0.045049787	-8.6	0.07942010647974312	0.27880302852548494
1430	-1.4036976	0.6041282	-0.104827315	0.18296658	0.14491032	-0.85703063	0.8490610999999999	1.3327818999999999	-0.043553136	-8.59	0.07830437678143647	0.2783689827111493
1431	-1.4016753	0.6017238	-0.108810626	0.18480407	0.14408691	-0.8581905000000001	0.8440091999999999	1.3307242	-0.04205946	-8.59	0.0771791378505859	0.2779225363513817
1432	-1.399607	0.5992719	-0.11282965	0.18662097	0.14326352	-0.85926586	0.8389268	1.3285928	-0.040569525	-8.59	0.07604488948564318	0.27746381224664385
1433	-1.3974926	0.5967725	-0.11688338	0.18841763	0.14244051	-0.86025614	0.83381474	1.3263893999999998	-0.039084100000000004	-8.59	0.07490205608454385	0.27699294327730883
1434	-1.3953328	0.5942255	-0.12097081	0.19019441	0.14161822	-0.86116064	0.828674	1.3241158000000002	-0.037603952	-8.59	0.07375108228811988	0.276510075212742
1435	-1.3931276	0.5916311	-0.12509089999999998	0.19195169	0.14079702	-0.86197865	0.82350546	1.3217739	-0.036129836	-8.59	0.0725924708741489	0.2760153428504199
1436	-1.3908771	0.58898926	-0.12924261	0.19368985	0.13997725	-0.8627096	0.81831	1.3193654	-0.0346625	-8.59	0.07142665779612221	0.2755088807159512
1437	-1.3885819	0.5863	-0.13342491	0.19540929999999998	0.13915925	-0.8633527	0.81308866	1.3168923000000001	-0.033202678	-8.59	0.07025415171812611	0.2749908485866632
1438	-1.386242	0.5835635	-0.13763672	0.19711047	0.13834336	-0.8639075	0.80784214	1.3143562	-0.031751085	-8.59	0.0690753710613505	0.2744613767759005
1439	-1.3838578	0.58077985	-0.14187695	0.19879383	0.13752994	-0.8643732	0.8025714	1.3117591999999998	-0.030308437999999997	-8.59	0.06789086513587439	0.27392062081673624
1440	-1.3814297	0.57794917	-0.14614452	0.20045982	0.13671932	-0.8647493	0.7972773	1.3091031000000002	-0.028875431	-8.58	0.0667010870063002	0.27336873646777354
1441	-1.3789579	0.5750716	-0.15043831	0.20210895	0.1359118	-0.8650351000000001	0.7919606	1.3063897	-0.027452754	-8.58	0.06550651018167451	0.27280586650274186
1442	-1.3764427	0.57214725	-0.15475719	0.20374170000000003	0.13510777	-0.8652299999999999	0.7866221999999999	1.3036208999999999	-0.026041083	-8.58	0.06430765292814805	0.2722321629439106
1443	-1.3738844	0.5691763	-0.15910004	0.20535856	0.13430753	-0.86533344	0.781263	1.3007986999999999	-0.024641091	-8.58	0.06310501064365638	0.2716477933893464
1444	-1.3712834	0.56615907	-0.16346568	0.20696011	0.13351142	-0.8653449000000001	0.7758835999999999	1.2979247999999999	-0.023253428	-8.58	0.061899064395382314	0.27105289357857515
1445	-1.3686402	0.5630956	-0.16785298	0.20854685	0.13271977	-0.8652636999999999	0.7704849	1.2950011000000001	-0.02187873	-8.58	0.060690294979197215	0.2704476372414442
1446	-1.3659549	0.5599863	-0.17226075	0.21011935	0.13193288	-0.8650893	0.76506776	1.2920296999999998	-0.020517616000000002	-8.58	0.05947927126331582	0.26983218558296934
1447	-1.363228	0.55683124	-0.1766878	0.21167819	0.13115111	-0.86482114	0.75963277	1.2890124	-0.019170694	-8.58	0.05826645702293566	0.26920669391554025
1448	-1.3604597	0.5536307	-0.18113294	0.21322393	0.13037473	-0.8644586999999999	0.75418085	1.2859511000000001	-0.01783855	-8.58	0.0570523827025011	0.2685713217187765
1449	-1.3576506	0.550385	-0.18559495	0.21475719	0.12960409	-0.8640014000000001	0.74871266	1.2828478	-0.01652176	-8.58	0.05583755452165392	0.2679262511764693
1450	-1.354801	0.54709435	-0.1900726	0.21627857	0.12883945	-0.86344874	0.7432289000000001	1.2797041999999998	-0.015220879	-8.57	0.0546224652581719	0.2672716227590665
1451	-1.3519113	0.5437589	-0.19456466	0.21778868	0.12808114	-0.86280024	0.73773044	1.2765225	-0.013936448999999998	-8.57	0.05340767037717353	0.2666076238801426
1452	-1.3489819	0.5403791	-0.19906987	0.21928816	0.12732945	-0.8620553	0.73221785	1.2733045	-0.012669	-8.57	0.052193671077626555	0.2659344136298955
1453	-1.346013	0.53695506	-0.20358698	0.2207776	0.12658468	-0.86121356	0.7266919	1.2700521	-0.01141905	-8.57	0.05098097762568153	0.2652521543738146
1454	-1.3430052	0.5334872	-0.20811471	0.22225764	0.12584709	-0.8602745	0.72115326	1.2667671	-0.010187101	-8.57	0.04977008881979031	0.26456102361840017
1455	-1.3399589	0.5299759	-0.21265176	0.22372891	0.12511699	-0.8592376	0.71560264	1.2634518	-0.008973641999999999	-8.57	0.04856159143773056	0.2638612137332155
1456	-1.3368744	0.5264214	-0.21719685	0.22519204	0.12439464	-0.85810256	0.7100406	1.260108	-0.007779154	-8.57	0.047355975324462875	0.26315288097067874
1457	-1.3337522	0.5228243	-0.22174864	0.22664766	0.12368032	-0.85686886	0.70446795	1.2567375	-0.006604098	-8.57	0.0461537737900662	0.26243621040499937
1458	-1.3305926	0.51918477	-0.22630581	0.2280964	0.12297431	-0.85553604	0.69888526	1.2533424	-0.005448925	-8.57	0.044955525656246616	0.2617113798347353
1459	-1.3273963	0.5155034	-0.23086703	0.22953887	0.12227686	-0.8541038000000001	0.6932931999999999	1.2499245	-0.004314077	-8.57	0.04376173954574248	0.2609785740163082
1460	-1.3241634	0.5117807	-0.23543094	0.23097573	0.12158822	-0.8525716	0.68769234	1.2464858	-0.0032	-8.56	0.042572976926252566	0.26023796625420664
1461	-1.3208945	0.508017	-0.23999621	0.23240757	0.12090867	-0.85093915	0.68208337	1.2430282	-0.0021071320000000003	-8.56	0.04138976019829307	0.25948973873951464
1462	-1.31759	0.50421286	-0.24456145	0.23383501	0.120238416	-0.8492059999999999	0.6764669	1.2395535	-0.001035907	-8.56	0.04021259189416505	0.25873407562678835
1463	-1.3142503	0.5003689	-0.24912529	0.23525865	0.11957768	-0.8473718000000001	0.67084336	1.2360636	1.32e-05	-8.56	0.03904199368311562	0.2579711543102878
1464	-1.3108759	0.4964855	-0.2536864	0.2366791	0.11892666	-0.8454362	0.6652135	1.2325604	0.001039899	-8.56	0.03787850754318069	0.257201157586545
1465	-1.3074672	0.4925633	-0.25824339999999996	0.23809695	0.11828553	-0.84339887	0.65957785	1.2290456	0.002043634	-8.56	0.036722597674618204	0.25642427248834787
1466	-1.3040247	0.48860288	-0.262795	0.23951276	0.11765444	-0.8412594999999999	0.6539369	1.2255211000000001	0.003024026	-8.56	0.03557476736812339	0.25564068130099654
1467	-1.3005488	0.48460484	-0.26733979999999996	0.24092713	0.11703355	-0.8390177	0.64829123	1.2219886	0.003980661	-8.56	0.03443552384720866	0.2548505625691528
1468	-1.29704	0.48056972	-0.27187645	0.24234062	0.11642297	-0.8366732	0.64264137	1.2184498	0.004913128	-8.56	0.03330533029016791	0.25405409778480825
1469	-1.2934986	0.47649822	-0.27640367	0.24375384	0.11582283	-0.83422583	0.63698775	1.2149067	0.00582102	-8.56	0.032184691233172955	0.2532514871871237
1470	-1.2899253	0.47239095	-0.28092003	0.24516732	0.11523323	-0.83167535	0.63133097	1.2113608999999999	0.006703941	-8.55	0.031074065987592887	0.2524429208175933
1471	-1.2863206	0.46824858	-0.28542426	0.24658167	0.11465426	-0.8290216	0.62567145	1.2078141000000002	0.0075614969999999995	-8.55	0.02997390286608718	0.2516285897553647
1472	-1.2826846	0.46407178	-0.28991497	0.24799746	0.11408599	-0.8262643	0.6200097	1.2042681	0.008393296	-8.55	0.028884721316970834	0.25080867083260927
1473	-1.279018	0.45986122	-0.29439086	0.24941526	0.11352849	-0.8234036	0.61434627	1.2007244	0.009198955	-8.55	0.02780689882861667	0.24998337967129813
1474	-1.2753215	0.4556176	-0.29885057	0.25083566	0.11298181	-0.8204392	0.6086815	1.1971848	0.00997809	-8.55	0.026740912558644605	0.2491529076546808
1475	-1.2715951	0.4513417	-0.30329275	0.25225922	0.112446	-0.8173712	0.60301596	1.1936508	0.010730321000000001	-8.55	0.02568721324477471	0.24831743746127366
1476	-1.2678397	0.44703418	-0.30771609999999994	0.25368658	0.11192109	-0.8141995	0.59735	1.1901242	0.011455278999999999	-8.55	0.024646228775895878	0.24747719173204327
1477	-1.2640555	0.44269583	-0.31211925	0.2551182	0.11140708	-0.8109241999999999	0.59168416	1.1866063	0.012152597	-8.55	0.023618358088695963	0.24663234828650105
1478	-1.2602432	0.43832737	-0.31650084	0.2565547	0.11090401	-0.80754524	0.5860188000000001	1.1830986000000001	0.012821919	-8.55	0.02260401596224298	0.24578310561078087
1479	-1.2564031	0.4339296	-0.32085959999999997	0.25799656	0.11041185	-0.8040628000000001	0.58035433	1.1796026000000002	0.013462893	-8.55	0.02160359297792734	0.24492965933693414
1480	-1.2525357	0.42950326	-0.32519418	0.25944433	0.10993061	-0.8004769	0.57469124	1.1761196000000003	0.014075171000000001	-8.55	0.020617492471662766	0.24407219650580195
1481	-1.2486416	0.42504922	-0.3295032	0.26089847	0.10946027	-0.7967878	0.56902987	1.1726508999999998	0.014658418999999999	-8.54	0.019646059378846895	0.2432109199010263
1482	-1.2447213	0.42056823	-0.33378538	0.26235947	0.109000795	-0.7929957	0.5633708000000001	1.1691978	0.015212298999999999	-8.54	0.018689668702060284	0.24234603049944636
1483	-1.2407752	0.4160611	-0.33803937	0.26382777	0.10855215	-0.78910077	0.5577144	1.1657614	0.015736483	-8.54	0.017748659866363526	0.24147770789792578
1484	-1.2368039	0.41152874	-0.34226382	0.26530382	0.1081143	-0.7851034	0.55206114	1.1623428999999998	0.016230647	-8.54	0.01682338156425815	0.24060615493847212
1485	-1.2328079	0.4069719	-0.3464574	0.26678804	0.10768719	-0.7810037	0.5464114999999999	1.1589433999999998	0.016694475	-8.54	0.01591417021951464	0.2397315620624723
1486	-1.2287874	0.40239152	-0.35061878	0.26828077	0.107270755	-0.77680224	0.54076606	1.155564	0.017127655	-8.54	0.015021368993623567	0.23885412141295656
1487	-1.2247434	0.39778838	-0.35474664	0.26978245	0.10686493	-0.7724993	0.5351252	1.1522056	0.017529882	-8.54	0.014145236819402033	0.23797403474138187
1488	-1.220676	0.3931634	-0.35883963	0.27129343	0.10646966	-0.7680954000000001	0.52948946	1.1488691999999998	0.017900852	-8.54	0.013286115503043245	0.23709148637003463
1489	-1.2165859	0.38851747	-0.36289653	0.27281407	0.10608485	-0.7635908	0.5238594	1.1455556	0.018240266	-8.54	0.012444272290023805	0.23620667149087574
1490	-1.2124735	0.38385147	-0.36691603	0.27434468	0.10571042	-0.75898623	0.51823545	1.1422659	0.018547833	-8.54	0.011619997763024203	0.23531979730134076
1491	-1.2083395	0.3791663	-0.37089690000000003	0.27588558	0.10534628	-0.75428206	0.5126182	1.1390008	0.018823264	-8.53	0.01081355736906944	0.2344310520475065
1492	-1.204184	0.37446287	-0.37483796	0.27743712	0.10499232	-0.7494789000000001	0.5070082	1.1357609	0.01906628	-8.53	0.010025197490581927	0.23354061214130287
1493	-1.200008	0.36974213	-0.37873802	0.27899957	0.10464846	-0.74457735	0.50140595	1.1325471	0.019276606	-8.53	0.009255156285181695	0.23264869878744776
1494	-1.1958117	0.365005	-0.38259590000000004	0.28057322	0.104314595	-0.73957807	0.49581206	1.1293600000000001	0.019453968999999998	-8.53	0.008503679113327035	0.23175549379822888
1495	-1.1915957	0.3602524	-0.38641047	0.28215840000000003	0.10399059999999999	-0.73448163	0.490227	1.1262	0.019598106	-8.53	0.007770971401368916	0.2308611691193906
1496	-1.1873605	0.35548535	-0.39018065	0.2837554	0.10367637	-0.7292888000000001	0.48465142	1.1230676000000002	0.01970876	-8.53	0.007057213862482715	0.22996593620593694
1497	-1.1831065	0.3507048	-0.39390537	0.2853644	0.10337178	-0.7240002	0.47908583	1.1199633	0.019785678	-8.53	0.006362629503119576	0.22906996096594442
1498	-1.1788346	0.3459117	-0.3975835	0.28698573	0.10307669	-0.7186166	0.47353083	1.1168873	0.01982862	-8.53	0.005687358213458577	0.22817344293293526
1499	-1.1745448	0.34110707	-0.40121409999999996	0.2886196	0.10279097400000001	-0.71313864	0.46798697	1.1138401000000002	0.01983734	-8.53	0.0050316114663594745	0.22727655441267144
1500	-1.1702379	0.3362919	-0.40479606	0.2902663	0.10251448	-0.70756704	0.4624549	1.1108216999999998	0.01981161	-8.53	0.004395544487914993	0.2263794655421972
1501	-1.1659145	0.33146718	-0.40832847	0.29192606	0.10224706	-0.70190245	0.45693514	1.1078323	0.0197512	-8.52	0.0037792762135230216	0.2254823644762205
1502	-1.161575	0.32663396	-0.4118103	0.29359907	0.10198853	-0.69614565	0.45142832	1.1048721000000001	0.01965589	-8.52	0.003182995583741946	0.2245854128115602
1503	-1.1572198	0.32179323	-0.41524068	0.29528555	0.10173873	-0.69029737	0.44593507	1.1019412	0.01952546	-8.52	0.0026068245352596723	0.22368879229743463
1504	-1.1528496	0.31694603	-0.41861859999999995	0.29698575	0.10149746	-0.68435824	0.44045594	1.0990393999999999	0.019359704	-8.52	0.002050876516391331	0.22279265604644075
1505	-1.1484648	0.3120934	-0.42194319999999996	0.29869983	0.10126454	-0.6783291	0.43499163	1.0961668	0.019158417	-8.52	0.001515280554261967	0.2218971849099662
1506	-1.1440661	0.3072364	-0.42521359999999997	0.30042800000000003	0.10103975	-0.67221063	0.42954272	1.0933233	0.018921403	-8.52	0.001000138986075501	0.22100254500148528
1507	-1.1396539	0.30237612	-0.42842892	0.30217043	0.10082291	-0.6660035	0.42410982	1.0905088	0.018648468	-8.52	0.0005055786839175927	0.22010889524919153
1508	-1.1352288	0.29751357	-0.43158832	0.30392727	0.10061379	-0.6597086	0.41869357	1.0877229	0.018339433	-8.52	3.165158576627597e-05	0.2192163829024464
1509	-1.1307912	0.29264987	-0.43469098	0.30569872	0.10041217	-0.65332675	0.41329458	1.0849656	0.017994115	-8.52	-0.000421540792880559	0.21832519089191596
1510	-1.1263419	0.2877861	-0.43773606	0.3074849	0.10021783	-0.6468587	0.40791354	1.0822364	0.017612344	-8.52	-0.0008539542931128701	0.21743547341106875
1511	-1.1218812	0.28292334	-0.44072285	0.30928594	0.10003051	-0.6403054	0.40255097	1.0795350000000001	0.017193953	-8.51	-0.0012655314188164599	0.21654737091212914
1512	-1.11741	0.27806273	-0.4436505	0.311102	0.09984999	-0.63366777	0.39720738	1.0768613	0.016738784	-8.51	-0.0016562255007442728	0.21566107706668378
1513	-1.1129284	0.27320537	-0.44651833	0.31293318	0.099676	-0.6269468	0.39188325	1.0742145	0.01624668	-8.51	-0.002026060088000839	0.2147767073542756
1514	-1.1084372	0.26835233	-0.44932559999999994	0.31477958	0.09950828	-0.6201435000000001	0.38657907	1.0715944	0.015717497	-8.51	-0.002375013754235177	0.2138944347031546
1515	-1.103937	0.26350483	-0.45207155	0.3166413	0.09934654	-0.6132588999999999	0.38129517	1.0690005	0.015151089	-8.51	-0.0027031164283938575	0.21301441804019147
1516	-1.0994284	0.25866395	-0.45475550000000003	0.31851843	0.09919052	-0.60629416	0.37603188	1.0664321	0.014547323999999999	-8.51	-0.0030104298830939463	0.21213678967691516
1517	-1.0949118	0.25383082	-0.45737680000000003	0.32041106	0.09903993	-0.5992504	0.3707895	1.0638889	0.01390607	-8.51	-0.003296970379325007	0.21126170884382778
1518	-1.090388	0.24900666	-0.4599348	0.32231920000000003	0.098894484	-0.5921287	0.3655682	1.0613701	0.013227208	-8.51	-0.0035628432904781775	0.2103893115011395
1519	-1.0858574	0.2441926	-0.4624288	0.3242429	0.09875391	-0.5849303000000001	0.36036813	1.0588752000000001	0.012510621999999999	-8.51	-0.0038081254563530897	0.20951974919619054
1520	-1.0813205	0.23938979	-0.46485823	0.32618213	0.09861792	-0.5776564000000001	0.3551895	1.0564034	0.011756207	-8.51	-0.004032911681222689	0.2086531368295971
1521	-1.0767782	0.23459946	-0.46722245	0.32813686	0.098486245	-0.5703083000000001	0.35003229999999996	1.0539542	0.01096386	-8.5	-0.004237333583954721	0.20778964161963323
1522	-1.0722308	0.22982275	-0.46952089999999996	0.33010703	0.0983586	-0.5628873999999999	0.34489664	1.0515268	0.01013349	-8.5	-0.0044215334475029774	0.20692939042145
1523	-1.067679	0.22506088	-0.47175294	0.33209255	0.098234735	-0.55539477	0.3397825	1.0491204	0.009265008	-8.5	-0.004585631600040017	0.20607249969938504
1524	-1.0631235	0.22031504	-0.47391808	0.33409327	0.09811437	-0.54783195	0.33468983	1.0467342	0.008358338	-8.5	-0.004729827491831468	0.2052191051398451
1525	-1.0585647	0.21558645	-0.47601572	0.33610898	0.09799724	-0.5402001999999999	0.32961854	1.0443676	0.007413409	-8.5	-0.004854262250791735	0.20436933959500195
1526	-1.0540031	0.21087633	-0.47804537	0.33813938	0.097883075	-0.532501	0.3245686	1.0420194999999999	0.006430157	-8.5	-0.004959160748376625	0.20352330101715643
1527	-1.0494394	0.20618589	-0.48000649999999995	0.34018418	0.09777161	-0.5247357	0.31953984	1.0396893	0.005408523	-8.5	-0.00504469833472272	0.2026811213321267
1528	-1.0448743	0.20151636	-0.4818986	0.34224305	0.097662576	-0.51690584	0.31453207	1.037376	0.004348457	-8.5	-0.00511113749433219	0.20184291692776754
1529	-1.0403081	0.19686896	-0.48372123	0.3443155	0.09755570400000001	-0.50901294	0.30954516	1.0350788	0.003249917	-8.5	-0.005158694530832939	0.20100879014153925
1530	-1.0357414	0.19224484	-0.48547390000000007	0.34640113	0.09745075	-0.5010584	0.30457887	1.0327965000000001	0.002112861	-8.5	-0.005187643861544265	0.2001788229933806
1531	-1.031175	0.18764518	-0.48715624	0.3484994	0.09734744599999999	-0.49304384	0.299633	1.0305285	0.00093726	-8.49	-0.00519825659370678	0.19935315619602578
1532	-1.0266093	0.18307109	-0.48876783	0.3506097	0.09724553	-0.4849708	0.29470727	1.0282737	-0.000276909	-8.49	-0.005190838755105756	0.19853186689907962
1533	-1.0220448	0.17852367	-0.4903083	0.35273150000000003	0.09714475	-0.47684088	0.2898014	1.0260311	-0.001529663	-8.49	-0.005165688473655689	0.19771504285212485
1534	-1.017482	0.174004	-0.49177736	0.35486412	0.097044855	-0.46865568	0.28491515	1.0237998	-0.00282102	-8.49	-0.005123130434116798	0.1969027847598208
1535	-1.0129216	0.16951318	-0.49317464	0.35700682	0.096945584	-0.46041679999999996	0.28004819999999997	1.0215786	-0.004150992	-8.49	-0.005063513208847876	0.19609515506750486
1536	-1.0083641	0.16505222	-0.49449992	0.35915890000000006	0.096846685	-0.4521259	0.2752002	1.0193666	-0.005519589	-8.49	-0.004987209461935261	0.19529225901389727
1537	-1.0038099	0.1606222	-0.49575290000000005	0.36131957	0.096747905	-0.44378462	0.2703708	1.0171628000000001	-0.006926831	-8.49	-0.004894556720519155	0.19449416159088395
1538	-0.99925977	0.15622415	-0.49693339999999997	0.36348800000000003	0.09664899	-0.43539467	0.26555973	1.014966	-0.008372735	-8.49	-0.004785967603467289	0.19370093832240765
1539	-0.9947141	0.1518591	-0.49804118	0.36566332	0.09654969	-0.42695779999999994	0.26076657	1.0127752	-0.009857316999999999	-8.49	-0.004661832628228066	0.19291265869387894
1540	-0.99017346	0.1475281	-0.49907609999999997	0.36784459999999997	0.09644975	-0.41847563	0.25599095	1.0105892	-0.011380596000000002	-8.49	-0.004522576446615422	0.19212938208951566
1541	-0.9856383	0.14323214	-0.50003797	0.37003094	0.09634891	-0.40995	0.25123249999999997	1.0084071	-0.01294259	-8.49	-0.004368588164579638	0.19135117965216972
1542	-0.9811093	0.13897225	-0.50092673	0.37222132	0.09624693	-0.40138263	0.24649079	1.0062275	-0.014543314	-8.48	-0.00420035583445063	0.1905780966508487
1543	-0.97658694	0.13474946	-0.5017422	0.37441474	0.09614355	-0.39277533	0.24176547	1.0040494	-0.016182786	-8.48	-0.00401829296269481	0.1898101917760224
1544	-0.9720717	0.13056473	-0.5024844	0.37661013	0.09603852	-0.38412982	0.23705612	1.0018715	-0.017861025	-8.48	-0.0038228831009970896	0.18904750376428384
1545	-0.9675641	0.1264191	-0.50315315	0.37880640000000004	0.0959316	-0.37544796	0.2323623	0.9996927	-0.01957805	-8.48	-0.0036145743113793465	0.18829007458648683
1546	-0.9630647	0.12231356	-0.5037486	0.3810025	0.09582252	-0.3667316	0.2276836	0.99751174	-0.021333873	-8.48	-0.0033938693897128543	0.1875379482835069
1547	-0.95857394	0.11824909	-0.5042706	0.3831972	0.09571106	-0.3579826	0.22301959	0.9953274	-0.023128511	-8.48	-0.0031612566544782796	0.1867911518802746
1548	-0.95409244	0.11422667	-0.5047192	0.3853893	0.09559695	-0.34920278	0.21836983	0.99313843	-0.024961978	-8.48	-0.002917246879582725	0.1860497131401996
1549	-0.9496207	0.11024729	-0.5050945	0.38757762	0.09547995	-0.34039402	0.2137339	0.9909435999999999	-0.02683429	-8.48	-0.002662352455535473	0.18531366216876757
1550	-0.9451592	0.10631192	-0.50539654	0.38976088	0.09535981	-0.33155823	0.20911129999999997	0.98874164	-0.028745463	-8.48	-0.0023970980609605533	0.18458300767514657
1551	-0.94070846	0.10242153	-0.5056254	0.39193788	0.095236294	-0.3226973	0.20450163	0.98653126	-0.03069551	-8.48	-0.0021220083147256634	0.18385777078394214
1552	-0.936269	0.09857706	-0.5057812	0.39410728	0.09510915	-0.31381318	0.19990441	0.98431116	-0.032684445	-8.47	-0.001837638940673396	0.18313795634143512
1553	-0.9318413	0.09477945	-0.5058640999999999	0.39626777	0.09497813	-0.30490774	0.19531918	0.98208004	-0.03471228	-8.47	-0.0015445407908757324	0.18242357018178104
1554	-0.927426	0.0910296	-0.50587416	0.39841809999999994	0.09484301	-0.29598293	0.19074549	0.9798366	-0.036779027	-8.47	-0.0012432553621071554	0.1817146139811228
1555	-0.9230234	0.0873284	-0.50581163	0.40055690000000005	0.09470352	-0.28704065	0.18618287	0.9775795	-0.038884692	-8.47	-0.0009343542170346324	0.18101107545299908
1556	-0.9186342	0.08367672	-0.5056767	0.40268284	0.09455942	-0.2780829	0.18163086	0.97530735	-0.04102929	-8.47	-0.0006184308976512474	0.1803129485351157
1557	-0.91425884	0.08007542	-0.50546956	0.4047946	0.09441048	-0.2691116	0.17708899	0.9730189	-0.043212824000000004	-8.47	-0.00029604791784964727	0.179620227495177
1558	-0.90989774	0.07652533	-0.5051905	0.40689084	0.094256446	-0.26012877	0.17255679	0.9707127000000001	-0.045435302000000004	-8.47	3.219887643435359e-05	0.1789328797404015
1559	-0.90555155	0.073027276	-0.5048398000000001	0.40897015	0.09409708	-0.25113636	0.16803375	0.96838754	-0.04769672	-8.47	0.0003657069700177509	0.17825090302562638
1560	-0.90122074	0.06958205	-0.50441766	0.4110312	0.09393214400000001	-0.2421364	0.16351937	0.9660419	-0.049997065	-8.47	0.000703866960119038	0.17757425574254818
1561	-0.8969058	0.066190444	-0.50392437	0.41307262	0.0937614	-0.23313093	0.15901312	0.9636745000000001	-0.052336297999999996	-8.47	0.0010460784549386798	0.17690291190648658
1562	-0.8926072	0.06285322	-0.5033604	0.41509309999999994	0.09358461	-0.22412193	0.15451452	0.9612838	-0.05471437	-8.46	0.001391703895365398	0.17623683427532943
1563	-0.8883255	0.059571117	-0.5027259	0.41709125	0.09340155	-0.21511146	0.15002301	0.95886856	-0.05713121	-8.46	0.0017401560837215888	0.1755759848910564
1564	-0.8840612	0.05634489	-0.5020213	0.41906579999999993	0.093212016	-0.20610155	0.14553808	0.9564273000000001	-0.05958674	-8.46	0.002090808644035753	0.17492032276911948
1565	-0.8798148	0.05317525	-0.501247	0.42101540000000004	0.09301578	-0.19709425	0.14105916	0.9539585999999999	-0.062080853	-8.46	0.0024430312894833713	0.1742697984225242
1566	-0.8755868	0.0500629	-0.5004032	0.42293873	0.09281266	-0.18809159	0.13658573	0.9514610000000001	-0.064613424	-8.46	0.002796221868738183	0.17362435267770285
1567	-0.87137777	0.047008526	-0.49949047	0.42483443	0.09260243	-0.17909564	0.13211723	0.9489332	-0.06718429	-8.46	0.0031497388275347807	0.17298394736402148
1568	-0.8671881	0.044012804	-0.4985090999999999	0.42670125	0.09238491	-0.17010845	0.1276531	0.9463736999999999	-0.06979329	-8.46	0.0035029808375432784	0.17234850900876084
1569	-0.8630184	0.041076384	-0.4974595	0.42853785	0.09215989999999999	-0.16113208	0.123192795	0.94378114	-0.07244022	-8.46	0.0038553195520252704	0.17171798477849298
1570	-0.85886914	0.038199905	-0.49634209999999995	0.43034294	0.091927215	-0.15216856	0.11873575	0.941154	-0.07512487	-8.46	0.004206127214034425	0.17109229911582172
1571	-0.8547408	0.035384	-0.49515733	0.43211523	0.09168666	-0.14321993	0.11428139999999999	0.9384909	-0.077847004	-8.46	0.004554791874925394	0.17047138298642373
1572	-0.8506339	0.032629266	-0.49390572	0.43385345	0.091438055	-0.1342882	0.109829165	0.93579036	-0.08060635599999999	-8.45	0.004900677904691076	0.1698551640637708
1573	-0.84654903	0.029936306	-0.4925877	0.43555626	0.09118121	-0.12537543	0.105378486	0.9330510000000001	-0.08340266	-8.45	0.005243159784435268	0.1692435679067905
1574	-0.84248656	0.027305704	-0.49120378	0.43722245	0.09091595	-0.11648364	0.10092879	0.9302712	-0.08623563	-8.45	0.005581609251720627	0.16863649677711945
1575	-0.83844715	0.024738023	-0.4897545	0.43885070000000004	0.090642095	-0.10761483	0.09647953	0.9274496999999999	-0.089104936	-8.45	0.005915403165479107	0.16803389021188922
1576	-0.8344312	0.022233816	-0.4882404	0.44043976	0.09035948	-0.09877103599999999	0.09203015	0.924585	-0.09201026	-8.45	0.0062439264940546985	0.16743564788186893
1577	-0.83043927	0.019793617	-0.48666197	0.44198838	0.09006794	-0.08995426	0.08758009	0.9216757999999999	-0.094951265	-8.45	0.006566562451676768	0.16684169929813286
1578	-0.8264718	0.01741795	-0.48501990000000006	0.44349527	0.0897673	-0.08116653	0.083128825	0.9187207000000001	-0.09792758	-8.45	0.006882692220352478	0.16625194886355574
1579	-0.82252944	0.015107329	-0.48331466	0.44495922	0.08945741	-0.072409846	0.07867581400000001	0.9157187	-0.100938834	-8.45	0.00719174420508188	0.16566634238362363
1580	-0.8186125	0.012862243	-0.48154694	0.44637895	0.08913811	-0.06368621	0.07422053	0.91266835	-0.10398465	-8.45	0.007493096314657013	0.16508477368185637
1581	-0.81472176	0.010683174	-0.47971729999999996	0.44775322	0.08880926	-0.05499759	0.069762506	0.90956855	-0.1070646	-8.45	0.007786161901228552	0.1645071806586534
1582	-0.8108575	0.008570591	-0.47782648	0.4490808	0.088470705	-0.046345983	0.06530129	0.9064183000000001	-0.11017827	-8.44	0.008070386464875214	0.1639334845281962
1583	-0.80702037	0.0065249405	-0.47587505	0.45036048	0.08812231	-0.037733354	0.060836483	0.9032164	-0.11332523	-8.44	0.008345179255014835	0.1633636107768285
1584	-0.8032108	0.0045466567	-0.47386372	0.45159099999999996	0.08776392	-0.029161671	0.056367695	0.899962	-0.11650503400000001	-8.44	0.008610005757030784	0.1627974870955863
1585	-0.7994294	0.0026361637	-0.47179317	0.45277122	0.08739542	-0.020632904	0.05189459	0.8966540000000001	-0.11971721	-8.44	0.008864299230201959	0.16223504309626585
1586	-0.79567665	0.0007938741	-0.4696641	0.45389986	0.08701667	-0.012149021000000001	0.04741685	0.89329153	-0.12296128	-8.44	0.009107526052483285	0.16167620148136222
1587	-0.791953	-0.0009798261	-0.46747723	0.45497572	0.08662753599999999	-0.0037119970000000003	0.04293419	0.88987386	-0.12623678	-8.44	0.009339160629387241	0.1611209048016711
1588	-0.7882591	-0.0026845615	-0.46523333	0.45599765	0.08622789	0.00467619	0.038446352	0.88640016	-0.12954317	-8.44	0.0095586768301346	0.1605690880191237
1589	-0.7845954	-0.0043199616	-0.46293306	0.45696440000000005	0.085817605	0.013013569	0.0339531	0.8828698	-0.13287997	-8.44	0.00976556800654466	0.16002069044519682
1590	-0.7809624	-0.0058856737	-0.46057722	0.45787479999999997	0.08539656	0.021298163	0.029454235	0.8792821	-0.13624665	-8.44	0.00995932296935323	0.1594756527671607
1591	-0.7773607	-0.007381358	-0.45816654	0.4587277	0.08496463	0.029527987999999998	0.024949564	0.8756366	-0.13964266	-8.44	0.010139471788551485	0.15893392266755152
1592	-0.7737908	-0.008806693	-0.45570177	0.4595219	0.084521696	0.03770108	0.020438919	0.8719328000000002	-0.14306745	-8.43	0.010305522766972925	0.15839544880124293
1593	-0.7702531	-0.010161373	-0.45318365	0.46025622	0.084067635	0.04581546	0.015922157	0.8681703000000002	-0.14652048	-8.43	0.010457016368241288	0.15786017242548106
1594	-0.76674837	-0.011445103	-0.45061293	0.46092948	0.08360233	0.053869147	0.011399151000000001	0.8643488000000001	-0.15000115	-8.43	0.010593484005191917	0.15732805520477913
1595	-0.763277	-0.012657601	-0.44799042	0.46154058	0.08312567	0.06186017	0.006869786	0.86046815	-0.15350892	-8.43	0.010714491153925365	0.1567990611947748
1596	-0.75983953	-0.013798597	-0.44531682	0.46208835	0.08263755	0.06978655	0.002333964	0.85652816	-0.15704316	-8.43	0.010819606885746479	0.15627314387737531
1597	-0.7564365	-0.014867838	-0.44259295	0.46257162	0.082137845	0.07764629	-0.0022083989999999998	0.85252875	-0.16060329999999998	-8.43	0.01090838796487052	0.1557502673800947
1598	-0.7530685	-0.01586508	-0.43981957	0.4629893	0.08162648	0.08543742	-0.00675735	0.8484699	-0.16418873	-8.43	0.010980429247082597	0.1552303978152842
1599	-0.74973595	-0.0167901	-0.43699747	0.46334025	0.081103355	0.09315795	-0.011312938	0.8443516999999999	-0.16779882	-8.43	0.01103533068159441	0.15471350096120848
1600	-0.7464394	-0.017642686	-0.43412745	0.46362332	0.08056838	0.10080588	-0.01587519	0.84017426	-0.17143296	-8.43	0.011072684057936646	0.15419954527180313
1601	-0.7431793	-0.018422639	-0.43121028	0.46383741	0.08002148	0.10837923	-0.020444123	0.83593774	-0.1750905	-8.43	0.011092110745944668	0.1536884961308762
1602	-0.73995626	-0.01912977	-0.42824677	0.46398140000000004	0.07946258	0.11587599	-0.025019739	0.83164245	-0.17877083	-8.43	0.011093227932880312	0.15318033222191282
1603	-0.7367707	-0.019763911	-0.42523772	0.46405420000000003	0.07889163	0.12329418	-0.029602027000000003	0.8272886999999999	-0.18247324	-8.42	0.011075680263288605	0.15267502453707307
1604	-0.7336231	-0.020324914	-0.42218393	0.46405470000000004	0.078308545	0.1306318	-0.034190957	0.82287675	-0.18619712	-8.42	0.011039087423219993	0.15217253771516567
1605	-0.73051393	-0.020812627	-0.4190862	0.4639818	0.077713296	0.13788685	-0.038786497	0.8184070999999999	-0.18994178	-8.42	0.010983112416796571	0.1516728504241374
1606	-0.7274437	-0.021226928	-0.41594532	0.46383443	0.07710582	0.14505732	-0.043388583	0.81388026	-0.19370656	-8.42	0.010907416032620746	0.15117593989460834
1607	-0.7244128	-0.021567712	-0.41276217	0.46361149999999995	0.07648607	0.15214123	-0.04799716	0.8092967	-0.19749077	-8.42	0.010811654390205276	0.15068177595012874
1608	-0.7214216	-0.021834876	-0.40953755	0.46331197	0.07585402	0.15913658	-0.05261215	0.80465716	-0.20129374	-8.42	0.010695534913729555	0.15019034028924802
1609	-0.7184705	-0.022028347	-0.4062723	0.46293473	0.075209625	0.16604151	-0.05723346	0.79996216	-0.20511475	-8.42	0.010558739300226112	0.14970159894436572
1610	-0.71555996	-0.022148052	-0.40296718	0.46247879999999997	0.07455286	0.17285419	-0.06186098	0.79521245	-0.20895313	-8.42	0.01040099981754461	0.14921553599461843
1611	-0.7126903	-0.022193933	-0.39962309999999995	0.46194306	0.073883705	0.17957284	-0.06649455	0.7904088	-0.21280816	-8.42	0.010222040922810788	0.14873212979299746
1612	-0.7098619	-0.022165943	-0.39624086	0.46132648	0.07320216	0.18619579	-0.07113396400000001	0.78555197	-0.21667916	-8.42	0.010021622053608993	0.14825135746710622
1613	-0.70707506	-0.022064054	-0.3928213	0.46062803	0.07250824	0.1927214	-0.07577902	0.78064287	-0.22056538	-8.41	0.009799525133473612	0.1477732056299674
1614	-0.70433015	-0.02188824	-0.38936526	0.45984670000000005	0.07180195	0.19914809	-0.08042945	0.77568245	-0.2244661	-8.41	0.009555554930899423	0.14729765956876287
1615	-0.70162743	-0.021638496	-0.3858736	0.45898148	0.071083345	0.20547438	-0.08508492	0.7706715999999999	-0.22838060000000002	-8.41	0.00928952842804431	0.14682470063835332
1616	-0.6989672	-0.021314824	-0.38234709999999994	0.45803133	0.070352465	0.21169877	-0.089745045	0.7656113	-0.23230816	-8.41	0.009001279733439026	0.14635430973755723
1617	-0.69634986	-0.02091724	-0.37878670000000003	0.45699528	0.069609374	0.2178199	-0.094409324	0.7605026999999999	-0.23624805	-8.41	0.008690675581341832	0.145886492642171
1618	-0.69377553	-0.020445777	-0.37519324	0.4558724	0.06885414599999999	0.22383639	-0.09907724	0.75534683	-0.24019949	-8.41	0.008357609362985935	0.14542122910465807
1619	-0.6912445	-0.019900473	-0.37156752	0.45466176	0.06808686	0.22974698	-0.103748165	0.7501449	-0.24416178	-8.41	0.008002008796801574	0.14495851588492933
1620	-0.68875706	-0.01928139	-0.36791044	0.45336255	0.06730759	0.23555042	-0.10842142	0.744898	-0.24813415	-8.41	0.0076237887611044835	0.14449835445637746
1621	-0.68631345	-0.018588595	-0.36422285	0.45197394	0.06651644400000001	0.24124551	-0.1130963	0.73960745	-0.25211585	-8.41	0.007222922063471915	0.1440407478931863
1622	-0.6839138	-0.017822169	-0.36050564	0.45049518	0.06571351	0.24683107	-0.11777198	0.7342744999999999	-0.25610614	-8.41	0.006799389365567109	0.14358569686964096
1623	-0.68155843	-0.016982209	-0.35675964	0.44892558	0.064898886	0.25230604	-0.12244765	0.72890043	-0.26010418	-8.4	0.006353202985304322	0.14313320763125617
1624	-0.6792475	-0.01606882	-0.3529857	0.44726450000000006	0.06407268	0.2576693	-0.12712239	0.72348666	-0.26410925	-8.4	0.005884386841938217	0.14268329810352595
1625	-0.6769812	-0.015082122	-0.34918472	0.44551134	0.06323502	0.26291984	-0.13179526	0.71803457	-0.26812053	-8.4	0.005392991940519281	0.14223598136566146
1626	-0.6747597	-0.014022248	-0.34535757	0.44366562	0.062386014000000004	0.2680567	-0.13646528	0.7125454999999999	-0.27213725	-8.4	0.004879088904556584	0.14179126850944565
1627	-0.67258316	-0.012889342	-0.3415051	0.44172680000000003	0.061525792	0.27307892	-0.14113142	0.70702106	-0.2761586	-8.4	0.004342771870319266	0.14134919118697395
1628	-0.6704518	-0.011683561	-0.33762825	0.43969455	0.06065448	0.2779856	-0.14579260000000002	0.7014627	-0.28018376	-8.4	0.003784148799495685	0.1409097772651605
1629	-0.6683658	-0.010405059	-0.33372784	0.43756846	0.05977222	0.28277594	-0.15044774	0.69587195	-0.28421193	-8.4	0.0032033582765126477	0.140473050810519
1630	-0.66632515	-0.009053985	-0.32980478	0.4353482	0.05887914	0.28744906	-0.1550957	0.6902504	-0.28824229999999995	-8.4	0.0026005426025279554	0.14003904193054556
1631	-0.6643302	-0.007630478	-0.32585996	0.43303362	0.057975397000000005	0.2920042	-0.15973528	0.6845996999999999	-0.29227406	-8.4	0.0019758838239164467	0.13960780110181248
1632	-0.66238093	-0.006134683	-0.32189426	0.43062443	0.05706112	0.2964406	-0.1643653	0.67892146	-0.2963063	-8.4	0.001329570381975836	0.13917935396845174
1633	-0.6604775	-0.004566733	-0.3179086	0.4281205	0.05613647	0.30075756	-0.16898453	0.6732174	-0.3003383	-8.39	0.0006618053522904651	0.13875375137305926
1634	-0.65862006	-0.0029267662	-0.31390387	0.42552176	0.05520159400000001	0.30495438	-0.17359167	0.66748923	-0.30436915	-8.39	-2.717240712420595e-05	0.13833103709464498
1635	-0.6568087	-0.0012149259	-0.30988094	0.42282814	0.054256655	0.3090304	-0.17818545	0.6617387	-0.30839804	-8.39	-0.0007371261370798613	0.13791126066772053
1636	-0.6550435	0.00056862884	-0.3058407	0.42003968	0.053301815	0.312985	-0.18276452	0.6559676	-0.31242412	-8.39	-0.0014677887717145016	0.13749447721603872
1637	-0.6533245	0.0024237144	-0.30178404	0.41715646	0.052337237	0.31681755	-0.18732753	0.65017766	-0.31644654	-8.39	-0.002218885938269225	0.13708073030914428
1638	-0.6516519	0.0043501267	-0.29771188	0.41417858	0.05136309	0.32052752	-0.19187315	0.64437085	-0.32046446	-8.39	-0.002990138018569683	0.13667009978025738
1639	-0.65002567	0.0063476358	-0.29362509999999997	0.41110632	0.050379537	0.32411435	-0.19639993	0.6385489000000001	-0.324477	-8.39	-0.0037812169999040923	0.13626262679773518
1640	-0.64844596	0.008415987	-0.28952456	0.4079399	0.04938676	0.32757753	-0.20090649	0.6327139	-0.32848334	-8.39	-0.004591808563972843	0.13585840051116696
1641	-0.64691275	0.010554904	-0.28541118	0.40467972	0.048384935	0.33091658	-0.20539138	0.6268678000000001	-0.33248259999999996	-8.39	-0.0054215527182022594	0.13545748702202196
1642	-0.6454261	0.012764093	-0.28128585	0.40132612	0.047374245	0.33413103	-0.20985316	0.62101245	-0.33647394	-8.39	-0.0062701229996924845	0.13505995109158273
1643	-0.64398605	0.015043237	-0.27714944	0.39787954	0.046354868	0.3372205	-0.21429034	0.61515003	-0.34045646	-8.38	-0.007137123451962966	0.13466588130372817
1644	-0.64259267	0.017392006	-0.27300286	0.39434052	0.04532699	0.34018448	-0.21870144	0.60928255	-0.34442934	-8.38	-0.008022195862436287	0.134275357550478
1645	-0.64124596	0.019810041	-0.268847	0.39070959999999993	0.0442908	0.34302267	-0.22308494	0.6034121	-0.34839169999999997	-8.38	-0.008924932197395442	0.13388846354644537
1646	-0.63994586	0.022296965	-0.26468270000000005	0.38698748	0.04324649	0.34573472	-0.22743934	0.59754086	-0.3523427	-8.38	-0.009844898839467382	0.13350528880141135
1647	-0.6386925	0.024852382	-0.2605109	0.38317472	0.04219425	0.34832028	-0.23176312	0.59167105	-0.35628143	-8.38	-0.010781696243103347	0.13312592948107688
1648	-0.63748574	0.027475888	-0.25633246	0.37927213	0.041134267999999995	0.35077903	-0.2360547	0.58580476	-0.36020705	-8.38	-0.011734875184382012	0.1327504667480425
1649	-0.6363256	0.03016705	-0.25214824	0.37528049999999996	0.04006675	0.35311073	-0.24031255	0.5799443	-0.3641187	-8.38	-0.012703973011489463	0.13237900451047402
1650	-0.6352121	0.032925427	-0.24795914	0.37120062	0.038991887	0.3553151	-0.24453507	0.5740919	-0.36801547	-8.38	-0.013688541048224553	0.13201163980906075
1651	-0.6341452	0.035750546	-0.24376602	0.3670334	0.037909884	0.35739190000000004	-0.24872072	0.56824994	-0.37189654	-8.38	-0.01468809007680215	0.1316484756760887
1652	-0.6331248	0.038641896	-0.23956978	0.36277977	0.036820933	0.35934094	-0.25286788	0.56242067	-0.37576097	-8.38	-0.015702138804419	0.13128961013715093
1653	-0.6321509	0.04159895	-0.23537128	0.35844067	0.035725243	0.36116198	-0.25697497	0.5566064000000001	-0.37960798	-8.38	-0.0167302084290676	0.13093513978778545
1654	-0.6312234	0.044621132	-0.23117138	0.35401714	0.034623012	0.36285490000000004	-0.26104036	0.5508096	-0.38343662	-8.37	-0.01777177291682646	0.13058517754096663
1655	-0.63034225	0.047707845	-0.22697099	0.34951020000000005	0.033514455	0.3644195	-0.26506245	0.5450326999999999	-0.38724607	-8.37	-0.018826339508483676	0.130239830640298
1656	-0.62950736	0.050858445	-0.22277093	0.34492096	0.032399774	0.36585563	-0.2690396	0.5392779999999999	-0.39103544	-8.37	-0.019893391486332804	0.1298991919170828
1657	-0.6287187	0.054072272	-0.2185721	0.34025055	0.031279184	0.3671632	-0.2729702	0.5335479999999999	-0.39480388	-8.37	-0.020972405350043626	0.12956337522126551
1658	-0.62797606	0.057348616	-0.21437533	0.33550012	0.030152896000000002	0.36834213	-0.27685258	0.5278451999999999	-0.39855048	-8.37	-0.022062831943601407	0.12923248347220834
1659	-0.6272794	0.06068676	-0.21018152	0.33067092	0.02902112	0.36939237	-0.28068509999999997	0.52217215	-0.40227440000000003	-8.37	-0.02316412235275481	0.12890663018537668
1660	-0.6266286	0.06408594	-0.20599149	0.32576409999999995	0.027884066000000002	0.37031379999999997	-0.28446609999999994	0.51653135	-0.40597478	-8.37	-0.024275743741417357	0.12858591325098753
1661	-0.6260235	0.067545384	-0.20180613	0.320781	0.026741952000000003	0.37110648	-0.28819385	0.5109252999999999	-0.40965077	-8.37	-0.025397122798534826	0.12827044277582514
1662	-0.62546396	0.07106428	-0.19762626	0.31572282	0.025594989	0.37177032	-0.2918667	0.50535655	-0.41330150000000004	-8.37	-0.02652771834128232	0.12796031701881075
1663	-0.6249499	0.074641794	-0.19345278	0.31059098	0.024443403	0.37230542	-0.29548287	0.49982783	-0.41692618	-8.37	-0.027666919503050065	0.12765565558245304
1664	-0.6244811	0.07827707	-0.18928649	0.30538675	0.023287414	0.37271178	-0.29904076	0.49434167	-0.42052397	-8.36	-0.02881418017917803	0.12735655859245268
1665	-0.62405735	0.08196922	-0.18512826	0.3001115	0.02212725	0.37298942	-0.30253857	0.4889007000000001	-0.42409405	-8.36	-0.029968905119658565	0.1270631222177005
1666	-0.6236786	0.08571733	-0.18097894	0.29476666	0.020963144	0.37313846	-0.3059746	0.4835076	-0.42763564	-8.36	-0.031130512526354896	0.1267754646697031
1667	-0.6233446	0.08952049	-0.17683935	0.28935364	0.019795333999999998	0.37315893	-0.30934715	0.47816506	-0.43114802	-8.36	-0.032298407171223543	0.12649368402208797
1668	-0.62305516	0.09337774	-0.17271036	0.2838739	0.018624056	0.373051	-0.3126545	0.47287570000000007	-0.43463042	-8.36	-0.033472004983840925	0.12621788855667151
1669	-0.62281	0.097288124	-0.16859277	0.27832890000000005	0.017449556	0.37281474	-0.31589490000000003	0.46764229999999996	-0.43808220000000003	-8.36	-0.034650695097597356	0.1259481807809165
1670	-0.622609	0.10125064	-0.16448739	0.27272009999999997	0.016272083	0.37245032	-0.3190666	0.46246752	-0.44150259999999997	-8.36	-0.035833882803502824	0.1256846639883011
1671	-0.62245196	0.105264306	-0.16039503	0.26704907	0.015091898000000001	0.3719579	-0.32216796	0.45735416	-0.44489104	-8.36	-0.03702096188578627	0.12542745408485767
1672	-0.6223386	0.109328076	-0.15631643	0.26131737	0.013909263	0.37133768	-0.32519722	0.4523049	-0.44824687	-8.36	-0.03821131375141482	0.1251766505879257
1673	-0.6222686	0.11344093	-0.15225239	0.2555265	0.012724453	0.37058979999999997	-0.32815272	0.44732258	-0.45156947	-8.36	-0.039404325923312715	0.12493235653408903
1674	-0.62224185	0.1176018	-0.14820363	0.24967812	0.011537737	0.3697145	-0.33103272	0.44240993	-0.45485824	-8.35	-0.040599373409221234	0.12469468062418326
1675	-0.62225795	0.1218096	-0.14417088	0.24377379999999998	0.010349389	0.368712	-0.33383563	0.43756974	-0.45811270000000004	-8.35	-0.041795847459777845	0.12446372771370202
1676	-0.6223167	0.12606326	-0.14015485	0.23781522	0.00915968	0.3675826	-0.3365597	0.43280482	-0.4613322	-8.35	-0.042993098960630645	0.12423960690512316
1677	-0.6224178	0.13036168	-0.13615628	0.231804	0.007968881	0.36632648	-0.3392034	0.4281179	-0.46451625	-8.35	-0.04419053337365723	0.12402241699575683
1678	-0.62256104	0.13470371	-0.13217582	0.22574183	0.006777266999999999	0.36494398	-0.341765	0.42351170000000005	-0.46766440000000004	-8.35	-0.0453875299850218	0.12381226893577252
1679	-0.62274593	0.13908824	-0.12821415	0.21963045	0.005585109	0.3634354	-0.3442429	0.41898906	-0.47077608	-8.35	-0.04658342210027228	0.12360925821490243
1680	-0.6229723	0.14351414	-0.12427194	0.21347156	0.004392678	0.36180103	-0.34663555	0.41455263	-0.4738509	-8.35	-0.04777762890544383	0.12341349629159222
1681	-0.6232398	0.14798023	-0.12034982400000001	0.20726689999999998	0.003200246	0.36004126	-0.34894153	0.41020513	-0.4768884	-8.35	-0.048969533907632624	0.12322509115400111
1682	-0.62354815	0.15248536	-0.11644843	0.20101826	0.002008078	0.35815644	-0.35115945	0.40594932	-0.47988809999999993	-8.35	-0.050158519591970645	0.12304415587385525
1683	-0.6238969	0.15702832	-0.1125684	0.1947274	0.000816443	0.3561469	-0.353288	0.40178785	-0.48284970000000005	-8.35	-0.05134400959862943	0.12287079768794572
1684	-0.6242857	0.16160795	-0.10871030400000001	0.18839614	-0.00037439	0.35401312	-0.35532594	0.39772340000000006	-0.48577273	-8.34	-0.052525383445687183	0.12270513188324418
1685	-0.6247143	0.16622305	-0.104874745	0.1820263	-0.001564154	0.35175544	-0.35727218	0.39375868	-0.48865685	-8.34	-0.0537020860859748	0.12254728672471497
1686	-0.6251823	0.17087239	-0.10106227	0.17561970000000002	-0.0027525809999999996	0.34937438	-0.35912564	0.3898962	-0.49150172	-8.34	-0.05487353463705444	0.12239737259417675
1687	-0.62568915	0.17555478	-0.097273424	0.16917825	-0.003939403	0.34687045	-0.36088535	0.38613856	-0.49430698	-8.34	-0.056039140416746354	0.12225551375731347
1688	-0.62623465	0.180269	-0.093508735	0.16270375	-0.005124351	0.3442442	-0.36255044	0.38248813	-0.49707234	-8.34	-0.05719838152193874	0.12212183589216909
1689	-0.62681836	0.1850138	-0.08976871	0.15619816	-0.006307157	0.34149626	-0.36412	0.37894738	-0.49979750000000006	-8.34	-0.05835068055985684	0.12199646732049681
1690	-0.62743986	0.18978794	-0.08605382	0.14966336	-0.007487550999999999	0.33862713	-0.36559334	0.37551856	-0.5024822	-8.34	-0.05949553092648569	0.12187952783329901
1691	-0.6280987	0.19459018	-0.08236454	0.14310127	-0.008665259	0.33563754	-0.3669697	0.372204	-0.50512606	-8.34	-0.0606323660178104	0.12177114492240272
1692	-0.6287945	0.19941926	-0.07870132	0.13651386	-0.009840008	0.3325281	-0.36824843	0.36900586	-0.50772893	-8.34	-0.06176067769622463	0.12167144475897777
1693	-0.6295268	0.20427391	-0.075064585	0.12990308	-0.011011523999999998	0.32929954	-0.3694289	0.36592627	-0.5102905	-8.34	-0.06287994484737651	0.12158055809077312
1694	-0.6302951	0.20915289	-0.07145475	0.12327091400000001	-0.012179533999999999	0.32595262	-0.37051058	0.3629673	-0.51281065	-8.33	-0.06398965395510779	0.12149861824426698
1695	-0.631099	0.21405491	-0.06787221	0.11661935	-0.013343765	0.32248804	-0.3714929	0.36013097	-0.5152890999999999	-8.33	-0.06508929870480855	0.12142575077718447
1696	-0.63193804	0.21897869	-0.064317346	0.109950386	-0.014503945	0.3189066	-0.3723754	0.35741913	-0.51772565	-8.33	-0.06617839745951759	0.12136208702146219
1697	-0.6328117	0.22392292	-0.06079052	0.10326605	-0.015659804	0.31520918	-0.37315765	0.35483375	-0.52012014	-8.33	-0.06725643732581499	0.12130776417307636
1698	-0.6337196	0.22888632	-0.057292104	0.096568376	-0.016811071	0.31139659999999997	-0.3738393	0.35237652	-0.52247244	-8.33	-0.06832296898909081	0.12126291635362048
1699	-0.6346612	0.2338676	-0.05382244	0.08985939999999999	-0.017957486	0.30746976	-0.37441996	0.35004926	-0.5247823	-8.33	-0.06937748478912947	0.12122767357727786
1700	-0.63563603	0.23886545	-0.050381873	0.08314121	-0.019098783	0.3034295	-0.3748993	0.3478536	-0.52704966	-8.33	-0.07041954306700557	0.12120217468575585
1701	-0.63664365	0.24387857	-0.046970747	0.07641585	-0.020234697	0.29927686	-0.37527707	0.34579116	-0.52927434	-8.33	-0.07144867321870423	0.12118655984814723
1702	-0.6376836	0.24890564	-0.0435894	0.06968542	-0.021364966000000003	0.2950127	-0.37555298	0.34386350000000004	-0.5314563	-8.33	-0.07246443917380183	0.1211809652084337
1703	-0.63875526	0.25394535	-0.040238146	0.06295203	-0.022489332	0.2906381	-0.37572682	0.34207204	-0.5335954	-8.33	-0.07346638213900757	0.12118552457530336
1704	-0.63985837	0.25899637	-0.036917303	0.05621778	-0.023607537	0.286154	-0.37579837	0.3404183	-0.5356915	-8.32	-0.0744540697338189	0.12120038158866053
1705	-0.64099234	0.26405743	-0.033627182	0.04948479	-0.024719322000000002	0.28156146	-0.37576744	0.33890358	-0.53774464	-8.32	-0.07542707442011347	0.12122567643898069
1706	-0.6421567	0.26912713	-0.030368082	0.042755205	-0.02582443	0.27686155	-0.3756339	0.3375292	-0.5397546	-8.32	-0.0763849607392239	0.1212615383109758
1707	-0.6433511	0.27420422	-0.02714029	0.036031175	-0.026922606	0.27205536	-0.37539762	0.33629644	-0.5417215	-8.32	-0.07732732163170877	0.1213081231234488
1708	-0.64457494	0.27928737	-0.023944087000000003	0.029314851	-0.028013596	0.26714396	-0.37505847	0.33520645	-0.5436451999999999	-8.32	-0.07825374046060689	0.12136555871694278
1709	-0.64582783	0.28437522	-0.020779759	0.0226084	-0.02909715	0.2621284	-0.3746164	0.33426037	-0.54552567	-8.32	-0.07916382425562371	0.12143398019439428
1710	-0.6471093	0.2894665	-0.017647574	0.015913999999999998	-0.030173022	0.2570098	-0.37407140000000005	0.33345932	-0.5473629	-8.32	-0.08005717837979803	0.12151353311610469
1711	-0.648419	0.29455984	-0.01454779	0.009233849	-0.03124098	0.25178918	-0.37342329999999996	0.33280426	-0.5491569000000001	-8.32	-0.0809334296858317	0.12160434334670774
1712	-0.6497564	0.29965386	-0.011480661999999999	0.002570154	-0.03230079	0.24646759999999998	-0.3726722	0.33229622	-0.5509076999999999	-8.32	-0.08179221022539435	0.12170654353337367
1713	-0.651121	0.30474728	-0.008446430999999999	-0.004074873	-0.03335224	0.24104607	-0.37181807	0.33193606	-0.5526151999999999	-8.32	-0.08263315787315197	0.12182025988870782
1714	-0.65251255	0.30983874	-0.005445344	-0.010699016	-0.034395142999999996	0.23552561	-0.37086093	0.33172470000000004	-0.55427957	-8.32	-0.08345594459291755	0.1219456293625935
1715	-0.6539305	0.3149269	-0.002477638	-0.017300043	-0.03542932	0.22990724	-0.36980087	0.33166290000000004	-0.5559006999999999	-8.31	-0.08426022485884094	0.1220827653329979
1716	-0.6553744	0.32001033	0.000456464	-0.023875722999999998	-0.036454607	0.22419198	-0.36863798	0.33175144	-0.5574788	-8.31	-0.08504569994610427	0.12223179938012298
1717	-0.6568439	0.32508776	0.003356744	-0.030423814	-0.03747086	0.21838079999999999	-0.36737242	0.33199102	-0.5590138000000001	-8.31	-0.08581205275133769	0.12239284767177626
1718	-0.65833855	0.3301578	0.0062229830000000005	-0.03694209	-0.038477942	0.21247469	-0.36600438	0.33238226	-0.56050575	-8.31	-0.08655899879390971	0.12256602653239933
1719	-0.6598579	0.33521903	0.009054979	-0.043428358	-0.039475754	0.20647466	-0.36453405	0.3329258	-0.5619548000000001	-8.31	-0.08728626957122465	0.12275145620468168
1720	-0.66140157	0.34027016	0.011852527	-0.049880434	-0.04046418	0.20038168	-0.36296174	0.33362216	-0.56336105	-8.31	-0.08799360502384102	0.12294924988470218
1721	-0.6629691	0.3453098	0.014615432	-0.05629616	-0.04144313	0.19419675	-0.36128774	0.33447182	-0.5647245	-8.31	-0.0886807607163459	0.12315951554929692
1722	-0.6645602	0.3503366	0.01734351	-0.06267341	-0.042412505	0.1879208	-0.35951236	0.33547527	-0.5660454	-8.31	-0.08934752027921888	0.12338237620259475
1723	-0.6661743	0.35534918	0.020036573000000002	-0.06901007	-0.043372225	0.18155481	-0.35763597	0.33663285	-0.56732386	-8.31	-0.0899936668313124	0.12361792431050163
1724	-0.6678111	0.36034617	0.022694443999999998	-0.07530406	-0.044322207999999995	0.17509978	-0.35565898	0.3379449	-0.5685600000000001	-8.31	-0.09061900571499126	0.12386627265994037
1725	-0.6694702	0.3653262	0.02531695	-0.08155332	-0.04526238	0.16855663	-0.3535818	0.33941174	-0.56975406	-8.3	-0.09122335944962395	0.12412752594810857
1726	-0.67115104	0.3702879	0.027903918	-0.0877558	-0.04619268	0.16192633	-0.35140485	0.3410336	-0.5709062	-8.3	-0.09180653653132459	0.1244017722932672
1727	-0.67285335	0.37522992	0.030455189	-0.09390948	-0.04711303	0.15520984	-0.34912859999999996	0.34281066	-0.5720166999999999	-8.3	-0.09236839408023578	0.1246891200825581
1728	-0.6745767	0.38015088	0.032970615	-0.10001236	-0.048023384	0.14840810000000002	-0.34675363	0.34474309999999997	-0.57308584	-8.3	-0.09290880159376187	0.1249896672446435
1729	-0.67632055	0.3850494	0.035450067	-0.10606246400000001	-0.048923685999999994	0.14152206	-0.34428036	0.34683096	-0.5741137	-8.3	-0.09342758590135022	0.12530348182298157
1730	-0.67808455	0.38992414	0.037893447999999996	-0.11205783	-0.04981389	0.13455267	-0.34170938	0.34907424	-0.5751008000000001	-8.3	-0.09392466172262744	0.12563066937013595
1731	-0.6798683	0.39477372	0.04030065	-0.117996514	-0.05069395	0.12750086	-0.33904123	0.35147282	-0.5760472	-8.3	-0.09439990257696193	0.12597129508121127
1732	-0.68167126	0.39959675	0.042671600000000004	-0.1238766	-0.051563837	0.12036758	-0.3362765	0.35402659999999997	-0.5769533	-8.3	-0.0948532186723531	0.12632543752421624
1733	-0.6834931	0.40439188	0.04500624	-0.12969619	-0.052423507	0.113153756	-0.33341584	0.35673532	-0.57781935	-8.3	-0.09528452932791137	0.12669316510801856
1734	-0.6853332	0.40915772	0.047304537	-0.13545339	-0.05327293599999999	0.105860345	-0.33045979999999997	0.35959867	-0.57864577	-8.3	-0.09569375701778665	0.1270745373593792
1735	-0.68719125	0.41389292	0.049566448	-0.14114635	-0.05411211	0.09848828	-0.32740912	0.3626163	-0.57943285	-8.29	-0.09608085835049439	0.12746962108328433
1736	-0.68906677	0.41859612	0.05179197	-0.14677325	-0.054941	0.0910385	-0.3242644	0.36578777	-0.58018094	-8.29	-0.09644577766710917	0.12787846675080342
1737	-0.69095933	0.423266	0.053981102999999996	-0.15233235	-0.055759594	0.08351197	-0.32102636	0.36911259999999996	-0.5808904	-8.29	-0.09678848575315009	0.1283011313614991
1738	-0.69286835	0.42790115	0.056133863	-0.15782195	-0.05656788	0.07590962	-0.31769568	0.3725902	-0.5815616	-8.29	-0.0971089589044732	0.1287376460046532
1739	-0.69479346	0.43250036	0.058250286	-0.16324039	-0.057365857	0.06823246	-0.31427306	0.37621993	-0.582195	-8.29	-0.09740719237300619	0.1291880686631072
1740	-0.69673413	0.43706226	0.06033041	-0.16858609	-0.05815352	0.060481495999999996	-0.31075925	0.38000104	-0.5827909	-8.29	-0.09768318676597426	0.12965242167675178
1741	-0.69868994	0.4415856	0.062374294000000004	-0.17385751	-0.058930866	0.0526578	-0.30715495	0.38393277	-0.5833497	-8.29	-0.09793694435726927	0.13013074358143398
1742	-0.7006603	0.44606912	0.06438201	-0.17905317	-0.059697907	0.044762496	-0.30346093	0.38801423	-0.5838719	-8.29	-0.09816848199701267	0.13062305922731118
1743	-0.7026448	0.45051152	0.06635363	-0.18417160000000002	-0.060454644	0.03679671	-0.299678	0.3922445	-0.5843578	-8.29	-0.09837783487123958	0.13112939029807383
1744	-0.70464295	0.45491153	0.06828925	-0.18921144	-0.061201095999999996	0.028761638	-0.29580690000000004	0.39662254	-0.584808	-8.29	-0.09856504771896023	0.1316497524152193
1745	-0.7066542	0.45926797	0.07018898	-0.19417137	-0.061937276	0.020658499	-0.29184845	0.4011473	-0.5852228	-8.28	-0.09873014823525662	0.13218415454301133
1746	-0.70867807	0.4635796	0.07205292	-0.19905005	-0.06266321	0.012488553999999999	-0.2878034	0.40581763	-0.5856026999999999	-8.28	-0.09887319196017115	0.13273260118895977
1747	-0.71071404	0.4678452	0.073881194	-0.20384629	-0.06337892	0.004253102	-0.28367266	0.41063228	-0.58594817	-8.28	-0.09899425607715862	0.13329509035828083
1748	-0.71276164	0.47206357	0.075673945	-0.20855887	-0.06408443	-0.004046518	-0.27945694	0.41559002	-0.5862596999999999	-8.28	-0.09909339581489224	0.13387161554100574
1749	-0.7148203	0.4762335	0.07743130599999999	-0.21318665	-0.06477978	-0.012408938999999999	-0.27515715	0.42068946	-0.5865376999999999	-8.28	-0.09917069624571566	0.1344621550306339
1750	-0.7168896	0.48035383	0.079153426	-0.21772854	-0.065465	-0.020832766000000003	-0.27077407	0.42592922	-0.5867826999999999	-8.28	-0.09922624639804416	0.13506669063610138
1751	-0.718969	0.4844234	0.08084047	-0.22218345	-0.06614013	-0.029316565	-0.26630855	0.43130776	-0.5869951999999999	-8.28	-0.09926013927703857	0.13568518989280198
1752	-0.72105783	0.4884411	0.082492605	-0.22655037	-0.06680520599999999	-0.037858874	-0.26176146	0.43682355	-0.58717567	-8.28	-0.09927246084264119	0.13631761293001995
1753	-0.72315574	0.49240592	0.08411	-0.23082829	-0.067460276	-0.046458192	-0.25713366	0.442475	-0.58732456	-8.28	-0.09926331041138203	0.13696392446092975
1754	-0.7252621	0.49631676	0.085692845	-0.23501624	-0.068105385	-0.055112995	-0.25242597	0.44826037	-0.58744246	-8.28	-0.09923279774294534	0.13762406883364572
1755	-0.72737646	0.50017273	0.08724134	-0.23911332	-0.06874060000000001	-0.063821726	-0.24763933	0.45417795	-0.58752984	-8.27	-0.09918102808538817	0.1382980009140907
1756	-0.72949827	0.5039729	0.08875567	-0.24311864	-0.06936595599999999	-0.07258279	-0.24277458	0.46022594	-0.5875873	-8.27	-0.0991081150201009	0.13898566145413768
1757	-0.73162687	0.50771636	0.09023606	-0.24703133	-0.06998152	-0.081394576	-0.23783262	0.46640247	-0.58761525	-8.27	-0.09901414183777874	0.13968697085567763
1758	-0.7337619	0.5114023	0.09168271	-0.25085062	-0.07058737	-0.09025544	-0.23281433	0.47270557	-0.58761424	-8.27	-0.09889925752032809	0.14040186501082375
1759	-0.7359027	0.51503	0.09309585	-0.25457567	-0.07118355	-0.09916372	-0.22772060000000002	0.4791333	-0.58758485	-8.27	-0.09876354891270957	0.14113026394365713
1760	-0.73804885	0.5185988	0.0944757	-0.25820574	-0.071770124	-0.10811772	-0.22255239	0.48568362	-0.58752763	-8.27	-0.09860714895032079	0.1418720865613651
1761	-0.7401997	0.52210784	0.09582251	-0.2617402	-0.07234718	-0.11711574	-0.21731068	0.49235433	-0.58744305	-8.27	-0.09843020616804335	0.14262722255692334
1762	-0.74235475	0.52555656	0.09713652	-0.26517835	-0.07291477	-0.12615605	-0.21199653	0.49914333	-0.5873316999999999	-8.27	-0.09823285958913167	0.14339558326891302
1763	-0.74451345	0.5289443	0.09841797	-0.26851958	-0.073472984	-0.13523686	-0.20661101	0.5060484000000001	-0.5871941999999999	-8.27	-0.09801526694743516	0.14417705668527467
1764	-0.74667525	0.5322706	0.09966712400000001	-0.2717633	-0.07402192	-0.14435641	-0.20115526	0.5130670999999999	-0.5870310000000001	-8.27	-0.09777758984243777	0.1449715177740363
1765	-0.74883974	0.5355348	0.10088424	-0.274909	-0.07456167	-0.15351289999999998	-0.19563043	0.5201973	-0.5868426999999999	-8.26	-0.09752001076509263	0.14577885604442323
1766	-0.7510063	0.53873646	0.10206957	-0.27795616	-0.07509235	-0.1627045	-0.19003773	0.52743644	-0.5866299	-8.26	-0.09724271918051826	0.14659893060327225
1767	-0.75317436	0.5418751	0.10322341	-0.28090435	-0.075614095	-0.17192934	-0.18437836	0.5347821	-0.58639306	-8.26	-0.09694588173212687	0.1474315918595033
1768	-0.7553435	0.54495037	0.104346044	-0.2837531	-0.076127015	-0.1811856	-0.17865361	0.5422318	-0.58613276	-8.26	-0.09662970797547404	0.14827669835351995
1769	-0.7575131	0.54796183	0.10543773	-0.2865021	-0.076631255	-0.19047139999999999	-0.17286474	0.5497829000000001	-0.5858495	-8.26	-0.09629440441960652	0.149134080555531
1770	-0.7596827	0.55090904	0.106498756	-0.28915092	-0.07712696	-0.19978479	-0.1670131	0.55743283	-0.5855438000000001	-8.26	-0.09594018406452433	0.15000356371493226
1771	-0.76185185	0.5537918	0.10752939	-0.2916993	-0.07761429	-0.2091239	-0.16110006	0.56517893	-0.5852163	-8.26	-0.09556728401875815	0.1508849852172016
1772	-0.7640199	0.5566098	0.10852991	-0.29414696	-0.07809341	-0.21848676	-0.15512697	0.57301843	-0.58486736	-8.26	-0.09517591301357692	0.15177813462758907
1773	-0.7661864	0.5593627	0.109500594	-0.29649365	-0.078564495	-0.2278714	-0.14909527	0.5809486	-0.5844975	-8.26	-0.0947663141807658	0.15268281385853336
1774	-0.76835084	0.56205034	0.11044171	-0.29873917	-0.07902773	-0.23727588	-0.14300635	0.5889666	-0.5841073	-8.26	-0.09433873522833931	0.15359881572966697
1775	-0.7705127	0.5646725	0.11135353	-0.30088332	-0.0794833	-0.24669822	-0.13686168	0.5970694999999999	-0.5836972	-8.26	-0.09389342893149483	0.15452591561730689
1776	-0.77267146	0.56722903	0.11223632	-0.30292603	-0.07993141	-0.2561364	-0.13066268	0.6052545	-0.58326775	-8.25	-0.0934306531765408	0.1554638869441605
1777	-0.77482665	0.56971973	0.11309034400000001	-0.30486715	-0.08037224400000001	-0.26558837	-0.12441084	0.6135184	-0.5828194	-8.25	-0.09295068600482517	0.15641247356648855
1778	-0.7769778	0.57214457	0.11391588	-0.3067066	-0.08080602	-0.27505219999999997	-0.11810766	0.6218585	-0.58235264	-8.25	-0.09245377216829088	0.15737145000586808
1779	-0.7791243	0.5745034	0.1147132	-0.30844438	-0.08123294	-0.28452572	-0.11175464	0.63027143	-0.58186805	-8.25	-0.09194022197443645	0.15834053402692042
1780	-0.7812658	0.5767962	0.11548256	-0.3100805	-0.08165323	-0.29400697	-0.10535329	0.6387543000000001	-0.5813661	-8.25	-0.0914103167979431	0.15931946658957116
1781	-0.78340167	0.5790229	0.11622422	-0.31161496	-0.0820671	-0.30349390000000004	-0.098905064	0.6473038000000001	-0.5808474	-8.25	-0.09086435418920559	0.1603079644048255
1782	-0.7855315	0.5811835	0.116938464	-0.31304783	-0.08247478	-0.3129844	-0.09241145	0.6559168000000001	-0.58031225	-8.25	-0.09030260818957178	0.16130573446119426
1783	-0.78765476	0.58327806	0.11762554	-0.31437922	-0.08287649	-0.3224764	-0.085873924	0.66459006	-0.5797614000000001	-8.25	-0.08972539239336481	0.16231248412759647
1784	-0.789771	0.5853065	0.11828571	-0.31560925	-0.08327246	-0.3319678	-0.079293944	0.6733203000000001	-0.5791951999999999	-8.25	-0.0891330154646708	0.16332789997363537
1785	-0.7918797	0.58726907	0.118919194	-0.31673813	-0.08366291	-0.34145653	-0.07267294	0.6821041	-0.57861423	-8.25	-0.08852578797455851	0.1643516618887685
1786	-0.7939804	0.5891657	0.11952623	-0.31776607	-0.08404810000000001	-0.35094050000000004	-0.06601234	0.69093823	-0.578019	-8.24	-0.08790403134163752	0.16538345129380333
1787	-0.79607266	0.5909965	0.120107025	-0.31869337	-0.08442826	-0.3604176	-0.059313542999999996	0.69981927	-0.57741004	-8.24	-0.08726807511630248	0.16642293421965584
1788	-0.79815584	0.5927617	0.12066177	-0.31952038	-0.08480363	-0.3698858	-0.052577958	0.7087439	-0.5767879	-8.24	-0.08661823853628879	0.16746977511957906
1789	-0.80022967	0.5944613	0.12119066	-0.32024744	-0.08517447	-0.37934297	-0.045806963	0.7177087	-0.576153	-8.24	-0.08595486997627767	0.16852362767429216
1790	-0.80229354	0.5960956	0.12169384	-0.32087502	-0.08554104	-0.388787	-0.039001923	0.7267103	-0.5755059	-8.24	-0.08527829560682171	0.16958414187612939
1791	-0.804347	0.5976648	0.12217148	-0.32140359999999996	-0.085903585	-0.39821586	-0.032164212000000005	0.7357453	-0.5748472	-8.24	-0.08458887580002168	0.17065096649740194
1792	-0.80638963	0.599169	0.1226237	-0.32183364	-0.08626238	-0.40762740000000003	-0.025295181	0.7448103	-0.5741773	-8.24	-0.08388694610627237	0.1717237416140133
1793	-0.8084209	0.6006085	0.12305064	-0.3221658	-0.0866177	-0.4170196	-0.018396193	0.7539018	-0.5734969	-8.24	-0.08317290242997571	0.17280209609464367
1794	-0.81044036	0.60198355	0.12345239999999999	-0.3224006	-0.08696982	-0.42639032	-0.011468606999999999	0.7630164	-0.57280636	-8.24	-0.08244708014323254	0.1738856528664726
1795	-0.81244755	0.6032944	0.12382909	-0.32253876	-0.08731902	-0.43573755	-0.004513765	0.7721507	-0.5721063	-8.24	-0.0817098644837782	0.1749740463109786
1796	-0.814442	0.60454136	0.12418077	-0.322581	-0.08766556	-0.44505912	0.002466986	0.7813011999999999	-0.5713971999999999	-8.23	-0.08096161573327637	0.1760668904146634
1797	-0.81642324	0.60572475	0.124507554	-0.32252800000000004	-0.08800975	-0.45435306	0.009472309	0.7904645	-0.5706796	-8.23	-0.08020272581938341	0.17716380523615163
1798	-0.81839085	0.6068449	0.12480952	-0.32238057	-0.08835187	-0.46361727	0.01650087	0.7996371	-0.569954	-8.23	-0.0794335738015408	0.17826439809514308
1799	-0.8203443	0.60790217	0.12508677	-0.32213956	-0.0886922	-0.47284964	0.023551323	0.8088156	-0.56922096	-8.23	-0.07865453629474556	0.1793682805948871
1800	-0.8222832	0.60889685	0.1253394	-0.3218058	-0.08903105	-0.48204815	0.03062232	0.81799644	-0.568481	-8.23	-0.07786602187006633	0.18047504555531935
1801	-0.824207	0.6098294	0.12556754	-0.32138023	-0.0893687	-0.49121076	0.03771249	0.82717633	-0.56773466	-8.23	-0.07706839689702351	0.18158431129557984
1802	-0.8261153	0.6107002	0.1257713	-0.32086375	-0.08970546	-0.5003354	0.044820443	0.8363517	-0.56698245	-8.23	-0.07626208190275743	0.18269566248283706
1803	-0.8280076	0.61150956	0.12595078	-0.3202574	-0.09004162	-0.50942	0.05194479	0.8455191999999999	-0.5662249	-8.23	-0.07544746303456625	0.18380869676662173
1804	-0.8298834	0.61225796	0.12610611	-0.31956214	-0.0903775	-0.5184625	0.05908411	0.8546753	-0.56546247	-8.23	-0.07462494768522474	0.1849229977618706
1805	-0.8317423	0.61294585	0.12623742	-0.31877908	-0.09071339	-0.5274608000000001	0.06623699	0.86381656	-0.5646956999999999	-8.23	-0.07379493689092001	0.18603815477450591
1806	-0.8335837	0.6135737	0.12634484	-0.31790927	-0.091049604	-0.53641295	0.073401965	0.8729395000000001	-0.56392527	-8.22	-0.07295787013228355	0.18715375187978148
1807	-0.83540726	0.6141418	0.12642848	-0.3169539	-0.09138645	-0.5453169	0.080577604	0.8820408000000002	-0.5631515	-8.22	-0.07211414457986788	0.18826937294950427
1808	-0.83721244	0.61465085	0.12648849	-0.3159141	-0.09172425	-0.5541704000000001	0.087762445	0.8911169	-0.562375	-8.22	-0.0712641680915663	0.18938458615727574
1809	-0.83899885	0.61510116	0.126525	-0.31479108	-0.09206329	-0.5629715999999999	0.09495498	0.90016437	-0.5615963	-8.22	-0.07040840172682021	0.1904989735382038
1810	-0.8407659	0.61549336	0.12653813	-0.3135861	-0.09240391	-0.5717184000000001	0.10215375	0.90917975	-0.5608158000000001	-8.22	-0.06954723514197457	0.19161209799334988
1811	-0.8425132	0.61582786	0.12652802	-0.31230040000000003	-0.092746384	-0.58040875	0.10935722	0.9181596	-0.56003416	-8.22	-0.06868113324143135	0.19272353429987124
1812	-0.84424025	0.61610526	0.12649482	-0.31093538	-0.09309102	-0.58904064	0.11656391	0.9271004	-0.55925184	-8.22	-0.06781052663760716	0.1938328446334252
1813	-0.84594655	0.6163261	0.12643866	-0.30949232	-0.09343810000000001	-0.597612	0.12377226	0.93599886	-0.5584694	-8.22	-0.06693583296617298	0.19493960208411068
1814	-0.84763163	0.6164909	0.12635969	-0.3079726	-0.093787886	-0.6061208	0.13098074	0.9448514000000001	-0.5576871999999999	-8.22	-0.0660574876405775	0.19604335234260759
1815	-0.849295	0.6166003	0.12625803	-0.30637768	-0.09414065	-0.6145651	0.13818783	0.9536546	-0.556906	-8.22	-0.06517596834042019	0.19714367050555096
1816	-0.85093623	0.6166548	0.12613386	-0.304709	-0.094496645	-0.62294275	0.14539196	0.9624049000000001	-0.55612606	-8.21	-0.0642916839675225	0.19824009246077032
1817	-0.8525548	0.61665505	0.12598732	-0.30296797	-0.09485611	-0.63125175	0.15259156	0.9710991	-0.555348	-8.21	-0.06340506626866657	0.19933219102186783
1818	-0.85415024	0.61660165	0.12581857	-0.30115616	-0.09521928	-0.6394901	0.15978505	0.97973347	-0.55457234	-8.21	-0.06251659774515789	0.20041950272375045
1819	-0.85572207	0.6164952	0.12562774	-0.29927509999999996	-0.095586374	-0.64765584	0.16697088	0.98830473	-0.55379957	-8.21	-0.06162671240992904	0.20150159055338093
1820	-0.85726976	0.6163364	0.12541501	-0.29732633	-0.09595762	-0.65574694	0.17414741	0.9968094999999999	-0.5530301999999999	-8.21	-0.06073583651880901	0.2025780070368048
1821	-0.8587929	0.6161258	0.12518053	-0.2953114	-0.09633324	-0.6637614000000001	0.18131307	1.0052440999999999	-0.5522646999999999	-8.21	-0.05984445766354033	0.20364827895716445
1822	-0.860291	0.61586416	0.12492445	-0.29323193	-0.09671347599999999	-0.67169714	0.18846624	1.0136054	-0.55150354	-8.21	-0.05895298250046791	0.20471197237891262
1823	-0.86176354	0.615552	0.12464693	-0.29108953	-0.09709857	-0.6795523	0.19560529999999998	1.0218897	-0.5507473	-8.21	-0.058061922086452916	0.20576861331804053
1824	-0.8632101	0.61519015	0.124348134	-0.28888583	-0.09748874	-0.6873248000000001	0.20272863	1.0300937	-0.54999626	-8.21	-0.057171677744506856	0.20681775016194026
1825	-0.8646301	0.61477923	0.124028236	-0.2866225	-0.09788425	-0.6950126999999999	0.20983458	1.038214	-0.5492511	-8.21	-0.0562827336865302	0.2078589291469907
1826	-0.8660231	0.6143199	0.12368739	-0.28430120000000003	-0.09828534	-0.70261395	0.21692152	1.0462471	-0.5485121000000001	-8.2	-0.05539553141382853	0.20889167209208934
1827	-0.86738884	0.6138129	0.123325765	-0.28192362	-0.09869227	-0.71012664	0.22398782	1.0541897	-0.54777986	-8.2	-0.054510558450961644	0.20991554275905644
1828	-0.8687267	0.61325896	0.12294354	-0.2794915	-0.09910527	-0.7175488	0.23103178	1.0620383	-0.5470547	-8.2	-0.053628262542131204	0.21093005980524968
1829	-0.87003624	0.61265874	0.12254087	-0.27700654	-0.09952462	-0.72487843	0.23805177	1.0697896	-0.5463372	-8.2	-0.052749117255825456	0.2119347750376602
1830	-0.8713172	0.6120131	0.12211791400000001	-0.2744705	-0.09995056	-0.73211354	0.24504610000000002	1.0774404	-0.5456276999999999	-8.2	-0.05187355469283377	0.21292924313529996
1831	-0.8725691	0.61132264	0.121674836	-0.27188516	-0.10038336	-0.73925227	0.25201312	1.0849872999999999	-0.5449267	-8.2	-0.05100207519942224	0.21391299760595586
1832	-0.8737915	0.6105882	0.121211775	-0.26925227	-0.10082329	-0.7462926	0.25895113	1.0924273000000002	-0.5442345999999999	-8.2	-0.05013509754304671	0.21488560444095908
1833	-0.8749842	0.6098106	0.12072889	-0.26657367	-0.10127061	-0.75323254	0.26585840000000005	1.0997573	-0.5435518	-8.2	-0.04927307155834621	0.21584662585102185
1834	-0.8761467	0.60899043	0.12022631	-0.26385117	-0.10172557	-0.76007026	0.2727333	1.1069741000000002	-0.54287887	-8.2	-0.04841648925825329	0.21679560930292763
1835	-0.8772787	0.60812867	0.11970418	-0.26108658	-0.10218845	-0.7668037	0.27957413	1.114075	-0.54221606	-8.2	-0.04756572207689073	0.2177321439453919
1836	-0.8783798	0.60722595	0.119162604	-0.25828174	-0.10265952	-0.7734310000000001	0.28637913	1.1210568	-0.54156387	-8.2	-0.046721273693857826	0.21865577420964413
1837	-0.87944984	0.6062831	0.11860171	-0.2554385	-0.10313905	-0.7799501999999999	0.2931466	1.1279166999999999	-0.5409227	-8.19	-0.04588357289986506	0.2195660837506627
1838	-0.88048834	0.605301	0.118021585	-0.25255868	-0.10362731	-0.7863594	0.29987484	1.1346519	-0.54029304	-8.19	-0.04505304650629681	0.22046265035432988
1839	-0.8814951	0.6042804	0.11742234	-0.24964407	-0.10412457	-0.79265684	0.30656209999999995	1.1412597	-0.5396751000000001	-8.19	-0.044230127327117924	0.22134506493932912
1840	-0.8824699	0.6032221	0.11680406	-0.24669652	-0.10463109	-0.7988407	0.31320667	1.1477373	-0.53906953	-8.19	-0.04341529226414999	0.2222129161522165
1841	-0.88341236	0.6021268	0.116166815	-0.24371783	-0.10514715	-0.8049093	0.3198068	1.1540821	-0.5384766	-8.19	-0.04260897210810341	0.22306579997825063
1842	-0.8843223	0.6009955	0.11551067	-0.24070983	-0.10567303	-0.8108611	0.32636082	1.1602914	-0.53789663	-8.19	-0.041811611626434333	0.2239033251054172
1843	-0.8851995	0.5998289	0.114835694	-0.23767431	-0.106208995	-0.8166946999999999	0.33286688	1.1663629	-0.53733015	-8.19	-0.041023696589179134	0.22472513177387365
1844	-0.88604367	0.5986278	0.11414193	-0.23461308	-0.10675532	-0.8224084999999999	0.33932325	1.172294	-0.53677756	-8.19	-0.04024568245371499	0.22553082298761562
1845	-0.88685465	0.59739316	0.11342943	-0.23152792	-0.10731228	-0.82800126	0.34572822	1.1780823	-0.5362391	-8.19	-0.03947801149912516	0.22632004239120604
1846	-0.88763225	0.59612566	0.11269823	-0.22842066	-0.10788014	-0.8334718000000001	0.35207996	1.1837256	-0.5357153	-8.19	-0.038721188717668324	0.2270924486171446
1847	-0.88837636	0.59482616	0.11194835	-0.22529304	-0.10845917	-0.8388187	0.35837670000000005	1.1892214	-0.53520644	-8.18	-0.03797567703442043	0.22784766668980969
1848	-0.88908666	0.59349555	0.111179814	-0.2221469	-0.10904963	-0.8440411	0.36461675	1.1945676	-0.534713	-8.18	-0.0372419535501709	0.2285853811771458
1849	-0.8897631	0.5921346	0.11039264	-0.21898396	-0.10965181	-0.8491379000000001	0.3707982	1.199762	-0.5342352	-8.18	-0.036520505768805625	0.2293052511133871
1850	-0.89040554	0.5907442	0.10958682	-0.21580605	-0.11026596	-0.8541081	0.37691936	1.2048025	-0.53377354	-8.18	-0.03581181203659059	0.23000696132285167
1851	-0.89101386	0.5893251	0.10876237	-0.21261498	-0.110892355	-0.8589508	0.38297838	1.2096871	-0.5333284	-8.18	-0.0351163861468167	0.23069020138628896
1852	-0.89158785	0.5878781	0.10791927	-0.20941254	-0.11153126	-0.8636652	0.3889735	1.2144136	-0.53290004	-8.18	-0.034434712823011596	0.23135464700837793
1853	-0.8921275	0.5864041	0.1070575	-0.20620057	-0.11218292	-0.8682506	0.39490288	1.2189803999999997	-0.53248894	-8.18	-0.03376729763624404	0.2320000372775827
1854	-0.8926327	0.5849038	0.10617705	-0.2029809	-0.11284761	-0.87270623	0.40076473	1.2233856	-0.5320953	-8.18	-0.033114622912105984	0.2326260728569851
1855	-0.89310336	0.58337796	0.10527789	-0.1997554	-0.113525584	-0.8770315000000001	0.40655726	1.2276272	-0.5317196999999999	-8.18	-0.032477248642856185	0.23323246811076917
1856	-0.8935394	0.5818273	0.10435998	-0.19652592	-0.114217095	-0.88122576	0.41227862	1.2317034	-0.5313623000000001	-8.18	-0.03185569120059544	0.23381893753841662
1857	-0.8939408	0.5802526	0.10342328	-0.19329432	-0.11492241	-0.88528866	0.41792703	1.2356128	-0.5310235	-8.17	-0.0312504442881775	0.23438525120906142
1858	-0.89430743	0.5786544	0.102467746	-0.1900625	-0.11564178	-0.8892196	0.42350063	1.2393535	-0.53070366	-8.17	-0.03066207667821926	0.23493111912820738
1859	-0.8946394	0.5770336	0.10149333	-0.18683231	-0.11637546	-0.89301825	0.4289976	1.2429242	-0.5304032	-8.17	-0.030091098164011638	0.23545633012029454
1860	-0.8949365	0.57539064	0.10049995	-0.18360566	-0.11712368599999999	-0.8966843000000001	0.43441617	1.2463232	-0.53012234	-8.17	-0.029538059006544343	0.2359606207808612
1861	-0.8951989	0.5737263	0.09948756	-0.1803844	-0.11788672	-0.9002174000000001	0.43975466	1.2495493	-0.52986157	-8.17	-0.029003461689029293	0.23644379011437502
1862	-0.8954264	0.57204115	0.09845607	-0.1771704	-0.11866481599999999	-0.90361744	0.44501147	1.2526008	-0.52962106	-8.17	-0.02848784607194009	0.23690559226246333
1863	-0.8956191	0.5703358	0.09740541	-0.1739655	-0.11945818	-0.90688413	0.45018503	1.2554766000000002	-0.52940124	-8.17	-0.027991699883965375	0.23734583575978954
1864	-0.8957769	0.5686109	0.09633549	-0.17077154	-0.12026705	-0.91001743	0.45527396	1.2581753999999998	-0.52920246	-8.17	-0.027515516763356555	0.23776432732699923
1865	-0.89589995	0.566867	0.09524625	-0.16759036	-0.12109161	-0.9130173	0.4602768	1.2606959	-0.5290251	-8.17	-0.027059819728207073	0.23816087564535024
1866	-0.89598817	0.5651046	0.09413761	-0.16442381	-0.12193205	-0.9158835999999999	0.4651923	1.2630371999999999	-0.5288693	-8.17	-0.02662502361831666	0.23853531167621148
1867	-0.89604145	0.56332433	0.09300951	-0.16127369	-0.12278854	-0.9186165000000001	0.47001909999999997	1.265198	-0.5287354999999999	-8.16	-0.0262116378497145	0.23888745528731234
1868	-0.89606	0.5615267	0.09186188	-0.1581418	-0.12366122	-0.9212159	0.47475609999999996	1.2671775	-0.5286241	-8.16	-0.025820090463748495	0.2392171706304165
1869	-0.89604366	0.5597123	0.09069468	-0.15502997	-0.12455023	-0.9236821	0.4794021	1.2689745000000001	-0.52853537	-8.16	-0.02545086194363064	0.23952429299430814
1870	-0.8959925	0.55788153	0.089507855	-0.15193997	-0.12545569	-0.92601514	0.48395604	1.2705883	-0.52846956	-8.16	-0.02510434981908162	0.23980869328152307
1871	-0.8959066	0.5560349	0.088301376	-0.14887361	-0.12637773	-0.9282153000000001	0.48841694	1.272018	-0.5284270000000001	-8.16	-0.024781003175377743	0.24007024692990298
1872	-0.895786	0.55417293	0.08707519999999999	-0.14583266	-0.1273164	-0.9302828000000002	0.4927838	1.2732629	-0.5284081	-8.16	-0.02448123491950143	0.2403088409925773
1873	-0.8956306	0.55229604	0.085829355	-0.1428189	-0.12827182	-0.93221796	0.4970558	1.2743222	-0.5284131999999999	-8.16	-0.024205453402879495	0.24052436639425864
1874	-0.8954406	0.5504047	0.08456382	-0.13983409	-0.12924403	-0.9340210999999999	0.5012321	1.2751953999999999	-0.52844244	-8.16	-0.023954021222415498	0.2407167371427914
1875	-0.89521587	0.54849935	0.08327864	-0.13688	-0.13023308	-0.9356926	0.5053118	1.2758816000000002	-0.5284962	-8.16	-0.023727373685607882	0.24088583507705774
1876	-0.8949565	0.54658043	0.08197385	-0.13395835	-0.13123901	-0.93723285	0.5092942	1.2763808	-0.5285748	-8.16	-0.02352580614388358	0.24103162771264786
1877	-0.89466274	0.54464823	0.080649495	-0.13107091	-0.13226186	-0.93864244	0.51317865	1.2766921999999998	-0.5286784000000001	-8.15	-0.023349752530059848	0.24115402857295706
1878	-0.8943344	0.5427033	0.07930565	-0.12821939999999998	-0.13330163	-0.9399216999999999	0.51696444	1.2768153999999998	-0.5288073	-8.15	-0.023199516105126286	0.24125296612908376
1879	-0.8939716	0.5407459	0.07794239	-0.12540552	-0.13435832	-0.9410712999999999	0.5206509	1.2767502	-0.52896154	-8.15	-0.02307543311197915	0.24132840631495103
1880	-0.8935745	0.5387765	0.07655981	-0.12263101	-0.1354319	-0.9420917	0.52423763	1.2764962	-0.5291414000000001	-8.15	-0.022977814369744207	0.24138029764525737
1881	-0.89314306	0.53679544	0.07515803	-0.11989756	-0.13652237	-0.94298357	0.52772397	1.2760532	-0.529347	-8.15	-0.0229069911652459	0.2414086099335595
1882	-0.8926774	0.53480303	0.073737144	-0.11720686400000001	-0.13762969	-0.9437476	0.5311095	1.2754211000000002	-0.52957845	-8.15	-0.02286325038479274	0.24141332741252433
1883	-0.8921777	0.5327996	0.07229729	-0.11456062	-0.13875379999999998	-0.9443843000000001	0.53439385	1.2745999	-0.5298358	-8.15	-0.022846842160169842	0.24139443533752877
1884	-0.8916439	0.5307855	0.07083862	-0.111960456	-0.13989466	-0.94489455	0.5375767	1.2735893999999999	-0.53011924	-8.15	-0.022858062977169486	0.24135192716515252
1885	-0.89107615	0.528761	0.06936131	-0.10940798	-0.14105222	-0.9452790000000001	0.54065764	1.2723895	-0.53042877	-8.15	-0.02289718203475952	0.24128579227146854
1886	-0.8904745	0.5267265	0.06786552	-0.10690476	-0.14222635	-0.94553846	0.5436365	1.2710006	-0.5307644	-8.15	-0.02296437377480402	0.24119606614448874
1887	-0.8898392	0.5246822	0.066351466	-0.10445228	-0.14341703	-0.9456737	0.5465131	1.2694226999999998	-0.53112614	-8.14	-0.02305987028515967	0.24108276856783464
1888	-0.8891701	0.5226285	0.06481936599999999	-0.10205203	-0.14462411	-0.94568557	0.54928714	1.2676558	-0.53151405	-8.14	-0.02318389756324599	0.24094590373240518
1889	-0.8884676	0.5205655	0.06326945	-0.09970541	-0.1458475	-0.94557494	0.55195856	1.2657006000000002	-0.53192806	-8.14	-0.023336600009579118	0.24078555310376917
1890	-0.8877317	0.51849365	0.06170197	-0.097413786	-0.14708708	-0.9453425999999999	0.5545272	1.263557	-0.5323681	-8.14	-0.023518157221062555	0.24060172182658923
1891	-0.8869624	0.5164131	0.060117204	-0.095178485	-0.14834273	-0.94498956	0.55699307	1.2612254999999999	-0.5328343000000001	-8.14	-0.02372873579718022	0.24039448537141786
1892	-0.8861601	0.51432407	0.05851544	-0.093000785	-0.14961429999999998	-0.9445167	0.55935603	1.2587066	-0.5333263	-8.14	-0.023968446849043104	0.24016390245934308
1893	-0.88532466	0.5122268	0.056896977	-0.09088193	-0.15090165	-0.9439251000000001	0.561616	1.2560006000000001	-0.5338443	-8.14	-0.024237471107920343	0.23991003629743216
1894	-0.8844564	0.5101216	0.055262122000000004	-0.08882311	-0.1522046	-0.9432155999999999	0.5637731	1.2531083	-0.534388	-8.14	-0.024535844462700726	0.2396329800078224
1895	-0.8835554	0.5080086	0.053611215	-0.086825475	-0.153523	-0.9423893	0.56582725	1.25003	-0.53495735	-8.14	-0.02486371922346327	0.23933280050312997
1896	-0.8826219	0.505888	0.05194461	-0.08489013	-0.15485668	-0.9414471999999999	0.5677786	1.2467667	-0.5355522	-8.14	-0.025221133235168454	0.23900961726497186
1897	-0.88165593	0.50376	0.050262645	-0.08301813	-0.15620543	-0.9403904000000001	0.56962717	1.2433186999999999	-0.53617245	-8.14	-0.025608205141228597	0.2386635026703279
1898	-0.88065773	0.5016247	0.04856569	-0.08121051	-0.15756908	-0.93921995	0.57137305	1.2396871	-0.53681785	-8.13	-0.026024953231048586	0.23829458531237088
1899	-0.8796274	0.49948236	0.046854097000000004	-0.079468235	-0.15894744	-0.93793696	0.5730164000000001	1.2358726	-0.53748834	-8.13	-0.02647143568163214	0.23790297695043752
1900	-0.87856525	0.49733317	0.045128245	-0.07779226	-0.16034026	-0.93654263	0.5745574000000001	1.2318761	-0.53818357	-8.13	-0.026947673093753392	0.2374888116248751
1901	-0.8774713	0.49517724	0.043388505	-0.07618347	-0.16174737	-0.9350379999999999	0.5759963	1.2276988000000002	-0.5389035	-8.13	-0.027453647066896198	0.23705223652843818
1902	-0.87634593	0.49301475	0.04163524	-0.07464275	-0.16316853	-0.9334243	0.57733315	1.2233417	-0.5396478	-8.13	-0.027989385513203957	0.23659339370570975
1903	-0.8751891	0.4908459	0.039868847	-0.07317091	-0.16460355	-0.9317028	0.57856834	1.2188059	-0.54041636	-8.13	-0.028554863298311042	0.23611244382868954
1904	-0.87400126	0.4886708	0.0380897	-0.07176873	-0.16605219	-0.92987454	0.5797022	1.2140926	-0.5412088	-8.13	-0.029150025379579336	0.2356095479674198
1905	-0.8727824	0.48648962	0.036298193	-0.07043697	-0.16751423	-0.9279409	0.5807349	1.2092032	-0.54202497	-8.13	-0.029774840267345844	0.23508488849782042
1906	-0.8715328	0.4843025	0.034494717	-0.069176316	-0.16898945	-0.92590314	0.5816669	1.2041392	-0.54286456	-8.13	-0.030429217318198316	0.23453866413399857
1907	-0.8702527	0.48210955	0.032679684	-0.06798746	-0.1704776	-0.92376244	0.58249843	1.1989018999999999	-0.54372734	-8.13	-0.03111311197787139	0.23397105459344938
1908	-0.8689423	0.47991094	0.030853500000000002	-0.06687102	-0.17197847	-0.9215201999999999	0.58323	1.1934928999999999	-0.54461294	-8.12	-0.0318264011572181	0.2333822723278023
1909	-0.8676019	0.4777068	0.02901658	-0.0658276	-0.1734918	-0.91917765	0.58386207	1.1879138999999999	-0.5455211999999999	-8.12	-0.032568975724453386	0.23277254226052166
1910	-0.8662316	0.4754972	0.027169334	-0.06485775	-0.17501737	-0.9167360999999999	0.584395	1.1821665000000001	-0.5464517	-8.12	-0.03334072445864527	0.2321420729495918
1911	-0.86483175	0.47328228	0.025312182000000003	-0.06396199	-0.17655493	-0.91419697	0.5848291999999999	1.1762523999999999	-0.54740417	-8.12	-0.034141527337829616	0.23149109295659376
1912	-0.8634025	0.47106212	0.023445547999999997	-0.06314082	-0.17810425	-0.91156155	0.5851651999999999	1.1701736	-0.5483781999999999	-8.12	-0.03497120378577677	0.23081984819263823
1913	-0.86194414	0.4688368	0.021569865	-0.062394664	-0.17966509	-0.9088313	0.58540356	1.163932	-0.5493737	-8.12	-0.035829628204293154	0.23012860285358347
1914	-0.86045694	0.46660653	0.01968556	-0.06172396	-0.18123722	-0.90600747	0.5855448000000001	1.1575295	-0.5503899999999999	-8.12	-0.0367165784383392	0.22941759236443113
1915	-0.85894114	0.46437126	0.017793068999999998	-0.061129082	-0.1828204	-0.90309155	0.5855894	1.1509681	-0.55142695	-8.12	-0.037631920756646044	0.2286870828460639
1916	-0.85739696	0.46213114	0.01589282	-0.060610372999999995	-0.18441437	-0.900085	0.5855379	1.14425	-0.55248404	-8.12	-0.03857543118246799	0.2279373494832233
1917	-0.85582477	0.45988628	0.013985255	-0.060168155	-0.18601893	-0.89698917	0.585391	1.1373773999999999	-0.55356085	-8.12	-0.039546881762313864	0.2271686787619097
1918	-0.8542248	0.4576367	0.012070813	-0.05980269999999999	-0.18763383	-0.89380556	0.58514935	1.1303526000000002	-0.5546571	-8.11	-0.040546057120212114	0.22638136730776925
1919	-0.8525973	0.45538253	0.010149942	-0.059514258	-0.18925883	-0.89053553	0.5848135999999999	1.1231779	-0.5557721999999999	-8.11	-0.041572682924119725	0.22557569824587442
1920	-0.8509426	0.45312378	0.008223089	-0.05930304	-0.19089366	-0.8871806999999999	0.5843845999999999	1.1158555000000001	-0.5569057	-8.11	-0.04262652717661705	0.22475197963611557
1921	-0.849261	0.45086056	0.0062907119999999995	-0.059169237	-0.19253811	-0.8837424	0.58386326	1.1083881000000002	-0.5580571999999999	-8.11	-0.043707255656772165	0.22391054137886302
1922	-0.8475528	0.4485929	0.004353267	-0.05911299	-0.1941919	-0.8802222	0.5832503000000001	1.100778	-0.5592261	-8.11	-0.04481461090075681	0.22305168858274527
1923	-0.84581816	0.4463209	0.002411215	-0.059134424000000005	-0.19585477	-0.8766216	0.58254665	1.093028	-0.56041205	-8.11	-0.04594824995378959	0.22217576921526325
1924	-0.84405756	0.44404456	0.000465013	-0.05923363	-0.1975264	-0.87294215	0.5817534000000001	1.0851406000000001	-0.5616144000000001	-8.11	-0.04710784075255836	0.22128312017021146
1925	-0.8422712	0.4417639	-0.001484865	-0.059410665	-0.19920652	-0.86918527	0.5808714	1.0771184999999999	-0.5628327	-8.11	-0.04829304678801643	0.22037407501615258
1926	-0.84045947	0.439479	-0.0034379470000000002	-0.059665557	-0.20089479999999998	-0.8653525	0.5799018	1.0689645	-0.56406635	-8.11	-0.0495034807294108	0.21944899633235218
1927	-0.8386226	0.43718985	-0.005393765	-0.05999832	-0.20259094	-0.8614454	0.5788456	1.0606815	-0.5653148	-8.11	-0.05073876749017503	0.21850824826053986
1928	-0.83676094	0.4348964	-0.007351847	-0.060408924	-0.20429459	-0.85746557	0.577704	1.0522721000000002	-0.5665775	-8.1	-0.05199853996177842	0.21755217891916245
1929	-0.83487475	0.43259874	-0.009311719	-0.06089732	-0.20600544	-0.8534143	0.57647806	1.0437394	-0.5678536999999999	-8.1	-0.05328233648013473	0.21658115504719064
1930	-0.83296436	0.43029678	-0.011272906000000001	-0.061463437999999995	-0.20772313	-0.84929323	0.5751689999999999	1.0350864	-0.56914294	-8.1	-0.05458975844834053	0.21559556435066585
1931	-0.83103	0.42799053	-0.013234933999999999	-0.06210716	-0.20944726	-0.84510386	0.5737781	1.0263159	-0.5704445	-8.1	-0.055920355468460095	0.21459576689900897
1932	-0.829072	0.42567992	-0.015197321000000001	-0.06282837	-0.21117750000000002	-0.8408476	0.5723064999999999	1.017431	-0.5717578000000001	-8.1	-0.0572736852769233	0.21358214126505623
1933	-0.8270907	0.42336497	-0.017159585	-0.063626885	-0.21291344	-0.83652604	0.57075554	1.0084347	-0.57308215	-8.1	-0.05864928594349329	0.21255507790365882
1934	-0.8250863	0.4210456	-0.019121237	-0.06450254	-0.21465471	-0.83214056	0.56912655	0.99932986	-0.5744168000000001	-8.1	-0.0600466812485284	0.21151493816707836
1935	-0.82305914	0.4187218	-0.021081777000000003	-0.06545511	-0.21640089	-0.82769275	0.56742084	0.9901198	-0.57576126	-8.1	-0.061465388172644735	0.210462138640954
1936	-0.8210095	0.41639346	-0.023040695	-0.06648436	-0.21815158	-0.823184	0.5656398	0.98080754	-0.57711464	-8.1	-0.06290488809697467	0.20939705404969186
1937	-0.8189377	0.41406053	-0.024997456	-0.067590035	-0.21990636	-0.81861585	0.5637848000000001	0.9713961999999999	-0.5784763	-8.1	-0.06436468742461482	0.20832008311034508
1938	-0.816844	0.411723	-0.026951522000000002	-0.06877184	-0.22166479999999997	-0.8139897	0.5618573	0.96188897	-0.57984555	-8.09	-0.06584423784677633	0.2072316232284344
1939	-0.8147286	0.40938073	-0.028902337	-0.070029475	-0.22342648	-0.8093069	0.5598586	0.9522889999999999	-0.5812215999999999	-8.09	-0.06734300841125827	0.20613205858074346
1940	-0.8125919	0.4070337	-0.030849332	-0.07136261	-0.22519092	-0.804569	0.5577904	0.9425994000000001	-0.5826038	-8.09	-0.0688604511878238	0.20502180358889255
1941	-0.81043416	0.4046818	-0.032791924	-0.07277088	-0.22695772	-0.79977727	0.555654	0.9328235999999999	-0.58399135	-8.09	-0.07039598942453003	0.20390125835864523
1942	-0.8082556	0.402325	-0.03472952	-0.074253924	-0.22872642	-0.79493284	0.5534509	0.9229646999999999	-0.5853835000000001	-8.09	-0.07194902361233015	0.20277080469933487
1943	-0.8060566	0.39996314	-0.036661513	-0.07581135	-0.23049651	-0.79003716	0.5511826999999999	0.913026	-0.5867794	-8.09	-0.07351896791142444	0.20163085532055938
1944	-0.8038375	0.3975962	-0.038587272	-0.07744277	-0.23226756	-0.7850912	0.54885095	0.9030108	-0.58817846	-8.09	-0.07510519776883783	0.20048181075983976
1945	-0.8015984	0.39522412	-0.04050616	-0.07914777	-0.23403907	-0.7800964	0.54645723	0.8929224	-0.58957976	-8.09	-0.07670709283185323	0.19932407852362755
1946	-0.79933983	0.39284682	-0.04241753400000001	-0.080925934	-0.23581056	-0.7750537	0.54400307	0.8827640999999999	-0.5909825	-8.09	-0.0783240073485277	0.1981580515374193
1947	-0.7970619	0.39046428	-0.044320717	-0.08277683	-0.23758154	-0.7699642	0.5414901999999999	0.8725393	-0.592386	-8.09	-0.07995527012118359	0.19698414611882173
1948	-0.794765	0.38807645	-0.04621503	-0.0847	-0.23935151	-0.7648289	0.53892016	0.8622511999999999	-0.59378934	-8.09	-0.081600217908215	0.19580274705305376
1949	-0.7924494	0.38568333	-0.048099786	-0.08669499	-0.24111997	-0.7596489000000001	0.5362946	0.8519033000000001	-0.5951918	-8.08	-0.08325818142408753	0.19461427993046806
1950	-0.79011536	0.38328493	-0.049974278	-0.08876132	-0.24288641	-0.7544251000000001	0.5336151	0.8414988999999999	-0.5965925	-8.08	-0.08492844867009143	0.19341913195088437
1951	-0.78776324	0.38088128	-0.051837787	-0.09089848	-0.24465032	-0.7491584	0.5308835	0.83104146	-0.5979906	-8.08	-0.08661028724958127	0.19221772685616798
1952	-0.7853933	0.37847236	-0.053689584000000005	-0.09310592	-0.24641117	-0.74384964	0.5281013000000001	0.82053435	-0.5993853	-8.08	-0.08830298929821269	0.19101045536990505
1953	-0.78300583	0.37605822	-0.055528928	-0.09538309	-0.24816845	-0.73849976	0.52527034	0.80998087	-0.6007758000000001	-8.08	-0.09000582564027236	0.1897977306254752
1954	-0.7806011	0.3736389	-0.05735506	-0.09772939	-0.24992165	-0.7331095999999999	0.5223923	0.79938453	-0.60216117	-8.08	-0.09171802512201095	0.1885799595956784
1955	-0.77817947	0.37121448	-0.05916723	-0.100144215	-0.2516702	-0.72768	0.5194687	0.78874874	-0.60354066	-8.08	-0.09343887250182258	0.18735755315823763
1956	-0.7757412	0.368785	-0.060964647999999996	-0.10262690000000001	-0.2534136	-0.72221196	0.51650155	0.77807695	-0.60491335	-8.08	-0.09516757595929123	0.1861309385582369
1957	-0.7732866	0.36635053	-0.06274653	-0.10517678400000001	-0.25515124	-0.71670616	0.51349247	0.76737255	-0.6062784000000001	-8.08	-0.09690334927348497	0.18490051078670502
1958	-0.7708159	0.36391118	-0.06451209	-0.10779316	-0.25688264	-0.71116346	0.5104432	0.7566390000000001	-0.607635	-8.08	-0.09864543080228168	0.18366669264462057
1959	-0.7683295	0.3614671	-0.0662605	-0.110475324	-0.25860715	-0.70558476	0.5073555999999999	0.74587977	-0.6089821999999999	-8.07	-0.10039299688030495	0.18242990724509492
1960	-0.7658276	0.3590183	-0.06799095	-0.11322254	-0.26032424	-0.6999708	0.50423133	0.7350983	-0.6103192	-8.07	-0.10214526668713884	0.18119055955308785
1961	-0.76331055	0.356565	-0.06970259	-0.11603405	-0.26203328	-0.69432247	0.5010722	0.72429806	-0.61164504	-8.07	-0.1039014136685181	0.1799490757791207
1962	-0.76077867	0.35410726	-0.071394585	-0.118909106	-0.26373369	-0.6886405	0.4978799	0.7134825	-0.6129589	-8.07	-0.10566064287095132	0.1787058660519335
1963	-0.7582322	0.3516453	-0.073066086	-0.12184692	-0.26542482	-0.68292564	0.49465606	0.7026551	-0.6142599	-8.07	-0.1074221212724745	0.17746133992872623
1964	-0.7556715	0.34917915	-0.07471622	-0.12484669	-0.26710609999999996	-0.6771788000000001	0.49140233	0.6918193	-0.6155470999999999	-8.07	-0.10918507027618406	0.17621591517757648
1965	-0.7530969	0.34670907	-0.076344155	-0.12790759	-0.26877690000000004	-0.6714005999999999	0.48812032	0.68097866	-0.6168196	-8.07	-0.11094863010430231	0.17497000033022136
1966	-0.7505086	0.3442352	-0.077949055	-0.13102874	-0.27043664	-0.6655919	0.4848116	0.6701366	-0.6180766	-8.07	-0.11271201442478605	0.17372400839110183
1967	-0.7479071	0.3417577	-0.07953011	-0.13420929999999998	-0.2720847	-0.65975344	0.48147777	0.6592965000000001	-0.6193172	-8.07	-0.11447442970662432	0.1724783475043962
1968	-0.7452926	0.33927682	-0.08108652	-0.13744836	-0.27372053	-0.65388596	0.47812033	0.648462	-0.6205404	-8.07	-0.11623502483870614	0.1712334279682295
1969	-0.7426654	0.3367927	-0.08261747	-0.14074501	-0.27534348	-0.6479902	0.47474077	0.6376364999999999	-0.62174535	-8.06	-0.11799299362206354	0.16998965004062108
1970	-0.74002594	0.33430558	-0.084122196	-0.14409834	-0.27695295	-0.64206696	0.4713406	0.62682337	-0.6229311	-8.06	-0.1197475476807251	0.16874741900416138
1971	-0.7373745	0.33181566	-0.08559994	-0.14750739999999998	-0.27854842	-0.6361168	0.46792123	0.6160262	-0.6240969	-8.06	-0.12149787272657606	0.16750714124274635
1972	-0.73471135	0.3293232	-0.08704997	-0.15097119	-0.28012922	-0.63014066	0.46448409999999996	0.60524845	-0.6252416000000001	-8.06	-0.12324313740431893	0.16626921577547396
1973	-0.7320369	0.32682842	-0.088471584	-0.15448876	-0.28169483	-0.6241391	0.46103063	0.59449345	-0.62636447	-8.06	-0.12498257027079943	0.16503403610911146
1974	-0.72935146	0.32433155	-0.089864135	-0.15805909	-0.28324464	-0.6181128	0.45756224	0.58376473	-0.62746453	-8.06	-0.12671534823816089	0.16380200157838368
1975	-0.7266553	0.3218329	-0.09122699	-0.16168118	-0.2847781	-0.6120625	0.4540802	0.5730656999999999	-0.62854093	-8.06	-0.1284406899058872	0.16257350088077527
1976	-0.7239489	0.31933266	-0.09255954	-0.16535401	-0.28629458	-0.6059889	0.45058593	0.5623998	-0.6295928000000001	-8.06	-0.13015781518741187	0.16134893602176195
1977	-0.72123253	0.31683117	-0.09386122	-0.16907655	-0.28779352	-0.5998927	0.44708073	0.5517704999999999	-0.6306193	-8.06	-0.1318659357713657	0.16012870122321562
1978	-0.7185065	0.31432867	-0.09513150000000001	-0.17284772	-0.2892744	-0.5937744	0.44356593	0.5411812	-0.6316196	-8.06	-0.13356425939159816	0.1589131760034133
1979	-0.7157712	0.31182545	-0.09636986	-0.17666647	-0.29073662	-0.58763474	0.4400428	0.53063524	-0.6325929	-8.05	-0.1352520326708476	0.15770274751913152
1980	-0.71302694	0.30932185	-0.09757582	-0.18053173	-0.29217958	-0.58147436	0.43651262	0.5201362	-0.6335385	-8.05	-0.1369284733649275	0.1564978174164724
1981	-0.7102741	0.30681813	-0.09874892	-0.18444239	-0.29360276	-0.5752939	0.43297663	0.50968724	-0.6344555000000001	-8.05	-0.13859284140794545	0.15529874894467435
1982	-0.70751303	0.3043146	-0.099888735	-0.18839735	-0.2950056	-0.56909394	0.42943603	0.499292	-0.63534325	-8.05	-0.14024436288904826	0.15410594000603103
1983	-0.7047441	0.3018117	-0.10099485	-0.19239551	-0.29638752	-0.5628751000000001	0.42589208	0.48895368	-0.63620096	-8.05	-0.14188228727464464	0.1529197617448219
1984	-0.70196766	0.2993096	-0.10206689	-0.19643575	-0.29774797	-0.55663794	0.4223459	0.47867572	-0.63702804	-8.05	-0.14350589058798896	0.15174059097533343
1985	-0.69918406	0.29680878	-0.1031045	-0.20051698	-0.29908640000000003	-0.55038315	0.41879866	0.4684615	-0.6378236999999999	-8.05	-0.14511442787300957	0.15056880474434303
1986	-0.6963936	0.2943095	-0.10410736	-0.20463811	-0.30040225	-0.54411125	0.41525155	0.4583144	-0.63858724	-8.05	-0.1467071524630398	0.14940476835821387
1987	-0.6935968	0.29181215	-0.10507516	-0.20879804	-0.301695	-0.53782284	0.41170573	0.4482377	-0.63931805	-8.05	-0.14828336540329828	0.1482488580285213
1988	-0.6907938	0.28931713	-0.10600760000000001	-0.21299571	-0.30296406	-0.5315185	0.40816236	0.43823472	-0.64001554	-8.05	-0.14984233458138363	0.14710143707766526
1989	-0.6879852	0.28682476	-0.10690443	-0.21723005	-0.30420893	-0.5251989	0.40462259999999994	0.42830884	-0.64067894	-8.04	-0.15138335877636377	0.14596287520613305
1990	-0.6851711	0.28433546	-0.107765414	-0.22150005	-0.30542904	-0.51886445	0.4010877	0.41846335	-0.6413078000000001	-8.04	-0.15290570745335724	0.14483353552291658
1991	-0.6823521	0.28184962	-0.10859033	-0.22580464	-0.30662385	-0.5125158	0.39755878	0.4087015	-0.6419014000000001	-8.04	-0.15440869365758259	0.1437137763027553
1992	-0.67952853	0.27936766	-0.10937898	-0.23014279999999998	-0.3077928	-0.5061535	0.3940371	0.39902663	-0.64245915	-8.04	-0.15589159765519037	0.14260396276097598
1993	-0.67670065	0.27688998	-0.11013119	-0.23451349	-0.30893543	-0.4997781	0.39052385	0.389442	-0.6429806	-8.04	-0.15735373686737059	0.14150445380843168
1994	-0.6738689	0.274417	-0.110846795	-0.23891573	-0.31005114	-0.49339014	0.38702020000000004	0.3799508	-0.643465	-8.04	-0.15879440962745667	0.14041559014547045
1995	-0.6710336	0.27194917	-0.111525655	-0.24334846	-0.31113943	-0.48699012	0.3835274	0.37055632	-0.64391196	-8.04	-0.1602129282015991	0.13933773232916533
1996	-0.6681952	0.26948693	-0.11216767	-0.24781075	-0.31219974	-0.48057863	0.38004667	0.36126179	-0.64432085	-8.04	-0.1616086037887658	0.13827122656226895
1997	-0.665354	0.26703075	-0.11277272	-0.2523016	-0.31323162	-0.47415614	0.37657923	0.3520704	-0.6446911999999999	-8.04	-0.16298076863314312	0.13721642004040227
1998	-0.6625104	0.26458105	-0.11334072	-0.25682002	-0.31423447	-0.46772316	0.37312633	0.3429853	-0.6450226	-8.04	-0.16432874228899635	0.13617365163274944
[truncated: 28,520 more rows]
