# Supplementary material for: Highly sensitive in vivo detection of dynamic changes in enkephalins following acute stress in mice
Source: eLife. 2025 Jul 7;12:RP91609. doi: 10.7554/eLife.91609 (PMC12234004; doi:10.7554/eLife.91609)
Supplement: Figure 3—figure supplement 2—source data 1. [file elife-91609-fig3-figsupp2-data1.zip]

Archive with 9 entries (8 files):
- Mikati_2025_Suppl_Figure4/
- Mikati_2025_Suppl_Figure4/supplfig4b&d_2ndexposure.csv
- __MACOSX/Mikati_2025_Suppl_Figure4/._supplfig4b&d_2ndexposure.csv
- Mikati_2025_Suppl_Figure4/supplfig4c.xlsx
- __MACOSX/Mikati_2025_Suppl_Figure4/._supplfig4c.xlsx
- Mikati_2025_Suppl_Figure4/Note.txt
- __MACOSX/Mikati_2025_Suppl_Figure4/._Note.txt
- Mikati_2025_Suppl_Figure4/supplfig4b&d_firstexposure.csv
- __MACOSX/Mikati_2025_Suppl_Figure4/._supplfig4b&d_firstexposure.csv
