# Supplementary material for: Highly sensitive in vivo detection of dynamic changes in enkephalins following acute stress in mice
Source: eLife. 2025 Jul 7;12:RP91609. doi: 10.7554/eLife.91609 (PMC12234004; doi:10.7554/eLife.91609)
Supplement: Figure 3—figure supplement 2—source data 1. [file elife-91609-fig3-figsupp2-data1.zip › Mikati_2025_Suppl_Figure4/supplfig4b&d_2ndexposure.csv]

	3290_second_water	3292_second_water	3293_second_water	3343_second_water	3345_second_water	timestamps	avg	sem
0	-0.70505035	-0.19015165	-0.034581244	0.27960646	-0.0111586405	-10.0	-0.13226709	0.16206184
1	-0.706113	-0.191181	-0.033805575	0.28423917	-0.010227131	-10.0	-0.1314175	0.16291597
2	-0.707096	-0.1922599	-0.032976206	0.28892428	-0.009311688	-10.0	-0.1305439	0.16376682
3	-0.70799905	-0.19338864	-0.032093555	0.29366133	-0.00841231	-10.0	-0.12964644	0.1646145
4	-0.708822	-0.19456749	-0.031158049	0.29844984	-0.0075289863	-10.0	-0.12872532	0.16545905
5	-0.70956457	-0.19579667	-0.030170148	0.30328935	-0.0066617047	-10.0	-0.12778075	0.16630058
6	-0.7102265	-0.19707641	-0.029130317	0.3081793	-0.005810447	-9.99	-0.12681288	0.16713916
7	-0.71080756	-0.19840686	-0.02803904	0.31311908	-0.004975191	-9.99	-0.12582192	0.16797489
8	-0.71130776	-0.19978818	-0.026896818	0.31810817	-0.0041559096	-9.99	-0.12480811	0.16880792
9	-0.7117268	-0.2012205	-0.025704168	0.32314593	-0.003352571	-9.99	-0.12377162	0.16963828
10	-0.7120646	-0.2027039	-0.024461618	0.3282317	-0.002565142	-9.99	-0.12271272	0.17046608
11	-0.7123211	-0.20423841	-0.023169719	0.33336478	-0.0017935825	-9.99	-0.1216316	0.17129149
12	-0.7124962	-0.2058241	-0.02182903	0.33854455	-0.0010378497	-9.99	-0.12052852	0.1721146
13	-0.7125898	-0.20746098	-0.02044013	0.3437702	-0.00029789875	-9.99	-0.11940372	0.17293552
14	-0.7126019	-0.20914902	-0.01900361	0.34904104	0.0004263183	-9.99	-0.11825744	0.17375436
15	-0.71253246	-0.21088819	-0.017520074	0.35435626	0.0011348535	-9.99	-0.11708991	0.17457129
16	-0.7123814	-0.2126784	-0.01599014	0.35971507	0.0018277597	-9.98	-0.11590141	0.17538638
17	-0.71214885	-0.21451955	-0.014414437	0.36511666	0.0025050954	-9.98	-0.11469221	0.1761998
18	-0.71183485	-0.21641144	-0.012793612	0.3705602	0.0031669221	-9.98	-0.113462545	0.17701165
19	-0.7114394	-0.2183539	-0.011128323	0.3760448	0.003813303	-9.98	-0.11221268	0.1778221
20	-0.71096253	-0.22034661	-0.009419244	0.38156962	0.0044443067	-9.98	-0.1109429	0.17863126
21	-0.71040446	-0.22238933	-0.0076670605	0.38713375	0.005060007	-9.98	-0.10965341	0.17943928
22	-0.7097652	-0.22448164	-0.0058724773	0.3927363	0.005660476	-9.98	-0.10834452	0.18024626
23	-0.709045	-0.22662318	-0.0040362	0.3983763	0.006245789	-9.98	-0.10701646	0.18105237
24	-0.70824397	-0.2288135	-0.002158943	0.40405282	0.0068160244	-9.98	-0.10566952	0.18185775
25	-0.70736223	-0.23105213	-0.00024142553	0.4097649	0.0073712626	-9.98	-0.10430392	0.18266246
26	-0.7064001	-0.23333855	0.0017156225	0.4155115	0.007911586	-9.97	-0.102919996	0.18346672
27	-0.7053577	-0.23567218	0.0037114639	0.42129165	0.008437078	-9.97	-0.10151793	0.18427058
28	-0.70423526	-0.23805243	0.0057453564	0.42710435	0.008947824	-9.97	-0.10009803	0.18507421
29	-0.70303315	-0.24047865	0.00781655	0.43294853	0.009443916	-9.97	-0.09866056	0.18587774
30	-0.70175153	-0.24295017	0.00992429	0.43882316	0.009925445	-9.97	-0.09720575	0.18668129
31	-0.70039076	-0.24546626	0.0120678125	0.44472715	0.010392505	-9.97	-0.09573392	0.1874849
32	-0.6989511	-0.24802619	0.014246354	0.45065945	0.010845193	-9.97	-0.09424527	0.18828878
33	-0.697433	-0.25062916	0.016459158	0.45661893	0.0112836035	-9.97	-0.092740096	0.18909298
34	-0.69583666	-0.25327432	0.01870547	0.4626045	0.011707838	-9.97	-0.091218635	0.18989764
35	-0.69416255	-0.25596085	0.020984551	0.46861497	0.012117999	-9.97	-0.089681186	0.19070281
36	-0.692411	-0.25868785	0.023295674	0.47464916	0.012514189	-9.96	-0.088127956	0.19150859
37	-0.69058245	-0.2614544	0.025638124	0.48070586	0.012896514	-9.96	-0.08655928	0.19231507
38	-0.6886774	-0.26425952	0.028011193	0.48678383	0.013265079	-9.96	-0.084975354	0.19312231
39	-0.6866961	-0.2671022	0.03041419	0.49288183	0.013619991	-9.96	-0.08337646	0.1939304
40	-0.6846392	-0.26998153	0.03284643	0.49899858	0.01396136	-9.96	-0.081762865	0.19473937
41	-0.68250704	-0.27289638	0.035307236	0.5051328	0.014289296	-9.96	-0.080134824	0.19554926
42	-0.68030024	-0.27584574	0.037795946	0.5112831	0.014603912	-9.96	-0.078492604	0.19636013
43	-0.67801917	-0.27882847	0.040311906	0.5174482	0.014905325	-9.96	-0.076836444	0.19717199
44	-0.6756645	-0.28184345	0.04285447	0.5236267	0.015193652	-9.96	-0.07516663	0.19798489
45	-0.67323655	-0.28488958	0.045423	0.5298172	0.015469011	-9.96	-0.073483385	0.1987988
46	-0.670736	-0.28796563	0.04801688	0.53601843	0.015731523	-9.95	-0.071786955	0.19961376
47	-0.66816336	-0.2910704	0.05063548	0.54222894	0.015981305	-9.95	-0.07007761	0.20042972
48	-0.66551906	-0.29420272	0.053278193	0.5484472	0.016218482	-9.95	-0.06835558	0.20124665
49	-0.66280377	-0.29736128	0.05594442	0.5546719	0.016443176	-9.95	-0.06662111	0.20206456
50	-0.66001797	-0.30054483	0.058633573	0.56090146	0.016655516	-9.95	-0.064874455	0.20288335
51	-0.65716225	-0.3037521	0.061345056	0.5671346	0.01685563	-9.95	-0.06311582	0.20370303
52	-0.6542372	-0.3069817	0.064078294	0.57336974	0.017043646	-9.95	-0.061345458	0.20452349
53	-0.6512433	-0.31023237	0.066832714	0.57960546	0.017219696	-9.95	-0.05956357	0.20534465
54	-0.64818126	-0.31350273	0.06960776	0.5858402	0.01738391	-9.95	-0.057770424	0.20616643
55	-0.6450516	-0.3167914	0.072402865	0.59207255	0.017536424	-9.95	-0.05596624	0.20698875
56	-0.6418549	-0.32009703	0.075217485	0.598301	0.01767737	-9.94	-0.054151215	0.20781149
57	-0.6385918	-0.3234183	0.07805109	0.60452396	0.017806884	-9.94	-0.052325644	0.20863453
58	-0.63526297	-0.3267538	0.080903135	0.61073995	0.01792511	-9.94	-0.050489716	0.20945773
59	-0.6318691	-0.3301022	0.0837731	0.6169475	0.018032197	-9.94	-0.04864371	0.21028103
60	-0.6284108	-0.3334621	0.08666045	0.6231449	0.018128302	-9.94	-0.04678785	0.21110421
61	-0.62488884	-0.33683217	0.089564696	0.6293308	0.018213587	-9.94	-0.044922385	0.2119272
62	-0.621304	-0.34021097	0.092485316	0.63550365	0.018288214	-9.94	-0.043047555	0.2127498
63	-0.617657	-0.3435972	0.09542181	0.64166176	0.01835236	-9.94	-0.041163664	0.21357188
64	-0.61394864	-0.34698942	0.09837369	0.6478037	0.018406196	-9.94	-0.039270893	0.21439326
65	-0.6101798	-0.35038626	0.10134045	0.65392786	0.0184499	-9.94	-0.03736956	0.21521378
66	-0.60635126	-0.35378638	0.10432163	0.66003263	0.018483654	-9.94	-0.035459943	0.21603325
67	-0.60246384	-0.35718834	0.10731673	0.66611654	0.01850764	-9.93	-0.033542253	0.2168515
68	-0.59851855	-0.36059076	0.1103253	0.672178	0.01852205	-9.93	-0.0316168	0.21766831
69	-0.5945163	-0.36399227	0.11334686	0.67821527	0.01852707	-9.93	-0.029683867	0.21848352
70	-0.5904579	-0.36739144	0.11638096	0.684227	0.018522894	-9.93	-0.027743716	0.2192969
71	-0.5863444	-0.37078694	0.119427145	0.6902114	0.018509714	-9.93	-0.025796622	0.22010824
72	-0.58217674	-0.3741773	0.12248496	0.6961671	0.018487737	-9.93	-0.023842838	0.2209173
73	-0.57795596	-0.37756112	0.12555394	0.70209235	0.018457158	-9.93	-0.021882717	0.22172385
74	-0.5736831	-0.380937	0.12863363	0.70798564	0.018418185	-9.93	-0.019916536	0.2225277
75	-0.56935906	-0.38430357	0.1317236	0.71384543	0.018371027	-9.93	-0.017944518	0.22332855
76	-0.56498504	-0.3876593	0.13482337	0.7196703	0.018315896	-9.93	-0.015966956	0.22412622
77	-0.5605621	-0.3910028	0.13793246	0.7254587	0.018253006	-9.92	-0.013984148	0.22492042
78	-0.55609125	-0.39433262	0.14105046	0.7312093	0.018182574	-9.92	-0.011996305	0.22571099
79	-0.5515737	-0.39764723	0.14417689	0.7369206	0.018104825	-9.92	-0.010003715	0.22649759
80	-0.54701054	-0.40094516	0.1473113	0.74259126	0.018019982	-9.92	-0.00800663	0.22728002
81	-0.54240286	-0.40422493	0.15045322	0.7482199	0.01792827	-9.92	-0.0060052816	0.22805798
82	-0.53775185	-0.40748498	0.15360224	0.75380516	0.01782992	-9.92	-0.003999896	0.22883126
83	-0.5330587	-0.41072384	0.15675788	0.7593458	0.017725153	-9.92	-0.0019907388	0.22959955
84	-0.5283245	-0.41393992	0.15991968	0.76484054	0.017614197	-9.92	2.199635e-05	0.2303626
85	-0.52355045	-0.41713172	0.1630872	0.7702881	0.017497275	-9.92	0.0020380802	0.23112017
86	-0.5187378	-0.42029762	0.16626	0.7756873	0.017374614	-9.92	0.004057296	0.23187192
87	-0.51388764	-0.4234361	0.16943763	0.7810368	0.017246436	-9.91	0.0060794256	0.23261759
88	-0.5090012	-0.42654556	0.17261963	0.7863355	0.01711297	-9.91	0.008104277	0.2333569
89	-0.50407976	-0.42962438	0.17580557	0.7915824	0.016974436	-9.91	0.010131654	0.23408958
90	-0.4991245	-0.43267098	0.17899501	0.7967761	0.01683106	-9.91	0.012161342	0.23481533
91	-0.49413663	-0.43568376	0.1821875	0.8019157	0.016683068	-9.91	0.014193172	0.23553382
92	-0.48911738	-0.43866107	0.18538259	0.807	0.016530687	-9.91	0.016226958	0.23624475
93	-0.48406804	-0.44160128	0.18857989	0.81202793	0.016374141	-9.91	0.018262535	0.23694786
94	-0.4789898	-0.44450277	0.19177894	0.8169985	0.016213654	-9.91	0.020299708	0.23764281
95	-0.47388396	-0.44736385	0.19497934	0.82191056	0.016049452	-9.91	0.022338297	0.23832928
96	-0.46875176	-0.45018288	0.19818065	0.82676315	0.01588176	-9.91	0.024378177	0.23900695
97	-0.46359447	-0.4529582	0.20138247	0.83155537	0.015710803	-9.9	0.026419193	0.23967552
98	-0.45841333	-0.4556881	0.20458438	0.8362861	0.0155368075	-9.9	0.028461177	0.24033464
99	-0.45320967	-0.45837092	0.20778598	0.8409546	0.015360001	-9.9	0.030504	0.24098404
100	-0.44798473	-0.46100497	0.21098687	0.84555984	0.015180611	-9.9	0.032547526	0.24162333
101	-0.4427398	-0.4635886	0.21418665	0.85010105	0.014998869	-9.9	0.03459163	0.24225222
102	-0.43747625	-0.46612018	0.21738492	0.8545773	0.014815004	-9.9	0.036636166	0.24287038
103	-0.43219525	-0.46859816	0.22058131	0.8589879	0.014629243	-9.9	0.038681008	0.24347754
104	-0.42689815	-0.47102094	0.2237754	0.86333203	0.014441817	-9.9	0.040726036	0.24407333
105	-0.42158628	-0.47338694	0.22696683	0.8676089	0.01425296	-9.9	0.04277109	0.24465747
106	-0.4162609	-0.4756947	0.2301552	0.8718179	0.014062904	-9.9	0.044816084	0.24522966
107	-0.41092336	-0.4779427	0.23334013	0.8759582	0.013871882	-9.89	0.046860833	0.24578957
108	-0.40557492	-0.4801295	0.23652126	0.8800292	0.01368013	-9.89	0.048905235	0.2463369
109	-0.4002169	-0.48225367	0.23969822	0.8840302	0.013487877	-9.89	0.050949145	0.24687138
110	-0.39485064	-0.4843138	0.24287061	0.8879607	0.013295361	-9.89	0.05299244	0.2473927
111	-0.38947743	-0.4863085	0.2460381	0.89181995	0.013102813	-9.89	0.055034976	0.24790055
112	-0.38409862	-0.48823643	0.2492003	0.8956074	0.01291047	-9.89	0.05707662	0.24839464
113	-0.3787155	-0.49009624	0.2523569	0.8993225	0.012718572	-9.89	0.059117246	0.2488747
114	-0.37332943	-0.49188668	0.25550747	0.9029648	0.012527356	-9.89	0.06115669	0.24934043
115	-0.36794177	-0.49360642	0.25865167	0.9065336	0.01233706	-9.89	0.063194826	0.24979158
116	-0.36255386	-0.49525422	0.2617892	0.9100285	0.012147921	-9.89	0.06523151	0.25022784
117	-0.35716704	-0.49682888	0.26491967	0.9134491	0.011960178	-9.88	0.0672666	0.25064895
118	-0.35178268	-0.49832925	0.26804274	0.9167948	0.011774069	-9.88	0.06929992	0.25105464
119	-0.34640214	-0.49975416	0.27115804	0.92006516	0.011589834	-9.88	0.071331345	0.2514447
120	-0.34102678	-0.5011025	0.27426526	0.92325985	0.011407711	-9.88	0.0733607	0.2518188
121	-0.33565798	-0.5023733	0.27736405	0.9263784	0.011227935	-9.88	0.07538782	0.2521768
122	-0.33029708	-0.50356543	0.28045407	0.92942053	0.011050745	-9.88	0.07741255	0.2525183
123	-0.32494548	-0.504678	0.28353503	0.9323858	0.010876381	-9.88	0.079434745	0.2528432
124	-0.31960455	-0.50570995	0.28660658	0.9352738	0.010705083	-9.88	0.08145419	0.2531512
125	-0.31427565	-0.50666046	0.2896684	0.9380843	0.0105370935	-9.88	0.08347075	0.2534421
126	-0.30896017	-0.5075286	0.29272026	0.940817	0.010372659	-9.88	0.08548424	0.2537157
127	-0.3036595	-0.50831354	0.29576176	0.94347155	0.010212031	-9.88	0.08749446	0.2539718
128	-0.29837498	-0.5090145	0.29879266	0.9460477	0.010055465	-9.87	0.08950127	0.2542101
129	-0.29310805	-0.50963056	0.30181262	0.9485453	0.009903217	-9.87	0.0915045	0.25443047
130	-0.28786007	-0.5101611	0.30482137	0.950964	0.009755547	-9.87	0.09350394	0.25463274
131	-0.28263238	-0.51060534	0.3078186	0.9533035	0.0096127195	-9.87	0.095499426	0.25481662
132	-0.27742642	-0.5109626	0.31080404	0.9555637	0.009474998	-9.87	0.09749074	0.25498202
133	-0.27224353	-0.5112323	0.31377736	0.9577445	0.009342653	-9.87	0.09947772	0.25512877
134	-0.26708516	-0.51141375	0.31673828	0.9598456	0.009215955	-9.87	0.101460196	0.25525668
135	-0.26195264	-0.5115064	0.3196865	0.9618669	0.009095172	-9.87	0.10343792	0.25536552
136	-0.25684735	-0.51150966	0.3226217	0.9638084	0.0089805825	-9.87	0.10541073	0.25545523
137	-0.25177073	-0.511423	0.32554358	0.96567	0.008872461	-9.87	0.10737846	0.25552565
138	-0.2467241	-0.511246	0.32845184	0.96745175	0.008771084	-9.86	0.109340906	0.25557664
139	-0.24170887	-0.51097816	0.33134618	0.96915364	0.008676736	-9.86	0.111297905	0.2556081
140	-0.23672643	-0.5106191	0.33422628	0.9707758	0.008589697	-9.86	0.11324924	0.2556199
141	-0.23177816	-0.5101683	0.33709183	0.9723183	0.008510254	-9.86	0.115194775	0.255612
142	-0.22686544	-0.5096255	0.3399425	0.9737813	0.0084386915	-9.86	0.11713431	0.2555842
143	-0.22198965	-0.5089903	0.3427781	0.9751649	0.008375297	-9.86	0.11906767	0.25553653
144	-0.21715216	-0.5082624	0.34559816	0.9764694	0.0083203595	-9.86	0.120994665	0.25546888
145	-0.21235438	-0.5074415	0.3484025	0.97769505	0.00827417	-9.86	0.12291517	0.25538117
146	-0.20759766	-0.5065274	0.35119075	0.97884196	0.008237019	-9.86	0.12482892	0.25527337
147	-0.20288336	-0.5055199	0.35396263	0.97991055	0.008209203	-9.86	0.12673584	0.25514543
148	-0.19821289	-0.5044188	0.35671782	0.9809011	0.008191018	-9.85	0.12863564	0.25499734
149	-0.19358762	-0.50322396	0.35945603	0.9818139	0.00818276	-9.85	0.13052824	0.25482902
150	-0.18900888	-0.50193524	0.36217695	0.98264945	0.008184727	-9.85	0.1324134	0.25464052
151	-0.18447807	-0.50055265	0.36488026	0.9834079	0.00819722	-9.85	0.13429095	0.2544318
152	-0.17999655	-0.49907628	0.36756566	0.9840899	0.008220537	-9.85	0.13616066	0.25420287
153	-0.17556569	-0.49750608	0.37023285	0.98469573	0.0082549825	-9.85	0.13802238	0.25395384
154	-0.17118685	-0.4958422	0.3728815	0.9852259	0.008300861	-9.85	0.13987586	0.2536846
155	-0.16686139	-0.49408475	0.37551132	0.9856809	0.008358478	-9.85	0.14172092	0.25339532
156	-0.16259067	-0.4922339	0.378122	0.98606116	0.008428139	-9.85	0.14355734	0.25308597
157	-0.15837602	-0.49028984	0.38071322	0.9863672	0.008510148	-9.85	0.14538495	0.25275663
158	-0.15421872	-0.4882528	0.3832847	0.9865996	0.008604808	-9.84	0.14720353	0.2524074
159	-0.15012002	-0.48612303	0.38583606	0.986759	0.008712403	-9.84	0.1490129	0.2520383
160	-0.14608112	-0.48390085	0.38836706	0.9868458	0.008833215	-9.84	0.15081282	0.2516494
161	-0.1421032	-0.48158658	0.39087737	0.9868607	0.008967517	-9.84	0.15260316	0.25124088
162	-0.13818736	-0.47918057	0.3933666	0.98680425	0.009115578	-9.84	0.1543837	0.2508128
163	-0.13433474	-0.47668326	0.39583457	0.98667705	0.009277657	-9.84	0.15615425	0.2503652
164	-0.13054638	-0.47409505	0.39828083	0.9864798	0.009454009	-9.84	0.15791464	0.24989825
165	-0.12682328	-0.47141638	0.40070516	0.98621315	0.009644882	-9.84	0.1596647	0.24941207
166	-0.123166434	-0.4686478	0.4031072	0.9858777	0.00985052	-9.84	0.16140422	0.24890676
167	-0.11957681	-0.46578982	0.4054866	0.98547417	0.010071154	-9.84	0.16313307	0.24838246
168	-0.11605531	-0.462843	0.40784314	0.98500323	0.010307011	-9.83	0.16485101	0.24783935
169	-0.112602815	-0.45980793	0.41017643	0.98446566	0.010558316	-9.83	0.16655792	0.24727754
170	-0.10922018	-0.45668525	0.41248614	0.98386204	0.010825281	-9.83	0.1682536	0.24669725
171	-0.105908215	-0.45347562	0.41477197	0.9831932	0.011108117	-9.83	0.16993788	0.2460986
172	-0.10266772	-0.45017976	0.4170336	0.9824599	0.011407026	-9.83	0.17161061	0.24548177
173	-0.09949943	-0.44679832	0.4192708	0.9816628	0.011722206	-9.83	0.17327163	0.244847
174	-0.09640407	-0.4433321	0.42148322	0.9808028	0.012053847	-9.83	0.17492074	0.2441944
175	-0.09338235	-0.43978193	0.42367062	0.97988045	0.012402138	-9.83	0.1765578	0.24352427
176	-0.090434924	-0.4361486	0.42583272	0.9788966	0.012767255	-9.83	0.17818262	0.24283679
177	-0.08756243	-0.4324331	0.42796925	0.977852	0.013149375	-9.83	0.17979503	0.24213213
178	-0.08476548	-0.4286363	0.43007997	0.97674733	0.013548667	-9.83	0.18139483	0.24141061
179	-0.08204465	-0.42475924	0.43216464	0.9755833	0.013965291	-9.82	0.18298188	0.2406724
180	-0.0794005	-0.42080298	0.43422306	0.97436064	0.0143994065	-9.82	0.18455592	0.23991777
181	-0.07683356	-0.41676858	0.43625495	0.9730801	0.014851163	-9.82	0.1861168	0.23914701
182	-0.07434432	-0.41265726	0.43826014	0.9717424	0.015320708	-9.82	0.18766433	0.23836039
183	-0.07193326	-0.40847015	0.4402384	0.9703482	0.015808184	-9.82	0.18919827	0.23755814
184	-0.06960084	-0.40420854	0.44218948	0.9688982	0.016313724	-9.82	0.1907184	0.23674063
185	-0.06734748	-0.39987367	0.44411328	0.96739316	0.01683746	-9.82	0.19222455	0.23590814
186	-0.06517358	-0.39546692	0.44600955	0.96583366	0.017379517	-9.82	0.19371645	0.2350609
187	-0.06307952	-0.39098963	0.4478781	0.9642205	0.017940013	-9.82	0.1951939	0.23419933
188	-0.061065655	-0.3864432	0.44971877	0.96255434	0.018519064	-9.82	0.19665666	0.23332371
189	-0.059132315	-0.38182914	0.4515314	0.9608358	0.019116785	-9.81	0.1981045	0.23243436
190	-0.057279803	-0.37714893	0.45331582	0.9590657	0.019733282	-9.81	0.19953722	0.23153168
191	-0.055508412	-0.37240407	0.4550719	0.95724463	0.020368654	-9.81	0.20095456	0.23061602
192	-0.053818397	-0.36759618	0.45679945	0.95537335	0.021023002	-9.81	0.20235625	0.22968772
193	-0.05220999	-0.36272687	0.45849833	0.9534526	0.021696417	-9.81	0.2037421	0.22874722
194	-0.050683375	-0.35779777	0.46016845	0.951483	0.022388991	-9.81	0.20511183	0.22779486
195	-0.049238734	-0.35281062	0.46180964	0.94946545	0.02310081	-9.81	0.20646532	0.22683105
196	-0.047876183	-0.34776714	0.46342176	0.9474006	0.023831956	-9.81	0.2078022	0.22585624
197	-0.046595838	-0.34266907	0.46500474	0.94528925	0.0245825	-9.81	0.20912233	0.22487085
198	-0.04539777	-0.33751827	0.46655843	0.94313204	0.025352504	-9.81	0.21042538	0.22387527
199	-0.044282027	-0.33231652	0.46808273	0.94092983	0.02614202	-9.8	0.2117112	0.22286999
200	-0.043248624	-0.32706574	0.46957755	0.9386833	0.026951093	-9.8	0.21297951	0.22185546
201	-0.04229755	-0.32176775	0.47104275	0.93639314	0.027779754	-9.8	0.21423006	0.22083206
202	-0.04142877	-0.31642452	0.47247833	0.9340602	0.028628033	-9.8	0.21546265	0.21980034
203	-0.040642228	-0.3110379	0.4738841	0.93168527	0.029495943	-9.8	0.21667704	0.21876074
204	-0.039937828	-0.30560982	0.47526008	0.929269	0.030383494	-9.8	0.21787298	0.21771374
205	-0.039315466	-0.30014226	0.47660613	0.9268123	0.031290688	-9.8	0.21905026	0.2166598
206	-0.038774997	-0.29463714	0.47792226	0.9243158	0.03221751	-9.8	0.22020869	0.21559945
207	-0.038316272	-0.2890964	0.47920832	0.92178035	0.03316395	-9.8	0.22134797	0.21453317
208	-0.037939098	-0.283522	0.48046434	0.9192067	0.034129977	-9.8	0.22246797	0.21346146
209	-0.03764325	-0.277916	0.48169023	0.9165955	0.03511557	-9.79	0.22356841	0.2123848
210	-0.037428465	-0.2722803	0.48288596	0.91394776	0.036120683	-9.79	0.22464912	0.21130373
211	-0.037294444	-0.26661697	0.48405153	0.91126406	0.037145272	-9.79	0.22570989	0.21021874
212	-0.037240844	-0.26092798	0.48518685	0.90854526	0.03818928	-9.79	0.22675052	0.2091304
213	-0.037267283	-0.25521535	0.48629194	0.9057921	0.039252654	-9.79	0.22777084	0.20803918
214	-0.037373338	-0.2494811	0.4873668	0.9030054	0.040335324	-9.79	0.22877061	0.2069456
215	-0.037558552	-0.24372727	0.4884114	0.9001859	0.041437216	-9.79	0.22974975	0.20585023
216	-0.037822418	-0.23795593	0.48942575	0.8973344	0.042558253	-9.79	0.23070803	0.20475355
217	-0.038164403	-0.23216908	0.49040985	0.8944517	0.043698348	-9.79	0.23164527	0.20365614
218	-0.038583934	-0.22636883	0.49136373	0.89153856	0.044857424	-9.79	0.23256138	0.20255852
219	-0.039080407	-0.22055721	0.49228743	0.8885957	0.04603539	-9.78	0.23345618	0.2014612
220	-0.039653182	-0.21473633	0.4931809	0.885624	0.047232155	-9.78	0.2343295	0.20036475
221	-0.040301584	-0.20890827	0.49404424	0.8826242	0.04844763	-9.78	0.23518124	0.19926967
222	-0.041024912	-0.20307517	0.49487743	0.879597	0.049681727	-9.78	0.23601124	0.19817656
223	-0.04182242	-0.19723915	0.4956805	0.87654334	0.05093434	-9.78	0.23681931	0.1970859
224	-0.042693336	-0.19140233	0.49645352	0.87346387	0.052205373	-9.78	0.23760541	0.19599828
225	-0.043636866	-0.18556689	0.49719647	0.87035936	0.05349472	-9.78	0.23836935	0.1949142
226	-0.04465218	-0.17973495	0.4979094	0.86723065	0.05480226	-9.78	0.23911104	0.1938342
227	-0.045738406	-0.1739087	0.49859238	0.86407846	0.05612787	-9.78	0.23983033	0.19275886
228	-0.046894666	-0.16809027	0.49924538	0.86090356	0.05747141	-9.78	0.24052708	0.19168867
229	-0.048120033	-0.16228183	0.49986848	0.8577068	0.058832746	-9.77	0.24120124	0.19062418
230	-0.049413566	-0.15648554	0.50046176	0.8544889	0.06021173	-9.77	0.24185267	0.18956588
231	-0.0507743	-0.15070358	0.5010252	0.8512506	0.061608206	-9.77	0.2424812	0.18851437
232	-0.052201226	-0.1449381	0.50155896	0.84799266	0.06302201	-9.77	0.24308686	0.18747008
233	-0.053693317	-0.13919125	0.502063	0.84471583	0.064452976	-9.77	0.24366944	0.18643355
234	-0.055249512	-0.13346523	0.50253737	0.841421	0.06590093	-9.77	0.24422891	0.18540533
235	-0.056868747	-0.12776218	0.5029822	0.8381087	0.06736568	-9.77	0.24476513	0.18438585
236	-0.058549915	-0.12208428	0.5033975	0.83477986	0.06884705	-9.77	0.24527805	0.18337561
237	-0.060291886	-0.116433695	0.5037834	0.831435	0.07034484	-9.77	0.24576752	0.18237512
238	-0.06209352	-0.11081258	0.50413996	0.828075	0.07185886	-9.77	0.24623355	0.18138483
239	-0.063953646	-0.105223104	0.5044672	0.82470036	0.07338889	-9.77	0.24667594	0.18040517
240	-0.06587105	-0.09966742	0.5047652	0.82131183	0.07493472	-9.76	0.24709466	0.17943662
241	-0.067844525	-0.0941477	0.5050341	0.8179101	0.07649614	-9.76	0.24748962	0.17847957
242	-0.06987282	-0.08866608	0.50527394	0.81449574	0.07807291	-9.76	0.24786074	0.17753445
243	-0.07195467	-0.08322472	0.5054848	0.8110694	0.07966482	-9.76	0.24820793	0.17660166
244	-0.07408879	-0.07782576	0.5056668	0.80763173	0.08127162	-9.76	0.24853113	0.17568159
245	-0.07627387	-0.07247135	0.50582	0.8041833	0.08289307	-9.76	0.24883023	0.1747746
246	-0.078508586	-0.06716362	0.50594443	0.80072474	0.084528945	-9.76	0.24910517	0.1738811
247	-0.08079159	-0.0619047	0.5060403	0.7972566	0.08617897	-9.76	0.24935591	0.17300133
248	-0.08312152	-0.056696717	0.5061076	0.7937795	0.087842904	-9.76	0.24958237	0.17213573
249	-0.08549698	-0.051541742	0.50614655	0.79029405	0.089520484	-9.76	0.24978447	0.17128453
250	-0.08791657	-0.046441805	0.50615716	0.7868007	0.09121143	-9.75	0.24996218	0.17044802
251	-0.09037886	-0.04139888	0.5061395	0.7833001	0.09291549	-9.75	0.25011548	0.1696265
252	-0.0928824	-0.036414895	0.50609386	0.7797928	0.09463237	-9.75	0.25024432	0.16882019
253	-0.09542573	-0.03149174	0.5060202	0.77627933	0.0963618	-9.75	0.25034875	0.1680293
254	-0.098007366	-0.026631251	0.5059186	0.77276015	0.098103486	-9.75	0.25042874	0.16725402
255	-0.10062578	-0.021835227	0.5057893	0.7692359	0.09985714	-9.75	0.25048426	0.16649453
256	-0.10327947	-0.017105423	0.50563234	0.765707	0.101622455	-9.75	0.2505154	0.165751
257	-0.10596691	-0.012443543	0.5054479	0.76217407	0.10339914	-9.75	0.25052214	0.16502354
258	-0.10868657	-0.007851266	0.5052361	0.75863755	0.1051869	-9.75	0.25050455	0.16431227
259	-0.11143692	-0.003330213	0.50499696	0.7550979	0.10698543	-9.75	0.25046265	0.16361728
260	-0.11421644	0.0011180374	0.50473076	0.75155574	0.10879442	-9.74	0.25039652	0.16293862
261	-0.11702362	0.005491938	0.5044376	0.74801147	0.11061359	-9.74	0.2503062	0.16227639
262	-0.119856924	0.009789994	0.5041176	0.74446565	0.11244263	-9.74	0.25019178	0.16163059
263	-0.12271485	0.014010751	0.50377095	0.74091876	0.11428122	-9.74	0.25005335	0.1610012
264	-0.12559587	0.018152796	0.5033977	0.73737144	0.116129085	-9.74	0.24989101	0.16038829
265	-0.12849845	0.02221476	0.50299805	0.73382413	0.1179859	-9.74	0.24970487	0.1597918
266	-0.1314211	0.02619531	0.50257224	0.7302774	0.119851366	-9.74	0.24949503	0.15921167
267	-0.13436228	0.030093154	0.5021203	0.7267319	0.12172519	-9.74	0.24926166	0.1586479
268	-0.13732047	0.03390704	0.50164247	0.72318804	0.12360705	-9.74	0.24900481	0.15810035
269	-0.14029418	0.037635762	0.50113887	0.7196465	0.12549664	-9.74	0.24872473	0.15756896
270	-0.14328185	0.041278154	0.5006097	0.71610785	0.12739368	-9.73	0.24842152	0.15705366
271	-0.14628199	0.04483309	0.50005513	0.7125726	0.12929784	-9.73	0.24809535	0.15655427
272	-0.14929307	0.048299484	0.4994753	0.70904136	0.13120882	-9.73	0.24774638	0.15607063
273	-0.15231355	0.05167629	0.4988704	0.7055147	0.13312633	-9.73	0.24737485	0.15560263
274	-0.15534191	0.054962493	0.49824065	0.7019933	0.13505004	-9.73	0.2469809	0.15515007
275	-0.15837665	0.058157135	0.49758613	0.6984776	0.13697965	-9.73	0.24656479	0.15471275
276	-0.1614162	0.061259303	0.4969071	0.69496834	0.13891484	-9.73	0.24612668	0.1542905
277	-0.16445906	0.064268135	0.49620363	0.6914661	0.1408553	-9.73	0.24566682	0.15388305
278	-0.1675037	0.067182824	0.49547598	0.68797135	0.14280073	-9.73	0.24518542	0.15349017
279	-0.17054856	0.07000258	0.49472427	0.68448484	0.14475079	-9.73	0.24468279	0.15311159
280	-0.17359212	0.072726704	0.49394873	0.68100715	0.1467052	-9.72	0.24415913	0.1527471
281	-0.17663284	0.075354524	0.4931495	0.6775389	0.14866361	-9.72	0.24361475	0.15239635
282	-0.17966917	0.077885404	0.49232674	0.6740806	0.15062572	-9.72	0.24304986	0.1520591
283	-0.18269958	0.08031877	0.49148068	0.670633	0.1525912	-9.72	0.24246483	0.15173501
284	-0.1857225	0.0826541	0.49061146	0.66719663	0.15455972	-9.72	0.24185988	0.15142378
285	-0.1887364	0.0848909	0.4897193	0.66377217	0.15653096	-9.72	0.24123538	0.15112507
286	-0.19173968	0.08702873	0.48880437	0.6603602	0.15850456	-9.72	0.24059165	0.15083855
287	-0.19473082	0.089067206	0.48786685	0.6569614	0.16048022	-9.72	0.23992896	0.1505639
288	-0.19770823	0.091006026	0.48690692	0.65357625	0.16245754	-9.72	0.23924771	0.1503007
289	-0.20067038	0.09284491	0.4859248	0.65020555	0.16443624	-9.72	0.23854823	0.15004864
290	-0.20361565	0.09458367	0.48492068	0.6468498	0.16641591	-9.71	0.23783088	0.14980733
291	-0.2065425	0.09622215	0.48389474	0.64350957	0.16839623	-9.71	0.23709603	0.14957637
292	-0.20944937	0.09776026	0.48284715	0.64018536	0.17037684	-9.71	0.23634405	0.14935537
293	-0.21233468	0.09919796	0.48177817	0.6368778	0.17235735	-9.71	0.23557532	0.14914392
294	-0.21519691	0.10053528	0.48068795	0.6335873	0.17433743	-9.71	0.2347902	0.14894162
295	-0.21803454	0.1017723	0.4795767	0.6303144	0.1763167	-9.71	0.23398912	0.14874807
296	-0.22084607	0.10290915	0.47844464	0.62705964	0.17829476	-9.71	0.23317242	0.14856286
297	-0.22363004	0.10394601	0.47729194	0.62382346	0.18027128	-9.71	0.23234053	0.14838558
298	-0.22638497	0.10488313	0.47611886	0.6206063	0.1822459	-9.71	0.23149383	0.14821582
299	-0.2291094	0.105720796	0.47492555	0.6174087	0.18421824	-9.71	0.23063278	0.14805315
300	-0.23180191	0.10645936	0.47371224	0.614231	0.18618801	-9.71	0.22975774	0.14789718
301	-0.23446108	0.1070992	0.4724791	0.61107373	0.18815486	-9.7	0.22886916	0.14774753
302	-0.2370855	0.107640766	0.4712264	0.6079373	0.19011845	-9.7	0.22796747	0.14760374
303	-0.23967378	0.10808454	0.4699543	0.6048221	0.19207847	-9.7	0.22705312	0.14746544
304	-0.24222451	0.10843104	0.46866304	0.60172856	0.1940346	-9.7	0.22612655	0.14733222
305	-0.24473636	0.10868086	0.4673528	0.59865713	0.19598657	-9.7	0.22518821	0.14720368
306	-0.24720795	0.108834594	0.46602377	0.5956081	0.19793406	-9.7	0.22423851	0.14707944
307	-0.24963796	0.10889291	0.46467617	0.592582	0.19987677	-9.7	0.22327797	0.1469591
308	-0.25202504	0.108856514	0.46331015	0.5895791	0.20181444	-9.7	0.22230704	0.14684229
309	-0.25436792	0.10872615	0.46192598	0.5865998	0.2037468	-9.7	0.22132616	0.14672862
310	-0.25666538	0.1085026	0.46052378	0.5836445	0.20567355	-9.7	0.22033581	0.14661774
311	-0.25891617	0.108186685	0.45910382	0.58071345	0.20759444	-9.69	0.21933644	0.14650927
312	-0.26111913	0.107779264	0.45766625	0.57780707	0.20950921	-9.69	0.21832855	0.14640294
313	-0.26327315	0.107281245	0.45621127	0.57492554	0.21141762	-9.69	0.2173125	0.14629829
314	-0.26537713	0.10669356	0.45473906	0.5720692	0.2133194	-9.69	0.21628883	0.14619511
315	-0.26742998	0.10601718	0.4532499	0.56923836	0.21521434	-9.69	0.21525796	0.14609303
316	-0.26943067	0.10525311	0.45174393	0.56643325	0.21710218	-9.69	0.21422036	0.14599176
317	-0.27137825	0.10440239	0.45022136	0.56365407	0.2189827	-9.69	0.21317644	0.145891
318	-0.2732717	0.10346611	0.4486824	0.5609011	0.22085564	-9.69	0.2121267	0.14579046
319	-0.27511013	0.10244537	0.44712722	0.55817455	0.22272077	-9.69	0.21107157	0.14568986
320	-0.27689263	0.10134136	0.44555607	0.55547464	0.22457786	-9.69	0.21001145	0.145589
321	-0.27861834	0.10015532	0.44396916	0.5528016	0.22642665	-9.68	0.20894687	0.14548755
322	-0.2802864	0.09888851	0.44236663	0.5501556	0.22826691	-9.68	0.20787826	0.1453853
323	-0.28189602	0.09754227	0.44074875	0.54753673	0.2300984	-9.68	0.20680602	0.14528203
324	-0.28344643	0.09611797	0.4391157	0.54494536	0.23192084	-9.68	0.20573068	0.14517753
325	-0.28493685	0.09461702	0.4374677	0.5423815	0.23373403	-9.68	0.2046527	0.14507155
326	-0.28636658	0.09304084	0.43580493	0.5398454	0.2355377	-9.68	0.20357247	0.1449639
327	-0.2877349	0.0913909	0.43412763	0.5373372	0.23733161	-9.68	0.2024905	0.14485441
328	-0.2890412	0.0896687	0.432436	0.5348569	0.23911555	-9.68	0.2014072	0.14474288
329	-0.29028487	0.087875724	0.43073022	0.5324049	0.24088924	-9.68	0.20032303	0.14462918
330	-0.29146528	0.08601353	0.42901057	0.52998114	0.24265248	-9.68	0.19923848	0.1445131
331	-0.29258195	0.08408368	0.42727718	0.52758586	0.244405	-9.67	0.19815394	0.14439455
332	-0.29363433	0.08208775	0.4255303	0.5252191	0.24614659	-9.67	0.19706988	0.14427337
333	-0.29462194	0.08002736	0.42377016	0.522881	0.24787702	-9.67	0.19598672	0.14414944
334	-0.29554436	0.07790414	0.42199692	0.5205717	0.24959604	-9.67	0.1949049	0.14402263
335	-0.2964012	0.075719744	0.42021078	0.5182913	0.25130343	-9.67	0.19382481	0.14389288
336	-0.29719204	0.07347586	0.418412	0.51603985	0.25299898	-9.67	0.19274692	0.14376006
337	-0.29791656	0.071174175	0.41660073	0.51381755	0.25468242	-9.67	0.19167165	0.1436241
338	-0.29857442	0.068816416	0.4147772	0.5116244	0.2563536	-9.67	0.19059944	0.14348492
339	-0.29916537	0.06640431	0.4129416	0.50946057	0.2580122	-9.67	0.18953066	0.14334245
340	-0.29968908	0.063939616	0.41109416	0.50732607	0.25965807	-9.67	0.18846576	0.14319664
341	-0.30014542	0.061424103	0.40923503	0.50522107	0.26129097	-9.66	0.18740514	0.14304742
342	-0.30053413	0.058859557	0.40736446	0.5031457	0.26291066	-9.66	0.18634924	0.14289479
343	-0.30085504	0.056247782	0.40548262	0.5010999	0.26451695	-9.66	0.18529844	0.14273866
344	-0.301108	0.0535906	0.4035897	0.49908388	0.26610962	-9.66	0.18425314	0.142579
345	-0.30129293	0.05088983	0.40168592	0.4970977	0.26768845	-9.66	0.1832138	0.14241585
346	-0.30140972	0.048147324	0.39977145	0.49514142	0.2692532	-9.66	0.18218073	0.14224914
347	-0.30145827	0.04536495	0.39784646	0.49321508	0.2708037	-9.66	0.18115439	0.14207886
348	-0.30143854	0.042544574	0.3959112	0.49131885	0.27233973	-9.66	0.18013516	0.14190501
349	-0.30135053	0.03968806	0.39396578	0.4894527	0.27386105	-9.66	0.1791234	0.14172758
350	-0.3011942	0.036797266	0.39201042	0.48761672	0.2753675	-9.66	0.17811954	0.14154658
351	-0.30096954	0.033874042	0.39004532	0.485811	0.27685884	-9.65	0.17712393	0.14136198
352	-0.3006766	0.030920217	0.3880706	0.48403555	0.27833486	-9.65	0.17613693	0.14117381
353	-0.30031547	0.027937623	0.38608652	0.4822905	0.2797954	-9.65	0.17515892	0.1409821
354	-0.29988617	0.024928072	0.38409323	0.4805759	0.28124022	-9.65	0.17419025	0.14078686
355	-0.2993888	0.021893376	0.38209087	0.47889176	0.28266916	-9.65	0.17323127	0.14058809
356	-0.29882348	0.018835317	0.3800797	0.47723815	0.284082	-9.65	0.17228232	0.14038582
357	-0.29819033	0.015755674	0.3780598	0.47561517	0.28547853	-9.65	0.17134377	0.14018011
358	-0.2974895	0.012656216	0.3760314	0.47402284	0.2868586	-9.65	0.17041591	0.13997096
359	-0.29672116	0.009538702	0.37399465	0.47246122	0.28822193	-9.65	0.16949907	0.13975841
360	-0.29588553	0.006404886	0.3719497	0.4709303	0.28956842	-9.65	0.16859356	0.13954249
361	-0.2949828	0.003256535	0.36989677	0.46943012	0.29089782	-9.65	0.1676997	0.13932325
362	-0.29401314	9.54065e-05	0.36783597	0.46796063	0.29220998	-9.64	0.16681775	0.13910069
363	-0.29297686	-0.0030767461	0.3657675	0.46652174	0.29350471	-9.64	0.16594808	0.13887486
364	-0.29187417	-0.0062581724	0.36369154	0.46511343	0.2947818	-9.64	0.16509089	0.13864578
365	-0.2907054	-0.009447122	0.36160818	0.46373552	0.2960411	-9.64	0.16424647	0.13841349
366	-0.28947085	-0.012641841	0.35951763	0.46238792	0.2972824	-9.64	0.16341504	0.13817799
367	-0.2881708	-0.015840573	0.35742003	0.46107048	0.29850554	-9.64	0.16259694	0.13793932
368	-0.28680563	-0.01904157	0.35531557	0.459783	0.29971033	-9.64	0.16179234	0.1376975
369	-0.28537565	-0.022243088	0.35320434	0.45852524	0.30089658	-9.64	0.16100147	0.13745256
370	-0.28388122	-0.025443388	0.35108653	0.45729706	0.30206412	-9.64	0.16022463	0.13720447
371	-0.2823228	-0.028640738	0.3489623	0.45609817	0.30321276	-9.64	0.15946195	0.1369533
372	-0.2807007	-0.031833407	0.34683177	0.4549283	0.30434227	-9.63	0.15871365	0.136699
373	-0.27901545	-0.03501966	0.34469512	0.45378724	0.30545253	-9.63	0.15797995	0.13644165
374	-0.27726746	-0.038197767	0.34255242	0.45267463	0.30654326	-9.63	0.15726101	0.1361812
375	-0.27545714	-0.04136601	0.34040388	0.4515902	0.30761436	-9.63	0.15655705	0.13591768
376	-0.273585	-0.04452267	0.3382496	0.45053363	0.30866557	-9.63	0.15586822	0.13565107
377	-0.27165157	-0.04766603	0.3360897	0.44950458	0.30969676	-9.63	0.15519468	0.1353814
378	-0.26965728	-0.05079437	0.33392435	0.44850266	0.31070772	-9.63	0.15453662	0.1351086
379	-0.26760277	-0.053905997	0.3317537	0.44752756	0.3116983	-9.63	0.15389416	0.13483274
380	-0.26548848	-0.056999203	0.32957783	0.44657883	0.31266832	-9.63	0.15326746	0.13455373
381	-0.26331505	-0.0600723	0.32739693	0.44565612	0.31361768	-9.63	0.15265667	0.13427162
382	-0.261083	-0.06312359	0.32521117	0.44475898	0.31454617	-9.62	0.15206194	0.13398637
383	-0.25879297	-0.0661514	0.32302064	0.44388703	0.31545368	-9.62	0.15148339	0.13369794
384	-0.25644556	-0.06915409	0.32082558	0.44303977	0.31634012	-9.62	0.15092117	0.13340631
385	-0.2540414	-0.072130024	0.31862605	0.4422168	0.3172054	-9.62	0.15037537	0.13311154
386	-0.2515812	-0.07507764	0.31642228	0.44141766	0.31804937	-9.62	0.1498461	0.13281348
387	-0.24906553	-0.07799539	0.3142144	0.44064188	0.318872	-9.62	0.14933348	0.13251223
388	-0.24649517	-0.08088183	0.3120026	0.43988895	0.31967324	-9.62	0.14883757	0.1322077
389	-0.24387078	-0.08373553	0.30978703	0.4391584	0.32045296	-9.62	0.14835842	0.13189991
390	-0.2411931	-0.08655517	0.30756783	0.4384498	0.3212112	-9.62	0.14789611	0.13158885
391	-0.23846288	-0.08933945	0.30534524	0.43776265	0.32194787	-9.62	0.14745069	0.13127449
392	-0.23568088	-0.09208716	0.3031194	0.43709645	0.322663	-9.61	0.14702216	0.13095687
393	-0.23284791	-0.09479711	0.30089048	0.43645075	0.32335654	-9.61	0.14661054	0.13063598
394	-0.22996478	-0.09746822	0.29865867	0.43582508	0.32402852	-9.61	0.14621586	0.13031183
395	-0.22703229	-0.10009944	0.29642415	0.43521893	0.32467896	-9.61	0.14583807	0.12998444
396	-0.2240513	-0.102689765	0.29418707	0.43463185	0.32530788	-9.61	0.14547715	0.12965383
397	-0.22102267	-0.10523828	0.29194766	0.43406335	0.32591528	-9.61	0.14513306	0.12932001
398	-0.21794727	-0.10774413	0.2897061	0.43351296	0.32650125	-9.61	0.14480579	0.12898304
399	-0.21482602	-0.11020647	0.2874626	0.43298015	0.3270658	-9.61	0.14449522	0.1286429
400	-0.21165979	-0.11262457	0.2852173	0.43246448	0.32760897	-9.61	0.14420128	0.1282997
401	-0.20844953	-0.114997715	0.28297037	0.43196544	0.32813084	-9.61	0.14392388	0.12795341
402	-0.2051962	-0.11732525	0.28072208	0.43148255	0.32863146	-9.6	0.14366293	0.12760411
403	-0.20190075	-0.11960658	0.2784726	0.43101528	0.3291109	-9.6	0.14341828	0.12725186
404	-0.19856416	-0.121841155	0.2762221	0.43056315	0.3295692	-9.6	0.14318983	0.1268967
405	-0.19518745	-0.124028474	0.27397087	0.43012568	0.33000645	-9.6	0.14297742	0.12653871
406	-0.19177161	-0.12616809	0.27171907	0.42970234	0.33042273	-9.6	0.14278089	0.12617792
407	-0.18831767	-0.12825958	0.2694669	0.4292926	0.33081815	-9.6	0.14260009	0.12581442
408	-0.18482669	-0.13030262	0.26721466	0.428896	0.33119273	-9.6	0.1424348	0.12544827
409	-0.1812997	-0.1322969	0.26496252	0.42851204	0.33154663	-9.6	0.14228491	0.12507956
410	-0.17773774	-0.13424215	0.26271078	0.42814025	0.3318799	-9.6	0.14215021	0.12470837
411	-0.1741419	-0.13613814	0.2604596	0.42778018	0.3321927	-9.6	0.14203049	0.12433478
412	-0.1705132	-0.13798472	0.25820926	0.42743143	0.33248508	-9.59	0.14192557	0.12395891
413	-0.16685271	-0.13978174	0.25595996	0.4270936	0.3327572	-9.59	0.14183526	0.123580806
414	-0.1631615	-0.14152914	0.25371197	0.42676625	0.33300915	-9.59	0.14175935	0.123200625
415	-0.15944064	-0.14322686	0.25146544	0.42644903	0.33324108	-9.59	0.14169762	0.12281845
416	-0.1556912	-0.1448749	0.24922067	0.42614162	0.3334531	-9.59	0.14164986	0.1224344
417	-0.15191428	-0.1464733	0.24697785	0.42584363	0.3336453	-9.59	0.14161584	0.122048594
418	-0.14811094	-0.14802213	0.24473721	0.42555475	0.33381793	-9.59	0.14159536	0.12166115
419	-0.14428228	-0.14952151	0.24249898	0.42527464	0.33397108	-9.59	0.14158818	0.1212722
420	-0.1404294	-0.15097162	0.24026337	0.42500302	0.3341049	-9.59	0.14159405	0.120881885
421	-0.13655339	-0.15237267	0.23803064	0.4247396	0.33421957	-9.59	0.14161274	0.120490335
422	-0.13265537	-0.15372494	0.235801	0.42448407	0.3343153	-9.59	0.14164402	0.120097704
423	-0.12873644	-0.15502873	0.23357467	0.42423615	0.33439222	-9.58	0.14168759	0.11970416
424	-0.12479771	-0.15628438	0.23135191	0.42399555	0.33445054	-9.58	0.14174318	0.119309835
425	-0.12084031	-0.15749231	0.22913292	0.42376205	0.33449048	-9.58	0.14181057	0.1189149
426	-0.11686536	-0.15865293	0.22691797	0.4235354	0.33451223	-9.58	0.14188947	0.11851954
427	-0.11287398	-0.15976672	0.22470726	0.42331532	0.33451602	-9.58	0.14197958	0.1181239
428	-0.108867265	-0.16083413	0.22250105	0.42310157	0.33450204	-9.58	0.14208065	0.11772816
429	-0.10484629	-0.16185573	0.22029959	0.42289394	0.33447054	-9.58	0.14219241	0.1173325
430	-0.100812145	-0.16283205	0.21810311	0.4226922	0.33442175	-9.58	0.14231458	0.1169371
431	-0.09676587	-0.16376367	0.21591185	0.4224961	0.3343559	-9.58	0.14244686	0.116542146
432	-0.09270851	-0.16465123	0.21372607	0.4223055	0.33427325	-9.58	0.14258902	0.11614778
433	-0.08864111	-0.16549537	0.21154602	0.42212018	0.33417404	-9.57	0.14274076	0.11575422
434	-0.08456467	-0.16629675	0.20937195	0.42194	0.33405855	-9.57	0.14290182	0.11536165
435	-0.08048021	-0.16705611	0.20720412	0.42176485	0.33392704	-9.57	0.14307193	0.114970274
436	-0.07638872	-0.16777417	0.2050428	0.4215946	0.33377978	-9.57	0.14325085	0.11458029
437	-0.07229117	-0.16845171	0.20288822	0.42142913	0.33361706	-9.57	0.14343831	0.11419188
438	-0.06818856	-0.16908953	0.20074068	0.4212684	0.33343914	-9.57	0.14363404	0.11380528
439	-0.06408184	-0.16968842	0.19860043	0.42111233	0.33324635	-9.57	0.14383778	0.11342067
440	-0.059971973	-0.17024925	0.19646776	0.4209609	0.33303893	-9.57	0.14404927	0.11303828
441	-0.055859905	-0.17077288	0.19434291	0.42081407	0.33281723	-9.57	0.14426827	0.11265832
442	-0.051746573	-0.17126022	0.1922262	0.42067182	0.33258155	-9.57	0.14449456	0.11228102
443	-0.04763291	-0.17171218	0.1901179	0.42053416	0.3323322	-9.56	0.14472783	0.111906596
444	-0.04351984	-0.17212969	0.18801826	0.4204011	0.3320695	-9.56	0.14496787	0.11153526
445	-0.03940828	-0.17251372	0.18592761	0.42027265	0.33179373	-9.56	0.1452144	0.111167245
446	-0.03529915	-0.17286526	0.18384622	0.42014885	0.33150527	-9.56	0.14546719	0.110802785
447	-0.031193353	-0.1731853	0.18177441	0.4200298	0.33120447	-9.56	0.145726	0.11044211
448	-0.027091827	-0.1734749	0.17971244	0.4199155	0.3308916	-9.56	0.14599057	0.11008544
449	-0.022995492	-0.17373507	0.17766064	0.4198061	0.33056706	-9.56	0.14626065	0.109733045
450	-0.01890528	-0.17396691	0.17561933	0.4197016	0.33023116	-9.56	0.14653598	0.109385125
451	-0.014822119	-0.1741715	0.17358878	0.41960222	0.32988426	-9.56	0.14681633	0.10904195
452	-0.010746941	-0.17434995	0.17156932	0.41950795	0.32952672	-9.56	0.14710143	0.10870374
453	-0.006680691	-0.17450339	0.16956127	0.41941896	0.3291589	-9.55	0.147391	0.10837076
454	-0.0026243026	-0.17463297	0.16756494	0.4193354	0.32878116	-9.55	0.14768484	0.108043216
455	0.0014212779	-0.17473985	0.16558068	0.41925734	0.32839388	-9.55	0.14798267	0.10772137
456	0.005455094	-0.17482522	0.16360879	0.419185	0.3279974	-9.55	0.14828421	0.10740549
457	0.009476195	-0.17489028	0.16164964	0.41911852	0.32759213	-9.55	0.14858924	0.107095785
458	0.013483626	-0.17493625	0.15970357	0.41905805	0.32717842	-9.55	0.14889748	0.10679251
459	0.017476428	-0.17496437	0.15777095	0.41900375	0.3267567	-9.55	0.1492087	0.1064959
460	0.02145364	-0.17497592	0.15585211	0.41895586	0.3263273	-9.55	0.14952259	0.10620621
461	0.02541429	-0.17497224	0.15394744	0.4189146	0.32589063	-9.55	0.14983895	0.10592369
462	0.029357411	-0.17495468	0.1520573	0.4188801	0.3254471	-9.55	0.15015745	0.105648585
463	0.033282034	-0.17492466	0.15018207	0.41885275	0.3249971	-9.54	0.15047786	0.10538116
464	0.03718719	-0.17488357	0.14832214	0.41883272	0.324541	-9.54	0.1507999	0.105121665
465	0.04107189	-0.1748329	0.14647788	0.41882038	0.32407925	-9.54	0.15112332	0.10487036
466	0.04493516	-0.17477414	0.14464968	0.41881597	0.3236122	-9.54	0.15144777	0.10462749
467	0.048776004	-0.17470883	0.14283799	0.41881984	0.32314038	-9.54	0.15177307	0.10439334
468	0.052593436	-0.17463855	0.14104314	0.41883233	0.3226641	-9.54	0.1520989	0.10416817
469	0.056386463	-0.1745649	0.1392656	0.4188538	0.3221839	-9.54	0.15242498	0.103952244
470	0.060154095	-0.17448948	0.13750575	0.41888455	0.32170022	-9.54	0.15275103	0.1037458
471	0.06389533	-0.174414	0.13576403	0.418925	0.32121348	-9.54	0.15307677	0.10354914
472	0.06760916	-0.17434008	0.13404085	0.4189755	0.32072422	-9.54	0.15340193	0.10336251
473	0.07129458	-0.17426948	0.13233663	0.4190365	0.3202329	-9.54	0.15372622	0.10318616
474	0.07495059	-0.17420395	0.13065183	0.4191084	0.31974	-9.53	0.15404937	0.10302038
475	0.07857616	-0.17414524	0.12898687	0.41919157	0.3192461	-9.53	0.1543711	0.102865405
476	0.082170285	-0.17409514	0.1273422	0.41928643	0.31875166	-9.53	0.15469109	0.10272151
477	0.085731946	-0.1740555	0.12571825	0.41939348	0.3182572	-9.53	0.15500908	0.102588944
478	0.08926012	-0.17402814	0.124115475	0.41951314	0.31776327	-9.53	0.15532477	0.102467954
479	0.0927538	-0.17401497	0.12253428	0.41964588	0.3172703	-9.53	0.15563786	0.10235881
480	0.09621194	-0.17401788	0.1209751	0.41979218	0.31677884	-9.53	0.15594804	0.102261744
481	0.09963352	-0.17403875	0.119438335	0.4199525	0.31628937	-9.53	0.15625499	0.102177
482	0.10301752	-0.17407958	0.11792438	0.42012742	0.31580234	-9.53	0.15655842	0.10210483
483	0.1063629	-0.17414229	0.11643363	0.42031732	0.3153183	-9.53	0.15685797	0.10204547
484	0.10966863	-0.17422879	0.114966474	0.42052278	0.3148376	-9.52	0.15715334	0.10199913
485	0.112933666	-0.17434101	0.113523275	0.42074433	0.31436083	-9.52	0.15744421	0.10196603
486	0.11615699	-0.17448083	0.11210441	0.42098245	0.31388837	-9.52	0.15773028	0.10194639
487	0.119337544	-0.17465006	0.110710226	0.4212377	0.31342068	-9.52	0.15801123	0.10194038
488	0.1224743	-0.17485051	0.10934109	0.42151064	0.31295818	-9.52	0.15828674	0.1019482
489	0.12556621	-0.17508394	0.10799734	0.42180175	0.31250134	-9.52	0.15855654	0.101969995
490	0.12861224	-0.17535205	0.10667932	0.4221115	0.31205055	-9.52	0.15882032	0.102005914
491	0.13161136	-0.17565653	0.105387345	0.42244047	0.31160626	-9.52	0.1590778	0.10205611
492	0.13456258	-0.17599897	0.104121745	0.4227891	0.31116885	-9.52	0.15932867	0.10212066
493	0.13746491	-0.17638096	0.10288283	0.42315787	0.3107387	-9.52	0.15957268	0.102199726
494	0.14031741	-0.17680405	0.101670936	0.42354724	0.31031626	-9.51	0.15980956	0.10229335
495	0.14311914	-0.17726971	0.100486346	0.4239577	0.30990186	-9.51	0.16003907	0.10240164
496	0.14586921	-0.1777794	0.09932936	0.4243897	0.30949593	-9.51	0.16026096	0.10252467
497	0.1485667	-0.17833453	0.098200284	0.42484367	0.30909878	-9.51	0.16047499	0.102662474
498	0.15121076	-0.17893644	0.09709939	0.42532006	0.30871084	-9.51	0.16068092	0.10281512
499	0.15380055	-0.17958644	0.09602697	0.4258193	0.30833244	-9.51	0.16087857	0.10298264
500	0.15633525	-0.1802858	0.0949833	0.42634183	0.3079639	-9.51	0.1610677	0.10316507
501	0.15881407	-0.18103576	0.09396864	0.42688805	0.30760562	-9.51	0.16124812	0.10336242
502	0.16123623	-0.1818375	0.09298325	0.42745838	0.3072579	-9.51	0.16141966	0.103574716
503	0.16360097	-0.18269217	0.0920274	0.4280532	0.30692104	-9.51	0.16158208	0.103801966
504	0.16590756	-0.18360086	0.091101326	0.42867294	0.30659539	-9.5	0.16173527	0.10404417
505	0.1681553	-0.18456465	0.090205275	0.42931798	0.30628127	-9.5	0.16187903	0.104301326
506	0.17034349	-0.18558457	0.089339465	0.4299887	0.30597895	-9.5	0.1620132	0.10457344
507	0.17247146	-0.18666159	0.08850414	0.43068552	0.3056888	-9.5	0.16213766	0.10486049
508	0.17453857	-0.18779664	0.08769951	0.43140873	0.305411	-9.5	0.16225223	0.10516247
509	0.17654419	-0.18899065	0.08692578	0.43215877	0.30514595	-9.5	0.16235681	0.105479375
510	0.17848769	-0.1902445	0.08618317	0.4329359	0.30489385	-9.5	0.16245122	0.10581117
511	0.18036851	-0.19155897	0.08547187	0.43374047	0.304655	-9.5	0.16253538	0.10615785
512	0.18218607	-0.1929349	0.084792085	0.43457276	0.30442962	-9.5	0.16260913	0.106519386
513	0.18393983	-0.19437303	0.08414402	0.4354331	0.30421802	-9.5	0.16267237	0.106895745
514	0.18562925	-0.19587407	0.083527856	0.43632174	0.3040204	-9.49	0.16272503	0.107286915
515	0.18725382	-0.1974387	0.08294378	0.4372389	0.303837	-9.49	0.16276696	0.10769286
516	0.18881306	-0.1990676	0.08239199	0.43818486	0.30366802	-9.49	0.16279808	0.10811357
517	0.19030651	-0.20076133	0.08187266	0.43915978	0.30351368	-9.49	0.16281827	0.10854901
518	0.1917337	-0.20252049	0.081385955	0.44016397	0.30337414	-9.49	0.16282746	0.108999155
519	0.19309422	-0.20434557	0.08093206	0.44119754	0.30324957	-9.49	0.16282555	0.109463975
520	0.19438764	-0.20623703	0.080511145	0.4422607	0.30314013	-9.49	0.16281252	0.10994344
521	0.1956136	-0.20819525	0.080123365	0.44335368	0.30304596	-9.49	0.16278827	0.11043753
522	0.19677167	-0.21022058	0.07976888	0.44447657	0.3029672	-9.49	0.16275275	0.11094618
523	0.1978615	-0.2123133	0.07944784	0.44562957	0.30290395	-9.49	0.16270591	0.11146938
524	0.19888273	-0.21447363	0.07916041	0.44681278	0.30285633	-9.48	0.16264772	0.11200712
525	0.19983503	-0.21670176	0.0789067	0.44802636	0.30282444	-9.48	0.16257815	0.112559296
526	0.20071809	-0.21899778	0.07868688	0.44927043	0.3028083	-9.48	0.1624972	0.11312592
527	0.20153156	-0.22136176	0.07850107	0.45054504	0.30280808	-9.48	0.1624048	0.11370695
528	0.20227514	-0.2237937	0.07834939	0.45185038	0.30282378	-9.48	0.162301	0.114302315
529	0.20294851	-0.22629355	0.078231975	0.45318648	0.30285543	-9.48	0.16218577	0.11491201
530	0.20355137	-0.22886121	0.07814894	0.4545534	0.3029031	-9.48	0.16205911	0.11553596
531	0.20408343	-0.23149653	0.07810039	0.45595124	0.30296674	-9.48	0.16192105	0.11617413
532	0.20454437	-0.23419927	0.078086436	0.45738003	0.30304646	-9.48	0.16177161	0.11682648
533	0.20493393	-0.23696917	0.07810718	0.4588397	0.30314222	-9.48	0.16161077	0.11749296
534	0.20525181	-0.2398059	0.078162715	0.46033025	0.30325398	-9.48	0.16143855	0.11817348
535	0.20549773	-0.24270912	0.078253135	0.4618515	0.30338174	-9.47	0.161255	0.118867986
536	0.20567143	-0.24567834	0.07837852	0.46340337	0.3035255	-9.47	0.1610601	0.11957641
537	0.20577264	-0.24871308	0.07853895	0.46498564	0.3036852	-9.47	0.16085386	0.12029868
538	0.2058011	-0.25181282	0.078734495	0.46659806	0.30386072	-9.47	0.1606363	0.12103468
539	0.20575656	-0.25497696	0.078965224	0.46824044	0.3040521	-9.47	0.16040747	0.12178434
540	0.2056388	-0.25820482	0.0792312	0.4699124	0.30425924	-9.47	0.16016737	0.12254755
541	0.20544755	-0.2614957	0.079532474	0.47161368	0.304482	-9.47	0.159916	0.1233242
542	0.20518263	-0.2648489	0.0798691	0.47334385	0.30472037	-9.47	0.15965341	0.12411422
543	0.2048438	-0.26826358	0.080241114	0.47510257	0.3049742	-9.47	0.15937963	0.12491743
544	0.20443085	-0.27173892	0.08064856	0.47688937	0.3052434	-9.47	0.15909465	0.1257338
545	0.2039436	-0.27527407	0.08109147	0.47870383	0.30552784	-9.46	0.15879853	0.1265631
546	0.20338184	-0.27886808	0.08156987	0.4805454	0.3058274	-9.46	0.15849128	0.12740527
547	0.20274541	-0.28252003	0.082083784	0.4824136	0.30614194	-9.46	0.15817294	0.12826017
548	0.20203416	-0.28622887	0.08263323	0.4843079	0.30647132	-9.46	0.15784355	0.12912764
549	0.20124795	-0.28999358	0.08321821	0.4862277	0.3068154	-9.46	0.15750313	0.13000754
550	0.20038664	-0.29381308	0.08383872	0.48817238	0.307174	-9.46	0.15715173	0.13089971
551	0.19945012	-0.29768625	0.08449479	0.49014133	0.30754694	-9.46	0.15678939	0.131804
552	0.1984383	-0.3016119	0.08518639	0.49213395	0.3079341	-9.46	0.15641616	0.13272026
553	0.1973511	-0.3055888	0.08591351	0.49414948	0.30833524	-9.46	0.15603212	0.1336483
554	0.19618842	-0.30961573	0.08667611	0.49618727	0.30875018	-9.46	0.15563725	0.13458794
555	0.19495021	-0.3136914	0.087474175	0.49824658	0.30917874	-9.45	0.15523167	0.135539
556	0.19363645	-0.31781444	0.08830763	0.5003267	0.30962068	-9.45	0.1548154	0.1365013
557	0.19224711	-0.32198352	0.08917642	0.50242674	0.31007585	-9.45	0.15438852	0.13747461
558	0.19078216	-0.32619715	0.09008046	0.50454605	0.31054398	-9.45	0.1539511	0.13845874
559	0.18924162	-0.33045393	0.09101968	0.50668377	0.3110249	-9.45	0.15350321	0.1394535
560	0.1876255	-0.33475235	0.09199397	0.508839	0.3115184	-9.45	0.15304491	0.14045861
561	0.18593384	-0.3390908	0.09300323	0.511011	0.3120242	-9.45	0.1525763	0.14147389
562	0.18416667	-0.3434677	0.09404734	0.5131988	0.31254214	-9.45	0.15209743	0.14249907
563	0.18232405	-0.34788144	0.09512617	0.5154016	0.31307194	-9.45	0.15160847	0.14353392
564	0.18040606	-0.35233024	0.09623958	0.5176184	0.31361338	-9.45	0.15110943	0.14457816
565	0.1784128	-0.3568124	0.097387426	0.5198484	0.31416622	-9.44	0.1506005	0.14563152
566	0.17634435	-0.36132613	0.09856955	0.5220907	0.3147302	-9.44	0.15008172	0.14669372
567	0.17420086	-0.36586955	0.09978578	0.52434415	0.31530502	-9.44	0.14955325	0.14776449
568	0.17198248	-0.3704408	0.10103594	0.52660793	0.31589046	-9.44	0.1490152	0.1488435
569	0.16968939	-0.37503797	0.10231983	0.5288811	0.31648618	-9.44	0.1484677	0.14993043
570	0.16732179	-0.3796591	0.103637256	0.5311626	0.31709185	-9.44	0.14791088	0.15102501
571	0.16487992	-0.3843021	0.104988016	0.53345156	0.3177072	-9.44	0.14734492	0.15212688
572	0.16236404	-0.388965	0.10637189	0.5357469	0.3183319	-9.44	0.14676993	0.15323572
573	0.15977444	-0.39364567	0.107788645	0.5380475	0.31896558	-9.44	0.14618608	0.15435113
574	0.15711139	-0.39834198	0.10923804	0.5403525	0.31960788	-9.44	0.14559357	0.1554728
575	0.15437526	-0.40305173	0.110719845	0.5426608	0.32025847	-9.43	0.14499252	0.15660034
576	0.15156636	-0.40777278	0.11223377	0.5449712	0.32091692	-9.43	0.1443831	0.15773337
577	0.14868507	-0.41250277	0.11377955	0.5472827	0.3215829	-9.43	0.1437655	0.15887147
578	0.14573178	-0.4172395	0.11535689	0.5495941	0.32225603	-9.43	0.14313987	0.16001427
579	0.14270687	-0.4219806	0.11696549	0.55190426	0.3229359	-9.43	0.14250639	0.16116132
580	0.13961081	-0.4267237	0.11860502	0.55421185	0.32362217	-9.43	0.14186522	0.16231218
581	0.13644402	-0.43146637	0.120275155	0.5565158	0.3243144	-9.43	0.14121659	0.16346642
582	0.13320698	-0.43620625	0.12197556	0.55881476	0.32501218	-9.43	0.14056066	0.16462359
583	0.12990016	-0.4409408	0.123705894	0.5611075	0.32571515	-9.43	0.13989758	0.1657832
584	0.12652406	-0.4456676	0.1254658	0.5633927	0.3264229	-9.43	0.13922758	0.1669448
585	0.12307924	-0.45038414	0.12725489	0.565669	0.32713503	-9.42	0.1385508	0.1681079
586	0.119566225	-0.4550879	0.1290728	0.5679351	0.32785115	-9.42	0.13786748	0.169272
587	0.1159856	-0.45977637	0.13091916	0.57018965	0.32857078	-9.42	0.13717777	0.17043665
588	0.11233794	-0.46444705	0.13279358	0.57243127	0.32929358	-9.42	0.13648185	0.17160133
589	0.108623855	-0.46909738	0.13469562	0.5746586	0.3300191	-9.42	0.13577995	0.17276552
590	0.10484397	-0.47372484	0.1366249	0.5768702	0.3307469	-9.42	0.13507223	0.17392872
591	0.10099891	-0.47832686	0.13858102	0.5790649	0.3314766	-9.42	0.13435891	0.17509045
592	0.09708931	-0.48290095	0.14056352	0.5812413	0.33220774	-9.42	0.1336402	0.1762502
593	0.093115814	-0.4874445	0.14257196	0.5833981	0.33293992	-9.42	0.13291626	0.17740746
594	0.08907907	-0.491955	0.1446059	0.58553404	0.3336727	-9.42	0.13218734	0.17856172
595	0.08497972	-0.4964299	0.1466649	0.5876478	0.33440563	-9.42	0.13145363	0.17971249
596	0.08081847	-0.5008666	0.14874849	0.58973813	0.3351383	-9.41	0.13071536	0.18085924
597	0.07659599	-0.50526255	0.15085618	0.5918038	0.33587024	-9.41	0.12997273	0.18200149
598	0.07231301	-0.5096153	0.15298752	0.5938435	0.33660102	-9.41	0.12922595	0.18313871
599	0.067970246	-0.51392215	0.15514202	0.5958561	0.33733022	-9.41	0.12847528	0.1842704
600	0.063568436	-0.51818067	0.15731919	0.59784025	0.3380574	-9.41	0.12772092	0.18539608
601	0.059108324	-0.5223883	0.15951853	0.5997948	0.33878207	-9.41	0.1269631	0.1865152
602	0.054590676	-0.52654237	0.1617395	0.6017185	0.3395038	-9.41	0.12620202	0.18762727
603	0.05001627	-0.5306404	0.1639816	0.6036102	0.34022215	-9.41	0.12543797	0.1887318
604	0.04538589	-0.5346799	0.1662443	0.60546875	0.34093666	-9.41	0.124671146	0.18982826
605	0.040700354	-0.53865826	0.168527	0.60729283	0.3416469	-9.41	0.12390177	0.19091615
606	0.035960473	-0.5425729	0.17082916	0.60908145	0.3423524	-9.4	0.12313012	0.19199497
607	0.03116707	-0.5464214	0.1731502	0.61083335	0.3430527	-9.4	0.12235638	0.19306421
608	0.02632099	-0.5502012	0.17548953	0.6125474	0.34374732	-9.4	0.12158082	0.19412339
609	0.021423085	-0.55390966	0.17784652	0.61422247	0.34443584	-9.4	0.120803654	0.19517197
610	0.016474217	-0.55754435	0.18022059	0.6158574	0.34511778	-9.4	0.120025136	0.19620946
611	0.011475266	-0.5611027	0.1826111	0.61745113	0.3457927	-9.4	0.11924551	0.19723536
612	0.006427111	-0.5645822	0.18501739	0.61900246	0.34646013	-9.4	0.11846497	0.19824918
613	0.0013306512	-0.5679804	0.18743885	0.6205104	0.3471196	-9.4	0.11768381	0.19925043
614	-0.0038132053	-0.5712947	0.18987478	0.62197375	0.3477707	-9.4	0.116902255	0.20023859
615	-0.009003544	-0.57452273	0.19232456	0.62339145	0.348413	-9.4	0.116120555	0.20121318
616	-0.014239438	-0.5776618	0.19478747	0.6247625	0.34904602	-9.39	0.115338944	0.20217368
617	-0.019519946	-0.5807096	0.19726285	0.62608576	0.34966943	-9.39	0.114557706	0.20311967
618	-0.02484412	-0.5836635	0.19975	0.62736017	0.35028285	-9.39	0.11377708	0.20405062
619	-0.03021101	-0.58652127	0.2022482	0.62858474	0.35088584	-9.39	0.11299729	0.20496608
620	-0.035619646	-0.5892804	0.20475675	0.62975836	0.35147807	-9.39	0.11221862	0.20586558
621	-0.041069042	-0.59193873	0.2072749	0.63088	0.3520592	-9.39	0.11144127	0.2067487
622	-0.0465582	-0.59449387	0.20980196	0.6319487	0.3526289	-9.39	0.1106655	0.20761496
623	-0.052086104	-0.5969436	0.21233715	0.6329634	0.3531868	-9.39	0.10989152	0.20846398
624	-0.057651706	-0.59928584	0.21487975	0.6339231	0.35373262	-9.39	0.10911958	0.20929529
625	-0.063253954	-0.6015184	0.217429	0.6348268	0.35426605	-9.39	0.1083499	0.21010852
626	-0.06889178	-0.60363936	0.21998413	0.6356735	0.35478684	-9.38	0.107582666	0.21090329
627	-0.074564084	-0.60564655	0.22254439	0.6364622	0.35529464	-9.38	0.10681812	0.21167916
628	-0.08026977	-0.60753816	0.225109	0.637192	0.35578924	-9.38	0.10605647	0.21243584
629	-0.08600771	-0.60931224	0.22767717	0.63786185	0.35627037	-9.38	0.105297886	0.2131729
630	-0.09177678	-0.6109669	0.23024811	0.6384708	0.3567378	-9.38	0.1045426	0.21389002
631	-0.09757583	-0.6125005	0.23282103	0.63901806	0.35719126	-9.38	0.103790805	0.21458687
632	-0.10340369	-0.61391115	0.23539513	0.63950247	0.35763055	-9.38	0.10304266	0.2152631
633	-0.10925918	-0.61519724	0.2379696	0.6399233	0.35805544	-9.38	0.10229838	0.21591844
634	-0.115141116	-0.6163572	0.24054365	0.6402796	0.35846576	-9.38	0.101558134	0.21655256
635	-0.12104829	-0.6173894	0.24311642	0.6405705	0.35886133	-9.38	0.10082213	0.21716519
636	-0.12697949	-0.61829233	0.24568711	0.6407953	0.3592419	-9.37	0.1000905	0.21775606
637	-0.13293347	-0.6190646	0.2482549	0.64095306	0.35960737	-9.37	0.09936345	0.21832494
638	-0.138909	-0.61970484	0.25081894	0.64104307	0.35995755	-9.37	0.09864115	0.21887155
639	-0.1449048	-0.6202116	0.2533784	0.64106464	0.3602923	-9.37	0.097923785	0.2193957
640	-0.15091966	-0.6205838	0.25593242	0.6410169	0.36061147	-9.37	0.09721147	0.21989715
641	-0.15695228	-0.62082005	0.2584802	0.6408993	0.36091492	-9.37	0.09650442	0.22037576
642	-0.16300134	-0.6209192	0.2610208	0.64071107	0.36120254	-9.37	0.09580277	0.22083127
643	-0.16906558	-0.62088025	0.26355347	0.64045155	0.36147422	-9.37	0.09510668	0.22126354
644	-0.17514369	-0.62070197	0.26607728	0.64012015	0.36172986	-9.37	0.094416335	0.22167243
645	-0.18123433	-0.6203834	0.2685914	0.63971615	0.36196938	-9.37	0.093731835	0.22205776
646	-0.18733618	-0.6199235	0.27109495	0.639239	0.36219266	-9.36	0.093053386	0.2224194
647	-0.19344789	-0.6193213	0.27358705	0.6386882	0.36239964	-9.36	0.09238114	0.22275722
648	-0.19956815	-0.6185758	0.27606684	0.6380631	0.36259028	-9.36	0.09171525	0.22307107
649	-0.20569558	-0.6176863	0.27853346	0.63736314	0.36276448	-9.36	0.09105585	0.22336091
650	-0.21182883	-0.61665183	0.28098598	0.63658786	0.36292222	-9.36	0.09040309	0.2236266
651	-0.21796651	-0.61547166	0.28342354	0.63573676	0.36306345	-9.36	0.08975712	0.22386807
652	-0.22410725	-0.61414504	0.28584525	0.63480926	0.3631881	-9.36	0.08911806	0.22408524
653	-0.23024966	-0.61267126	0.28825024	0.63380504	0.36329615	-9.36	0.0884861	0.22427808
654	-0.23639235	-0.61104965	0.2906376	0.6327235	0.36338758	-9.36	0.08786134	0.2244465
655	-0.24253389	-0.6092797	0.29300648	0.6315643	0.36346236	-9.36	0.08724392	0.22459054
656	-0.2486729	-0.60736066	0.29535592	0.630327	0.36352044	-9.36	0.08663396	0.22471006
657	-0.25480798	-0.6052922	0.2976851	0.62901115	0.3635618	-9.35	0.08603158	0.22480516
658	-0.26093763	-0.6030738	0.29999307	0.62761647	0.36358643	-9.35	0.0854369	0.22487578
659	-0.2670605	-0.60070497	0.30227903	0.6261425	0.3635943	-9.35	0.08485007	0.22492197
660	-0.27317512	-0.5981854	0.304542	0.6245889	0.36358538	-9.35	0.08427115	0.22494376
661	-0.27928	-0.5955148	0.30678117	0.6229553	0.36355963	-9.35	0.08370027	0.22494112
662	-0.28537378	-0.59269273	0.3089956	0.6212415	0.36351705	-9.35	0.08313753	0.22491416
663	-0.29145494	-0.5897191	0.31118444	0.61944705	0.3634576	-9.35	0.082582995	0.22486293
664	-0.29752204	-0.58659375	0.3133468	0.6175717	0.36338124	-9.35	0.082036786	0.22478749
665	-0.3035736	-0.5833164	0.31548175	0.6156152	0.363288	-9.35	0.08149898	0.22468793
666	-0.30960816	-0.57988703	0.31758848	0.61357725	0.3631778	-9.35	0.08096968	0.22456439
667	-0.3156243	-0.57630557	0.31966603	0.61145747	0.36305067	-9.34	0.08044886	0.22441693
668	-0.32162055	-0.57257205	0.32171357	0.6092558	0.3629066	-9.34	0.079936676	0.22424568
669	-0.3275955	-0.5686865	0.32373023	0.60697186	0.36274558	-9.34	0.07943314	0.2240508
670	-0.33354777	-0.5646489	0.32571507	0.60460544	0.36256763	-9.34	0.07893829	0.22383249
671	-0.33947596	-0.5604596	0.32766727	0.60215634	0.36237273	-9.34	0.07845214	0.22359082
672	-0.34537873	-0.5561186	0.32958594	0.59962434	0.3621609	-9.34	0.07797475	0.22332607
673	-0.35125473	-0.5516262	0.3314702	0.5970092	0.36193216	-9.34	0.077506125	0.22303842
674	-0.3571026	-0.54698265	0.33331916	0.5943108	0.36168653	-9.34	0.07704625	0.22272806
675	-0.36292103	-0.54218835	0.33513194	0.59152895	0.361424	-9.34	0.0765951	0.22239527
676	-0.3687087	-0.53724366	0.33690774	0.58866364	0.36114466	-9.34	0.07615274	0.22204028
677	-0.37446433	-0.53214914	0.3386457	0.5857148	0.3608485	-9.33	0.0757191	0.22166345
678	-0.38018668	-0.52690524	0.34034503	0.58268243	0.3605355	-9.33	0.07529421	0.22126503
679	-0.3858744	-0.5215127	0.3420049	0.5795667	0.3602058	-9.33	0.07487807	0.22084542
680	-0.39152628	-0.51597214	0.34362456	0.5763677	0.3598594	-9.33	0.07447064	0.22040497
681	-0.39714104	-0.5102843	0.34520325	0.57308555	0.35949636	-9.33	0.07407196	0.21994404
682	-0.4027175	-0.5044501	0.34674025	0.56972057	0.3591167	-9.33	0.073681995	0.21946312
683	-0.40825438	-0.49847028	0.34823483	0.5662731	0.3587205	-9.33	0.07330075	0.21896258
684	-0.4137505	-0.49234593	0.34968632	0.5627434	0.35830784	-9.33	0.07292823	0.21844296
685	-0.41920465	-0.48607802	0.351094	0.55913204	0.35787877	-9.33	0.07256443	0.21790472
686	-0.42461568	-0.4796677	0.35245723	0.5554394	0.35743332	-9.33	0.07220931	0.21734838
687	-0.42998236	-0.47311607	0.35377532	0.55166596	0.3569716	-9.32	0.071862884	0.21677446
688	-0.43530357	-0.4664244	0.3550477	0.5478123	0.35649368	-9.32	0.07152514	0.21618356
689	-0.44057813	-0.45959404	0.35627368	0.543879	0.35599965	-9.32	0.071196035	0.21557626
690	-0.44580495	-0.45262638	0.3574527	0.5398666	0.3554896	-9.32	0.070875525	0.21495315
691	-0.45098284	-0.44552287	0.35858414	0.53577584	0.35496366	-9.32	0.07056359	0.21431491
692	-0.4561107	-0.43828502	0.35966742	0.5316074	0.35442194	-9.32	0.07026021	0.21366213
693	-0.46118736	-0.43091446	0.360702	0.52736187	0.35386455	-9.32	0.06996532	0.21299553
694	-0.46621177	-0.4234128	0.36168733	0.52304	0.35329166	-9.32	0.06967887	0.21231577
695	-0.47118282	-0.41578177	0.36262286	0.5186425	0.3527034	-9.32	0.06940083	0.21162353
696	-0.47609943	-0.40802318	0.36350808	0.51417017	0.3520999	-9.32	0.06913111	0.2109196
697	-0.48096058	-0.40013888	0.36434248	0.50962377	0.35148138	-9.31	0.06886963	0.21020468
698	-0.48576528	-0.39213076	0.36512554	0.5050041	0.35084802	-9.31	0.068616316	0.20947954
699	-0.49051255	-0.3840008	0.36585677	0.500312	0.3502	-9.31	0.06837107	0.208745
700	-0.49520144	-0.37575102	0.36653575	0.4955483	0.3495375	-9.31	0.068133816	0.20800182
701	-0.49983102	-0.36738354	0.36716196	0.49071386	0.34886074	-9.31	0.067904405	0.20725086
702	-0.50440043	-0.35890046	0.36773503	0.48580962	0.34816995	-9.31	0.067682736	0.20649296
703	-0.50890875	-0.35030404	0.36825454	0.48083648	0.34746537	-9.31	0.067468725	0.20572896
704	-0.5133552	-0.3415965	0.36872017	0.47579533	0.34674716	-9.31	0.06726219	0.20495977
705	-0.5177389	-0.33278024	0.3691315	0.47068715	0.34601566	-9.31	0.06706304	0.20418622
706	-0.5220591	-0.32385755	0.36948833	0.46551287	0.34527105	-9.31	0.06687112	0.20340927
707	-0.52631503	-0.31483093	0.3697903	0.4602735	0.34451365	-9.3	0.06668629	0.20262982
708	-0.53050596	-0.30570284	0.37003714	0.45497006	0.34374368	-9.3	0.06650841	0.20184882
709	-0.53463113	-0.29647586	0.3702287	0.44960353	0.34296143	-9.3	0.06633733	0.2010672
710	-0.5386899	-0.28715253	0.37036473	0.44417495	0.3421672	-9.3	0.06617288	0.20028591
711	-0.5426816	-0.27773556	0.37044504	0.43868542	0.34136128	-9.3	0.066014916	0.19950594
712	-0.5466055	-0.26822764	0.37046954	0.43313593	0.34054396	-9.3	0.06586325	0.19872826
713	-0.55046105	-0.25863153	0.37043804	0.42752764	0.3397155	-9.3	0.06571772	0.19795382
714	-0.5542477	-0.24895003	0.37035045	0.4218616	0.3388763	-9.3	0.06557812	0.19718365
715	-0.5579647	-0.23918602	0.37020668	0.41613895	0.3380266	-9.3	0.065444306	0.19641872
716	-0.5616116	-0.22934237	0.3700067	0.41036078	0.3371667	-9.3	0.06531604	0.19566002
717	-0.56518793	-0.21942207	0.36975044	0.40452823	0.33629695	-9.3	0.06519312	0.19490854
718	-0.5686931	-0.20942809	0.36943793	0.39864248	0.3354176	-9.29	0.06507537	0.19416529
719	-0.5721266	-0.19936343	0.36906913	0.39270467	0.33452898	-9.29	0.06496255	0.19343121
720	-0.57548803	-0.18923111	0.36864412	0.38671595	0.3336314	-9.29	0.064854465	0.19270727
721	-0.57877696	-0.1790342	0.3681629	0.38067752	0.33272514	-9.29	0.06475087	0.19199452
722	-0.5819929	-0.16877575	0.36762556	0.3745906	0.33181053	-9.29	0.06465161	0.19129385
723	-0.5851356	-0.15845884	0.3670322	0.36845636	0.33088785	-9.29	0.064556405	0.19060624
724	-0.5882045	-0.14808653	0.3663829	0.36227605	0.32995743	-9.29	0.06446506	0.18993257
725	-0.5911994	-0.13766193	0.36567783	0.3560509	0.32901955	-9.29	0.06437739	0.18927382
726	-0.59411997	-0.12718813	0.3649171	0.34978217	0.3280745	-9.29	0.06429313	0.1886309
727	-0.59696597	-0.11666825	0.3641009	0.34347108	0.32712266	-9.29	0.06421209	0.18800464
728	-0.59973705	-0.10610539	0.3632294	0.3371189	0.32616422	-9.28	0.06413402	0.18739595
729	-0.602433	-0.09550267	0.3623028	0.33072692	0.32519957	-9.28	0.06405872	0.18680565
730	-0.60505366	-0.08486323	0.3613214	0.32429644	0.32422897	-9.28	0.06398598	0.1862346
731	-0.60759884	-0.07419021	0.3602853	0.3178287	0.32325274	-9.28	0.06391554	0.18568353
732	-0.6100683	-0.06348673	0.35919487	0.31132507	0.3222712	-9.28	0.063847214	0.18515323
733	-0.612462	-0.05275596	0.35805032	0.3047868	0.3212846	-9.28	0.063780755	0.18464448
734	-0.6147797	-0.042001035	0.356852	0.2982152	0.32029328	-9.28	0.06371595	0.18415794
735	-0.61702144	-0.031225108	0.35560015	0.29161167	0.3192975	-9.28	0.06365256	0.1836943
736	-0.61918706	-0.020431327	0.35429516	0.28497747	0.31829762	-9.28	0.06359037	0.18325417
737	-0.6212765	-0.009622851	0.3529373	0.27831396	0.31729388	-9.28	0.063529156	0.18283819
738	-0.6232898	0.0011971602	0.351527	0.27162248	0.31628662	-9.27	0.06346869	0.1824469
739	-0.625227	0.012025556	0.35006458	0.26490438	0.31527615	-9.27	0.06340873	0.18208084
740	-0.62708795	0.022859182	0.34855044	0.258161	0.3142627	-9.27	0.06334907	0.18174046
741	-0.62887275	0.033694882	0.34698498	0.2513937	0.3132466	-9.27	0.06328948	0.1814262
742	-0.63058156	0.044529494	0.34536862	0.24460389	0.3122282	-9.27	0.063229725	0.18113847
743	-0.63221437	0.055359844	0.3437018	0.2377929	0.3112077	-9.27	0.063169576	0.18087764
744	-0.63377124	0.066182755	0.34198496	0.23096211	0.31018546	-9.27	0.0631088	0.18064396
745	-0.6352524	0.07699505	0.3402185	0.22411293	0.30916178	-9.27	0.06304718	0.18043771
746	-0.63665795	0.08779353	0.338403	0.21724673	0.30813688	-9.27	0.06298443	0.18025911
747	-0.63798803	0.09857501	0.33653885	0.21036491	0.3071111	-9.27	0.06292037	0.1801083
748	-0.63924277	0.1093363	0.33462662	0.2034689	0.30608475	-9.26	0.06285477	0.17998536
749	-0.64042246	0.12007419	0.33266675	0.19656014	0.30505806	-9.26	0.06278734	0.17989036
750	-0.64152724	0.1307855	0.3306598	0.1896401	0.30403134	-9.26	0.06271791	0.17982334
751	-0.6425574	0.141467	0.32860634	0.18271026	0.30300492	-9.26	0.062646225	0.17978421
752	-0.64351314	0.15211551	0.32650685	0.1757721	0.30197906	-9.26	0.06257208	0.17977288
753	-0.64439476	0.16272783	0.32436198	0.16882713	0.30095407	-9.26	0.062495254	0.17978922
754	-0.6452026	0.17330074	0.32217222	0.16187686	0.29993027	-9.26	0.062415503	0.17983301
755	-0.64593685	0.18383107	0.3199382	0.15492284	0.29890794	-9.26	0.06233264	0.17990398
756	-0.64659786	0.19431558	0.31766054	0.1479666	0.29788738	-9.26	0.06224645	0.18000187
757	-0.6471861	0.20475112	0.31533983	0.1410097	0.29686892	-9.26	0.0621567	0.1801263
758	-0.64770186	0.21513447	0.31297672	0.13405372	0.2958529	-9.25	0.062063195	0.18027689
759	-0.64814556	0.22546245	0.3105718	0.12710024	0.29483962	-9.25	0.061965704	0.18045317
760	-0.6485177	0.23573188	0.30812573	0.12015084	0.29382938	-9.25	0.061864026	0.18065469
761	-0.64881873	0.2459396	0.3056392	0.11320714	0.29282254	-9.25	0.061757952	0.18088089
762	-0.64904904	0.2560824	0.30311286	0.10627074	0.29181942	-9.25	0.061647274	0.18113121
763	-0.64920926	0.26615715	0.30054742	0.099343255	0.2908204	-9.25	0.061531793	0.18140504
764	-0.64929986	0.2761607	0.2979435	0.09242632	0.28982577	-9.25	0.061411284	0.1817017
765	-0.64932144	0.28608987	0.29530188	0.08552158	0.28883588	-9.25	0.061285555	0.18202053
766	-0.6492745	0.2959416	0.29262322	0.07863067	0.28785113	-9.25	0.061154414	0.18236077
767	-0.6491597	0.30571267	0.28990826	0.071755275	0.28687182	-9.25	0.061017655	0.18272164
768	-0.6489777	0.31540006	0.28715774	0.06489704	0.28589833	-9.25	0.060875095	0.18310235
769	-0.6487289	0.3250006	0.2843724	0.05805763	0.28493097	-9.24	0.060726542	0.18350205
770	-0.64841413	0.33451125	0.28155297	0.05123873	0.28397018	-9.24	0.0605718	0.18391988
771	-0.64803386	0.34392893	0.2787002	0.04444202	0.28301626	-9.24	0.060410716	0.18435493
772	-0.64758885	0.35325053	0.27581492	0.037669197	0.2820696	-9.24	0.06024308	0.18480627
773	-0.64707965	0.362473	0.27289784	0.030921964	0.28113052	-9.24	0.060068738	0.18527293
774	-0.64650697	0.37159336	0.2699498	0.024202023	0.28019947	-9.24	0.059887536	0.18575396
775	-0.6458714	0.38060862	0.26697156	0.017511051	0.27927676	-9.24	0.059699316	0.1862483
776	-0.64517367	0.38951588	0.26396394	0.010850719	0.27836275	-9.24	0.059503924	0.186755
777	-0.6444145	0.3983123	0.2609277	0.0042226776	0.27745786	-9.24	0.059301216	0.187273
778	-0.6435944	0.4069951	0.25786367	-0.002371463	0.27656245	-9.24	0.059091073	0.18780123
779	-0.64271426	0.4155615	0.2547726	-0.008930142	0.27567685	-9.23	0.058873307	0.18833867
780	-0.64177465	0.42400888	0.2516553	-0.015451829	0.2748015	-9.23	0.05864784	0.18888429
781	-0.64077634	0.43233463	0.2485126	-0.021935035	0.27393675	-9.23	0.05841452	0.18943697
782	-0.63971996	0.4405362	0.24534522	-0.028378317	0.27308297	-9.23	0.05817322	0.18999566
783	-0.63860637	0.4486111	0.24215399	-0.034780275	0.27224055	-9.23	0.0579238	0.19055934
784	-0.63743615	0.45655692	0.23893969	-0.04113955	0.27140984	-9.23	0.057666145	0.19112693
785	-0.6362101	0.4643713	0.23570311	-0.04745482	0.2705913	-9.23	0.057400156	0.19169737
786	-0.634929	0.47205198	0.23244503	-0.0537248	0.26978523	-9.23	0.057125688	0.19226964
787	-0.6335935	0.4795967	0.22916625	-0.059948247	0.26899207	-9.23	0.056842655	0.19284268
788	-0.63220435	0.4870034	0.22586757	-0.066123955	0.26821217	-9.23	0.05655096	0.19341548
789	-0.6307624	0.49426997	0.22254977	-0.07225074	0.2674459	-9.22	0.0562505	0.19398701
790	-0.6292684	0.5013945	0.21921363	-0.07832745	0.26669365	-9.22	0.055941187	0.19455634
791	-0.62772304	0.5083751	0.21585996	-0.084352985	0.26595572	-9.22	0.055622954	0.19512242
792	-0.6261271	0.51521	0.21248955	-0.09032627	0.26523247	-9.22	0.055295717	0.19568434
793	-0.6244815	0.5218973	0.2091032	-0.09624625	0.26452425	-9.22	0.054959405	0.19624117
794	-0.622787	0.5284356	0.20570168	-0.1021119	0.2638313	-9.22	0.05461393	0.19679195
795	-0.62104434	0.5348232	0.2022858	-0.10792221	0.26315397	-9.22	0.054259278	0.1973358
796	-0.61925447	0.5410586	0.19885634	-0.11367621	0.26249248	-9.22	0.053895347	0.19787185
797	-0.6174181	0.5471404	0.19541411	-0.11937296	0.26184717	-9.22	0.05352213	0.19839922
798	-0.61553615	0.5530673	0.1919599	-0.12501153	0.26121828	-9.22	0.053139567	0.19891715
799	-0.6136093	0.55883807	0.18849452	-0.13059106	0.26060605	-9.21	0.052747656	0.19942474
800	-0.61163855	0.56445146	0.18501872	-0.13611066	0.26001072	-9.21	0.052346338	0.19992124
801	-0.60962456	0.56990635	0.18153332	-0.14156953	0.2594325	-9.21	0.051935613	0.20040587
802	-0.60756814	0.5752018	0.1780391	-0.14696681	0.25887161	-9.21	0.051515512	0.20087789
803	-0.60547024	0.58033675	0.17453681	-0.15230177	0.25832826	-9.21	0.05108596	0.20133659
804	-0.60333157	0.5853104	0.1710272	-0.15757363	0.25780264	-9.21	0.05064701	0.20178127
805	-0.6011529	0.5901219	0.16751099	-0.16278164	0.25729495	-9.21	0.050198663	0.20221123
806	-0.5989351	0.59477067	0.16398892	-0.16792509	0.2568053	-9.21	0.049740933	0.20262586
807	-0.596679	0.59925586	0.1604617	-0.17300329	0.25633392	-9.21	0.04927384	0.2030245
808	-0.5943853	0.60357696	0.15692998	-0.17801555	0.2558809	-9.21	0.04879739	0.20340657
809	-0.59205496	0.6077335	0.15339449	-0.18296124	0.25544637	-9.2	0.04831163	0.2037715
810	-0.58968866	0.61172503	0.14985588	-0.18783973	0.2550305	-9.2	0.047816608	0.20411873
811	-0.58728725	0.6155513	0.1463148	-0.1926504	0.25463343	-9.2	0.047312375	0.20444778
812	-0.58485156	0.6192119	0.14277188	-0.19739264	0.25425524	-9.2	0.046798967	0.20475808
813	-0.5823823	0.6227067	0.1392278	-0.20206591	0.25389606	-9.2	0.046276465	0.20504919
814	-0.5798803	0.6260356	0.13568313	-0.20666964	0.25355595	-9.2	0.045744944	0.20532067
815	-0.5773464	0.62919843	0.13213854	-0.21120329	0.25323504	-9.2	0.045204468	0.20557208
816	-0.57478124	0.63219535	0.1285946	-0.21566634	0.25293338	-9.2	0.04465515	0.20580305
817	-0.57218575	0.6350264	0.12505198	-0.22005828	0.25265107	-9.2	0.04409708	0.20601316
818	-0.56956065	0.63769174	0.12151124	-0.22437865	0.2523881	-9.2	0.043530356	0.2062021
819	-0.5669067	0.64019173	0.117972985	-0.22862695	0.2521445	-9.19	0.04295511	0.20636953
820	-0.5642247	0.6425266	0.11443781	-0.23280275	0.25192028	-9.19	0.04237145	0.20651516
821	-0.56151533	0.644697	0.110906295	-0.2369056	0.25171548	-9.19	0.04177957	0.20663871
822	-0.5587795	0.64670324	0.10737902	-0.24093509	0.25153005	-9.19	0.04117955	0.20673993
823	-0.5560178	0.648546	0.10385655	-0.24489081	0.25136396	-9.19	0.040571574	0.20681863
824	-0.5532311	0.6502258	0.10033946	-0.24877238	0.2512172	-9.19	0.03995579	0.20687456
825	-0.55042017	0.65174353	0.0968283	-0.25257942	0.25108963	-9.19	0.039332375	0.20690757
826	-0.5475857	0.6530998	0.093323626	-0.25631157	0.2509812	-9.19	0.038701463	0.20691748
827	-0.5447285	0.6542955	0.08982597	-0.25996852	0.2508919	-9.19	0.038063265	0.20690419
828	-0.5418494	0.65533155	0.08633589	-0.2635499	0.25082153	-9.19	0.03741794	0.20686755
829	-0.53894895	0.6562089	0.082853906	-0.26705542	0.25077	-9.19	0.036765683	0.20680745
830	-0.53602815	0.6569286	0.07938054	-0.27048478	0.25073722	-9.18	0.036106687	0.20672388
831	-0.53308755	0.6574917	0.07591632	-0.2738377	0.250723	-9.18	0.035441153	0.20661674
832	-0.53012806	0.65789944	0.07246174	-0.27711385	0.2507272	-9.18	0.034769293	0.20648606
833	-0.5271504	0.658153	0.069017306	-0.28031304	0.25074968	-9.18	0.03409131	0.20633177
834	-0.5241552	0.65825367	0.06558352	-0.28343496	0.2507902	-9.18	0.03340745	0.2061539
835	-0.5211434	0.6582029	0.062160864	-0.2864794	0.25084862	-9.18	0.032717917	0.2059525
836	-0.5181156	0.65800196	0.058749825	-0.28944615	0.2509247	-9.18	0.032022953	0.20572758
837	-0.5150726	0.6576524	0.05535088	-0.2923349	0.25101826	-9.18	0.031322803	0.20547925
838	-0.5120151	0.65715575	0.051964495	-0.29514557	0.25112903	-9.18	0.03061772	0.20520757
839	-0.5089439	0.6565137	0.048591126	-0.29787785	0.25125676	-9.18	0.029907962	0.20491266
840	-0.5058597	0.65572774	0.045231227	-0.3005316	0.25140125	-9.17	0.029193789	0.20459463
841	-0.50276315	0.6547997	0.04188525	-0.3031066	0.2515622	-9.17	0.028475482	0.2042536
842	-0.49965504	0.6537313	0.03855363	-0.30560276	0.25173938	-9.17	0.0277533	0.20388976
843	-0.4965361	0.6525244	0.0352368	-0.30801988	0.25193244	-9.17	0.027027536	0.20350328
844	-0.493407	0.65118086	0.031935185	-0.31035784	0.25214112	-9.17	0.026298463	0.2030943
845	-0.49026847	0.64970267	0.028649207	-0.31261647	0.2523651	-9.17	0.02556641	0.2026631
846	-0.48712122	0.6480918	0.025379265	-0.31479564	0.25260413	-9.17	0.024831664	0.20220982
847	-0.48396596	0.6463503	0.02212577	-0.31689528	0.25285783	-9.17	0.024094537	0.20173477
848	-0.48080337	0.6444802	0.018889118	-0.31891534	0.25312588	-9.17	0.023355301	0.20123814
849	-0.47763416	0.64248383	0.0156697	-0.32085583	0.25340798	-9.17	0.022614306	0.20072027
850	-0.474459	0.64036316	0.012467897	-0.3227167	0.2537038	-9.16	0.02187183	0.20018137
851	-0.47127858	0.6381206	0.009284089	-0.32449812	0.254013	-9.16	0.021128198	0.1996218
852	-0.4680936	0.63575834	0.0061186505	-0.32620007	0.2543352	-9.16	0.020383704	0.19904183
853	-0.46490473	0.63327885	0.0029719505	-0.32782272	0.25467008	-9.16	0.019638687	0.19844188
854	-0.46171263	0.6306844	-0.0001556383	-0.3293662	0.25501725	-9.16	0.01889343	0.1978222
855	-0.458518	0.6279775	-0.0032637476	-0.3308307	0.25537637	-9.16	0.018148284	0.1971832
856	-0.45532146	0.62516063	-0.006352012	-0.33221638	0.25574705	-9.16	0.017403567	0.19652528
857	-0.4521236	0.62223625	-0.009420063	-0.33352354	0.2561289	-9.16	0.016659588	0.19584875
858	-0.44892508	0.6192071	-0.012467536	-0.33475235	0.25652155	-9.16	0.015916735	0.19515407
859	-0.44572642	0.6160756	-0.015494064	-0.33590317	0.2569246	-9.16	0.015175303	0.19444163
860	-0.44252816	0.61284447	-0.018499283	-0.33697626	0.25733766	-9.15	0.014435684	0.19371182
861	-0.43933082	0.6095165	-0.021482836	-0.33797193	0.2577603	-9.15	0.013698241	0.1929651
862	-0.43613493	0.60609436	-0.024444362	-0.33889058	0.2581921	-9.15	0.0129633155	0.1922019
863	-0.43294093	0.6025808	-0.027383506	-0.33973253	0.25863266	-9.15	0.012231296	0.19142261
864	-0.42974928	0.59897864	-0.030299915	-0.34049818	0.25908154	-9.15	0.011502561	0.19062772
865	-0.42656043	0.5952908	-0.033193238	-0.34118795	0.25953832	-9.15	0.010777498	0.18981771
866	-0.42337477	0.5915201	-0.03606314	-0.3418023	0.26000258	-9.15	0.01005649	0.18899302
867	-0.42019275	0.5876695	-0.038909268	-0.34234163	0.26047388	-9.15	0.0093399435	0.18815415
868	-0.41701466	0.5837419	-0.041731283	-0.3428064	0.26095173	-9.15	0.0086282585	0.1873015
869	-0.41384092	0.57974035	-0.04452885	-0.34319714	0.26143572	-9.15	0.007921833	0.18643565
870	-0.41067186	0.57566786	-0.04730164	-0.3435143	0.26192537	-9.14	0.007221088	0.18555707
871	-0.4075078	0.5715274	-0.050049312	-0.34375843	0.2624202	-9.14	0.0065264166	0.18466623
872	-0.40434903	0.56732225	-0.052771546	-0.34393013	0.2629198	-9.14	0.005838275	0.18376368
873	-0.40119585	0.56305534	-0.05546802	-0.3440299	0.26342368	-9.14	0.0051570474	0.1828499
874	-0.39804855	0.5587299	-0.05813841	-0.34405842	0.26393133	-9.14	0.004483166	0.18192543
875	-0.3949074	0.554349	-0.060782406	-0.34401634	0.26444232	-9.14	0.0038170398	0.18099079
876	-0.39177257	0.54991585	-0.06339969	-0.3439043	0.26495615	-9.14	0.0031590909	0.18004648
877	-0.38864434	0.54543364	-0.065989956	-0.34372297	0.2654723	-9.14	0.002509737	0.17909306
878	-0.38552293	0.5409054	-0.06855291	-0.3434731	0.26599032	-9.14	0.0018693566	0.17813101
879	-0.38240853	0.53633446	-0.07108825	-0.34315535	0.26650968	-9.14	0.0012383998	0.1771609
880	-0.37930134	0.53172386	-0.07359568	-0.34277046	0.2670299	-9.13	0.00061725976	0.17618325
881	-0.37620154	0.5270768	-0.07607492	-0.34231913	0.26755053	-9.13	6.3419343e-06	0.17519855
882	-0.37310928	0.5223965	-0.0785257	-0.34180215	0.26807097	-9.13	-0.0005939305	0.17420733
883	-0.37002474	0.51768607	-0.080947734	-0.3412202	0.26859078	-9.13	-0.0011831641	0.17321011
884	-0.36694804	0.5129487	-0.08334078	-0.34057403	0.26910943	-9.13	-0.0017609478	0.17220742
885	-0.36387935	0.5081876	-0.08570458	-0.33986443	0.2696264	-9.13	-0.002326876	0.17119978
886	-0.36081877	0.50340587	-0.088038884	-0.33909217	0.27014118	-9.13	-0.0028805553	0.17018767
887	-0.35776642	0.49860668	-0.09034347	-0.33825794	0.27065325	-9.13	-0.003421581	0.16917157
888	-0.35472238	0.49379322	-0.0926181	-0.33736256	0.27116206	-9.13	-0.003949553	0.16815205
889	-0.35168678	0.48896858	-0.094862565	-0.3364068	0.27166715	-9.13	-0.004464084	0.16712955
890	-0.3486597	0.48413587	-0.09707666	-0.3353915	0.27216798	-9.13	-0.0049647987	0.16610457
891	-0.34564117	0.47929823	-0.09926018	-0.33431736	0.27266404	-9.12	-0.0054512857	0.16507761
892	-0.34263128	0.47445872	-0.10141292	-0.33318523	0.27315482	-9.12	-0.0059231757	0.16404913
893	-0.33963007	0.4696204	-0.10353472	-0.3319959	0.27363986	-9.12	-0.006380087	0.16301961
894	-0.3366376	0.46478638	-0.10562538	-0.33075017	0.2741186	-9.12	-0.0068216324	0.1619895
895	-0.3336538	0.4599597	-0.107684754	-0.32944888	0.2745906	-9.12	-0.0072474303	0.16095926
896	-0.33067876	0.45514333	-0.10971266	-0.3280928	0.27505538	-9.12	-0.0076571046	0.15992935
897	-0.32771248	0.4503403	-0.11170895	-0.3266828	0.27551246	-9.12	-0.008050293	0.15890019
898	-0.3247549	0.44555363	-0.11367346	-0.32521972	0.27596134	-9.12	-0.008426619	0.15787224
899	-0.321806	0.44078627	-0.11560607	-0.32370436	0.27640155	-9.12	-0.008785725	0.15684591
900	-0.31886578	0.4360412	-0.11750664	-0.3221376	0.27683264	-9.12	-0.009127235	0.15582162
901	-0.31593418	0.43132132	-0.119375035	-0.32052025	0.27725416	-9.11	-0.009450793	0.15479977
902	-0.31301114	0.42662957	-0.12121115	-0.31885314	0.27766562	-9.11	-0.009756046	0.15378077
903	-0.31009662	0.42196882	-0.12301486	-0.31713718	0.2780666	-9.11	-0.01004265	0.15276502
904	-0.30719057	0.41734198	-0.12478605	-0.31537315	0.27845663	-9.11	-0.010310233	0.15175287
905	-0.3042929	0.41275182	-0.12652461	-0.31356195	0.2788353	-9.11	-0.010558462	0.15074474
906	-0.30140352	0.40820125	-0.12823045	-0.3117044	0.27920216	-9.11	-0.0107869925	0.14974095
907	-0.29852235	0.403693	-0.12990345	-0.30980137	0.27955678	-9.11	-0.010995477	0.14874189
908	-0.2956493	0.39922988	-0.13154352	-0.30785373	0.27989873	-9.11	-0.011183584	0.14774784
909	-0.2927842	0.3948147	-0.13315055	-0.3058623	0.28022763	-9.11	-0.011350947	0.14675921
910	-0.28992707	0.39045015	-0.13472447	-0.303828	0.28054303	-9.11	-0.011497271	0.1457763
911	-0.2870777	0.38613898	-0.13626517	-0.3017517	0.28084448	-9.1	-0.01162222	0.14479941
912	-0.28423598	0.3818839	-0.13777259	-0.29963425	0.28113163	-9.1	-0.011725461	0.14382887
913	-0.28140178	0.37768754	-0.13924664	-0.29747653	0.281404	-9.1	-0.011806685	0.14286496
914	-0.278575	0.37355268	-0.14068727	-0.29527944	0.28166118	-9.1	-0.011865574	0.141908
915	-0.2757555	0.3694819	-0.14209446	-0.29304385	0.2819028	-9.1	-0.011901826	0.14095822
916	-0.2729431	0.36547777	-0.14346814	-0.29077068	0.28212842	-9.1	-0.011915147	0.14001593
917	-0.27013773	0.36154288	-0.14480834	-0.28846082	0.2823377	-9.1	-0.0119052585	0.13908139
918	-0.2673392	0.35767967	-0.14611502	-0.2861151	0.28253028	-9.1	-0.01187188	0.13815482
919	-0.26454735	0.3538906	-0.14738822	-0.2837345	0.2827058	-9.1	-0.011814731	0.13723648
920	-0.26176202	0.35017797	-0.14862795	-0.28131986	0.28286397	-9.1	-0.011733579	0.1363266
921	-0.2589831	0.34654412	-0.14983425	-0.27887207	0.28300446	-9.09	-0.011628169	0.13542534
922	-0.25621042	0.34299126	-0.15100716	-0.27639207	0.28312698	-9.09	-0.011498278	0.13453296
923	-0.25344378	0.3395216	-0.15214674	-0.27388075	0.28323126	-9.09	-0.011343682	0.13364963
924	-0.25068298	0.33613726	-0.1532531	-0.271339	0.28331706	-9.09	-0.0111641465	0.13277556
925	-0.24792784	0.3328403	-0.15432626	-0.26876774	0.2833841	-9.09	-0.010959488	0.13191088
926	-0.24517816	0.32963276	-0.15536635	-0.26616788	0.28343225	-9.09	-0.01072948	0.13105579
927	-0.2424337	0.3265166	-0.15637347	-0.26354033	0.28346118	-9.09	-0.010473942	0.13021043
928	-0.23969424	0.3234937	-0.15734772	-0.26088598	0.2834708	-9.09	-0.010192692	0.12937495
929	-0.23695955	0.32056588	-0.15828925	-0.25820574	0.2834609	-9.09	-0.009885555	0.12854949
930	-0.2342294	0.31773496	-0.15919816	-0.25550058	0.2834313	-9.09	-0.009552384	0.12773421
931	-0.23150352	0.31500265	-0.16007462	-0.25277135	0.28338188	-9.08	-0.009192991	0.12692921
932	-0.22878167	0.31237063	-0.16091874	-0.250019	0.2833125	-9.08	-0.00880726	0.12613462
933	-0.22606358	0.30984044	-0.16173069	-0.24724445	0.28322306	-9.08	-0.008395046	0.1253506
934	-0.22334899	0.30741367	-0.16251063	-0.24444863	0.28311345	-9.08	-0.0079562245	0.12457718
935	-0.22063765	0.3050918	-0.16325875	-0.24163249	0.2829836	-9.08	-0.0074906945	0.12381454
936	-0.21792929	0.30287626	-0.16397521	-0.23879693	0.28283346	-9.08	-0.0069983425	0.123062775
937	-0.21522363	0.3007684	-0.1646602	-0.23594292	0.28266293	-9.08	-0.0064790845	0.12232198
938	-0.2125204	0.2987696	-0.1653139	-0.23307137	0.28247198	-9.08	-0.00593282	0.12159225
939	-0.20981935	0.29688102	-0.16593653	-0.23018324	0.28226063	-9.08	-0.0053594946	0.12087373
940	-0.2071202	0.2951039	-0.1665283	-0.22727948	0.28202882	-9.08	-0.0047590495	0.120166495
941	-0.20442265	0.29343945	-0.1670894	-0.22436103	0.28177658	-9.07	-0.0041314126	0.11947065
942	-0.20172647	0.29188868	-0.16762006	-0.22142886	0.28150392	-9.07	-0.00347656	0.11878633
943	-0.19903135	0.2904527	-0.1681205	-0.21848388	0.28121087	-9.07	-0.0027944385	0.11811361
944	-0.19633706	0.28913245	-0.16859098	-0.21552709	0.28089747	-9.07	-0.002085042	0.11745261
945	-0.19364333	0.28792888	-0.16903171	-0.21255943	0.28056377	-9.07	-0.0013483644	0.11680345
946	-0.19094986	0.28684288	-0.16944294	-0.20958187	0.28020984	-9.07	-0.0005843878	0.116166264
947	-0.18825643	0.2858753	-0.1698249	-0.20659535	0.27983573	-9.07	0.00020686984	0.115541145
948	-0.18556274	0.28502688	-0.17017788	-0.2036008	0.2794415	-9.07	0.0010253966	0.11492823
949	-0.18286856	0.28429842	-0.1705021	-0.20059915	0.27902728	-9.07	0.0018711805	0.11432764
950	-0.18017364	0.28369057	-0.17079785	-0.1975913	0.27859312	-9.07	0.00274418	0.11373953
951	-0.17747769	0.283204	-0.17106539	-0.19457819	0.2781391	-9.07	0.003644371	0.113164
952	-0.17478049	0.2828393	-0.17130502	-0.19156066	0.27766535	-9.06	0.004571694	0.11260121
953	-0.17208177	0.28259704	-0.17151701	-0.18853962	0.277172	-9.06	0.0055261254	0.11205135
954	-0.16938128	0.28247768	-0.17170171	-0.18551596	0.27665916	-9.06	0.0065075783	0.11151454
955	-0.1666788	0.28248167	-0.17185946	-0.18249053	0.27612698	-9.06	0.007515973	0.11099095
956	-0.16397409	0.28260946	-0.17199059	-0.17946418	0.27557567	-9.06	0.008551255	0.110480785
957	-0.16126694	0.2828614	-0.17209548	-0.17643778	0.27500534	-9.06	0.009613311	0.10998423
958	-0.15855716	0.2832378	-0.17217451	-0.17341216	0.27441624	-9.06	0.010702038	0.10950148
959	-0.15584457	0.2837389	-0.17222807	-0.17038818	0.27380854	-9.06	0.011817327	0.10903274
960	-0.153129	0.284365	-0.17225659	-0.16736664	0.27318245	-9.06	0.012959045	0.10857828
961	-0.1504103	0.28511623	-0.17226046	-0.16434838	0.27253824	-9.06	0.014127066	0.10813829
962	-0.14768833	0.2859927	-0.17224015	-0.16133422	0.27187613	-9.05	0.015321228	0.10771304
963	-0.14496298	0.28699452	-0.17219609	-0.15832497	0.27119634	-9.05	0.016541362	0.10730279
964	-0.14223413	0.28812164	-0.17212874	-0.15532145	0.2704992	-9.05	0.017787304	0.10690779
965	-0.13950172	0.28937402	-0.17203857	-0.15232444	0.26978496	-9.05	0.01905885	0.10652835
966	-0.13676564	0.29075155	-0.17192607	-0.14933474	0.26905388	-9.05	0.020355795	0.10616471
967	-0.13402586	0.29225403	-0.17179173	-0.14635316	0.26830631	-9.05	0.02167792	0.105817206
968	-0.13128231	0.29388124	-0.17163603	-0.14338045	0.26754257	-9.05	0.023025002	0.10548611
969	-0.12853496	0.29563287	-0.17145951	-0.14041741	0.26676294	-9.05	0.024396786	0.10517173
970	-0.1257838	0.2975086	-0.17126268	-0.13746482	0.2659678	-9.05	0.025793016	0.104874425
971	-0.12302883	0.29950804	-0.17104608	-0.1345234	0.26515743	-9.05	0.02721343	0.10459447
972	-0.12027005	0.30163074	-0.17081022	-0.1315939	0.2643323	-9.04	0.028657774	0.10433223
973	-0.11750751	0.30387622	-0.17055568	-0.12867697	0.26349267	-9.04	0.030125747	0.10408803
974	-0.11474123	0.30624396	-0.170283	-0.12577328	0.26263902	-9.04	0.03161709	0.1038622
975	-0.111971274	0.30873337	-0.16999282	-0.12288345	0.26177165	-9.04	0.0331315	0.103655115
976	-0.10919772	0.31134385	-0.16968569	-0.12000807	0.260891	-9.04	0.034668673	0.1034671
977	-0.10642064	0.31407472	-0.16936223	-0.1171477	0.2599975	-9.04	0.03622833	0.103298515
978	-0.10364015	0.31692526	-0.16902307	-0.11430291	0.25909153	-9.04	0.037810136	0.103149705
979	-0.100856334	0.31989473	-0.1686688	-0.11147422	0.25817356	-9.04	0.039413787	0.103021026
980	-0.09806934	0.3229823	-0.16830012	-0.10866212	0.257244	-9.04	0.04103894	0.102912836
981	-0.09527929	0.32618716	-0.16791764	-0.10586708	0.2563033	-9.04	0.042685293	0.10282548
982	-0.09248632	0.32950842	-0.167522	-0.10308955	0.25535193	-9.03	0.044352494	0.1027593
983	-0.08969062	0.3329451	-0.16711387	-0.10032996	0.25439036	-9.03	0.0460402	0.102714635
984	-0.08689234	0.3364963	-0.16669388	-0.09758871	0.25341907	-9.03	0.04774809	0.10269184
985	-0.08409169	0.34016094	-0.16626272	-0.0948662	0.25243852	-9.03	0.049475767	0.10269121
986	-0.0812889	0.343938	-0.165821	-0.09216281	0.2514492	-9.03	0.051222898	0.10271309
987	-0.07848418	0.34782636	-0.16536942	-0.08947887	0.25045162	-9.03	0.052989103	0.10275778
988	-0.0756778	0.3518249	-0.16490862	-0.08681473	0.2494463	-9.03	0.054774016	0.10282559
989	-0.072870016	0.35593247	-0.16443923	-0.084170684	0.24843374	-9.03	0.056577254	0.102916785
990	-0.07006112	0.36014786	-0.16396196	-0.08154703	0.24741445	-9.03	0.058398444	0.103031665
991	-0.06725139	0.3644698	-0.16347744	-0.078944035	0.24638899	-9.03	0.060237188	0.103170484
992	-0.06444116	0.36889702	-0.16298634	-0.07636198	0.24535786	-9.02	0.062093087	0.103333466
993	-0.06163075	0.37342817	-0.16248931	-0.07380111	0.24432161	-9.02	0.06396572	0.10352084
994	-0.058820497	0.37806192	-0.161987	-0.07126167	0.24328081	-9.02	0.06585471	0.10373283
995	-0.056010768	0.38279685	-0.16148011	-0.068743885	0.24223599	-9.02	0.06775962	0.10396962
996	-0.05320193	0.38763157	-0.16096926	-0.066247955	0.24118772	-9.02	0.06968002	0.104231365
997	-0.050394367	0.3925646	-0.16045511	-0.06377407	0.24013656	-9.02	0.071615525	0.10451823
998	-0.04758848	0.39759442	-0.15993832	-0.06132241	0.2390831	-9.02	0.07356566	0.10483031
999	-0.04478468	0.4027196	-0.15941955	-0.058893137	0.23802789	-9.02	0.075530015	0.10516774
1000	-0.041983396	0.40793848	-0.15889946	-0.056486417	0.23697154	-9.02	0.07750815	0.10553059
1001	-0.039185066	0.41324952	-0.15837868	-0.05410242	0.23591463	-9.02	0.079499595	0.105918914
1002	-0.03639014	0.41865113	-0.15785785	-0.051741324	0.23485775	-9.01	0.08150391	0.106332734
1003	-0.033599082	0.42414168	-0.15733765	-0.049403287	0.23380151	-9.01	0.083520636	0.10677208
1004	-0.030812368	0.42971948	-0.1568187	-0.04708849	0.2327465	-9.01	0.08554928	0.10723694
1005	-0.028030477	0.43538293	-0.15630163	-0.04479711	0.23169334	-9.01	0.08758941	0.10772726
1006	-0.025253916	0.44113028	-0.15578711	-0.04252934	0.23064265	-9.01	0.08964051	0.10824301
1007	-0.022483183	0.4469598	-0.15527573	-0.040285368	0.22959502	-9.01	0.09170211	0.10878407
1008	-0.019718805	0.45286974	-0.15476814	-0.03806538	0.22855109	-9.01	0.09377371	0.10935037
1009	-0.01696131	0.4588583	-0.15426497	-0.035869576	0.22751148	-9.01	0.0958548	0.10994174
1010	-0.0142112365	0.46492365	-0.15376683	-0.033698145	0.22647683	-9.01	0.097944856	0.110558026
1011	-0.011469142	0.47106388	-0.15327436	-0.031551268	0.22544777	-9.01	0.10004337	0.111199036
1012	-0.0087355785	0.47727716	-0.15278813	-0.029429136	0.22442496	-9.01	0.10214986	0.11186459
1013	-0.006011118	0.48356152	-0.15230879	-0.027331937	0.22340903	-9.0	0.10426374	0.11255439
1014	-0.003296337	0.489915	-0.1518369	-0.025259858	0.22240067	-9.0	0.106384516	0.11326823
1015	-0.0005918236	0.49633566	-0.15137306	-0.02321309	0.2214005	-9.0	0.10851164	0.11400578
1016	0.0021018244	0.5028215	-0.15091784	-0.021191813	0.2204092	-9.0	0.11064458	0.11476677
1017	0.004784003	0.50937045	-0.15047182	-0.019196218	0.21942744	-9.0	0.11278276	0.11555086
1018	0.0074541033	0.5159806	-0.15003553	-0.017226497	0.21845584	-9.0	0.114925705	0.11635771
1019	0.010111507	0.5226499	-0.14960954	-0.015282836	0.21749507	-9.0	0.11707282	0.11718695
1020	0.012755585	0.5293763	-0.14919436	-0.013365426	0.21654576	-9.0	0.11922357	0.1180382
1021	0.015385705	0.5361579	-0.14879055	-0.011474452	0.21560857	-9.0	0.12137743	0.11891109
1022	0.018001225	0.54299253	-0.14839862	-0.009610099	0.21468413	-9.0	0.12353382	0.119805194
1023	0.02060149	0.54987836	-0.14801906	-0.007772553	0.21377307	-8.99	0.12569226	0.12072011
1024	0.023185832	0.5568132	-0.14765237	-0.0059620007	0.21287602	-8.99	0.12785213	0.121655375
1025	0.025753576	0.5637951	-0.14729907	-0.004178623	0.2119936	-8.99	0.13001291	0.122610584
1026	0.028304039	0.5708221	-0.1469596	-0.0024225968	0.21112645	-8.99	0.13217409	0.123585284
1027	0.030836523	0.5778921	-0.14663446	-0.0006941092	0.21027513	-8.99	0.13433504	0.12457898
1028	0.033350322	0.58500326	-0.14632408	0.00100665	0.20944029	-8.99	0.13649529	0.12559125
1029	0.035844743	0.5921534	-0.14602894	0.0026795021	0.2086225	-8.99	0.13865423	0.12662157
1030	0.03831907	0.59934056	-0.14574946	0.004324267	0.20782235	-8.99	0.14081135	0.1276695
1031	0.040772583	0.60656285	-0.1454861	0.0059407656	0.20704046	-8.99	0.1429661	0.12873453
1032	0.04320456	0.6138182	-0.1452393	0.0075288247	0.20627737	-8.99	0.14511794	0.12981619
1033	0.045614276	0.6211047	-0.14500943	0.009088273	0.20553368	-8.98	0.1472663	0.13091397
1034	0.048000995	0.62842035	-0.14479694	0.010618955	0.20480996	-8.98	0.14941067	0.13202736
1035	0.050363995	0.63576317	-0.14460224	0.012120709	0.20410678	-8.98	0.15155049	0.1331559
1036	0.052702546	0.6431312	-0.1444257	0.013593386	0.20342468	-8.98	0.15368523	0.13429905
1037	0.055015914	0.65052253	-0.14426772	0.015036836	0.20276424	-8.98	0.15581436	0.13545634
1038	0.057303365	0.6579352	-0.1441287	0.016450906	0.20212601	-8.98	0.15793736	0.13662723
1039	0.05956417	0.66536725	-0.14400896	0.017835459	0.20151053	-8.98	0.1600537	0.13781123
1040	0.06179759	0.6728168	-0.14390889	0.019190349	0.20091836	-8.98	0.16216286	0.13900787
1041	0.0640029	0.6802819	-0.14382885	0.020515446	0.20035	-8.98	0.16426426	0.14021659
1042	0.06617937	0.68776065	-0.14376917	0.021810623	0.19980602	-8.98	0.1663575	0.14143692
1043	0.068326265	0.6952511	-0.1437302	0.023075763	0.19928694	-8.97	0.16844198	0.14266835
1044	0.07044287	0.7027514	-0.14371225	0.024310749	0.19879325	-8.97	0.1705172	0.14391041
1045	0.07252846	0.7102597	-0.14371565	0.02551546	0.19832551	-8.97	0.1725827	0.14516258
1046	0.074582316	0.71777403	-0.14374073	0.026689786	0.19788423	-8.97	0.17463794	0.14642438
1047	0.07660371	0.72529256	-0.14378777	0.027833618	0.19746992	-8.97	0.1766824	0.14769532
1048	0.078591935	0.7328134	-0.14385708	0.028946847	0.19708309	-8.97	0.17871566	0.14897488
1049	0.080546275	0.7403348	-0.14394896	0.030029364	0.19672427	-8.97	0.18073714	0.15026262
1050	0.08246603	0.74785477	-0.14406367	0.031081062	0.19639395	-8.97	0.18274644	0.15155809
1051	0.084350474	0.7553715	-0.1442015	0.03210184	0.19609267	-8.97	0.18474299	0.15286075
1052	0.08619892	0.7628832	-0.1443627	0.033091597	0.19582087	-8.97	0.18672638	0.15417016
1053	0.08801066	0.77038795	-0.14454754	0.03405023	0.19557904	-8.96	0.18869607	0.15548587
1054	0.08978502	0.777884	-0.14475623	0.03497764	0.19536763	-8.96	0.19065161	0.15680736
1055	0.09152129	0.7853695	-0.14498901	0.03587373	0.1951871	-8.96	0.19259252	0.15813424
1056	0.09321881	0.7928426	-0.14524607	0.036738414	0.19503784	-8.96	0.19451831	0.15946601
1057	0.09487691	0.80030155	-0.14552762	0.037571613	0.19492027	-8.96	0.19642854	0.16080223
1058	0.096494906	0.80774444	-0.14583382	0.03837323	0.19483478	-8.96	0.19832271	0.16214246
1059	0.09807214	0.8151695	-0.14616488	0.039143182	0.19478174	-8.96	0.20020035	0.16348621
1060	0.099607974	0.8225749	-0.14652094	0.03988139	0.19476151	-8.96	0.20206098	0.1648331
1061	0.10110174	0.8299588	-0.14690214	0.040587753	0.19477443	-8.96	0.2039041	0.16618264
1062	0.10255281	0.83731943	-0.14730863	0.041262206	0.19482084	-8.96	0.20572934	0.16753441
1063	0.10396053	0.8446551	-0.14774054	0.041904654	0.19490105	-8.96	0.20753615	0.16888803
1064	0.10532429	0.8519642	-0.14819798	0.042515025	0.19501534	-8.95	0.20932417	0.1702431
1065	0.10664346	0.8592449	-0.14868104	0.043093216	0.19516402	-8.95	0.2110929	0.17159918
1066	0.10791744	0.8664958	-0.14918984	0.04363915	0.19534735	-8.95	0.21284196	0.17295596
1067	0.109145634	0.87371516	-0.14972445	0.044152737	0.19556558	-8.95	0.21457092	0.17431298
1068	0.11032745	0.88090163	-0.15028496	0.04463389	0.19581896	-8.95	0.21627939	0.17566997
1069	0.11146231	0.8880536	-0.15087143	0.04508253	0.19610772	-8.95	0.21796694	0.17702654
1070	0.11254965	0.8951697	-0.1514839	0.045498557	0.19643204	-8.95	0.21963319	0.17838237
1071	0.113588914	0.90224844	-0.15212242	0.04588187	0.19679216	-8.95	0.22127779	0.17973715
1072	0.11457956	0.9092884	-0.15278706	0.04623236	0.19718826	-8.95	0.2229003	0.18109055
1073	0.11552106	0.9162883	-0.1534778	0.0465499	0.1976205	-8.95	0.22450039	0.18244226
1074	0.116412885	0.92324674	-0.15419465	0.046834353	0.19808905	-8.94	0.22607768	0.18379195
1075	0.117254525	0.9301624	-0.15493757	0.047085557	0.19859406	-8.94	0.2276318	0.18513937
1076	0.118045494	0.9370339	-0.15570648	0.047303334	0.19913566	-8.94	0.22916237	0.18648423
1077	0.11878529	0.94386005	-0.15650132	0.04748752	0.19971396	-8.94	0.2306691	0.18782625
1078	0.11947345	0.95063967	-0.15732199	0.047637917	0.2003291	-8.94	0.23215163	0.18916516
1079	0.120109506	0.9573715	-0.15816836	0.04775432	0.20098116	-8.94	0.23360963	0.1905007
1080	0.120693006	0.9640543	-0.15904029	0.04783651	0.2016702	-8.94	0.23504274	0.1918326
1081	0.12122351	0.970687	-0.15993762	0.04788426	0.20239632	-8.94	0.2364507	0.19316067
1082	0.121700585	0.9772684	-0.16086017	0.047897343	0.20315954	-8.94	0.23783314	0.19448462
1083	0.12212383	0.98379755	-0.16180775	0.0478755	0.20395993	-8.94	0.23918982	0.1958043
1084	0.122492865	0.99027324	-0.16278014	0.0478185	0.20479749	-8.93	0.24052039	0.19711941
1085	0.122807324	0.9966945	-0.16377713	0.047726084	0.20567225	-8.93	0.2418246	0.1984298
1086	0.12306687	1.0030602	-0.16479848	0.047597986	0.20658419	-8.93	0.24310216	0.19973521
1087	0.12327119	1.0093696	-0.16584395	0.047433943	0.20753329	-8.93	0.24435282	0.20103551
1088	0.123419985	1.0156217	-0.16691327	0.047233675	0.20851952	-8.93	0.24557634	0.20233051
1089	0.12351299	1.0218153	-0.16800617	0.046996903	0.20954283	-8.93	0.24677238	0.20361997
1090	0.12354994	1.0279497	-0.16912235	0.04672332	0.21060316	-8.93	0.24794075	0.20490377
1091	0.12353061	1.034024	-0.17026152	0.046412636	0.21170044	-8.93	0.24908122	0.20618176
1092	0.12345479	1.0400375	-0.17142336	0.046064552	0.21283458	-8.93	0.25019363	0.20745377
1093	0.12332228	1.0459892	-0.17260757	0.04567876	0.21400549	-8.93	0.25127763	0.20871964
1094	0.123132914	1.0518785	-0.1738138	0.045254953	0.21521303	-8.92	0.2523331	0.20997927
1095	0.122886546	1.0577043	-0.1750417	0.04479281	0.21645708	-8.92	0.25335982	0.21123248
1096	0.12258304	1.0634663	-0.17629094	0.044292003	0.21773751	-8.92	0.25435758	0.21247919
1097	0.12222228	1.0691634	-0.17756115	0.04375221	0.21905416	-8.92	0.25532618	0.21371926
1098	0.12180418	1.0747954	-0.17885196	0.04317309	0.22040688	-8.92	0.2562655	0.21495259
1099	0.12132866	1.0803611	-0.180163	0.042554308	0.22179547	-8.92	0.2571753	0.21617907
1100	0.12079567	1.0858604	-0.18149385	0.041895542	0.22321975	-8.92	0.25805548	0.21739864
1101	0.120205164	1.0912923	-0.18284415	0.0411965	0.22467951	-8.92	0.25890583	0.21861118
1102	0.119557135	1.0966563	-0.18421347	0.040456906	0.22617456	-8.92	0.2597263	0.21981658
1103	0.11885158	1.1019521	-0.18560141	0.039676506	0.22770464	-8.92	0.2605167	0.2210148
1104	0.118088506	1.1071788	-0.18700758	0.03885507	0.22926953	-8.91	0.26127687	0.22220576
1105	0.11726796	1.1123362	-0.1884315	0.037992395	0.23086898	-8.91	0.2620068	0.22338936
1106	0.116389975	1.1174235	-0.1898728	0.03708829	0.23250271	-8.91	0.26270634	0.22456554
1107	0.11545464	1.1224406	-0.191331	0.036142588	0.23417048	-8.91	0.26337546	0.22573426
1108	0.114462025	1.1273868	-0.1928057	0.035155144	0.23587197	-8.91	0.26401407	0.22689545
1109	0.11341224	1.1322618	-0.1942964	0.034125816	0.2376069	-8.91	0.26462206	0.22804904
1110	0.11230539	1.137065	-0.19580269	0.033054493	0.23937495	-8.91	0.26519945	0.22919504
1111	0.11114162	1.1417965	-0.1973241	0.03194107	0.24117582	-8.91	0.26574618	0.23033336
1112	0.1099211	1.1464556	-0.19886018	0.030785453	0.24300916	-8.91	0.26626223	0.23146403
1113	0.10864401	1.1510422	-0.20041046	0.02958757	0.24487466	-8.91	0.26674762	0.23258694
1114	0.10731058	1.155556	-0.20197444	0.028347358	0.24677192	-8.9	0.2672023	0.2337021
1115	0.105921075	1.1599965	-0.2035517	0.02706477	0.24870062	-8.9	0.26762626	0.23480946
1116	0.10447578	1.1643639	-0.20514172	0.025739755	0.25066036	-8.9	0.2680196	0.2359091
1117	0.102975026	1.1686575	-0.20674405	0.024372295	0.25265077	-8.9	0.2683823	0.23700088
1118	0.10141917	1.1728777	-0.20835817	0.022962373	0.25467145	-8.9	0.2687145	0.2380849
1119	0.0998086	1.1770239	-0.20998363	0.021509983	0.25672197	-8.9	0.26901618	0.23916107
1120	0.098143734	1.1810961	-0.21161993	0.02001513	0.25880197	-8.9	0.26928738	0.24022943
1121	0.09642503	1.1850941	-0.21326657	0.018477827	0.26091096	-8.9	0.26952827	0.24128996
1122	0.094652936	1.189018	-0.21492305	0.016898103	0.26304853	-8.9	0.2697389	0.2423427
1123	0.09282799	1.1928676	-0.21658888	0.015275991	0.26521426	-8.9	0.2699194	0.24338761
1124	0.0909507	1.1966429	-0.21826358	0.013611531	0.26740772	-8.9	0.27006984	0.24442472
1125	0.08902164	1.2003438	-0.21994664	0.011904774	0.26962844	-8.89	0.27019042	0.24545403
1126	0.08704137	1.2039704	-0.22163755	0.010155772	0.27187598	-8.89	0.27028123	0.24647556
1127	0.08501053	1.2075226	-0.22333582	0.008364591	0.2741499	-8.89	0.27034235	0.24748938
1128	0.08292973	1.2110006	-0.22504093	0.0065313084	0.2764497	-8.89	0.2703741	0.24849543
1129	0.08079963	1.2144041	-0.22675239	0.004656	0.278775	-8.89	0.27037644	0.24949375
1130	0.07862092	1.2177335	-0.22846968	0.0027387529	0.28112528	-8.89	0.27034974	0.25048438
1131	0.076394275	1.2209886	-0.2301923	0.000779656	0.28350008	-8.89	0.27029407	0.25146732
1132	0.07412044	1.2241697	-0.23191977	-0.0012211939	0.28589892	-8.89	0.2702096	0.25244263
1133	0.071800135	1.2272768	-0.23365153	-0.003263698	0.28832135	-8.89	0.2700966	0.25341028
1134	0.069434136	1.23031	-0.23538712	-0.005347757	0.29076687	-8.89	0.26995522	0.25437036
1135	0.067023225	1.2332692	-0.23712598	-0.0074732597	0.293235	-8.88	0.26978564	0.25532284
1136	0.06456819	1.2361547	-0.23886763	-0.009640101	0.29572526	-8.88	0.26958805	0.2562677
1137	0.06206986	1.2389666	-0.24061151	-0.011848168	0.29823714	-8.88	0.26936278	0.25720507
1138	0.059529062	1.2417051	-0.2423571	-0.014097339	0.30077016	-8.88	0.26910996	0.2581349
1139	0.056946646	1.2443701	-0.24410386	-0.016387498	0.30332378	-8.88	0.26882982	0.25905722
1140	0.054323483	1.2469618	-0.24585128	-0.018718518	0.30589747	-8.88	0.2685226	0.25997204
1141	0.051660452	1.2494806	-0.24759877	-0.021090284	0.30849072	-8.88	0.26818854	0.2608794
1142	0.048958458	1.2519263	-0.24934582	-0.023502663	0.311103	-8.88	0.26782784	0.2617793
1143	0.046218414	1.2542993	-0.25109187	-0.02595553	0.3137337	-8.88	0.2674408	0.2626718
1144	0.043441247	1.2565997	-0.25283635	-0.028448751	0.3163823	-8.88	0.26702765	0.26355687
1145	0.040627897	1.2588274	-0.25457868	-0.030982194	0.31904817	-8.87	0.26658854	0.26443446
1146	0.037779327	1.260983	-0.25631836	-0.03355572	0.32173073	-8.87	0.2661238	0.26530474
1147	0.03489652	1.2630665	-0.2580548	-0.036169183	0.3244294	-8.87	0.26563367	0.26616755
1148	0.031980466	1.265078	-0.2597874	-0.03882243	0.32714355	-8.87	0.26511842	0.267023
1149	0.029032173	1.2670177	-0.26151565	-0.04151531	0.32987255	-8.87	0.2645783	0.26787105
1150	0.026052661	1.2688859	-0.26323894	-0.04424766	0.33261573	-8.87	0.26401353	0.26871175
1151	0.023042964	1.2706826	-0.26495668	-0.04701932	0.3353725	-8.87	0.2634244	0.26954508
1152	0.020004123	1.272408	-0.26666835	-0.049830116	0.3381422	-8.87	0.26281118	0.27037096
1153	0.016937194	1.2740625	-0.2683733	-0.052679863	0.34092414	-8.87	0.26217413	0.27118945
1154	0.013843241	1.2756463	-0.27007103	-0.05556838	0.3437177	-8.87	0.26151356	0.27200058
1155	0.010723339	1.2771595	-0.2717609	-0.05849547	0.34652215	-8.86	0.26082972	0.27280432
1156	0.0075785727	1.2786024	-0.27344236	-0.06146095	0.34933692	-8.86	0.26012293	0.27360064
1157	0.00441004	1.2799753	-0.2751148	-0.064464636	0.35216126	-8.86	0.25939342	0.2743896
1158	0.0012188463	1.2812786	-0.27677765	-0.06750632	0.35499454	-8.86	0.2586416	0.27517113
1159	-0.0019938902	1.2825124	-0.2784303	-0.07058579	0.35783607	-8.86	0.2578677	0.27594528
1160	-0.005227046	1.2836772	-0.28007224	-0.07370282	0.36068517	-8.86	0.25707206	0.27671197
1161	-0.008479482	1.2847732	-0.2817028	-0.076857194	0.3635412	-8.86	0.256255	0.2774713
1162	-0.011750043	1.2858008	-0.2833214	-0.08004869	0.36640337	-8.86	0.2554168	0.27822325
1163	-0.015037574	1.2867603	-0.2849275	-0.083277054	0.36927107	-8.86	0.25455788	0.2789677
1164	-0.018340902	1.2876521	-0.28652048	-0.08654206	0.3721436	-8.86	0.25367844	0.27970475
1165	-0.021658849	1.2884763	-0.28809977	-0.08984344	0.37502027	-8.85	0.25277892	0.2804343
1166	-0.024990229	1.2892333	-0.28966475	-0.09318092	0.37790033	-8.85	0.25185958	0.28115633
1167	-0.028333839	1.2899235	-0.29121482	-0.096554235	0.3807831	-8.85	0.25092077	0.28187087
1168	-0.03168847	1.290547	-0.29274946	-0.099963106	0.38366792	-8.85	0.24996278	0.28257784
1169	-0.03505289	1.2911042	-0.29426804	-0.10340725	0.38655403	-8.85	0.248986	0.28327718
1170	-0.03842587	1.2915953	-0.29577	-0.106886365	0.38944075	-8.85	0.24799076	0.2839689
1171	-0.041806158	1.2920206	-0.29725468	-0.11040015	0.39232734	-8.85	0.2469774	0.28465283
1172	-0.0451925	1.2923802	-0.29872155	-0.11394827	0.39521307	-8.85	0.2459462	0.28532904
1173	-0.048583627	1.2926747	-0.30017003	-0.1175304	0.39809725	-8.85	0.24489756	0.28599745
1174	-0.051978257	1.2929039	-0.3015995	-0.12114616	0.40097913	-8.85	0.24383183	0.2866579
1175	-0.055375107	1.2930684	-0.30300948	-0.12479516	0.403858	-8.84	0.24274933	0.28731048
1176	-0.05877287	1.2931683	-0.30439937	-0.128477	0.40673313	-8.84	0.24165043	0.28795496
1177	-0.06217024	1.293204	-0.30576867	-0.13219126	0.40960377	-8.84	0.2405355	0.28859136
1178	-0.06556591	1.2931753	-0.30711687	-0.1359375	0.41246918	-8.84	0.23940484	0.28921953
1179	-0.06895854	1.2930828	-0.30844343	-0.13971522	0.41532868	-8.84	0.23825888	0.2898394
1180	-0.07234681	1.2929265	-0.30974787	-0.14352398	0.41818145	-8.84	0.23709786	0.29045093
1181	-0.075729355	1.2927067	-0.31102976	-0.14736326	0.42102683	-8.84	0.23592225	0.29105398
1182	-0.07910485	1.2924236	-0.31228855	-0.15123257	0.423864	-8.84	0.23473231	0.29164845
1183	-0.08247192	1.2920773	-0.31352386	-0.15513137	0.4266923	-8.84	0.23352847	0.29223424
1184	-0.085829236	1.291668	-0.3147352	-0.15905914	0.429511	-8.84	0.2323111	0.29281124
1185	-0.08917542	1.2911959	-0.31592217	-0.16301534	0.43231934	-8.84	0.23108044	0.29337934
1186	-0.09250911	1.2906611	-0.31708437	-0.1669994	0.43511662	-8.83	0.22983697	0.2939385
1187	-0.09582896	1.2900637	-0.31822142	-0.17101076	0.4379021	-8.83	0.22858092	0.2944885
1188	-0.099133596	1.2894039	-0.31933293	-0.17504886	0.44067508	-8.83	0.22731271	0.29502922
1189	-0.10242165	1.2886817	-0.32041854	-0.1791131	0.44343486	-8.83	0.22603266	0.29556057
1190	-0.105691746	1.2878975	-0.3214779	-0.18320286	0.4461807	-8.83	0.22474113	0.29608244
1191	-0.10894252	1.287051	-0.3225107	-0.18731755	0.44891194	-8.83	0.22343843	0.29659468
1192	-0.11217261	1.2861426	-0.32351664	-0.19145654	0.45162782	-8.83	0.22212493	0.29709718
1193	-0.11538063	1.2851722	-0.3244954	-0.1956192	0.45432767	-8.83	0.22080092	0.29758972
1194	-0.1185652	1.2841399	-0.3254467	-0.19980487	0.4570108	-8.83	0.21946678	0.29807222
1195	-0.12172496	1.2830458	-0.3263703	-0.20401292	0.4596765	-8.83	0.21812281	0.29854453
1196	-0.12485852	1.2818898	-0.3272659	-0.20824267	0.46232408	-8.82	0.21676937	0.29900652
1197	-0.12796451	1.2806721	-0.32813323	-0.21249345	0.46495283	-8.82	0.21540675	0.29945797
1198	-0.13104154	1.2793926	-0.32897213	-0.21676458	0.4675621	-8.82	0.2140353	0.2998988
1199	-0.13408823	1.2780514	-0.3297823	-0.22105537	0.47015122	-8.82	0.21265534	0.3003288
1200	-0.13710319	1.2766483	-0.3305636	-0.22536513	0.4727195	-8.82	0.21126719	0.30074778
1201	-0.14008504	1.2751834	-0.33131582	-0.22969316	0.47526625	-8.82	0.20987114	0.30115563
1202	-0.1430324	1.2736567	-0.33203876	-0.23403879	0.4777908	-8.82	0.20846751	0.30155218
1203	-0.1459439	1.2720681	-0.33273226	-0.23840134	0.48029253	-8.82	0.20705664	0.3019372
1204	-0.1488181	1.2704177	-0.33339617	-0.24278013	0.4827708	-8.82	0.2056388	0.30231062
1205	-0.15165365	1.2687051	-0.33403033	-0.24717452	0.4852249	-8.82	0.2042143	0.30267218
1206	-0.15444914	1.2669305	-0.3346346	-0.2515838	0.4876542	-8.81	0.20278344	0.3030217
1207	-0.15720318	1.2650937	-0.33520883	-0.25600734	0.49005812	-8.81	0.20134649	0.30335906
1208	-0.1599144	1.2631944	-0.33575296	-0.2604445	0.49243596	-8.81	0.1999037	0.30368403
1209	-0.16258138	1.261233	-0.33626685	-0.26489455	0.49478713	-8.81	0.19845548	0.30399647
1210	-0.16520275	1.2592088	-0.3367504	-0.26935688	0.497111	-8.81	0.19700196	0.3042962
1211	-0.1677771	1.257122	-0.3372035	-0.27383083	0.4994069	-8.81	0.1955435	0.30458295
1212	-0.17030308	1.2549725	-0.33762616	-0.27831572	0.5016743	-8.81	0.19408035	0.30485663
1213	-0.17277934	1.2527599	-0.33801824	-0.28281093	0.50391257	-8.81	0.1926128	0.305117
1214	-0.17520459	1.2504841	-0.33837968	-0.2873158	0.50612104	-8.81	0.19114101	0.30536392
1215	-0.17757756	1.2481451	-0.33871052	-0.29182965	0.5082992	-8.81	0.18966532	0.3055972
1216	-0.17989701	1.2457424	-0.33901063	-0.29635182	0.5104463	-8.8	0.18818589	0.3058166
1217	-0.18216176	1.2432761	-0.33928004	-0.30088168	0.512562	-8.8	0.18670292	0.30602196
1218	-0.18437067	1.2407458	-0.33951873	-0.30541858	0.51464546	-8.8	0.18521667	0.30621314
1219	-0.1865226	1.2381514	-0.3397267	-0.30996186	0.5166962	-8.8	0.1837273	0.30639002
1220	-0.18861647	1.2354926	-0.33990392	-0.31451088	0.5187137	-8.8	0.18223499	0.30655226
1221	-0.19065122	1.2327693	-0.34005043	-0.31906497	0.5206973	-8.8	0.18073998	0.30669984
1222	-0.19262584	1.229981	-0.34016624	-0.3236235	0.5226465	-8.8	0.17924237	0.30683246
1223	-0.1945393	1.2271277	-0.34025136	-0.32818586	0.5245607	-8.8	0.17774238	0.3069501
1224	-0.19639063	1.224209	-0.3403059	-0.3327514	0.52643925	-8.8	0.17624006	0.30705243
1225	-0.19817892	1.2212247	-0.34032983	-0.3373194	0.5282817	-8.8	0.17473564	0.3071394
1226	-0.19990325	1.2181745	-0.3403232	-0.34188932	0.5300875	-8.79	0.17322923	0.3072108
1227	-0.20156273	1.2150582	-0.34028617	-0.3464605	0.5318559	-8.79	0.17172094	0.30726647
1228	-0.20315652	1.2118754	-0.34021872	-0.35103226	0.5335865	-8.79	0.1702109	0.3073063
1229	-0.20468377	1.2086259	-0.34012097	-0.35560393	0.53527874	-8.79	0.16869919	0.30733
1230	-0.20614368	1.2053095	-0.339993	-0.36017483	0.53693205	-8.79	0.167186	0.30733755
1231	-0.20753548	1.2019258	-0.3398349	-0.36474428	0.5385458	-8.79	0.16567138	0.30732876
1232	-0.20885842	1.1984745	-0.33964676	-0.36931157	0.54011947	-8.79	0.16415545	0.3073034
1233	-0.21011175	1.1949556	-0.33942872	-0.37387598	0.54165256	-8.79	0.16263834	0.30726147
1234	-0.21129479	1.1913687	-0.3391809	-0.3784367	0.5431445	-8.79	0.16112018	0.3072027
1235	-0.21240681	1.1877136	-0.33890337	-0.3829931	0.54459476	-8.79	0.15960102	0.3071271
1236	-0.2134472	1.1839901	-0.33859637	-0.38754433	0.54600275	-8.78	0.158081	0.3070343
1237	-0.21441528	1.180198	-0.33826002	-0.39208964	0.54736793	-8.78	0.15656018	0.30692437
1238	-0.21531044	1.176337	-0.33789453	-0.39662823	0.54868984	-8.78	0.15503871	0.30679712
1239	-0.21613209	1.172407	-0.33750007	-0.40115932	0.5499679	-8.78	0.1535167	0.3066524
1240	-0.21687965	1.168408	-0.3370769	-0.40568206	0.5512016	-8.78	0.1519942	0.30649018
1241	-0.21755256	1.1643395	-0.33662525	-0.41019568	0.5523905	-8.78	0.15047133	0.3063103
1242	-0.21815027	1.1602017	-0.33614537	-0.4146993	0.55353415	-8.78	0.14894816	0.30611262
1243	-0.21867228	1.155994	-0.33563748	-0.41919208	0.55463207	-8.78	0.14742486	0.3058971
1244	-0.21911809	1.1517167	-0.33510193	-0.4236732	0.55568385	-8.78	0.14590146	0.30566362
1245	-0.2194872	1.1473695	-0.334539	-0.42814177	0.5566891	-8.78	0.14437813	0.30541208
1246	-0.21977918	1.1429523	-0.33394894	-0.43259692	0.55764735	-8.78	0.14285493	0.3051424
1247	-0.21999356	1.138465	-0.33333212	-0.43703777	0.55855834	-8.77	0.14133199	0.30485454
1248	-0.22012995	1.1339076	-0.33268887	-0.44146344	0.55942166	-8.77	0.1398094	0.3045484
1249	-0.22018793	1.1292799	-0.3320195	-0.44587305	0.560237	-8.77	0.13828728	0.30422392
1250	-0.22016713	1.1245818	-0.33132443	-0.45026565	0.561004	-8.77	0.1367657	0.30388108
1251	-0.22006719	1.1198134	-0.330604	-0.45464033	0.56172234	-8.77	0.13524485	0.30351976
1252	-0.21988776	1.1149747	-0.32985854	-0.4589962	0.5623918	-8.77	0.13372481	0.30313993
1253	-0.2196285	1.1100655	-0.3290885	-0.46333233	0.56301206	-8.77	0.13220564	0.3027416
1254	-0.21928911	1.1050858	-0.3282943	-0.4676478	0.5635829	-8.77	0.1306875	0.30232462
1255	-0.21886928	1.1000357	-0.32747632	-0.47194165	0.5641041	-8.77	0.1291705	0.30188906
1256	-0.21836875	1.094915	-0.32663503	-0.47621298	0.5645754	-8.77	0.12765473	0.30143487
1257	-0.21778725	1.0897238	-0.32577088	-0.48046076	0.5649966	-8.76	0.12614031	0.30096203
1258	-0.21712452	1.0844622	-0.3248843	-0.4846841	0.5653676	-8.76	0.12462737	0.3004705
1259	-0.21638036	1.0791299	-0.32397577	-0.48888206	0.56568813	-8.76	0.12311597	0.29996026
1260	-0.21555452	1.0737271	-0.32304582	-0.4930536	0.5659581	-8.76	0.12160625	0.29943132
1261	-0.21464683	1.0682538	-0.3220949	-0.4971978	0.56617737	-8.76	0.120098315	0.29888368
1262	-0.21365711	1.0627099	-0.32112348	-0.5013137	0.56634575	-8.76	0.11859228	0.2983173
1263	-0.2125852	1.0570955	-0.32013217	-0.50540024	0.56646323	-8.76	0.117088236	0.29773223
1264	-0.21143092	1.0514107	-0.31912142	-0.5094566	0.56652975	-8.76	0.1155863	0.2971285
1265	-0.2101942	1.0456553	-0.3180918	-0.5134816	0.5665451	-8.76	0.114086546	0.29650608
1266	-0.20887488	1.0398295	-0.31704387	-0.5174744	0.5665094	-8.76	0.11258916	0.295865
1267	-0.20747292	1.0339333	-0.31597817	-0.521434	0.56642246	-8.75	0.11109413	0.2952053
1268	-0.20598826	1.0279669	-0.31489527	-0.5253594	0.56628436	-8.75	0.109601654	0.29452708
1269	-0.20442085	1.02193	-0.31379575	-0.52924955	0.56609505	-8.75	0.10811178	0.29383025
1270	-0.20277071	1.015823	-0.31268016	-0.5331035	0.56585455	-8.75	0.10662464	0.29311496
1271	-0.20103785	1.0096459	-0.31154913	-0.5369203	0.56556284	-8.75	0.10514029	0.2923813
1272	-0.19922233	1.0033987	-0.31040323	-0.54069895	0.56522006	-8.75	0.10365884	0.2916292
1273	-0.19732422	0.9970815	-0.3092431	-0.54443854	0.5648262	-8.75	0.10218036	0.29085886
1274	-0.19534364	0.9906945	-0.30806938	-0.5481381	0.5643813	-8.75	0.10070495	0.2900703
1275	-0.19328074	0.98423773	-0.30688262	-0.5517967	0.5638855	-8.75	0.09923264	0.28926367
1276	-0.19113569	0.9777113	-0.3056835	-0.55541354	0.5633389	-8.75	0.09776349	0.28843898
1277	-0.1889087	0.97111547	-0.30447263	-0.55898774	0.5627416	-8.74	0.0962976	0.28759646
1278	-0.18660001	0.96445024	-0.3032506	-0.5625185	0.56209373	-8.74	0.09483497	0.2867362
1279	-0.1842099	0.9577158	-0.3020181	-0.56600493	0.56139547	-8.74	0.09337567	0.28585827
1280	-0.18173864	0.95091236	-0.30077577	-0.5694463	0.56064695	-8.74	0.09191972	0.2849629
1281	-0.1791866	0.94404006	-0.2995242	-0.57284176	0.5598483	-8.74	0.09046717	0.28405023
1282	-0.1765541	0.93709916	-0.29826406	-0.57619065	0.5589998	-8.74	0.08901803	0.2831204
1283	-0.17384154	0.9300898	-0.296996	-0.57949203	0.55810153	-8.74	0.08757235	0.28217357
1284	-0.17104933	0.92301214	-0.29572064	-0.5827453	0.5571538	-8.74	0.08613013	0.28120992
1285	-0.16817792	0.9158665	-0.29443857	-0.5859497	0.5561568	-8.74	0.08469142	0.2802297
1286	-0.16522779	0.9086531	-0.29315048	-0.58910453	0.55511075	-8.74	0.08325621	0.27923307
1287	-0.16219947	0.9013721	-0.2918569	-0.592209	0.5540159	-8.73	0.08182451	0.27822018
1288	-0.15909348	0.8940239	-0.29055852	-0.5952624	0.5528724	-8.73	0.08039638	0.27719137
1289	-0.15591043	0.88660866	-0.28925583	-0.59826416	0.5516807	-8.73	0.07897179	0.27614674
1290	-0.15265092	0.8791267	-0.28794947	-0.6012136	0.55044097	-8.73	0.077550754	0.27508667
1291	-0.14931558	0.8715784	-0.28663996	-0.6041099	0.54915345	-8.73	0.07613328	0.27401125
1292	-0.14590508	0.8639639	-0.28532794	-0.60695255	0.54781854	-8.73	0.07471938	0.27292085
1293	-0.1424201	0.85628366	-0.2840139	-0.60974085	0.5464365	-8.73	0.07330906	0.27181563
1294	-0.13886139	0.8485379	-0.2826984	-0.61247414	0.5450076	-8.73	0.07190231	0.27069592
1295	-0.13522969	0.8407271	-0.281382	-0.6151518	0.54353225	-8.73	0.07049917	0.26956198
1296	-0.1315258	0.8328515	-0.28006524	-0.61777323	0.5420107	-8.73	0.06909959	0.26841414
1297	-0.12775052	0.82491153	-0.27874863	-0.62033784	0.5404434	-8.72	0.06770359	0.26725262
1298	-0.12390467	0.8169075	-0.2774327	-0.62284493	0.53883076	-8.72	0.066311195	0.2660778
1299	-0.11998913	0.80884	-0.27611795	-0.625294	0.537173	-8.72	0.06492238	0.26488993
1300	-0.1160048	0.8007092	-0.27480492	-0.6276844	0.5354706	-8.72	0.06353713	0.26368937
1301	-0.111952595	0.7925156	-0.2734941	-0.6300156	0.5337239	-8.72	0.062155433	0.26247644
1302	-0.10783345	0.7842597	-0.27218592	-0.63228697	0.53193337	-8.72	0.060777344	0.2612515
1303	-0.103648335	0.7759418	-0.27088094	-0.634498	0.53009933	-8.72	0.059402764	0.26001486
1304	-0.09939824	0.7675625	-0.2695796	-0.63664806	0.52822226	-8.72	0.058031775	0.25876692
1305	-0.09508418	0.75912225	-0.26828235	-0.6387366	0.5263026	-8.72	0.056664336	0.257508
1306	-0.09070721	0.75062144	-0.26698968	-0.64076316	0.5243407	-8.72	0.055300422	0.25623855
1307	-0.08626839	0.74206066	-0.26570204	-0.6427271	0.5223371	-8.72	0.05394005	0.25495884
1308	-0.081768796	0.7334404	-0.26441988	-0.6446279	0.5202921	-8.71	0.052583177	0.25366935
1309	-0.077209555	0.7247612	-0.26314363	-0.64646506	0.5182063	-8.71	0.051229853	0.25237048
1310	-0.07259178	0.7160236	-0.26187378	-0.648238	0.5160801	-8.71	0.049880028	0.2510626
1311	-0.06791665	0.70722824	-0.2606107	-0.6499463	0.513914	-8.71	0.048533726	0.24974613
1312	-0.06318531	0.69837564	-0.25935486	-0.6515893	0.5117084	-8.71	0.047190912	0.2484215
1313	-0.058398932	0.6894664	-0.25810665	-0.65316653	0.5094639	-8.71	0.045851648	0.24708922
1314	-0.0535587	0.6805012	-0.25686648	-0.6546775	0.5071809	-8.71	0.04451589	0.24574965
1315	-0.048665777	0.6714807	-0.25563478	-0.6561218	0.5048601	-8.71	0.043183696	0.24440327
1316	-0.043721344	0.66240543	-0.2544119	-0.6574988	0.50250185	-8.71	0.041855056	0.24305055
1317	-0.038726587	0.6532762	-0.25319827	-0.65880805	0.5001068	-8.71	0.040530026	0.24169199
1318	-0.03368267	0.6440936	-0.25199425	-0.660049	0.49767554	-8.7	0.03920864	0.24032803
1319	-0.028590789	0.63485837	-0.25080022	-0.6612213	0.4952086	-8.7	0.037890922	0.2389592
1320	-0.02345215	0.62557113	-0.24961656	-0.6623244	0.49270654	-8.7	0.036576904	0.23758595
1321	-0.018267978	0.6162327	-0.24844362	-0.6633578	0.49017003	-8.7	0.035266668	0.23620883
1322	-0.013039525	0.6068438	-0.24728176	-0.66432095	0.48759964	-8.7	0.033960246	0.23482834
1323	-0.0077680517	0.59740514	-0.24613132	-0.6652134	0.48499605	-8.7	0.03265769	0.23344499
1324	-0.0024548427	0.5879175	-0.24499266	-0.66603464	0.48235986	-8.7	0.031359047	0.23205931
1325	0.0028988083	0.57838166	-0.2438661	-0.6667842	0.4796917	-8.7	0.030064374	0.23067188
1326	0.008291586	0.5687984	-0.24275197	-0.66746163	0.47699228	-8.7	0.028773744	0.22928321
1327	0.013722161	0.55916864	-0.2416506	-0.6680664	0.47426227	-8.7	0.027487224	0.22789387
1328	0.019189179	0.5494931	-0.2405623	-0.66859794	0.47150233	-8.69	0.026204865	0.22650443
1329	0.024691274	0.5397727	-0.2394874	-0.66905594	0.46871316	-8.69	0.024926757	0.22511548
1330	0.03022707	0.53000826	-0.23842618	-0.66944	0.4658955	-8.69	0.023652935	0.22372757
1331	0.035795163	0.5202007	-0.23737894	-0.6697496	0.46305	-8.69	0.022383463	0.22234136
1332	0.041394137	0.51035094	-0.23634599	-0.6699845	0.46017742	-8.69	0.021118391	0.22095741
1333	0.047022566	0.5004598	-0.2353276	-0.67014444	0.45727846	-8.69	0.019857759	0.21957637
1334	0.052679	0.49052823	-0.23432408	-0.670229	0.45435387	-8.69	0.018601596	0.21819888
1335	0.05836197	0.48055708	-0.23333567	-0.670238	0.45140442	-8.69	0.017349953	0.21682557
1336	0.064069994	0.4705473	-0.23236266	-0.6701712	0.44843078	-8.69	0.016102845	0.2154571
1337	0.069801584	0.46049976	-0.23140527	-0.6700283	0.4454338	-8.69	0.014860308	0.21409412
1338	0.07555522	0.45041543	-0.23046376	-0.6698092	0.44241416	-8.68	0.013622368	0.21273728
1339	0.08132937	0.44029522	-0.22953834	-0.66951376	0.43937266	-8.68	0.012389028	0.21138729
1340	0.0871225	0.43014005	-0.22862923	-0.6691417	0.43631008	-8.68	0.011160344	0.2100448
1341	0.09293304	0.4199508	-0.22773667	-0.668693	0.43322715	-8.68	0.0099362675	0.20871052
1342	0.09875942	0.40972847	-0.22686082	-0.66816753	0.43012467	-8.68	0.008716839	0.20738512
1343	0.10460006	0.39947397	-0.22600189	-0.6675653	0.42700332	-8.68	0.007502037	0.2060693
1344	0.110453345	0.38918823	-0.22516006	-0.6668861	0.42386395	-8.68	0.0062918724	0.2047638
1345	0.11631766	0.37887222	-0.2243355	-0.66612995	0.42070726	-8.68	0.0050863326	0.20346923
1346	0.12219138	0.36852682	-0.22352839	-0.66529685	0.41753402	-8.68	0.0038853944	0.20218639
1347	0.12807284	0.358153	-0.22273885	-0.66438687	0.414345	-8.68	0.0026890219	0.20091593
1348	0.13396041	0.34775168	-0.22196706	-0.6633999	0.41114095	-8.67	0.001497227	0.19965859
1349	0.1398524	0.3373238	-0.22121313	-0.66233605	0.4079226	-8.67	0.00030992628	0.19841507
1350	0.14574714	0.32687032	-0.22047722	-0.66119534	0.40469074	-8.67	-0.0008728743	0.19718605
1351	0.15164293	0.31639215	-0.21975945	-0.65997785	0.4014461	-8.67	-0.0020512224	0.19597225
1352	0.15753806	0.3058902	-0.21905993	-0.6586837	0.39818946	-8.67	-0.0032251894	0.19477439
1353	0.16343081	0.29536545	-0.21837875	-0.657313	0.39492154	-8.67	-0.0043947874	0.1935932
1354	0.16931944	0.28481877	-0.21771601	-0.6558657	0.3916431	-8.67	-0.0055600824	0.19242929
1355	0.1752022	0.27425113	-0.21707177	-0.6543422	0.3883549	-8.67	-0.006721139	0.19128342
1356	0.18107735	0.26366344	-0.21644612	-0.65274245	0.38505763	-8.67	-0.00787803	0.19015627
1357	0.18694311	0.25305665	-0.21583907	-0.65106666	0.3817521	-8.67	-0.009030777	0.1890485
1358	0.1927977	0.24243166	-0.21525069	-0.64931506	0.378439	-8.67	-0.010179472	0.18796076
1359	0.19863933	0.23178938	-0.21468098	-0.64748776	0.37511912	-8.66	-0.011324185	0.18689375
1360	0.20446621	0.22113077	-0.21413	-0.64558506	0.37179318	-8.66	-0.012464982	0.18584809
1361	0.21027651	0.21045677	-0.21359771	-0.6436071	0.3684619	-8.66	-0.013601923	0.18482444
1362	0.21606843	0.1997683	-0.21308413	-0.6415542	0.365126	-8.66	-0.014735108	0.1838234
1363	0.22184011	0.18906634	-0.21258923	-0.6394265	0.3617863	-8.66	-0.015864605	0.18284562
1364	0.22758973	0.17835185	-0.212113	-0.6372244	0.35844347	-8.66	-0.016990464	0.18189166
1365	0.23331542	0.1676258	-0.21165538	-0.6349481	0.35509825	-8.66	-0.018112797	0.18096215
1366	0.23901533	0.15688917	-0.21121633	-0.63259786	0.3517514	-8.66	-0.019231666	0.18005759
1367	0.2446876	0.14614297	-0.2107958	-0.630174	0.34840357	-8.66	-0.02034713	0.17917854
1368	0.25033036	0.13538821	-0.21039371	-0.62767684	0.3450556	-8.66	-0.021459276	0.17832553
1369	0.25594175	0.124625884	-0.21001	-0.62510675	0.34170815	-8.65	-0.022568196	0.17749906
1370	0.26151988	0.11385703	-0.20964459	-0.622464	0.33836195	-8.65	-0.023673946	0.17669958
1371	0.26706287	0.10308267	-0.20929737	-0.61974895	0.33501774	-8.65	-0.024776602	0.17592758
1372	0.27256885	0.09230386	-0.20896825	-0.61696196	0.33167624	-8.65	-0.025876254	0.17518345
1373	0.27803597	0.08152162	-0.20865712	-0.6141033	0.32833818	-8.65	-0.02697293	0.17446756
1374	0.28346235	0.07073703	-0.20836386	-0.6111734	0.32500422	-8.65	-0.02806673	0.17378032
1375	0.28884616	0.05995113	-0.20808834	-0.60817254	0.32167515	-8.65	-0.029157687	0.17312205
1376	0.29418558	0.049165007	-0.20783043	-0.605101	0.31835163	-8.65	-0.03024584	0.17249301
1377	0.29947877	0.03837973	-0.20759	-0.6019592	0.31503442	-8.65	-0.03133126	0.1718935
1378	0.30472395	0.027596384	-0.20736688	-0.5987475	0.3117242	-8.65	-0.03241397	0.17132375
1379	0.30991933	0.016816057	-0.20716095	-0.59546614	0.30842167	-8.64	-0.033494007	0.17078394
1380	0.3150631	0.0060398513	-0.20697202	-0.59211546	0.3051276	-8.64	-0.03457139	0.17027423
1381	0.32015347	-0.0047311424	-0.20679994	-0.5886959	0.3018426	-8.64	-0.03564618	0.16979478
1382	0.32518876	-0.015495812	-0.20664452	-0.5852077	0.29856747	-8.64	-0.036718357	0.16934568
1383	0.33016714	-0.02625304	-0.2065056	-0.5816513	0.29530284	-8.64	-0.037787985	0.16892697
1384	0.3350869	-0.037001718	-0.20638297	-0.57802695	0.29204947	-8.64	-0.038855053	0.16853869
1385	0.33994636	-0.047740716	-0.2062765	-0.57433504	0.28880802	-8.64	-0.039919578	0.16818081
1386	0.34474376	-0.05846891	-0.20618598	-0.57057595	0.2855792	-8.64	-0.04098158	0.16785328
1387	0.3494775	-0.069185175	-0.20611124	-0.56674993	0.28236374	-8.64	-0.042041022	0.16755603
1388	0.35414585	-0.07988836	-0.2060521	-0.56285745	0.2791623	-8.64	-0.043097954	0.16728894
1389	0.35874724	-0.09057734	-0.20600837	-0.5588988	0.27597558	-8.63	-0.044152338	0.16705188
1390	0.36328003	-0.101250954	-0.2059799	-0.5548744	0.2728043	-8.63	-0.045204192	0.16684462
1391	0.36774263	-0.11190805	-0.20596649	-0.5507846	0.26964912	-8.63	-0.046253473	0.16666698
1392	0.3721334	-0.122547455	-0.20596796	-0.54662967	0.26651075	-8.63	-0.04730019	0.16651867
1393	0.37645087	-0.133168	-0.20598416	-0.54241014	0.2633899	-8.63	-0.048344314	0.16639945
1394	0.38069344	-0.1437685	-0.2060149	-0.5381263	0.2602872	-8.63	-0.049385816	0.16630897
1395	0.3848596	-0.1543478	-0.20605999	-0.5337785	0.25720337	-8.63	-0.050424665	0.1662469
1396	0.3889478	-0.16490473	-0.20611927	-0.5293672	0.25413913	-8.63	-0.05146085	0.16621287
1397	0.3929566	-0.17543806	-0.20619255	-0.5248929	0.25109506	-8.63	-0.05249437	0.16620646
1398	0.3968845	-0.18594663	-0.20627965	-0.52035594	0.24807191	-8.63	-0.05352516	0.16622725
1399	0.40073004	-0.19642924	-0.2063804	-0.51575685	0.2450703	-8.62	-0.054553233	0.1662748
1400	0.40449178	-0.20688468	-0.2064946	-0.5110961	0.2420909	-8.62	-0.055578552	0.1663486
1401	0.4081683	-0.21731177	-0.2066221	-0.50637424	0.23913436	-8.62	-0.056601085	0.1664482
1402	0.41175812	-0.22770928	-0.20676269	-0.50159174	0.23620135	-8.62	-0.057620846	0.16657306
1403	0.4152599	-0.23807602	-0.20691623	-0.49674925	0.23329249	-8.62	-0.058637828	0.1667226
1404	0.4186722	-0.24841075	-0.20708251	-0.49184728	0.23040845	-8.62	-0.059651982	0.1668963
1405	0.4219937	-0.25871226	-0.2072614	-0.4868865	0.22754987	-8.62	-0.06066332	0.16709356
1406	0.42522302	-0.26897934	-0.20745267	-0.4818675	0.22471736	-8.62	-0.061671816	0.16731381
1407	0.4283588	-0.2792108	-0.20765619	-0.4767909	0.22191158	-8.62	-0.06267751	0.1675564
1408	0.43139976	-0.28940544	-0.20787175	-0.4716574	0.21913315	-8.62	-0.063680336	0.16782074
1409	0.43434462	-0.29956207	-0.2080992	-0.46646765	0.21638271	-8.61	-0.06468032	0.16810617
1410	0.43719205	-0.30967954	-0.20833835	-0.46122235	0.2136609	-8.61	-0.065677464	0.16841206
1411	0.43994084	-0.31975666	-0.20858902	-0.45592228	0.21096829	-8.61	-0.066671774	0.16873777
1412	0.44258976	-0.32979232	-0.20885105	-0.4505681	0.20830552	-8.61	-0.06766324	0.16908263
1413	0.44513756	-0.3397853	-0.20912428	-0.4451606	0.2056732	-8.61	-0.06865188	0.16944593
1414	0.44758305	-0.34973454	-0.2094085	-0.43970057	0.20307186	-8.61	-0.069637746	0.16982703
1415	0.44992504	-0.35963884	-0.20970358	-0.43418878	0.2005021	-8.61	-0.07062081	0.17022525
1416	0.45216238	-0.36949712	-0.2100093	-0.42862606	0.19796444	-8.61	-0.07160113	0.17063989
1417	0.45429394	-0.37930822	-0.21032555	-0.4230132	0.19545943	-8.61	-0.07257873	0.17107026
1418	0.45631856	-0.38907108	-0.21065211	-0.41735107	0.19298755	-8.61	-0.07355364	0.17151569
1419	0.45823514	-0.39878455	-0.21098885	-0.4116405	0.19054933	-8.61	-0.07452589	0.17197546
1420	0.46004266	-0.4084475	-0.21133558	-0.4058824	0.18814526	-8.6	-0.075495504	0.17244892
1421	0.46174008	-0.41805887	-0.21169214	-0.40007764	0.18577583	-8.6	-0.07646255	0.17293537
1422	0.46332648	-0.42761755	-0.21205837	-0.39422718	0.1834415	-8.6	-0.077427015	0.17343414
1423	0.4648009	-0.43712243	-0.2124341	-0.3883319	0.18114273	-8.6	-0.07838895	0.17394458
1424	0.4661625	-0.44657245	-0.21281916	-0.38239276	0.17887998	-8.6	-0.07934837	0.17446601
1425	0.46741048	-0.4559666	-0.21321341	-0.37641078	0.17665365	-8.6	-0.08030533	0.17499784
1426	0.468544	-0.46530378	-0.2136167	-0.37038693	0.17446421	-8.6	-0.08125983	0.1755394
1427	0.46956235	-0.47458306	-0.21402882	-0.36432222	0.17231205	-8.6	-0.08221194	0.17609006
1428	0.4704649	-0.4838034	-0.21444966	-0.35821766	0.17019759	-8.6	-0.08316164	0.17664929
1429	0.47125092	-0.49296385	-0.21487904	-0.35207424	0.16812122	-8.6	-0.08410899	0.17721641
1430	0.47191983	-0.5020635	-0.21531682	-0.34589303	0.16608335	-8.59	-0.08505404	0.17779091
1431	0.4724711	-0.51110137	-0.21576287	-0.339675	0.16408436	-8.59	-0.08599676	0.17837219
1432	0.47290415	-0.5200766	-0.21621704	-0.3334212	0.16212463	-8.59	-0.08693721	0.17895968
1433	0.4732185	-0.5289882	-0.21667922	-0.3271326	0.16020454	-8.59	-0.08787539	0.1795529
1434	0.47341377	-0.53783536	-0.21714927	-0.32081026	0.15832447	-8.59	-0.08881132	0.1801513
1435	0.47348946	-0.54661715	-0.21762714	-0.3144552	0.15648477	-8.59	-0.08974506	0.18075436
1436	0.47344533	-0.5553327	-0.21811269	-0.30806842	0.15468581	-8.59	-0.09067653	0.1813616
1437	0.47328094	-0.56398124	-0.21860585	-0.30165097	0.15292792	-8.59	-0.09160584	0.18197256
1438	0.4729961	-0.57256186	-0.21910654	-0.29520383	0.15121149	-8.59	-0.09253292	0.18258676
1439	0.4725905	-0.58107376	-0.2196147	-0.2887281	0.1495368	-8.59	-0.093457855	0.18320377
1440	0.47206396	-0.5895161	-0.22013026	-0.2822247	0.14790425	-8.58	-0.09438057	0.18382312
1441	0.47141635	-0.597888	-0.22065316	-0.27569482	0.14631411	-8.58	-0.09530111	0.18444447
1442	0.47064748	-0.6061888	-0.22118334	-0.26913935	0.14476673	-8.58	-0.09621944	0.18506734
1443	0.46975732	-0.61441755	-0.2217208	-0.26255944	0.14326242	-8.58	-0.09713561	0.18569142
1444	0.46874577	-0.6225735	-0.22226544	-0.25595605	0.14180146	-8.58	-0.098049544	0.18631624
1445	0.46761286	-0.63065594	-0.22281726	-0.24933028	0.14038418	-8.58	-0.09896128	0.18694155
1446	0.46635857	-0.638664	-0.22337621	-0.24268317	0.13901086	-8.58	-0.099870786	0.18756694
1447	0.46498302	-0.64659697	-0.22394226	-0.23601578	0.1376818	-8.58	-0.10077804	0.18819214
1448	0.46348622	-0.654454	-0.2245154	-0.22932915	0.13639724	-8.58	-0.10168302	0.18881677
1449	0.46186838	-0.6622344	-0.22509557	-0.22262436	0.13515748	-8.58	-0.102585696	0.18944062
1450	0.46012962	-0.66993743	-0.22568277	-0.21590245	0.13396278	-8.57	-0.10348606	0.1900633
1451	0.45827016	-0.67756224	-0.22627695	-0.20916452	0.13281341	-8.57	-0.10438403	0.19068462
1452	0.45629025	-0.6851081	-0.22687814	-0.20241164	0.13170958	-8.57	-0.10527961	0.19130427
1453	0.4541901	-0.6925743	-0.2274863	-0.19564489	0.13065156	-8.57	-0.106172755	0.19192204
1454	0.4519701	-0.69996005	-0.22810142	-0.18886536	0.12963958	-8.57	-0.107063435	0.19253765
1455	0.44963056	-0.70726466	-0.22872353	-0.18207416	0.12867388	-8.57	-0.10795157	0.19315092
1456	0.44717184	-0.71448725	-0.22935262	-0.17527238	0.12775466	-8.57	-0.10883715	0.19376163
1457	0.44459435	-0.72162724	-0.22998871	-0.16846113	0.12688214	-8.57	-0.109720126	0.19436957
1458	0.44189855	-0.7286838	-0.2306318	-0.16164151	0.1260565	-8.57	-0.11060041	0.19497454
1459	0.43908495	-0.7356562	-0.23128195	-0.15481463	0.125278	-8.57	-0.11147797	0.19557638
1460	0.436154	-0.74254376	-0.23193917	-0.1479816	0.12454676	-8.56	-0.112352744	0.19617492
1461	0.4331063	-0.74934566	-0.23260349	-0.14114353	0.123863004	-8.56	-0.11322467	0.19677001
1462	0.42994237	-0.7560614	-0.23327497	-0.13430159	0.12322689	-8.56	-0.11409374	0.1973615
1463	0.42666286	-0.7626902	-0.23395365	-0.12745692	0.12263858	-8.56	-0.11495986	0.19794929
1464	0.4232684	-0.7692314	-0.2346396	-0.120610684	0.12209824	-8.56	-0.11582301	0.19853322
1465	0.4197597	-0.7756845	-0.23533286	-0.11376409	0.121606	-8.56	-0.11668315	0.19911325
1466	0.4161374	-0.7820488	-0.23603351	-0.10691836	0.12116201	-8.56	-0.117540255	0.19968921
1467	0.41240227	-0.7883239	-0.2367416	-0.10007472	0.12076641	-8.56	-0.1183943	0.2002611
1468	0.40855506	-0.7945091	-0.2374572	-0.09323442	0.12041931	-8.56	-0.11924527	0.20082879
1469	0.4045966	-0.8006039	-0.2381804	-0.08639873	0.12012083	-8.56	-0.12009312	0.20139226
1470	0.40052772	-0.80660796	-0.23891126	-0.07956893	0.11987107	-8.55	-0.12093787	0.20195147
1471	0.39634922	-0.8125206	-0.23964985	-0.07274634	0.11967014	-8.55	-0.12177949	0.20250632
1472	0.39206207	-0.81834155	-0.24039625	-0.065932274	0.119518116	-8.55	-0.12261798	0.20305686
1473	0.38766712	-0.82407033	-0.24115057	-0.05912806	0.11941508	-8.55	-0.12345334	0.20360301
1474	0.38316533	-0.8297065	-0.24191289	-0.052335054	0.11936112	-8.55	-0.12428559	0.2041448
1475	0.37855765	-0.8352497	-0.24268329	-0.04555462	0.119356275	-8.55	-0.12511475	0.20468217
1476	0.37384507	-0.8406997	-0.24346189	-0.038788125	0.11940061	-8.55	-0.1259408	0.20521517
1477	0.36902857	-0.8460559	-0.24424878	-0.032036975	0.11949418	-8.55	-0.12676379	0.20574377
1478	0.36410916	-0.8513183	-0.24504407	-0.025302568	0.119637005	-8.55	-0.12758376	0.20626804
1479	0.35908788	-0.8564864	-0.24584785	-0.018586308	0.119829126	-8.55	-0.1284007	0.20678793
1480	0.3539658	-0.86156	-0.24666025	-0.011889631	0.120070554	-8.55	-0.1292147	0.2073035
1481	0.34874398	-0.8665388	-0.24748139	-0.005213974	0.1203613	-8.54	-0.13002579	0.20781474
1482	0.34342358	-0.87142265	-0.24831137	0.0014392141	0.12070137	-8.54	-0.13083397	0.20832174
1483	0.33800566	-0.8762112	-0.24915032	0.00806847	0.12109075	-8.54	-0.13163933	0.20882449
1484	0.3324914	-0.88090444	-0.24999838	0.014672334	0.12152943	-8.54	-0.13244192	0.20932303
1485	0.32688195	-0.88550204	-0.25085565	0.021249315	0.12201738	-8.54	-0.13324182	0.20981742
1486	0.32117847	-0.89000386	-0.2517223	0.02779792	0.12255457	-8.54	-0.13403904	0.2103077
1487	0.31538215	-0.8944098	-0.25259846	0.03431665	0.123140946	-8.54	-0.13483371	0.2107939
1488	0.30949426	-0.89871967	-0.25348425	0.040804006	0.123776466	-8.54	-0.13562584	0.21127608
1489	0.30351594	-0.90293336	-0.25437984	0.04725846	0.124461055	-8.54	-0.13641557	0.21175428
1490	0.29744846	-0.90705085	-0.25528532	0.053678494	0.12519464	-8.54	-0.1372029	0.21222857
1491	0.29129303	-0.91107196	-0.2562009	0.060062587	0.12597714	-8.53	-0.13798802	0.21269895
1492	0.28505096	-0.9149967	-0.25712675	0.0664092	0.12680848	-8.53	-0.13877097	0.21316552
1493	0.2787235	-0.918825	-0.25806296	0.07271679	0.12768853	-8.53	-0.13955182	0.2136283
1494	0.27231193	-0.9225568	-0.2590097	0.07898379	0.12861721	-8.53	-0.1403307	0.21408738
1495	0.26581752	-0.9261922	-0.25996715	0.085208654	0.12959439	-8.53	-0.14110777	0.21454278
1496	0.25924167	-0.92973113	-0.2609355	0.091389865	0.13061994	-8.53	-0.14188303	0.21499456
1497	0.25258565	-0.9331736	-0.26191485	0.09752592	0.13169375	-8.53	-0.14265664	0.21544278
1498	0.24585083	-0.9365197	-0.26290545	0.10361535	0.13281566	-8.53	-0.14342865	0.2158875
1499	0.23903856	-0.9397694	-0.26390743	0.109656736	0.13398555	-8.53	-0.14419918	0.21632877
1500	0.2321502	-0.9429228	-0.264921	0.11564866	0.13520326	-8.53	-0.14496835	0.21676664
1501	0.22518715	-0.94597995	-0.26594636	0.12158975	0.13646862	-8.52	-0.14573614	0.2172012
1502	0.21815082	-0.94894093	-0.26698366	0.12747867	0.13778149	-8.52	-0.14650272	0.2176325
1503	0.21104263	-0.95180595	-0.2680331	0.13331412	0.1391417	-8.52	-0.14726813	0.21806064
1504	0.203864	-0.954575	-0.26909485	0.13909478	0.14054903	-8.52	-0.14803243	0.21848562
1505	0.19661634	-0.95724833	-0.27016914	0.14481944	0.14200336	-8.52	-0.14879565	0.21890758
1506	0.18930112	-0.95982593	-0.27125618	0.15048683	0.14350446	-8.52	-0.14955793	0.21932653
1507	0.18191975	-0.9623081	-0.27235612	0.15609574	0.14505213	-8.52	-0.15031932	0.21974258
1508	0.17447369	-0.96469486	-0.2734692	0.161645	0.14664617	-8.52	-0.15107985	0.22015578
1509	0.16696437	-0.9669865	-0.27459562	0.1671334	0.14828639	-8.52	-0.15183958	0.2205662
1510	0.15939325	-0.969183	-0.2757356	0.17255986	0.14997254	-8.52	-0.15259859	0.22097388
1511	0.1517618	-0.97128475	-0.2768893	0.17792325	0.15170443	-8.51	-0.15335692	0.22137892
1512	0.1440715	-0.9732919	-0.27805698	0.18322247	0.1534818	-8.51	-0.15411463	0.22178142
1513	0.13632385	-0.9752046	-0.27923885	0.18845649	0.15530443	-8.51	-0.15487173	0.22218141
1514	0.12852034	-0.9770232	-0.28043512	0.19362424	0.1571721	-8.51	-0.15562832	0.22257899
1515	0.12066249	-0.9787479	-0.281646	0.19872472	0.15908457	-8.51	-0.15638442	0.22297424
1516	0.112751804	-0.980379	-0.28287178	0.20375693	0.16104163	-8.51	-0.15714009	0.22336724
1517	0.10478984	-0.9819168	-0.2841126	0.2087199	0.16304304	-8.51	-0.15789531	0.22375812
1518	0.096778125	-0.98336166	-0.28536874	0.21361266	0.16508858	-8.51	-0.15865019	0.2241469
1519	0.08871823	-0.9847138	-0.2866404	0.21843429	0.16717798	-8.51	-0.15940475	0.22453368
1520	0.08061172	-0.9859737	-0.28792784	0.22318386	0.16931099	-8.51	-0.160159	0.22491859
1521	0.072460175	-0.9871416	-0.28923127	0.22786047	0.17148735	-8.5	-0.16091299	0.22530171
1522	0.06426517	-0.988218	-0.29055095	0.23246324	0.17370676	-8.5	-0.16166675	0.22568308
1523	0.056028277	-0.9892032	-0.29188707	0.2369913	0.17596893	-8.5	-0.16242036	0.22606282
1524	0.047751088	-0.99009764	-0.29323992	0.24144384	0.17827356	-8.5	-0.16317382	0.22644107
1525	0.03943519	-0.99090177	-0.29460973	0.24582003	0.18062031	-8.5	-0.1639272	0.22681789
1526	0.031082174	-0.99161595	-0.29599673	0.25011906	0.18300885	-8.5	-0.16468051	0.22719328
1527	0.02269364	-0.9922406	-0.29740116	0.25434017	0.18543883	-8.5	-0.16543382	0.22756742
1528	0.014271184	-0.9927762	-0.2988233	0.2584826	0.1879099	-8.5	-0.16618715	0.22794037
1529	0.005816403	-0.99322313	-0.30026335	0.2625456	0.19042167	-8.5	-0.16694057	0.22831216
1530	-0.0026690995	-0.9935819	-0.30172157	0.2665284	0.19297376	-8.5	-0.16769409	0.22868292
1531	-0.011183719	-0.9938529	-0.30319816	0.27043033	0.19556579	-8.49	-0.1684477	0.22905272
1532	-0.019725846	-0.9940366	-0.30469334	0.2742507	0.1981973	-8.49	-0.16920158	0.22942165
1533	-0.028293874	-0.99413353	-0.3062073	0.2779888	0.2008679	-8.49	-0.16995561	0.2297897
1534	-0.036886197	-0.9941441	-0.30774018	0.28164402	0.20357713	-8.49	-0.17070988	0.230157
1535	-0.045501206	-0.99406886	-0.30929217	0.28521568	0.20632453	-8.49	-0.17146441	0.23052357
1536	-0.054137293	-0.99390817	-0.3108634	0.28870317	0.20910962	-8.49	-0.17221922	0.23088951
1537	-0.06279285	-0.9936627	-0.31245402	0.29210588	0.21193191	-8.49	-0.17297435	0.23125488
1538	-0.071466275	-0.99333286	-0.3140641	0.2954232	0.21479091	-8.49	-0.17372982	0.23161967
1539	-0.08015595	-0.99291915	-0.31569374	0.2986546	0.21768609	-8.49	-0.17448564	0.231984
1540	-0.08886027	-0.99242216	-0.31734306	0.30179948	0.2206169	-8.49	-0.17524178	0.23234789
1541	-0.097577654	-0.9918424	-0.3190121	0.30485734	0.22358283	-8.49	-0.1759984	0.23271136
1542	-0.10630648	-0.9911804	-0.32070097	0.30782762	0.2265833	-8.48	-0.1767554	0.23307447
1543	-0.11504516	-0.99043673	-0.3224097	0.3107098	0.22961776	-8.48	-0.17751278	0.23343727
1544	-0.1237921	-0.989612	-0.3241383	0.3135034	0.2326856	-8.48	-0.17827067	0.23379979
1545	-0.13254571	-0.98870665	-0.3258869	0.31620798	0.23578623	-8.48	-0.17902902	0.23416205
1546	-0.14130439	-0.9877213	-0.3276555	0.31882298	0.23891905	-8.48	-0.17978784	0.23452403
1547	-0.15006655	-0.98665667	-0.32944414	0.321348	0.24208343	-8.48	-0.18054721	0.23488583
1548	-0.15883061	-0.98551315	-0.33125284	0.32378265	0.24527876	-8.48	-0.18130702	0.23524748
1549	-0.167595	-0.9842915	-0.33308166	0.32612643	0.24850437	-8.48	-0.18206747	0.23560894
1550	-0.17635813	-0.9829923	-0.33493063	0.32837898	0.25175965	-8.48	-0.1828285	0.23597023
1551	-0.18511845	-0.9816161	-0.33679977	0.33053988	0.25504386	-8.48	-0.1835901	0.23633139
1552	-0.19387436	-0.9801636	-0.33868906	0.33260882	0.25835642	-8.47	-0.18435235	0.23669238
1553	-0.20262432	-0.97863543	-0.34059852	0.33458537	0.2616966	-8.47	-0.18511525	0.2370533
1554	-0.21136676	-0.97703224	-0.3425282	0.33646926	0.2650637	-8.47	-0.18587884	0.2374141
1555	-0.22010015	-0.9753547	-0.34447804	0.3382601	0.26845706	-8.47	-0.18664315	0.23777476
1556	-0.22882292	-0.97360337	-0.34644806	0.33995765	0.27187592	-8.47	-0.18740815	0.23813531
1557	-0.23753354	-0.97177905	-0.3484383	0.34156156	0.2753196	-8.47	-0.18817393	0.2384957
1558	-0.24623047	-0.9698824	-0.35044864	0.34307155	0.27878734	-8.47	-0.1889405	0.23885597
1559	-0.2549122	-0.9679141	-0.35247913	0.34448737	0.28227842	-8.47	-0.18970792	0.23921607
1560	-0.2635772	-0.9658749	-0.3545297	0.34580874	0.2857921	-8.47	-0.19047621	0.23957604
1561	-0.27222392	-0.9637654	-0.35660037	0.34703544	0.28932762	-8.47	-0.19124535	0.23993579
1562	-0.2808509	-0.96158636	-0.35869104	0.3481673	0.29288423	-8.46	-0.19201536	0.24029535
1563	-0.2894566	-0.9593384	-0.36080167	0.34920415	0.29646114	-8.46	-0.19278629	0.24065465
1564	-0.29803956	-0.95702237	-0.36293224	0.3501459	0.30005756	-8.46	-0.19355813	0.2410137
1565	-0.30659825	-0.9546388	-0.36508265	0.35099253	0.30367276	-8.46	-0.19433086	0.24137247
1566	-0.3151312	-0.95218843	-0.36725286	0.35174394	0.30730593	-8.46	-0.19510452	0.24173093
1567	-0.32363695	-0.9496719	-0.36944282	0.3524002	0.31095627	-8.46	-0.19587906	0.24208906
1568	-0.33211407	-0.94709	-0.37165242	0.35296136	0.31462297	-8.46	-0.19665444	0.24244681
1569	-0.34056106	-0.94444335	-0.37388164	0.35342753	0.31830522	-8.46	-0.19743064	0.24280418
1570	-0.34897655	-0.9417326	-0.3761304	0.35379884	0.32200223	-8.46	-0.1982077	0.24316111
1571	-0.35735905	-0.93895835	-0.3783986	0.3540754	0.32571316	-8.46	-0.19898549	0.24351755
1572	-0.3657072	-0.93612134	-0.3806862	0.3542575	0.3294372	-8.45	-0.199764	0.24387352
1573	-0.3740196	-0.93322223	-0.38299307	0.35434532	0.33317348	-8.45	-0.20054321	0.24422891
1574	-0.38229483	-0.93026155	-0.38531917	0.35433915	0.33692122	-8.45	-0.20132303	0.24458371
1575	-0.39053154	-0.92724	-0.3876644	0.3542393	0.34067953	-8.45	-0.20210342	0.24493791
1576	-0.39872834	-0.9241582	-0.39002863	0.35404614	0.34444758	-8.45	-0.20288429	0.2452914
1577	-0.40688387	-0.9210168	-0.3924118	0.35375994	0.34822452	-8.45	-0.20366561	0.2456442
1578	-0.4149968	-0.9178164	-0.39481378	0.3533812	0.35200948	-8.45	-0.20444727	0.2459962
1579	-0.4230658	-0.9145576	-0.39723447	0.35291025	0.3558016	-8.45	-0.2052292	0.24634741
1580	-0.43108952	-0.911241	-0.39967376	0.3523476	0.35960004	-8.45	-0.2060113	0.2466977
1581	-0.43906665	-0.9078672	-0.40213153	0.35169372	0.3634039	-8.45	-0.20679355	0.24704708
1582	-0.4469959	-0.9044369	-0.40460765	0.3509491	0.36721227	-8.44	-0.2075758	0.24739547
1583	-0.454876	-0.90095055	-0.40710202	0.3501143	0.37102434	-8.44	-0.208358	0.2477428
1584	-0.46270564	-0.8974089	-0.40961447	0.3491898	0.3748392	-8.44	-0.20914002	0.24808903
1585	-0.47048354	-0.89381254	-0.41214487	0.34817624	0.37865594	-8.44	-0.20992176	0.24843413
1586	-0.47820845	-0.890162	-0.4146931	0.3470742	0.38247368	-8.44	-0.21070313	0.24877799
1587	-0.48587915	-0.8864579	-0.41725898	0.34588435	0.3862915	-8.44	-0.21148404	0.24912053
1588	-0.49349436	-0.8827009	-0.41984236	0.34460726	0.39010856	-8.44	-0.21226437	0.24946174
1589	-0.5010529	-0.87889165	-0.42244312	0.3432437	0.3939239	-8.44	-0.21304402	0.24980155
1590	-0.5085535	-0.8750306	-0.42506108	0.34179422	0.39773667	-8.44	-0.21382284	0.25013983
1591	-0.5159949	-0.8711184	-0.42769602	0.3402596	0.40154588	-8.44	-0.21460077	0.25047657
1592	-0.523376	-0.86715573	-0.43034783	0.3386406	0.4053507	-8.43	-0.21537766	0.25081167
1593	-0.53069556	-0.86314315	-0.4330163	0.3369379	0.40915012	-8.43	-0.21615338	0.25114504
1594	-0.5379523	-0.8590812	-0.43570122	0.3351523	0.4129433	-8.43	-0.21692781	0.25147662
1595	-0.5451451	-0.8549705	-0.43840244	0.3332846	0.4167293	-8.43	-0.21770081	0.2518063
1596	-0.5522728	-0.8508117	-0.44111976	0.33133557	0.4205072	-8.43	-0.21847232	0.25213403
1597	-0.5593342	-0.8466053	-0.44385293	0.32930607	0.424276	-8.43	-0.21924207	0.25245968
1598	-0.56632817	-0.842352	-0.44660178	0.3271969	0.42803484	-8.43	-0.22001004	0.2527832
1599	-0.5732536	-0.8380522	-0.44936603	0.32500896	0.43178278	-8.43	-0.22077599	0.2531045
1600	-0.58010924	-0.8337067	-0.45214555	0.3227431	0.43551886	-8.43	-0.22153993	0.25342348
1601	-0.58689404	-0.829316	-0.45494002	0.32040015	0.43924215	-8.43	-0.22230156	0.25374
1602	-0.5936068	-0.8248807	-0.45774925	0.31798106	0.44295168	-8.43	-0.2230608	0.25405404
1603	-0.60024655	-0.82040143	-0.460573	0.3154867	0.44664657	-8.42	-0.22381754	0.2543654
1604	-0.60681206	-0.81587875	-0.46341097	0.31291798	0.4503258	-8.42	-0.22457162	0.25467408
1605	-0.6133023	-0.8113132	-0.46626297	0.31027582	0.45398846	-8.42	-0.22532284	0.25497985
1606	-0.6197161	-0.8067056	-0.4691287	0.3075612	0.45763358	-8.42	-0.22607112	0.2552827
1607	-0.6260524	-0.8020563	-0.47200793	0.304775	0.46126023	-8.42	-0.2268163	0.25558245
1608	-0.63231003	-0.7973661	-0.47490034	0.3019182	0.46486744	-8.42	-0.22755817	0.25587904
1609	-0.638488	-0.79263556	-0.4778057	0.29899177	0.46845424	-8.42	-0.22829664	0.2561723
1610	-0.6445852	-0.7878652	-0.48072368	0.2959967	0.47201967	-8.42	-0.22903156	0.2564621
1611	-0.6506007	-0.7830557	-0.48365402	0.2929339	0.4755628	-8.42	-0.22976275	0.25674838
1612	-0.6565334	-0.7782076	-0.48659635	0.28980446	0.47908264	-8.42	-0.23049006	0.2570309
1613	-0.66238236	-0.7733214	-0.48955038	0.28660932	0.48257825	-8.41	-0.2312133	0.25730962
1614	-0.66814667	-0.7683976	-0.49251574	0.28334945	0.48604864	-8.41	-0.23193236	0.25758433
1615	-0.6738253	-0.7634368	-0.4954921	0.28002593	0.48949283	-8.41	-0.23264709	0.2578549
1616	-0.67941743	-0.7584394	-0.49847907	0.27663973	0.49290988	-8.41	-0.23335728	0.25812122
1617	-0.68492216	-0.7534059	-0.5014762	0.2731919	0.4962988	-8.41	-0.23406272	0.25838313
1618	-0.6903386	-0.74833685	-0.5044833	0.26968348	0.4996586	-8.41	-0.23476331	0.25864044
1619	-0.69566596	-0.74323255	-0.5074997	0.26611552	0.5029884	-8.41	-0.23545885	0.25889304
1620	-0.7009035	-0.7380935	-0.51052517	0.26248908	0.50628716	-8.41	-0.23614922	0.25914076
1621	-0.70605046	-0.7329201	-0.5135592	0.25880522	0.509554	-8.41	-0.23683412	0.25938344
1622	-0.71110624	-0.72771287	-0.51660144	0.255065	0.512788	-8.41	-0.23751354	0.259621
1623	-0.7160701	-0.7224721	-0.5196513	0.25126955	0.5159883	-8.4	-0.23818712	0.25985327
1624	-0.72094154	-0.71719813	-0.5227084	0.24741994	0.519154	-8.4	-0.23885484	0.2600801
1625	-0.7257199	-0.7118915	-0.52577233	0.24351726	0.5222842	-8.4	-0.23951645	0.26030138
1626	-0.7304048	-0.7065524	-0.5288425	0.2395626	0.52537805	-8.4	-0.24017176	0.26051694
1627	-0.73499566	-0.70118123	-0.53191847	0.2355571	0.52843475	-8.4	-0.24082069	0.2607267
1628	-0.73949206	-0.69577837	-0.5349997	0.23150186	0.5314535	-8.4	-0.24146298	0.26093054
1629	-0.7438937	-0.69034415	-0.5380857	0.22739802	0.5344334	-8.4	-0.24209842	0.2611283
1630	-0.74820006	-0.6848788	-0.541176	0.22324671	0.5373737	-8.4	-0.24272689	0.26131988
1631	-0.75241095	-0.67938274	-0.54427004	0.21904907	0.5402737	-8.4	-0.24334817	0.2615052
1632	-0.756526	-0.6738562	-0.5473673	0.21480624	0.54313254	-8.4	-0.24396217	0.26168412
1633	-0.76054496	-0.66829956	-0.55046725	0.21051937	0.5459495	-8.39	-0.24456859	0.2618566
1634	-0.76446766	-0.662713	-0.5535695	0.20618963	0.5487239	-8.39	-0.2451673	0.26202244
1635	-0.76829386	-0.65709686	-0.55667335	0.20181817	0.55145496	-8.39	-0.24575815	0.26218167
1636	-0.77202344	-0.6514514	-0.5597784	0.19740614	0.554142	-8.39	-0.24634102	0.26233414
1637	-0.7756562	-0.6457769	-0.56288415	0.1929547	0.5567844	-8.39	-0.24691565	0.26247978
1638	-0.7791922	-0.6400736	-0.56599003	0.18846503	0.5593815	-8.39	-0.24748185	0.26261854
1639	-0.7826313	-0.6343418	-0.5690955	0.18393831	0.5619326	-8.39	-0.24803953	0.26275033
1640	-0.7859734	-0.62858164	-0.5722001	0.17937571	0.56443715	-8.39	-0.24858847	0.26287505
1641	-0.78921866	-0.6227935	-0.5753034	0.17477839	0.5668946	-8.39	-0.24912849	0.26299274
1642	-0.792367	-0.6169775	-0.5784047	0.17014757	0.5693043	-8.39	-0.24965945	0.2631033
1643	-0.79541844	-0.611134	-0.58150357	0.16548444	0.57166564	-8.38	-0.25018117	0.2632067
1644	-0.79837316	-0.6052631	-0.5845995	0.16079019	0.5739782	-8.38	-0.25069347	0.26330286
1645	-0.8012313	-0.5993651	-0.58769196	0.15606605	0.5762414	-8.38	-0.2511962	0.26339182
1646	-0.803993	-0.59344023	-0.5907804	0.15131322	0.5784547	-8.38	-0.25168914	0.2634735
1647	-0.8066583	-0.5874886	-0.59386426	0.1465329	0.58061755	-8.38	-0.25217214	0.2635479
1648	-0.80922765	-0.58151054	-0.596943	0.1417263	0.58272964	-8.38	-0.25264508	0.26361498
1649	-0.8117011	-0.5755062	-0.6000162	0.13689466	0.58479035	-8.38	-0.25310767	0.2636748
1650	-0.814079	-0.56947577	-0.60308313	0.13203917	0.58679926	-8.38	-0.2535599	0.26372722
1651	-0.81636155	-0.5634195	-0.6061434	0.12716107	0.588756	-8.38	-0.25400147	0.2637724
1652	-0.81854916	-0.5573375	-0.60919636	0.12226158	0.5906601	-8.38	-0.2544323	0.2638102
1653	-0.8206421	-0.5512301	-0.61224157	0.11734191	0.5925112	-8.38	-0.25485212	0.2638407
1654	-0.8226408	-0.54509735	-0.61527836	0.1124033	0.5943088	-8.37	-0.25526088	0.2638639
1655	-0.82454556	-0.5389395	-0.6183062	0.107446976	0.5960526	-8.37	-0.25565833	0.26387984
1656	-0.8263568	-0.5327567	-0.6213246	0.10247417	0.5977422	-8.37	-0.25604433	0.2638885
1657	-0.8280751	-0.52654916	-0.62433296	0.09748611	0.59937733	-8.37	-0.25641876	0.2638899
1658	-0.82970077	-0.52031714	-0.6273307	0.092484035	0.60095763	-8.37	-0.2567814	0.26388416
1659	-0.8312343	-0.5140608	-0.6303174	0.08746918	0.60248274	-8.37	-0.2571321	0.26387122
1660	-0.83267623	-0.50778043	-0.6332923	0.082442805	0.6039524	-8.37	-0.2574708	0.2638512
1661	-0.8340271	-0.5014763	-0.6362549	0.077406116	0.60536635	-8.37	-0.25779715	0.2638241
1662	-0.83528745	-0.49514863	-0.63920474	0.07236033	0.60672426	-8.37	-0.25811127	0.26379
1663	-0.83645785	-0.48879772	-0.64214116	0.06730667	0.6080259	-8.37	-0.25841284	0.2637489
1664	-0.8375389	-0.4824239	-0.64506364	0.06224631	0.60927105	-8.36	-0.2587018	0.26370096
1665	-0.83853126	-0.47602743	-0.64797163	0.05718044	0.61045945	-8.36	-0.2589781	0.26364616
1666	-0.83943546	-0.46960872	-0.65086454	0.052110218	0.61159086	-8.36	-0.25924152	0.2635846
1667	-0.84025216	-0.46316805	-0.65374184	0.047036804	0.6126652	-8.36	-0.259492	0.26351637
1668	-0.840982	-0.4567058	-0.6566029	0.04196135	0.61368215	-8.36	-0.25972944	0.26344144
1669	-0.84162575	-0.45022234	-0.6594472	0.036884986	0.61464167	-8.36	-0.2599537	0.26336002
1670	-0.842184	-0.44371808	-0.6622742	0.03180884	0.6155435	-8.36	-0.26016477	0.26327205
1671	-0.84265745	-0.4371934	-0.6650832	0.026734026	0.61638755	-8.36	-0.26036254	0.26317775
1672	-0.8430467	-0.43064868	-0.6678738	0.021661643	0.6171737	-8.36	-0.2605468	0.26307705
1673	-0.8433526	-0.42408437	-0.67064536	0.016592788	0.61790174	-8.36	-0.26071757	0.26297015
1674	-0.84357584	-0.41750082	-0.6733973	0.01152855	0.6185717	-8.35	-0.26087475	0.26285708
1675	-0.8437171	-0.41089857	-0.67612904	0.0064699985	0.6191834	-8.35	-0.26101825	0.2627379
1676	-0.8437771	-0.40427798	-0.67884004	0.0014182094	0.6197369	-8.35	-0.261148	0.26261273
1677	-0.84375674	-0.3976395	-0.68152976	-0.0036257685	0.62023205	-8.35	-0.26126394	0.26248163
1678	-0.8436566	-0.39098367	-0.68419755	-0.008660883	0.6206688	-8.35	-0.26136598	0.2623447
1679	-0.8434776	-0.3843109	-0.686843	-0.013686087	0.6210472	-8.35	-0.26145405	0.26220205
1680	-0.8432205	-0.37762168	-0.68946534	-0.018700344	0.62136716	-8.35	-0.2615281	0.26205373
1681	-0.842886	-0.37091652	-0.69206417	-0.023702625	0.6216287	-8.35	-0.2615881	0.2618999
1682	-0.842475	-0.36419588	-0.6946389	-0.028691908	0.62183183	-8.35	-0.26163396	0.26174054
1683	-0.84198827	-0.35746035	-0.697189	-0.03366718	0.6219766	-8.35	-0.26166564	0.26157585
1684	-0.8414267	-0.35071036	-0.69971377	-0.038627416	0.6220631	-8.34	-0.261683	0.26140586
1685	-0.8407911	-0.3439465	-0.7022128	-0.043571614	0.6220913	-8.34	-0.26168615	0.26123068
1686	-0.8400823	-0.33716923	-0.70468545	-0.04849878	0.6220613	-8.34	-0.26167488	0.26105043
1687	-0.8393011	-0.33037916	-0.70713127	-0.053407922	0.6219733	-8.34	-0.26164922	0.26086518
1688	-0.8384485	-0.3235768	-0.7095496	-0.058298048	0.6218273	-8.34	-0.26160914	0.26067504
1689	-0.83752537	-0.31676272	-0.71193993	-0.06316817	0.62162346	-8.34	-0.26155454	0.2604801
1690	-0.8365325	-0.30993745	-0.71430176	-0.06801731	0.6213619	-8.34	-0.26148543	0.2602805
1691	-0.83547086	-0.30310157	-0.7166345	-0.07284448	0.62104285	-8.34	-0.2614017	0.26007628
1692	-0.83434135	-0.29625568	-0.71893764	-0.07764873	0.6206664	-8.34	-0.2613034	0.25986758
1693	-0.83314496	-0.28940037	-0.72121066	-0.082429074	0.6202328	-8.34	-0.26119044	0.25965446
1694	-0.83188254	-0.28253627	-0.723453	-0.08718456	0.6197423	-8.33	-0.2610628	0.25943708
1695	-0.830555	-0.27566394	-0.72566414	-0.09191426	0.619195	-8.33	-0.26092046	0.2592155
1696	-0.8291635	-0.2687841	-0.7278436	-0.09661727	0.61859125	-8.33	-0.2607634	0.25898993
1697	-0.8277087	-0.26189733	-0.7299908	-0.10129271	0.61793125	-8.33	-0.26059166	0.25876024
1698	-0.82619184	-0.25500432	-0.73210526	-0.10593975	0.6172153	-8.33	-0.26040518	0.25852677
1699	-0.82461375	-0.24810572	-0.73418653	-0.11055762	0.61644363	-8.33	-0.26020402	0.2582895
1700	-0.82297546	-0.24120222	-0.73623395	-0.11514555	0.6156166	-8.33	-0.25998813	0.2580485
1701	-0.821278	-0.23429449	-0.73824716	-0.1197028	0.61473453	-8.33	-0.25975758	0.25780395
1702	-0.8195223	-0.2273832	-0.7402256	-0.124228664	0.6137977	-8.33	-0.25951242	0.2575559
1703	-0.8177095	-0.22046907	-0.7421688	-0.12872247	0.6128065	-8.33	-0.25925264	0.25730443
1704	-0.81584066	-0.21355282	-0.74407625	-0.13318358	0.6117612	-8.32	-0.25897843	0.25704968
1705	-0.8139168	-0.20663512	-0.7459475	-0.13761139	0.61066234	-8.32	-0.2586897	0.2567917
1706	-0.811939	-0.19971672	-0.747782	-0.14200528	0.6095101	-8.32	-0.25838655	0.25653067
1707	-0.8099085	-0.19279833	-0.74957937	-0.14636472	0.60830504	-8.32	-0.2580692	0.2562666
1708	-0.80782634	-0.18588068	-0.7513391	-0.15068913	0.6070475	-8.32	-0.25773755	0.25599962
1709	-0.80569375	-0.1789645	-0.7530607	-0.154978	0.605738	-8.32	-0.25739178	0.25572985
1710	-0.8035118	-0.17205057	-0.75474375	-0.15923084	0.6043768	-8.32	-0.25703204	0.25545734
1711	-0.8012817	-0.16513962	-0.75638777	-0.1634472	0.6029645	-8.32	-0.25665835	0.25518224
1712	-0.7990046	-0.15823245	-0.75799245	-0.1676266	0.6015015	-8.32	-0.25627095	0.2549046
1713	-0.79668176	-0.15132987	-0.75955737	-0.17176862	0.59998834	-8.32	-0.25586987	0.25462458
1714	-0.7943144	-0.14443271	-0.7610821	-0.17587285	0.5984255	-8.32	-0.25545532	0.25434223
1715	-0.7919037	-0.13754179	-0.7625663	-0.1799389	0.5968135	-8.31	-0.25502744	0.25405765
1716	-0.7894508	-0.13065793	-0.7640098	-0.1839664	0.5951528	-8.31	-0.2545864	0.25377098
1717	-0.7869571	-0.12378202	-0.76541215	-0.187955	0.59344393	-8.31	-0.25413245	0.25348228
1718	-0.78442377	-0.11691492	-0.76677305	-0.19190437	0.5916875	-8.31	-0.25366575	0.25319165
1719	-0.78185207	-0.11005752	-0.76809233	-0.19581418	0.58988404	-8.31	-0.2531864	0.25289926
1720	-0.77924323	-0.1032107	-0.76936966	-0.19968417	0.5880341	-8.31	-0.2526947	0.25260508
1721	-0.77659845	-0.09637539	-0.77060485	-0.20351405	0.58613825	-8.31	-0.25219092	0.25230935
1722	-0.77391905	-0.08955249	-0.77179766	-0.20730357	0.58419704	-8.31	-0.25167513	0.25201198
1723	-0.77120614	-0.082742944	-0.7729479	-0.2110525	0.5822111	-8.31	-0.2511477	0.25171322
1724	-0.76846105	-0.07594768	-0.7740554	-0.21476062	0.5801809	-8.31	-0.2506088	0.25141305
1725	-0.76568484	-0.069167666	-0.77512	-0.21842769	0.5781071	-8.3	-0.2500586	0.25111157
1726	-0.7628789	-0.06240387	-0.7761416	-0.22205354	0.5759904	-8.3	-0.2494975	0.25080886
1727	-0.7600443	-0.05565727	-0.7771199	-0.225638	0.57383126	-8.3	-0.24892564	0.25050503
1728	-0.7571822	-0.048928853	-0.7780549	-0.22918089	0.5716304	-8.3	-0.24834327	0.2502001
1729	-0.75429386	-0.04221961	-0.7789465	-0.23268208	0.56938845	-8.3	-0.24775071	0.24989413
1730	-0.75138044	-0.035530537	-0.7797946	-0.23614144	0.56710607	-8.3	-0.24714819	0.24958721
1731	-0.7484432	-0.028862648	-0.78059906	-0.23955885	0.564784	-8.3	-0.24653597	0.24927944
1732	-0.7454831	-0.02221696	-0.7813599	-0.24293421	0.5624228	-8.3	-0.24591427	0.24897079
1733	-0.7425015	-0.015594502	-0.782077	-0.24626744	0.56002325	-8.3	-0.24528345	0.24866141
1734	-0.73949945	-0.008996306	-0.7827504	-0.24955845	0.557586	-8.3	-0.24464373	0.2483513
1735	-0.73647815	-0.002423418	-0.7833801	-0.25280717	0.5551118	-8.29	-0.24399538	0.24804051
1736	-0.73343873	0.0041231057	-0.783966	-0.25601354	0.5526014	-8.29	-0.24333873	0.24772915
1737	-0.7303823	0.010642207	-0.7845081	-0.2591775	0.55005556	-8.29	-0.24267402	0.2474172
1738	-0.7273101	0.01713282	-0.7850065	-0.2622991	0.5474749	-8.29	-0.24200158	0.24710467
1739	-0.72422314	0.02359388	-0.78546125	-0.2653782	0.54486024	-8.29	-0.24132168	0.24679168
1740	-0.72112256	0.030024314	-0.7858723	-0.26841488	0.5422124	-8.29	-0.24063459	0.24647823
1741	-0.7180095	0.036423035	-0.78623974	-0.27140912	0.53953207	-8.29	-0.23994064	0.2461643
1742	-0.71488506	0.042788964	-0.78656363	-0.27436095	0.53682005	-8.29	-0.2392401	0.24585001
1743	-0.7117504	0.049121004	-0.7868441	-0.27727038	0.5340771	-8.29	-0.2385333	0.24553528
1744	-0.7086065	0.05541806	-0.7870811	-0.28013742	0.53130406	-8.29	-0.23782058	0.24522018
1745	-0.7054546	0.061679035	-0.78727496	-0.28296217	0.52850175	-8.28	-0.2371022	0.24490476
1746	-0.70229566	0.06790281	-0.7874255	-0.2857447	0.52567095	-8.28	-0.23637843	0.24458894
1747	-0.69913083	0.07408828	-0.78753304	-0.28848505	0.5228125	-8.28	-0.23564963	0.24427283
1748	-0.69596124	0.08023433	-0.78759766	-0.29118332	0.51992726	-8.28	-0.23491614	0.24395631
1749	-0.6927878	0.08633983	-0.7876194	-0.2938396	0.51701605	-8.28	-0.23417819	0.24363948
1750	-0.6896118	0.09240367	-0.7875985	-0.29645398	0.5140797	-8.28	-0.23343618	0.2433223
1751	-0.6864341	0.09842473	-0.787535	-0.2990266	0.5111192	-8.28	-0.23269033	0.24300474
1752	-0.6832558	0.104401864	-0.78742915	-0.30155754	0.50813526	-8.28	-0.23194107	0.24268682
1753	-0.68007797	0.11033394	-0.7872811	-0.30404696	0.5051288	-8.28	-0.23118868	0.24236849
1754	-0.6769017	0.11621985	-0.78709096	-0.30649495	0.5021008	-8.28	-0.23043339	0.24204977
1755	-0.6737279	0.12205845	-0.786859	-0.3089017	0.49905205	-8.27	-0.2296756	0.24173056
1756	-0.6705578	0.12784864	-0.7865853	-0.31126735	0.4959835	-8.27	-0.22891566	0.24141093
1757	-0.66739225	0.13358933	-0.7862701	-0.31359202	0.49289605	-8.27	-0.2281538	0.24109073
1758	-0.66423243	0.1392795	-0.7859136	-0.31587595	0.48979056	-8.27	-0.22739041	0.24077004
1759	-0.6610792	0.14491816	-0.785516	-0.3181193	0.48666802	-8.27	-0.22662568	0.24044876
1760	-0.6579337	0.15050435	-0.78507763	-0.32032225	0.4835293	-8.27	-0.22585997	0.24012688
1761	-0.6547969	0.15603717	-0.7845985	-0.32248497	0.48037535	-8.27	-0.2250936	0.23980437
1762	-0.6516698	0.16151573	-0.784079	-0.32460767	0.47720706	-8.27	-0.22432673	0.23948123
1763	-0.64855343	0.16693921	-0.7835193	-0.32669058	0.47402543	-8.27	-0.22355977	0.23915738
1764	-0.6454487	0.17230682	-0.7829197	-0.32873392	0.47083136	-8.27	-0.22279282	0.23883279
1765	-0.64235663	0.17761783	-0.78228045	-0.33073786	0.46762583	-8.26	-0.22202626	0.23850745
1766	-0.63927823	0.18287152	-0.7816017	-0.33270267	0.46440974	-8.26	-0.22126028	0.23818131
1767	-0.6362145	0.18806723	-0.78088385	-0.3346286	0.46118405	-8.26	-0.22049513	0.2378544
1768	-0.63316643	0.19320431	-0.78012717	-0.33651587	0.45794976	-8.26	-0.21973109	0.23752664
1769	-0.63013494	0.1982822	-0.7793319	-0.33836475	0.4547078	-8.26	-0.21896835	0.23719805
1770	-0.6271211	0.20330031	-0.7784985	-0.34017548	0.4514591	-8.26	-0.21820712	0.23686859
1771	-0.6241258	0.20825806	-0.7776271	-0.34194836	0.44820467	-8.26	-0.21744771	0.23653826
1772	-0.62115	0.21315496	-0.7767182	-0.34368363	0.44494542	-8.26	-0.21669027	0.23620701
1773	-0.61819464	0.21799046	-0.77577204	-0.34538162	0.4416824	-8.26	-0.21593508	0.23587482
1774	-0.61526066	0.22276409	-0.7747891	-0.34704256	0.4384165	-8.26	-0.21518235	0.2355417
1775	-0.6123489	0.22747539	-0.7737696	-0.3486668	0.43514875	-8.26	-0.21443224	0.23520765
1776	-0.6094603	0.23212394	-0.7727141	-0.35025463	0.43188006	-8.25	-0.21368499	0.23487258
1777	-0.60659575	0.23670936	-0.77162284	-0.3518063	0.42861146	-8.25	-0.21294084	0.23453656
1778	-0.60375607	0.24123123	-0.7704963	-0.3533222	0.42534387	-8.25	-0.2121999	0.23419954
1779	-0.60094213	0.24568926	-0.76933485	-0.35480264	0.42207834	-8.25	-0.21146241	0.23386149
1780	-0.5981547	0.2500831	-0.7681389	-0.35624793	0.41881576	-8.25	-0.21072853	0.23352243
1781	-0.59539473	0.25441244	-0.76690894	-0.35765842	0.41555718	-8.25	-0.20999849	0.23318236
1782	-0.592663	0.25867704	-0.7656453	-0.35903442	0.4123035	-8.25	-0.20927243	0.23284127
1783	-0.5899602	0.26287663	-0.7643485	-0.3603763	0.40905577	-8.25	-0.20855054	0.23249911
1784	-0.58728725	0.26701102	-0.763019	-0.3616844	0.40581492	-8.25	-0.20783296	0.23215596
1785	-0.58464485	0.27108	-0.76165724	-0.36295912	0.4025819	-8.25	-0.20711987	0.23181178
1786	-0.5820338	0.2750834	-0.76026374	-0.36420077	0.3993577	-8.24	-0.20641144	0.23146659
1787	-0.5794549	0.27902108	-0.7588389	-0.36540976	0.39614326	-8.24	-0.20570783	0.23112035
1788	-0.5769088	0.28289297	-0.75738317	-0.36658645	0.3929395	-8.24	-0.20500918	0.23077314
1789	-0.57439625	0.28669888	-0.75589716	-0.36773124	0.38974738	-8.24	-0.20431569	0.2304249
1790	-0.5719181	0.29043883	-0.75438124	-0.3688445	0.38656783	-8.24	-0.20362744	0.23007567
1791	-0.5694748	0.2941127	-0.75283605	-0.36992663	0.38340178	-8.24	-0.20294459	0.2297255
1792	-0.5670672	0.29772052	-0.751262	-0.37097803	0.38025016	-8.24	-0.20226732	0.22937435
1793	-0.564696	0.30126232	-0.7496596	-0.3719991	0.37711382	-8.24	-0.20159571	0.22902228
1794	-0.56236184	0.30473807	-0.7480294	-0.37299028	0.37399372	-8.24	-0.20092992	0.2286693
1795	-0.5600653	0.30814788	-0.7463719	-0.37395194	0.37089077	-8.24	-0.2002701	0.22831541
1796	-0.55780715	0.31149182	-0.74468774	-0.3748845	0.3678058	-8.23	-0.19961634	0.22796074
1797	-0.55558795	0.31477004	-0.7429773	-0.3757883	0.36473975	-8.23	-0.19896874	0.2276052
1798	-0.5534083	0.31798264	-0.7412412	-0.37666377	0.3616935	-8.23	-0.19832745	0.22724888
1799	-0.5512689	0.3211298	-0.73948	-0.3775113	0.35866788	-8.23	-0.19769251	0.22689186
1800	-0.54917026	0.32421175	-0.7376942	-0.37833115	0.3556638	-8.23	-0.19706401	0.2265341
1801	-0.54711306	0.32722864	-0.73588437	-0.37912378	0.35268208	-8.23	-0.1964421	0.22617571
1802	-0.54509777	0.33018073	-0.7340511	-0.37988946	0.34972364	-8.23	-0.1958268	0.22581671
1803	-0.543125	0.33306828	-0.73219496	-0.38062853	0.34678924	-8.23	-0.1952182	0.22545718
1804	-0.54119503	0.3358916	-0.7303165	-0.38134137	0.3438798	-8.23	-0.19461629	0.22509716
1805	-0.5393085	0.33865097	-0.72841626	-0.38202822	0.3409961	-8.23	-0.1940212	0.22473663
1806	-0.53746575	0.3413467	-0.72649485	-0.38268948	0.338139	-8.22	-0.19343287	0.22437574
1807	-0.5356672	0.3439792	-0.72455287	-0.38332537	0.33530927	-8.22	-0.19285138	0.22401452
1808	-0.53391314	0.3465488	-0.72259086	-0.3839363	0.3325078	-8.22	-0.19227673	0.22365305
1809	-0.5322039	0.3490559	-0.72060937	-0.3845225	0.32973534	-8.22	-0.19170891	0.22329132
1810	-0.5305399	0.3515009	-0.7186091	-0.3850843	0.32699272	-8.22	-0.19114792	0.22292946
1811	-0.5289212	0.35388425	-0.7165905	-0.385622	0.32428074	-8.22	-0.19059375	0.22256751
1812	-0.5273481	0.35620645	-0.71455425	-0.38613588	0.32160017	-8.22	-0.19004631	0.22220558
1813	-0.5258208	0.35846794	-0.7125009	-0.3866262	0.3189518	-8.22	-0.18950564	0.22184367
1814	-0.5243393	0.36066923	-0.7104309	-0.38709334	0.3163364	-8.22	-0.1889716	0.2214819
1815	-0.52290374	0.36281088	-0.708345	-0.38753745	0.3137547	-8.22	-0.18844414	0.22112033
1816	-0.52151424	0.36489344	-0.7062436	-0.38795888	0.31120753	-8.21	-0.18792315	0.22075902
1817	-0.5201707	0.36691743	-0.7041272	-0.3883579	0.3086956	-8.21	-0.18740855	0.22039807
1818	-0.51887316	0.3688835	-0.7019965	-0.38873476	0.3062197	-8.21	-0.18690026	0.22003752
1819	-0.5176215	0.37079224	-0.69985193	-0.38908973	0.3037805	-8.21	-0.18639809	0.21967748
1820	-0.5164158	0.37264434	-0.697694	-0.38942307	0.30137876	-8.21	-0.18590197	0.219318
1821	-0.5152557	0.37444046	-0.6955233	-0.38973504	0.29901522	-8.21	-0.18541166	0.21895923
1822	-0.51414114	0.3761814	-0.6933403	-0.3900259	0.2966906	-8.21	-0.18492706	0.21860121
1823	-0.5130721	0.3778679	-0.69114554	-0.39029595	0.2944056	-8.21	-0.18444803	0.21824408
1824	-0.5120481	0.37950078	-0.6889395	-0.39054537	0.2921609	-8.21	-0.18397427	0.2178879
1825	-0.5110692	0.38108087	-0.6867227	-0.3907745	0.2899572	-8.21	-0.18350565	0.21753283
1826	-0.510135	0.3826091	-0.68449557	-0.3909835	0.28779513	-8.2	-0.18304196	0.21717896
1827	-0.5092452	0.38408637	-0.6822587	-0.39117268	0.2856753	-8.2	-0.182583	0.21682638
1828	-0.50839967	0.38551363	-0.68001264	-0.39134228	0.2835983	-8.2	-0.18212852	0.21647528
1829	-0.5075979	0.38689187	-0.67775774	-0.39149255	0.28156477	-8.2	-0.18167832	0.21612573
1830	-0.50683975	0.3882221	-0.67549455	-0.39162374	0.2795752	-8.2	-0.18123214	0.21577786
1831	-0.50612473	0.38950536	-0.6732236	-0.39173606	0.27763018	-8.2	-0.18078975	0.21543184
1832	-0.50545245	0.39074278	-0.6709453	-0.3918298	0.27573016	-8.2	-0.18035093	0.21508779
1833	-0.50482255	0.3919354	-0.66866016	-0.39190516	0.27387562	-8.2	-0.17991538	0.21474583
1834	-0.5042347	0.3930844	-0.66636866	-0.3919624	0.27206707	-8.2	-0.17948285	0.21440612
1835	-0.5036882	0.394191	-0.6640712	-0.39200175	0.2703049	-8.2	-0.17905304	0.2140688
1836	-0.5031828	0.39525634	-0.6617684	-0.39202347	0.2685895	-8.2	-0.17862578	0.21373405
1837	-0.502718	0.39628166	-0.65946054	-0.3920278	0.2669213	-8.19	-0.17820068	0.21340197
1838	-0.50229317	0.39726827	-0.65714824	-0.39201492	0.26530066	-8.19	-0.1777775	0.21307279
1839	-0.5019079	0.39821744	-0.6548318	-0.39198512	0.26372787	-8.19	-0.17735592	0.21274662
1840	-0.5015616	0.3991305	-0.65251184	-0.3919386	0.26220334	-8.19	-0.17693563	0.21242365
1841	-0.50125366	0.40000874	-0.6501887	-0.3918756	0.26072732	-8.19	-0.17651638	0.21210405
1842	-0.50098354	0.40085348	-0.64786285	-0.39179635	0.25930008	-8.19	-0.17609783	0.21178798
1843	-0.5007506	0.40166613	-0.64553475	-0.3917011	0.2579219	-8.19	-0.17567968	0.21147561
1844	-0.50055426	0.40244806	-0.64320487	-0.3915901	0.256593	-8.19	-0.17526165	0.21116711
1845	-0.50039387	0.40320063	-0.6408736	-0.3914635	0.25531358	-8.19	-0.17484334	0.21086268
1846	-0.5002687	0.40392527	-0.6385415	-0.39132157	0.25408387	-8.19	-0.17442453	0.2105625
1847	-0.5001781	0.40462342	-0.636209	-0.39116454	0.252904	-8.18	-0.17400485	0.21026671
1848	-0.5001214	0.40529647	-0.6338765	-0.39099264	0.25177413	-8.18	-0.173584	0.20997554
1849	-0.5000978	0.40594593	-0.63154453	-0.39080605	0.2506944	-8.18	-0.17316163	0.20968914
1850	-0.5001067	0.40657318	-0.62921345	-0.39060503	0.24966492	-8.18	-0.17273743	0.20940772
1851	-0.50014716	0.40717977	-0.62688386	-0.3903898	0.24868579	-8.18	-0.17231105	0.20913145
1852	-0.5002186	0.40776718	-0.62455606	-0.39016056	0.24775706	-8.18	-0.17188218	0.20886052
1853	-0.50032	0.40833688	-0.62223065	-0.38991755	0.24687882	-8.18	-0.17145051	0.20859513
1854	-0.5004508	0.40889043	-0.619908	-0.38966098	0.24605107	-8.18	-0.17101565	0.20833547
1855	-0.50061	0.40942925	-0.6175885	-0.3893911	0.24527387	-8.18	-0.1705773	0.20808169
1856	-0.5007968	0.40995494	-0.6152728	-0.38910806	0.24454717	-8.18	-0.17013511	0.20783404
1857	-0.5010104	0.4104689	-0.61296123	-0.3888121	0.243871	-8.17	-0.16968878	0.20759265
1858	-0.50124985	0.4109726	-0.61065423	-0.38850346	0.2432453	-8.17	-0.16923794	0.20735769
1859	-0.5015143	0.41146746	-0.60835224	-0.38818234	0.24267003	-8.17	-0.16878228	0.20712936
1860	-0.5018028	0.4119549	-0.60605586	-0.38784894	0.2421451	-8.17	-0.16832152	0.20690782
1861	-0.5021144	0.4124363	-0.60376537	-0.3875035	0.24167044	-8.17	-0.1678553	0.20669323
1862	-0.5024481	0.41291302	-0.6014813	-0.38714626	0.24124594	-8.17	-0.16738334	0.2064857
1863	-0.50280285	0.4133864	-0.5992041	-0.38677755	0.24087146	-8.17	-0.16690533	0.20628543
1864	-0.50317764	0.41385773	-0.59693426	-0.38639757	0.24054685	-8.17	-0.16642098	0.20609252
1865	-0.5035715	0.41432834	-0.59467214	-0.38600668	0.24027199	-8.17	-0.16593	0.20590715
1866	-0.5039832	0.41479945	-0.5924182	-0.38560516	0.24004664	-8.17	-0.1654321	0.2057294
1867	-0.5044117	0.41527236	-0.5901729	-0.38519335	0.23987064	-8.16	-0.16492698	0.20555942
1868	-0.5048559	0.4157482	-0.5879366	-0.38477165	0.23974378	-8.16	-0.16441444	0.20539732
1869	-0.50531447	0.4162283	-0.5857097	-0.38434035	0.23966582	-8.16	-0.16389407	0.2052432
1870	-0.5057864	0.41671374	-0.5834925	-0.38389987	0.23963651	-8.16	-0.16336572	0.20509712
1871	-0.5062705	0.41720578	-0.58128554	-0.3834506	0.23965561	-8.16	-0.16282907	0.20495927
1872	-0.50676566	0.4177055	-0.579089	-0.38299295	0.23972283	-8.16	-0.16228385	0.20482966
1873	-0.50727063	0.4182141	-0.5769032	-0.38252732	0.23983787	-8.16	-0.16172984	0.2047084
1874	-0.50778425	0.41873273	-0.57472867	-0.38205418	0.24000046	-8.16	-0.16116679	0.20459557
1875	-0.5083055	0.41926247	-0.57256556	-0.38157392	0.24021024	-8.16	-0.16059445	0.20449127
1876	-0.5088331	0.4198044	-0.5704142	-0.38108703	0.24046691	-8.16	-0.16001262	0.20439553
1877	-0.509366	0.42035958	-0.56827486	-0.380594	0.24077012	-8.15	-0.15942104	0.20430847
1878	-0.50990295	0.420929	-0.5661478	-0.38009527	0.24111949	-8.15	-0.15881951	0.20423007
1879	-0.510443	0.4215137	-0.5640334	-0.37959138	0.24151467	-8.15	-0.15820786	0.20416044
1880	-0.5109848	0.42211467	-0.5619318	-0.3790828	0.24195525	-8.15	-0.15758589	0.20409963
1881	-0.5115273	0.4227328	-0.5598433	-0.37857008	0.24244086	-8.15	-0.1569534	0.20404764
1882	-0.51206934	0.42336908	-0.5577681	-0.37805367	0.24297108	-8.15	-0.1563102	0.2040045
1883	-0.5126099	0.42402434	-0.55570644	-0.37753412	0.24354549	-8.15	-0.15565613	0.20397027
1884	-0.5131478	0.4246995	-0.55365855	-0.3770119	0.24416365	-8.15	-0.15499103	0.20394495
1885	-0.51368177	0.42539534	-0.5516246	-0.37648752	0.24482512	-8.15	-0.15431468	0.20392853
1886	-0.5142109	0.4261127	-0.54960483	-0.37596145	0.24552946	-8.15	-0.15362701	0.20392102
1887	-0.51473397	0.42685238	-0.5475994	-0.37543416	0.2462762	-8.14	-0.15292779	0.20392245
1888	-0.51524985	0.42761514	-0.54560846	-0.37490612	0.24706489	-8.14	-0.1522169	0.20393276
1889	-0.51575744	0.42840168	-0.5436322	-0.37437782	0.24789505	-8.14	-0.15149416	0.20395195
1890	-0.5162556	0.42921275	-0.5416708	-0.3738497	0.24876618	-8.14	-0.15075943	0.20398
1891	-0.51674336	0.43004903	-0.53972435	-0.37332222	0.24967782	-8.14	-0.15001263	0.2040169
1892	-0.5172194	0.43091115	-0.53779304	-0.37279582	0.25062948	-8.14	-0.14925352	0.20406254
1893	-0.51768285	0.43179977	-0.53587705	-0.372271	0.25162062	-8.14	-0.14848211	0.20411696
1894	-0.5181325	0.43271548	-0.5339764	-0.3717482	0.25265077	-8.14	-0.14769816	0.20418008
1895	-0.5185672	0.43365887	-0.53209126	-0.37122783	0.25371936	-8.14	-0.14690164	0.20425184
1896	-0.518986	0.4346305	-0.5302218	-0.3707103	0.25482592	-8.14	-0.14609234	0.20433219
1897	-0.5193877	0.43563092	-0.5283681	-0.3701961	0.2559699	-8.14	-0.14527023	0.20442106
1898	-0.51977134	0.43666062	-0.5265302	-0.36968565	0.25715077	-8.13	-0.14443517	0.20451838
1899	-0.5201357	0.4377201	-0.52470833	-0.3691793	0.25836796	-8.13	-0.14358707	0.20462406
1900	-0.5204798	0.43880978	-0.5229025	-0.36867753	0.25962093	-8.13	-0.14272583	0.204738
1901	-0.52080256	0.43993014	-0.52111274	-0.36818072	0.26090914	-8.13	-0.14185134	0.20486018
1902	-0.52110285	0.4410816	-0.5193392	-0.36768934	0.262232	-8.13	-0.14096357	0.20499048
1903	-0.52137977	0.44226453	-0.51758194	-0.36720377	0.26358896	-8.13	-0.1400624	0.20512877
1904	-0.52163213	0.44347933	-0.51584107	-0.3667244	0.26497948	-8.13	-0.13914776	0.20527498
1905	-0.52185893	0.4447263	-0.5141165	-0.3662517	0.26640293	-8.13	-0.1382196	0.20542902
1906	-0.52205926	0.4460058	-0.5124085	-0.36578605	0.26785877	-8.13	-0.13727787	0.20559075
1907	-0.522232	0.4473181	-0.5107169	-0.3653278	0.26934636	-8.13	-0.13632245	0.20576009
1908	-0.5223761	0.44866356	-0.5090419	-0.3648774	0.27086514	-8.12	-0.13535336	0.2059369
1909	-0.5224907	0.45004237	-0.5073835	-0.3644352	0.27241448	-8.12	-0.13437052	0.2061211
1910	-0.52257466	0.45145482	-0.5057417	-0.36400157	0.27399373	-8.12	-0.13337389	0.20631254
1911	-0.5226271	0.45290107	-0.5041165	-0.36357692	0.27560234	-8.12	-0.13236341	0.20651105
1912	-0.52264696	0.45438135	-0.502508	-0.36316162	0.27723965	-8.12	-0.13133912	0.20671658
1913	-0.5226333	0.4558958	-0.50091606	-0.362756	0.27890503	-8.12	-0.13030091	0.20692894
1914	-0.52258515	0.4574446	-0.49934086	-0.3623605	0.28059784	-8.12	-0.12924881	0.20714803
1915	-0.52250165	0.45902786	-0.4977823	-0.36197546	0.28231743	-8.12	-0.12818281	0.20737368
1916	-0.5223818	0.46064568	-0.4962404	-0.3616012	0.2840632	-8.12	-0.1271029	0.20760578
1917	-0.52222466	0.46229813	-0.49471518	-0.36123812	0.28583437	-8.12	-0.12600909	0.20784418
1918	-0.5220294	0.46398526	-0.49320662	-0.36088657	0.28763038	-8.11	-0.12490139	0.20808874
1919	-0.52179503	0.4657071	-0.4917147	-0.36054692	0.2894505	-8.11	-0.123779796	0.20833926
1920	-0.52152073	0.46746358	-0.49023935	-0.36021948	0.29129404	-8.11	-0.12264439	0.20859562
1921	-0.52120554	0.46925458	-0.4887806	-0.35990468	0.2931603	-8.11	-0.12149517	0.20885767
1922	-0.5208487	0.47107998	-0.4873384	-0.35960278	0.29504856	-8.11	-0.12033226	0.2091252
1923	-0.5204493	0.47293952	-0.48591268	-0.35931414	0.29695815	-8.11	-0.11915569	0.20939803
1924	-0.5200064	0.47483295	-0.48450336	-0.3590391	0.29888836	-8.11	-0.117965505	0.20967601
1925	-0.5195193	0.47675994	-0.4831104	-0.358778	0.3008384	-8.11	-0.11676188	0.2099589
1926	-0.51898724	0.4787201	-0.48173365	-0.35853112	0.30280766	-8.11	-0.11554484	0.2102465
1927	-0.5184093	0.480713	-0.48037305	-0.35829887	0.30479535	-8.11	-0.11431458	0.21053867
1928	-0.51778483	0.4827382	-0.47902846	-0.3580815	0.3068008	-8.1	-0.11307116	0.21083516
1929	-0.51711303	0.48479515	-0.47769976	-0.35787934	0.30882332	-8.1	-0.11181474	0.21113575
1930	-0.5163931	0.48688328	-0.47638682	-0.35769275	0.31086215	-8.1	-0.11054544	0.21144024
1931	-0.51562446	0.48900196	-0.47508946	-0.357522	0.31291664	-8.1	-0.109263465	0.2117484
1932	-0.51480633	0.4911505	-0.47380754	-0.35736746	0.31498608	-8.1	-0.10796895	0.21206002
1933	-0.51393807	0.4933282	-0.4725409	-0.35722935	0.3170698	-8.1	-0.10666206	0.2123749
1934	-0.513019	0.49553433	-0.4712893	-0.35710806	0.31916708	-8.1	-0.105343	0.21269278
1935	-0.5120485	0.49776804	-0.47005263	-0.35700387	0.32127726	-8.1	-0.10401194	0.21301346
1936	-0.51102585	0.5000285	-0.46883062	-0.35691708	0.3233997	-8.1	-0.102669075	0.21333665
1937	-0.5099505	0.50231475	-0.46762308	-0.35684797	0.32553363	-8.1	-0.10131464	0.21366216
1938	-0.5088219	0.5046259	-0.46642983	-0.35679686	0.32767847	-8.09	-0.09994884	0.21398973
1939	-0.5076394	0.506961	-0.4652506	-0.35676408	0.3298335	-8.09	-0.09857192	0.21431915
1940	-0.50640243	0.50931895	-0.46408516	-0.35674983	0.33199808	-8.09	-0.09718408	0.21465015
1941	-0.5051105	0.51169884	-0.46293324	-0.3567545	0.33417153	-8.09	-0.09578557	0.2149825
1942	-0.50376296	0.5140996	-0.46179464	-0.35677832	0.33635324	-8.09	-0.09437662	0.21531597
1943	-0.5023594	0.51652014	-0.460669	-0.35682163	0.33854252	-8.09	-0.092957474	0.21565032
1944	-0.50089926	0.51895934	-0.45955613	-0.35688466	0.34073877	-8.09	-0.09152839	0.21598531
1945	-0.4993821	0.5214161	-0.45845568	-0.3569677	0.3429413	-8.09	-0.090089604	0.21632068
1946	-0.49780738	0.5238893	-0.45736733	-0.35707104	0.34514952	-8.09	-0.08864138	0.21665624
1947	-0.4961747	0.5263776	-0.4562908	-0.35719502	0.34736276	-8.09	-0.08718403	0.2169917
1948	-0.4944836	0.5288799	-0.4552258	-0.35733983	0.3495804	-8.09	-0.08571778	0.21732682
1949	-0.49273363	0.5313948	-0.4541719	-0.3575058	0.35180184	-8.08	-0.08424295	0.21766138
1950	-0.4909244	0.533921	-0.4531288	-0.3576932	0.3540264	-8.08	-0.08275979	0.2179951
1951	-0.4890555	0.53645724	-0.45209622	-0.35790226	0.35625356	-8.08	-0.08126863	0.21832778
1952	-0.48712656	0.53900206	-0.45107374	-0.35813326	0.35848263	-8.08	-0.079769775	0.21865912
1953	-0.48513716	0.5415541	-0.45006096	-0.35838652	0.36071306	-8.08	-0.0782635	0.2189889
1954	-0.48308697	0.5441119	-0.44905758	-0.35866222	0.3629442	-8.08	-0.07675014	0.21931686
1955	-0.48097566	0.54667395	-0.44806316	-0.3589607	0.36517546	-8.08	-0.07523002	0.21964274
1956	-0.4788029	0.54923886	-0.44707736	-0.35928214	0.36740625	-8.08	-0.07370345	0.21996634
1957	-0.4765683	0.5518051	-0.44609976	-0.35962686	0.369636	-8.08	-0.07217077	0.22028735
1958	-0.47427163	0.55437106	-0.44512996	-0.3599951	0.3718641	-8.08	-0.07063231	0.22060555
1959	-0.4719126	0.55693525	-0.44416752	-0.36038712	0.37409	-8.07	-0.06908841	0.22092073
1960	-0.46949098	0.55949605	-0.44321206	-0.36080313	0.37631312	-8.07	-0.0675394	0.22123258
1961	-0.46700656	0.56205195	-0.44226313	-0.36124337	0.3785329	-8.07	-0.06598564	0.22154091
1962	-0.46445924	0.56460136	-0.44132027	-0.361708	0.38074878	-8.07	-0.064427465	0.2218455
1963	-0.46184888	0.56714255	-0.44038308	-0.3621971	0.38296026	-8.07	-0.06286524	0.22214606
1964	-0.4591754	0.5696739	-0.4394511	-0.3627108	0.38516673	-8.07	-0.06129933	0.22244237
1965	-0.45643875	0.5721938	-0.43852386	-0.36324915	0.38736776	-8.07	-0.059730045	0.22273421
1966	-0.4536389	0.57470053	-0.43760094	-0.36381215	0.3895628	-8.07	-0.058157742	0.22302133
1967	-0.45077592	0.5771924	-0.43668184	-0.3643998	0.3917513	-8.07	-0.05658276	0.22330353
1968	-0.44784987	0.57966775	-0.43576613	-0.36501196	0.39393282	-8.07	-0.05500548	0.22358054
1969	-0.4448608	0.58212477	-0.43485335	-0.36564863	0.39610684	-8.06	-0.05342623	0.22385211
1970	-0.4418088	0.58456177	-0.43394297	-0.36630958	0.3982729	-8.06	-0.05184533	0.22411808
1971	-0.43869406	0.58697695	-0.43303463	-0.3669947	0.40043053	-8.06	-0.050263185	0.22437817
1972	-0.43551672	0.5893686	-0.43212774	-0.3677038	0.40257925	-8.06	-0.04868008	0.22463211
1973	-0.4322769	0.5917349	-0.43122193	-0.3684366	0.4047186	-8.06	-0.04709639	0.22487976
1974	-0.42897484	0.594074	-0.4303167	-0.36919287	0.40684816	-8.06	-0.045512445	0.22512083
1975	-0.42561072	0.5963842	-0.42941153	-0.3699723	0.40896744	-8.06	-0.043928575	0.22535509
1976	-0.42218477	0.59866375	-0.42850596	-0.37077457	0.411076	-8.06	-0.042345107	0.2255823
1977	-0.41869724	0.6009107	-0.42759952	-0.37159932	0.41317347	-8.06	-0.040762372	0.22580224
1978	-0.4151484	0.60312337	-0.42669174	-0.37244615	0.41525936	-8.06	-0.039180707	0.22601469
1979	-0.41153848	0.6053	-0.4257821	-0.37331465	0.41733328	-8.05	-0.03760039	0.2262194
1980	-0.40786785	0.60743886	-0.4248702	-0.37420437	0.41939482	-8.05	-0.03602174	0.2264162
1981	-0.40413675	0.60953814	-0.42395544	-0.37511486	0.42144355	-8.05	-0.034445077	0.22660485
1982	-0.40034553	0.6115961	-0.42303738	-0.37604567	0.4234791	-8.05	-0.03287067	0.22678506
1983	-0.39649457	0.61361104	-0.42211553	-0.37699637	0.42550108	-8.05	-0.03129887	0.22695675
1984	-0.3925842	0.6155813	-0.4211894	-0.3779665	0.42750907	-8.05	-0.029729951	0.22711962
1985	-0.38861477	0.6175051	-0.4202585	-0.37895563	0.42950273	-8.05	-0.02816422	0.22727351
1986	-0.38458672	0.6193807	-0.41932234	-0.37996334	0.43148166	-8.05	-0.026602006	0.2274182
1987	-0.38050044	0.6212066	-0.41838044	-0.38098916	0.43344548	-8.05	-0.025043601	0.22755353
1988	-0.37635633	0.622981	-0.4174323	-0.38203275	0.43539384	-8.05	-0.023489302	0.2276793
1989	-0.37215486	0.62470233	-0.41647744	-0.38309368	0.4373264	-8.04	-0.02193945	0.2277953
1990	-0.36789647	0.6263689	-0.41551542	-0.3841715	0.43924275	-8.04	-0.020394344	0.2279014
1991	-0.3635816	0.6279791	-0.41454569	-0.38526583	0.44114262	-8.04	-0.018854272	0.22799744
1992	-0.35921073	0.6295313	-0.41356778	-0.38637623	0.4430256	-8.04	-0.01731956	0.2280832
1993	-0.3547844	0.63102394	-0.41258124	-0.38750234	0.4448914	-8.04	-0.015790522	0.22815852
1994	-0.35030305	0.6324554	-0.4115855	-0.38864377	0.44673964	-8.04	-0.01426745	0.22822326
1995	-0.34576723	0.6338241	-0.41058013	-0.3898001	0.44857004	-8.04	-0.0127506675	0.22827727
1996	-0.34117746	0.6351285	-0.40956458	-0.39097095	0.45038223	-8.04	-0.011240458	0.2283204
1997	-0.33653432	0.636367	-0.4085384	-0.39215592	0.45217595	-8.04	-0.00973714	0.2283525
1998	-0.3318383	0.63753814	-0.40750104	-0.39335462	0.45395085	-8.04	-0.008240998	0.22837342
[truncated: 28,520 more rows]
