# Supplementary material for: Highly sensitive in vivo detection of dynamic changes in enkephalins following acute stress in mice
Source: eLife. 2025 Jul 7;12:RP91609. doi: 10.7554/eLife.91609 (PMC12234004; doi:10.7554/eLife.91609)
Supplement: Figure 3—figure supplement 2—source data 1. [file elife-91609-fig3-figsupp2-data1.zip › Mikati_2025_Suppl_Figure4/supplfig4c.xlsx]

## Sheet: supplfig4c
	First exposure		2nd exposure
mouse ID	Before water avg z-score	After water avg z-score	Before water avg z-score	After water avg z-score
3290_first_water	-0.137638	0.815871	-0.053021	0.340349
3292_first_water	0.122361	1.08898	0.015523	0.248094
3293_first_water	-0.178599	-0.286697	-0.061559	-0.05889
3343_first_water	0.102726	1.41023	0.037495	0.187012
3345_first_water	0.011269	2.90589	0.138074	0.335585
