# Supplementary material for: Highly sensitive in vivo detection of dynamic changes in enkephalins following acute stress in mice
Source: eLife. 2025 Jul 7;12:RP91609. doi: 10.7554/eLife.91609 (PMC12234004; doi:10.7554/eLife.91609)
Supplement: Figure 3—figure supplement 2—source data 1. [file elife-91609-fig3-figsupp2-data1.zip › Mikati_2025_Suppl_Figure4/Note.txt]

Data for suppl fig4e was compiled from data in suppl fig 4b and main figure 3 for the same individual animals 
