# Supplementary material for: Highly sensitive in vivo detection of dynamic changes in enkephalins following acute stress in mice
Source: eLife. 2025 Jul 7;12:RP91609. doi: 10.7554/eLife.91609 (PMC12234004; doi:10.7554/eLife.91609)
Supplement: Figure 3—figure supplement 2—source data 1. [file elife-91609-fig3-figsupp2-data1.zip › Mikati_2025_Suppl_Figure4/supplfig4b&d_firstexposure.csv]

	3290_first_water	3292_first_water	3293_first_water	3343_first_water	3345_first_water	timestamps	avg	sem
0	-0.26267835	0.5722714	-0.7814611	0.5408359	0.04261504	-10.0	0.022316579	0.25485343
1	-0.2627336	0.576549	-0.7813311	0.5372039	0.04174377	-10.0	0.022286389	0.25492775
2	-0.2627698	0.58073694	-0.7811875	0.5335426	0.04084135	-10.0	0.022232719	0.2549923
3	-0.26278657	0.5848328	-0.7810305	0.5298528	0.039907727	-10.0	0.022155255	0.25504676
4	-0.26278353	0.5888342	-0.78086025	0.5261353	0.038942877	-10.0	0.02205373	0.25509083
5	-0.26276034	0.5927388	-0.78067714	0.5223911	0.037946783	-10.0	0.021927837	0.2551242
6	-0.26271668	0.5965442	-0.7804814	0.5186208	0.036919434	-9.99	0.021777268	0.2551466
7	-0.2626522	0.600248	-0.7802733	0.51482534	0.035860837	-9.99	0.021601731	0.25515762
8	-0.26256654	0.6038478	-0.78005314	0.5110057	0.03477102	-9.99	0.02140097	0.25515702
9	-0.2624595	0.6073413	-0.7798212	0.5071626	0.03365003	-9.99	0.021174636	0.25514445
10	-0.2623307	0.61072606	-0.77957785	0.503297	0.032497916	-9.99	0.020922476	0.25511962
11	-0.26217997	0.6139997	-0.77932334	0.4994097	0.031314764	-9.99	0.020644177	0.25508222
12	-0.26200703	0.61715996	-0.7790581	0.49550176	0.030100657	-9.99	0.02033945	0.25503188
13	-0.26181164	0.6202044	-0.7787824	0.49157402	0.0288557	-9.99	0.020008007	0.25496835
14	-0.2615936	0.6231307	-0.7784967	0.4876274	0.027580015	-9.99	0.019649558	0.25489122
15	-0.26135278	0.6259365	-0.7782013	0.48366287	0.026273737	-9.99	0.019263811	0.25480026
16	-0.2610889	0.6286195	-0.7778966	0.4796814	0.024937013	-9.98	0.018850483	0.25469518
17	-0.26080188	0.6311773	-0.77758306	0.475684	0.023570007	-9.98	0.01840927	0.25457552
18	-0.26049155	0.6336078	-0.777261	0.47167158	0.022172892	-9.98	0.017939942	0.25444114
19	-0.26015773	0.63590866	-0.7769309	0.46764526	0.020745855	-9.98	0.017442223	0.25429165
20	-0.25980034	0.63807774	-0.77659327	0.463606	0.019289097	-9.98	0.016915845	0.2541268
21	-0.2594193	0.640113	-0.77624834	0.45955485	0.017802825	-9.98	0.016360609	0.25394621
22	-0.25901443	0.64201236	-0.7758967	0.45549282	0.016287265	-9.98	0.015776258	0.25374973
23	-0.2585857	0.6437738	-0.77553886	0.451421	0.014742651	-9.98	0.015162577	0.25353703
24	-0.25813296	0.64539534	-0.7751751	0.4473404	0.013169234	-9.98	0.014519383	0.25330782
25	-0.25765625	0.64687514	-0.774806	0.44325212	0.011567277	-9.98	0.013846454	0.25306186
26	-0.25715542	0.6482113	-0.774432	0.43915722	0.009937057	-9.97	0.013143631	0.25279891
27	-0.25663045	0.64940196	-0.7740536	0.43505678	0.008278865	-9.97	0.012410716	0.25251868
28	-0.2560813	0.65044546	-0.7736711	0.43095192	0.006593005	-9.97	0.011647597	0.252221
29	-0.255508	0.65134007	-0.77328515	0.42684376	0.0048797927	-9.97	0.010854093	0.2519056
30	-0.25491053	0.6520841	-0.7728962	0.42273343	0.003139557	-9.97	0.010030079	0.25157225
31	-0.2542889	0.652676	-0.7725047	0.41862202	0.0013726391	-9.97	0.009175409	0.2512208
32	-0.2536432	0.65311414	-0.77211106	0.4145107	-0.00042060873	-9.97	0.008289991	0.25085095
33	-0.2529735	0.6533971	-0.7717159	0.4104006	-0.0022398226	-9.97	0.0073736967	0.25046262
34	-0.2522799	0.6535234	-0.7713195	0.4062929	-0.0040846276	-9.97	0.006426445	0.25005558
35	-0.2515625	0.6534916	-0.7709225	0.40218866	-0.0059546386	-9.97	0.00544813	0.24962966
36	-0.25082144	0.6533004	-0.7705253	0.39808914	-0.007849459	-9.96	0.0044386736	0.24918467
37	-0.25005692	0.65294856	-0.7701283	0.39399546	-0.0097686825	-9.96	0.0033980212	0.24872051
38	-0.24926908	0.65243477	-0.76973206	0.3899088	-0.011711894	-9.96	0.0023261074	0.24823706
39	-0.24845815	0.6517579	-0.769337	0.3858303	-0.013678664	-9.96	0.0012228799	0.24773413
40	-0.24762435	0.65091676	-0.7689435	0.38176122	-0.015668562	-9.96	8.831806e-05	0.24721162
41	-0.24676794	0.64991033	-0.76855206	0.37770274	-0.017681137	-9.96	-0.0010776132	0.24666947
42	-0.24588917	0.64873755	-0.7681631	0.37365606	-0.019715937	-9.96	-0.0022749188	0.2461075
43	-0.24498834	0.64739746	-0.7677771	0.36962244	-0.021772496	-9.96	-0.0035036013	0.24552576
44	-0.24406576	0.6458892	-0.7673943	0.3656031	-0.023850346	-9.96	-0.00476362	0.24492405
45	-0.24312176	0.644212	-0.7670153	0.36159924	-0.025949005	-9.96	-0.0060549565	0.24430244
46	-0.24215667	0.64236504	-0.7666404	0.35761216	-0.028067976	-9.95	-0.007377577	0.24366085
47	-0.24117087	0.64034754	-0.76627004	0.3536431	-0.030206745	-9.95	-0.008731408	0.24299926
48	-0.24016471	0.63815904	-0.76590466	0.3496933	-0.032364793	-9.95	-0.010116364	0.24231769
49	-0.23913863	0.6357988	-0.76554453	0.345764	-0.03454159	-9.95	-0.011532387	0.2416161
50	-0.23809302	0.6332664	-0.76519006	0.3418565	-0.036736593	-9.95	-0.012979356	0.24089454
51	-0.23702833	0.63056135	-0.76484174	0.33797207	-0.038949247	-9.95	-0.014457178	0.24015309
52	-0.23594497	0.6276832	-0.76449984	0.33411196	-0.041178998	-9.95	-0.01596573	0.23939176
53	-0.23484345	0.62463176	-0.76416475	0.33027747	-0.043425277	-9.95	-0.017504845	0.23861064
54	-0.2337242	0.62140673	-0.7638368	0.32646987	-0.045687504	-9.95	-0.019074382	0.23780987
55	-0.23258774	0.61800784	-0.7635164	0.32269046	-0.0479651	-9.95	-0.020674195	0.23698953
56	-0.2314346	0.61443496	-0.7632039	0.3189405	-0.05025746	-9.94	-0.022304103	0.23614973
57	-0.23026529	0.61068803	-0.7628997	0.3152213	-0.052563988	-9.94	-0.023963926	0.23529066
58	-0.22908038	0.60676706	-0.762604	0.31153414	-0.054884076	-9.94	-0.025653452	0.23441248
59	-0.22788046	0.60267204	-0.76231724	0.30788034	-0.057217106	-9.94	-0.027372489	0.23351537
60	-0.22666606	0.5984031	-0.7620397	0.30426118	-0.059562456	-9.94	-0.029120794	0.23259951
61	-0.22543779	0.5939604	-0.7617718	0.30067796	-0.061919495	-9.94	-0.030898144	0.2316652
62	-0.22419618	0.5893442	-0.76151377	0.297132	-0.06428759	-9.94	-0.03270427	0.23071262
63	-0.22294182	0.58455473	-0.761266	0.29362458	-0.06666608	-9.94	-0.034538917	0.22974205
64	-0.22167526	0.57959235	-0.7610287	0.290157	-0.069054335	-9.94	-0.036401797	0.2287538
65	-0.22039706	0.57445747	-0.7608023	0.2867306	-0.07145169	-9.94	-0.038292605	0.22774816
66	-0.21910779	0.56915057	-0.76058704	0.28334668	-0.07385747	-9.94	-0.040211014	0.22672549
67	-0.21780802	0.5636722	-0.76038325	0.2800065	-0.07627103	-9.93	-0.04215672	0.2256861
68	-0.21649832	0.55802286	-0.7601912	0.2767114	-0.07869166	-9.93	-0.044129383	0.22463039
69	-0.21517923	0.55220324	-0.7600112	0.27346268	-0.08111871	-9.93	-0.04612864	0.22355875
70	-0.21385136	0.54621404	-0.7598435	0.27026156	-0.08355148	-9.93	-0.048154153	0.22247161
71	-0.21251525	0.54005605	-0.7596885	0.26710936	-0.085989274	-9.93	-0.050205518	0.22136942
72	-0.2111715	0.53373003	-0.75954634	0.26400733	-0.088431396	-9.93	-0.052282374	0.22025265
73	-0.20982063	0.52723694	-0.7594174	0.2609567	-0.09087715	-9.93	-0.05438431	0.21912178
74	-0.20846322	0.52057767	-0.7593019	0.2579588	-0.09332582	-9.93	-0.056510895	0.21797734
75	-0.20709987	0.51375324	-0.75920016	0.2550148	-0.0957767	-9.93	-0.058661737	0.2168199
76	-0.20573114	0.50676465	-0.75911236	0.252126	-0.098229066	-9.93	-0.060836386	0.21564999
77	-0.2043576	0.49961305	-0.75903887	0.2492936	-0.1006822	-9.92	-0.0630344	0.21446826
78	-0.20297985	0.49229965	-0.75897986	0.24651882	-0.10313537	-9.92	-0.06525532	0.21327533
79	-0.20159847	0.4848256	-0.75893563	0.24380289	-0.10558785	-9.92	-0.06749869	0.21207185
80	-0.20021406	0.47719225	-0.7589064	0.24114703	-0.108038895	-9.92	-0.06976402	0.21085852
81	-0.19882722	0.4694009	-0.7588924	0.23855244	-0.11048777	-9.92	-0.07205082	0.20963605
82	-0.19743855	0.46145296	-0.75889397	0.23602033	-0.112933725	-9.92	-0.07435859	0.20840518
83	-0.19604869	0.4533499	-0.75891125	0.23355186	-0.115376025	-9.92	-0.076686844	0.20716675
84	-0.19465822	0.44509324	-0.7589445	0.23114817	-0.11781392	-9.92	-0.07903505	0.20592153
85	-0.19326778	0.4366846	-0.758994	0.22881034	-0.12024667	-9.92	-0.0814027	0.20467035
86	-0.19187799	0.4281257	-0.7590598	0.22653939	-0.12267353	-9.92	-0.083789244	0.20341414
87	-0.19048949	0.4194183	-0.7591421	0.22433631	-0.12509376	-9.91	-0.08619414	0.20215374
88	-0.1891029	0.41056424	-0.7592411	0.22220206	-0.1275066	-9.91	-0.08861686	0.20089014
89	-0.18771885	0.40156543	-0.7593569	0.22013752	-0.12991132	-9.91	-0.091056824	0.19962426
90	-0.186338	0.3924239	-0.75948966	0.21814358	-0.13230717	-9.91	-0.09351347	0.1983571
91	-0.184961	0.38314167	-0.7596393	0.21622103	-0.13469341	-9.91	-0.0959862	0.1970897
92	-0.18358849	0.37372088	-0.75980604	0.21437065	-0.1370693	-9.91	-0.09847446	0.19582313
93	-0.18222113	0.3641638	-0.75998986	0.2125932	-0.1394341	-9.91	-0.10097762	0.19455846
94	-0.18085955	0.35447264	-0.7601907	0.21088934	-0.14178708	-9.91	-0.10349508	0.19329675
95	-0.17950444	0.34464976	-0.76040876	0.20925975	-0.1441275	-9.91	-0.10602623	0.19203924
96	-0.17815645	0.33469763	-0.7606439	0.20770507	-0.14645465	-9.91	-0.10857046	0.19078705
97	-0.17681623	0.32461867	-0.7608961	0.20622586	-0.1487678	-9.9	-0.111127116	0.1895414
98	-0.17548443	0.31441548	-0.7611653	0.20482266	-0.15106624	-9.9	-0.11369558	0.18830355
99	-0.17416172	0.30409065	-0.7614515	0.20349602	-0.15334928	-9.9	-0.116275154	0.18707469
100	-0.17284869	0.2936468	-0.7617546	0.2022464	-0.15561621	-9.9	-0.11886525	0.18585618
101	-0.17154601	0.28308666	-0.7620745	0.20107426	-0.1578663	-9.9	-0.12146517	0.1846493
102	-0.1702543	0.272413	-0.76241106	0.19997999	-0.1600989	-9.9	-0.12407426	0.18345538
103	-0.16897419	0.26162854	-0.7627642	0.19896398	-0.16231327	-9.9	-0.12669183	0.18227577
104	-0.1677063	0.25073615	-0.7631338	0.19802658	-0.16450876	-9.9	-0.12931722	0.18111187
105	-0.16645126	0.23973873	-0.7635197	0.19716808	-0.16668467	-9.9	-0.13194975	0.17996505
106	-0.16520967	0.22863919	-0.76392174	0.1963888	-0.16884032	-9.9	-0.13458875	0.17883672
107	-0.16398214	0.21744047	-0.76433975	0.19568895	-0.17097503	-9.89	-0.1372335	0.17772833
108	-0.16276924	0.20614563	-0.7647734	0.19506879	-0.17308813	-9.89	-0.13988328	0.1766413
109	-0.16157159	0.19475771	-0.7652228	0.19452852	-0.17517896	-9.89	-0.14253742	0.17557707
110	-0.16038972	0.18327983	-0.7656874	0.19406828	-0.17724684	-9.89	-0.14519517	0.17453714
111	-0.1592242	0.17171513	-0.7661672	0.19368824	-0.17929111	-9.89	-0.14785583	0.17352295
112	-0.15807554	0.1600668	-0.7666619	0.1933885	-0.18131112	-9.89	-0.15051864	0.17253597
113	-0.15694427	0.14833808	-0.7671712	0.19316918	-0.18330619	-9.89	-0.1531829	0.17157765
114	-0.15583092	0.13653226	-0.7676949	0.1930303	-0.18527567	-9.89	-0.15584779	0.17064948
115	-0.15473595	0.124652624	-0.7682327	0.19297189	-0.18721893	-9.89	-0.15851262	0.16975288
116	-0.15365988	0.11270255	-0.76878434	0.19299395	-0.18913533	-9.89	-0.1611766	0.1688893
117	-0.15260315	0.1006854	-0.7693496	0.19309643	-0.19102418	-9.88	-0.16383901	0.16806017
118	-0.15156622	0.08860459	-0.769928	0.19327928	-0.19288488	-9.88	-0.16649905	0.16726685
119	-0.15054956	0.07646352	-0.7705194	0.19354238	-0.19471677	-9.88	-0.16915597	0.16651073
120	-0.1495536	0.06426563	-0.7711234	0.1938856	-0.19651923	-9.88	-0.171809	0.16579314
121	-0.14857875	0.05201436	-0.7717397	0.19430879	-0.1982916	-9.88	-0.1744574	0.1651154
122	-0.14762543	0.03971316	-0.772368	0.19481179	-0.20003328	-9.88	-0.17710035	0.16447872
123	-0.14669406	0.027365517	-0.77300787	0.19539441	-0.20174362	-9.88	-0.17973712	0.16388433
124	-0.14578503	0.014974918	-0.77365905	0.19605641	-0.20342202	-9.88	-0.18236694	0.16333339
125	-0.14489871	0.0025448657	-0.7743212	0.19679755	-0.20506787	-9.88	-0.18498906	0.162827
126	-0.14403547	-0.009921129	-0.77499396	0.19761756	-0.20668055	-9.88	-0.18760271	0.16236624
127	-0.1431957	-0.022419536	-0.775677	0.19851612	-0.20825951	-9.88	-0.19020714	0.16195206
128	-0.14237976	-0.034946825	-0.7763701	0.19949289	-0.20980412	-9.87	-0.1928016	0.16158538
129	-0.14158796	-0.047499456	-0.77707285	0.20054755	-0.21131384	-9.87	-0.1953853	0.16126707
130	-0.14082064	-0.060073864	-0.7777849	0.20167969	-0.21278809	-9.87	-0.19795756	0.16099784
131	-0.14007808	-0.07266648	-0.778506	0.20288892	-0.21422634	-9.87	-0.20051758	0.16077843
132	-0.1393606	-0.08527375	-0.7792358	0.20417482	-0.21562801	-9.87	-0.20306465	0.16060944
133	-0.13866849	-0.09789208	-0.7799739	0.20553693	-0.21699257	-9.87	-0.20559804	0.16049135
134	-0.13800198	-0.110517904	-0.7807202	0.20697476	-0.21831949	-9.87	-0.20811696	0.16042465
135	-0.13736133	-0.123147614	-0.7814741	0.20848784	-0.21960826	-9.87	-0.21062072	0.16040961
136	-0.13674676	-0.13577764	-0.78223556	0.21007563	-0.22085835	-9.87	-0.21310854	0.16044652
137	-0.1361585	-0.14840436	-0.7830041	0.21173759	-0.22206925	-9.87	-0.21557972	0.1605355
138	-0.13559674	-0.16102421	-0.78377944	0.21347316	-0.22324046	-9.86	-0.21803355	0.16067661
139	-0.13506167	-0.17363356	-0.78456134	0.21528175	-0.22437151	-9.86	-0.22046928	0.16086982
140	-0.13455346	-0.18622884	-0.78534937	0.21716274	-0.22546189	-9.86	-0.22288616	0.161115
141	-0.13407227	-0.19880645	-0.7861433	0.2191155	-0.22651114	-9.86	-0.22528353	0.16141193
142	-0.13361825	-0.2113628	-0.78694284	0.22113934	-0.22751878	-9.86	-0.22766069	0.16176024
143	-0.13319154	-0.22389436	-0.7877477	0.22323358	-0.22848436	-9.86	-0.23001687	0.16215958
144	-0.13279225	-0.23639756	-0.78855747	0.2253975	-0.22940743	-9.86	-0.23235145	0.16260938
145	-0.13242048	-0.24886894	-0.78937197	0.22763036	-0.23028755	-9.86	-0.23466372	0.16310912
146	-0.13207632	-0.26130497	-0.7901908	0.2299314	-0.23112428	-9.86	-0.23695298	0.16365807
147	-0.13175987	-0.2737022	-0.7910137	0.23229986	-0.23191725	-9.86	-0.23921862	0.16425548
148	-0.13147116	-0.28605714	-0.79184043	0.23473494	-0.23266605	-9.85	-0.24145997	0.16490057
149	-0.13121028	-0.29836643	-0.79267067	0.23723581	-0.23337033	-9.85	-0.24367638	0.16559245
150	-0.13097724	-0.31062663	-0.79350406	0.23980165	-0.23402974	-9.85	-0.24586721	0.16633008
151	-0.1307721	-0.32283437	-0.7943404	0.24243157	-0.23464397	-9.85	-0.24803185	0.16711251
152	-0.13059486	-0.3349863	-0.7951793	0.24512468	-0.23521267	-9.85	-0.2501697	0.16793863
153	-0.13044557	-0.34707904	-0.79602057	0.24788001	-0.23573558	-9.85	-0.25228015	0.1688073
154	-0.1303242	-0.35910934	-0.79686385	0.25069657	-0.23621242	-9.85	-0.25436264	0.16971731
155	-0.13023075	-0.3710739	-0.79770887	0.25357336	-0.23664291	-9.85	-0.25641662	0.17066741
156	-0.13016519	-0.38296947	-0.7985554	0.25650927	-0.23702683	-9.85	-0.2584415	0.17165633
157	-0.13012746	-0.39479277	-0.7994031	0.25950328	-0.23736393	-9.85	-0.2604368	0.17268276
158	-0.13011748	-0.40654063	-0.8002517	0.26255423	-0.23765405	-9.84	-0.26240194	0.17374536
159	-0.13013513	-0.41820988	-0.8011009	0.26566094	-0.23789693	-9.84	-0.2643364	0.1748427
160	-0.13018031	-0.42979735	-0.8019505	0.26882225	-0.23809245	-9.84	-0.2662397	0.17597342
161	-0.1302529	-0.4412999	-0.8028001	0.27203694	-0.23824042	-9.84	-0.2681113	0.17713608
162	-0.13035274	-0.4527144	-0.8036495	0.27530372	-0.23834069	-9.84	-0.26995072	0.17832921
163	-0.13047966	-0.46403784	-0.80449826	0.27862138	-0.23839314	-9.84	-0.27175748	0.17955138
164	-0.13063352	-0.4752671	-0.8053462	0.28198853	-0.23839764	-9.84	-0.27353117	0.18080111
165	-0.13081414	-0.4863992	-0.806193	0.28540388	-0.23835412	-9.84	-0.27527133	0.18207693
166	-0.1310213	-0.4974311	-0.8070383	0.28886604	-0.23826246	-9.84	-0.27697742	0.18337736
167	-0.13125484	-0.5083599	-0.8078819	0.29237366	-0.2381226	-9.84	-0.27864912	0.18470095
168	-0.13151453	-0.51918256	-0.8087234	0.2959253	-0.23793449	-9.83	-0.28028592	0.18604618
169	-0.13180013	-0.52989626	-0.80956244	0.29951954	-0.23769806	-9.83	-0.28188747	0.18741162
170	-0.13211142	-0.5404981	-0.8103989	0.30315495	-0.2374133	-9.83	-0.28345335	0.18879578
171	-0.13244814	-0.5509852	-0.81123227	0.30683002	-0.2370802	-9.83	-0.28498316	0.19019723
172	-0.13281006	-0.56135476	-0.8120623	0.31054327	-0.23669876	-9.83	-0.28647652	0.19161448
173	-0.13319689	-0.57160395	-0.8128888	0.3142932	-0.23626897	-9.83	-0.2879331	0.19304618
174	-0.13360837	-0.58173007	-0.8137113	0.31807828	-0.23579086	-9.83	-0.28935248	0.19449088
175	-0.13404423	-0.59173036	-0.8145295	0.32189694	-0.23526451	-9.83	-0.29073435	0.19594716
176	-0.13450412	-0.60160214	-0.81534314	0.32574767	-0.23468992	-9.83	-0.29207835	0.19741365
177	-0.13498776	-0.6113427	-0.81615186	0.32962883	-0.23406717	-9.83	-0.29338413	0.19888903
178	-0.13549477	-0.62094945	-0.8169554	0.33353883	-0.23339637	-9.83	-0.29465145	0.20037189
179	-0.13602479	-0.6304198	-0.8177534	0.33747607	-0.23267756	-9.82	-0.2958799	0.20186095
180	-0.13657746	-0.63975114	-0.81854546	0.34143895	-0.2319109	-9.82	-0.29706922	0.20335491
181	-0.13715237	-0.6489409	-0.81933147	0.3454258	-0.23109646	-9.82	-0.29821908	0.20485246
182	-0.1377491	-0.65798664	-0.8201109	0.349435	-0.23023441	-9.82	-0.29932922	0.20635237
183	-0.13836722	-0.6668859	-0.8208836	0.35346484	-0.22932488	-9.82	-0.30039936	0.20785338
184	-0.13900629	-0.67563635	-0.82164913	0.35751373	-0.228368	-9.82	-0.3014292	0.20935434
185	-0.13966583	-0.6842356	-0.82240725	0.36157995	-0.22736396	-9.82	-0.30241853	0.210854
186	-0.14034536	-0.6926815	-0.82315767	0.36566195	-0.22631292	-9.82	-0.30336708	0.21235126
187	-0.14104441	-0.7009719	-0.82390004	0.36975804	-0.22521508	-9.82	-0.3042747	0.21384501
188	-0.14176245	-0.7091047	-0.82463413	0.37386665	-0.22407065	-9.82	-0.30514106	0.21533418
189	-0.14249896	-0.717078	-0.82535964	0.3779861	-0.22287984	-9.81	-0.30596608	0.21681768
190	-0.1432534	-0.7248897	-0.8260764	0.38211486	-0.22164291	-9.81	-0.3067495	0.2182945
191	-0.14402522	-0.73253816	-0.826784	0.38625124	-0.22036009	-9.81	-0.30749124	0.21976368
192	-0.14481388	-0.7400215	-0.8274824	0.39039373	-0.21903168	-9.81	-0.30819115	0.22122423
193	-0.14561878	-0.7473381	-0.82817125	0.3945407	-0.21765798	-9.81	-0.3088491	0.22267522
194	-0.14643933	-0.75448626	-0.8288504	0.39869058	-0.2162393	-9.81	-0.30946493	0.22411579
195	-0.14727494	-0.7614645	-0.8295196	0.4028418	-0.21477601	-9.81	-0.31003866	0.22554503
196	-0.14812501	-0.7682713	-0.83017874	0.4069928	-0.21326843	-9.81	-0.31057015	0.22696212
197	-0.14898889	-0.7749053	-0.8308276	0.411142	-0.21171698	-9.81	-0.3110594	0.22836623
198	-0.14986596	-0.78136516	-0.83146596	0.41528782	-0.21012205	-9.81	-0.31150627	0.22975655
199	-0.15075557	-0.7876496	-0.83209366	0.41942874	-0.20848405	-9.8	-0.3119108	0.23113234
200	-0.15165707	-0.7937574	-0.8327106	0.42356318	-0.20680343	-9.8	-0.31227306	0.2324929
201	-0.15256979	-0.7996874	-0.8333167	0.42768964	-0.20508066	-9.8	-0.31259295	0.23383743
202	-0.15349305	-0.8054385	-0.8339117	0.43180653	-0.2033162	-9.8	-0.3128706	0.2351653
203	-0.15442614	-0.81100976	-0.8344955	0.43591237	-0.20151055	-9.8	-0.3131059	0.23647584
204	-0.15536842	-0.8164001	-0.83506805	0.4400056	-0.19966425	-9.8	-0.31329906	0.23776841
205	-0.15631913	-0.8216087	-0.8356291	0.44408467	-0.19777781	-9.8	-0.31345	0.23904239
206	-0.15727757	-0.82663476	-0.8361787	0.44814813	-0.19585179	-9.8	-0.31355894	0.24029718
207	-0.15824305	-0.83147734	-0.8367168	0.4521944	-0.19388674	-9.8	-0.3136259	0.24153219
208	-0.15921485	-0.83613586	-0.8372431	0.456222	-0.1918833	-9.8	-0.31365103	0.24274693
209	-0.16019231	-0.84060955	-0.83775765	0.46022943	-0.189842	-9.79	-0.3136344	0.2439408
210	-0.16117476	-0.84489787	-0.8382604	0.46421513	-0.18776353	-9.79	-0.31357628	0.24511328
211	-0.16216153	-0.8490002	-0.83875126	0.46817768	-0.18564849	-9.79	-0.31347677	0.24626395
212	-0.16315198	-0.8529161	-0.8392302	0.4721155	-0.18349753	-9.79	-0.31333607	0.24739227
213	-0.16414548	-0.8566452	-0.8396971	0.47602713	-0.18131135	-9.79	-0.3131544	0.2484978
214	-0.16514143	-0.86018705	-0.8401521	0.4799111	-0.17909065	-9.79	-0.31293204	0.24958012
215	-0.1661392	-0.86354136	-0.84059495	0.4837659	-0.17683612	-9.79	-0.31266916	0.2506388
216	-0.16713822	-0.86670786	-0.8410257	0.4875901	-0.17454849	-9.79	-0.31236607	0.25167346
217	-0.16813791	-0.86968637	-0.84144443	0.49138224	-0.17222854	-9.79	-0.31202298	0.25268367
218	-0.16913767	-0.8724767	-0.841851	0.49514085	-0.16987704	-9.79	-0.31164032	0.2536691
219	-0.17013699	-0.87507874	-0.8422454	0.49886456	-0.16749474	-9.78	-0.3112183	0.25462943
220	-0.17113532	-0.87749255	-0.84262776	0.502552	-0.16508247	-9.78	-0.31075722	0.25556433
221	-0.1721321	-0.87971807	-0.84299797	0.5062016	-0.16264106	-9.78	-0.3102575	0.25647342
222	-0.17312685	-0.88175535	-0.84335613	0.5098122	-0.16017136	-9.78	-0.3097195	0.2573565
223	-0.17411904	-0.8836046	-0.8437022	0.51338226	-0.1576742	-9.78	-0.30914357	0.25821325
224	-0.17510816	-0.8852659	-0.8440363	0.51691043	-0.15515044	-9.78	-0.30853006	0.25904343
225	-0.17609377	-0.88673955	-0.8443583	0.52039546	-0.15260102	-9.78	-0.30787945	0.25984675
226	-0.17707537	-0.8880258	-0.8446684	0.52383584	-0.15002677	-9.78	-0.3071921	0.26062304
227	-0.17805248	-0.88912505	-0.84496653	0.5272304	-0.14742865	-9.78	-0.30646846	0.26137206
228	-0.17902467	-0.89003766	-0.84525275	0.53057766	-0.14480755	-9.78	-0.305709	0.2620936
229	-0.17999148	-0.890764	-0.8455271	0.5338764	-0.14216441	-9.77	-0.30491415	0.26278746
230	-0.18095249	-0.8913046	-0.8457896	0.53712535	-0.13950017	-9.77	-0.3040843	0.26345354
231	-0.18190727	-0.89166	-0.8460403	0.5403231	-0.1368158	-9.77	-0.3032201	0.2640916
232	-0.18285541	-0.89183074	-0.84627926	0.5434684	-0.13411227	-9.77	-0.30232185	0.26470155
233	-0.18379651	-0.89181757	-0.84650654	0.54656	-0.13139054	-9.77	-0.30139023	0.26528326
234	-0.18473019	-0.89162105	-0.8467221	0.5495966	-0.12865163	-9.77	-0.30042568	0.26583654
235	-0.18565604	-0.891242	-0.84692603	0.5525771	-0.12589651	-9.77	-0.2994287	0.2663614
236	-0.18657371	-0.89068115	-0.84711844	0.55550003	-0.12312623	-9.77	-0.29839993	0.26685762
237	-0.18748285	-0.8899393	-0.8472993	0.5583643	-0.12034178	-9.77	-0.2973398	0.26732525
238	-0.18838307	-0.8890174	-0.8474687	0.5611686	-0.1175442	-9.77	-0.2962489	0.26776415
239	-0.18927401	-0.88791627	-0.84762657	0.56391186	-0.11473454	-9.77	-0.2951279	0.2681743
240	-0.19015531	-0.88663685	-0.84777313	0.56659275	-0.111913845	-9.76	-0.2939773	0.26855558
241	-0.1910266	-0.88518023	-0.8479083	0.5692101	-0.10908318	-9.76	-0.29279765	0.26890805
242	-0.1918875	-0.8835474	-0.84803224	0.5717628	-0.10624361	-9.76	-0.2915896	0.26923165
243	-0.19273764	-0.88173944	-0.84814495	0.5742497	-0.103396215	-9.76	-0.2903537	0.26952636
244	-0.1935767	-0.8797574	-0.84824646	0.5766695	-0.10054209	-9.76	-0.28909063	0.2697922
245	-0.19440427	-0.8776024	-0.8483369	0.5790212	-0.09768231	-9.76	-0.28780097	0.27002916
246	-0.19522005	-0.87527555	-0.84841627	0.5813036	-0.09481799	-9.76	-0.28648525	0.27023727
247	-0.19602367	-0.8727782	-0.8484847	0.58351564	-0.091950215	-9.76	-0.28514424	0.2704166
248	-0.19681478	-0.8701114	-0.8485422	0.58565605	-0.08908008	-9.76	-0.2837785	0.2705671
249	-0.19759303	-0.8672765	-0.84858894	0.58772385	-0.0862087	-9.76	-0.28238866	0.27068883
250	-0.19835809	-0.86427474	-0.848625	0.5897179	-0.083337165	-9.75	-0.2809754	0.270782
251	-0.19910963	-0.8611074	-0.8486504	0.5916372	-0.08046659	-9.75	-0.27953938	0.27084646
252	-0.1998473	-0.8577759	-0.8486653	0.59348065	-0.07759807	-9.75	-0.27808124	0.2708825
253	-0.20057076	-0.85428154	-0.84866977	0.5952473	-0.07473272	-9.75	-0.2766015	0.27089006
254	-0.20127968	-0.8506257	-0.84866387	0.59693635	-0.071871646	-9.75	-0.2751009	0.27086934
255	-0.20197374	-0.84680986	-0.8486477	0.5985468	-0.06901596	-9.75	-0.27358007	0.27082044
256	-0.20265262	-0.8428354	-0.8486214	0.60007787	-0.066166766	-9.75	-0.27203968	0.27074358
257	-0.203316	-0.8387039	-0.84858507	0.6015288	-0.06332518	-9.75	-0.27048025	0.2706388
258	-0.20396362	-0.8344167	-0.84853876	0.6028989	-0.060492314	-9.75	-0.26890248	0.27050638
259	-0.20459516	-0.82997537	-0.84848267	0.6041874	-0.057669282	-9.75	-0.267307	0.27034646
260	-0.20521037	-0.8253815	-0.84841686	0.60539365	-0.0548572	-9.74	-0.26569447	0.2701592
261	-0.205809	-0.8206367	-0.8483415	0.6065171	-0.052057173	-9.74	-0.26406544	0.26994494
262	-0.20639078	-0.8157425	-0.8482568	0.60755706	-0.049270328	-9.74	-0.26242065	0.2697038
263	-0.2069555	-0.81070054	-0.84816283	0.60851306	-0.046497773	-9.74	-0.26076072	0.269436
264	-0.20750292	-0.8055126	-0.84805983	0.60938466	-0.043740623	-9.74	-0.25908628	0.26914194
265	-0.20803282	-0.8001803	-0.84794796	0.6101713	-0.04099999	-9.74	-0.25739795	0.2688218
266	-0.208545	-0.79470545	-0.8478274	0.6108726	-0.03827699	-9.74	-0.25569645	0.2684759
267	-0.20903926	-0.7890898	-0.8476983	0.61148816	-0.035572734	-9.74	-0.2539824	0.2681045
268	-0.20951541	-0.78333515	-0.84756094	0.6120176	-0.03288834	-9.74	-0.25225642	0.26770794
269	-0.20997328	-0.77744347	-0.8474155	0.61246055	-0.030224923	-9.74	-0.2505193	0.26728654
270	-0.2104127	-0.77141654	-0.84726226	0.6128168	-0.027583594	-9.73	-0.24877167	0.26684067
271	-0.2108335	-0.76525635	-0.8471014	0.6130861	-0.024965463	-9.73	-0.24701409	0.26637068
272	-0.21123557	-0.75896484	-0.8469331	0.6132681	-0.022371642	-9.73	-0.24524744	0.26587692
273	-0.2116187	-0.752544	-0.84675777	0.6133626	-0.01980324	-9.73	-0.24347225	0.26535976
274	-0.21198283	-0.7459958	-0.8465755	0.6133695	-0.017261365	-9.73	-0.24168923	0.2648196
275	-0.21232778	-0.7393224	-0.84638655	0.61328864	-0.014747122	-9.73	-0.23989907	0.26425683
276	-0.21265346	-0.7325258	-0.8461912	0.61311984	-0.012261615	-9.73	-0.23810247	0.2636719
277	-0.2129598	-0.7256081	-0.84598976	0.61286306	-0.009805947	-9.73	-0.23630008	0.26306522
278	-0.21324667	-0.7185714	-0.84578246	0.61251825	-0.0073812194	-9.73	-0.23449269	0.26243722
279	-0.21351403	-0.711418	-0.8455696	0.6120853	-0.0049885325	-9.73	-0.23268096	0.26178834
280	-0.21376182	-0.70414996	-0.8453514	0.6115643	-0.0026289811	-9.72	-0.23086557	0.26111907
281	-0.21398999	-0.69676954	-0.8451282	0.6109552	-0.0003036618	-9.72	-0.22904722	0.26042986
282	-0.21419849	-0.6892791	-0.8449002	0.61025804	0.0019863325	-9.72	-0.22722666	0.25972122
283	-0.21438731	-0.68168086	-0.84466773	0.60947293	0.0042399117	-9.72	-0.22540462	0.25899354
284	-0.21455644	-0.67397714	-0.8444311	0.60859996	0.0064559868	-9.72	-0.22358176	0.25824744
285	-0.21470588	-0.66617024	-0.8441906	0.6076392	0.008633479	-9.72	-0.2217588	0.2574834
286	-0.21483563	-0.65826255	-0.8439466	0.60659087	0.010771317	-9.72	-0.21993653	0.25670195
287	-0.2149457	-0.6502563	-0.8436993	0.6054551	0.012868443	-9.72	-0.21811552	0.25590357
288	-0.21503617	-0.6421538	-0.84344906	0.6042321	0.014923802	-9.72	-0.21629663	0.2550888
289	-0.21510705	-0.6339574	-0.8431962	0.60292196	0.016936354	-9.72	-0.21448049	0.25425828
290	-0.21515846	-0.6256695	-0.84294116	0.6015251	0.018905085	-9.71	-0.21266778	0.25341243
291	-0.21519047	-0.6172924	-0.8426842	0.6000417	0.020828996	-9.71	-0.2108593	0.25255188
292	-0.21520318	-0.6088284	-0.8424257	0.59847206	0.022707125	-9.71	-0.20905563	0.25167722
293	-0.21519673	-0.60027987	-0.84216595	0.5968165	0.024538528	-9.71	-0.20725751	0.25078902
294	-0.21517123	-0.5916492	-0.84190536	0.59507525	0.026322287	-9.71	-0.20546564	0.24988784
295	-0.21512686	-0.58293855	-0.84164417	0.59324884	0.028057506	-9.71	-0.20368066	0.24897431
296	-0.21506377	-0.57415044	-0.8413828	0.5913375	0.029743318	-9.71	-0.20190322	0.24804902
297	-0.21498212	-0.5652871	-0.8411216	0.58934176	0.031378876	-9.71	-0.20013404	0.2471126
298	-0.21488214	-0.55635095	-0.84086096	0.58726203	0.032963358	-9.71	-0.19837373	0.24616563
299	-0.21476397	-0.54734427	-0.84060115	0.58509874	0.034495965	-9.71	-0.19662292	0.2452088
300	-0.21462788	-0.5382694	-0.8403426	0.58285236	0.035975922	-9.71	-0.1948823	0.24424273
301	-0.21447405	-0.5291287	-0.84008557	0.58052343	0.037402473	-9.7	-0.19315246	0.24326806
302	-0.21430275	-0.5199244	-0.83983046	0.5781125	0.038774896	-9.7	-0.19143404	0.24228546
303	-0.21411422	-0.51065886	-0.8395777	0.57562006	0.04009248	-9.7	-0.18972763	0.24129559
304	-0.2139087	-0.5013344	-0.8393275	0.5730467	0.041354537	-9.7	-0.1880339	0.24029905
305	-0.21368648	-0.49195337	-0.83908033	0.5703931	0.042560413	-9.7	-0.18635334	0.23929666
306	-0.21344782	-0.482518	-0.8388365	0.5676598	0.04370946	-9.7	-0.18468662	0.23828898
307	-0.21319301	-0.4730306	-0.8385964	0.5648474	0.04480106	-9.7	-0.18303433	0.23727675
308	-0.21292232	-0.46349347	-0.83836037	0.56195676	0.045834623	-9.7	-0.18139698	0.2362607
309	-0.21263604	-0.4539089	-0.8381288	0.5589884	0.046809565	-9.7	-0.17977515	0.23524144
310	-0.21233441	-0.4442791	-0.837902	0.5559431	0.047725335	-9.7	-0.17816943	0.2342198
311	-0.21201773	-0.43460637	-0.83768034	0.5528215	0.048581395	-9.69	-0.1765803	0.2331964
312	-0.21168625	-0.424893	-0.8374642	0.54962456	0.04937724	-9.69	-0.17500833	0.23217204
313	-0.21134025	-0.41514114	-0.8372539	0.54635286	0.050112385	-9.69	-0.17345402	0.23114738
314	-0.21097997	-0.40535307	-0.83704984	0.54300725	0.050786372	-9.69	-0.17191784	0.23012315
315	-0.21060567	-0.39553103	-0.83685225	0.5395886	0.051398776	-9.69	-0.1704003	0.22910014
316	-0.2102176	-0.3856772	-0.83666164	0.5360976	0.05194919	-9.69	-0.16890192	0.22807907
317	-0.20981602	-0.37579378	-0.83647823	0.5325352	0.05243724	-9.69	-0.16742311	0.22706062
318	-0.20940116	-0.365883	-0.8363024	0.5289021	0.052862573	-9.69	-0.16596437	0.22604555
319	-0.20897327	-0.355947	-0.8361345	0.52519923	0.053224865	-9.69	-0.16452613	0.22503465
320	-0.20853259	-0.34598798	-0.8359748	0.52142733	0.053523816	-9.69	-0.16310883	0.2240286
321	-0.20807932	-0.33600807	-0.8358237	0.51758724	0.05375915	-9.68	-0.16171296	0.22302814
322	-0.20761375	-0.32600945	-0.8356815	0.5136798	0.053930618	-9.68	-0.16033885	0.22203399
323	-0.20713606	-0.31599423	-0.83554846	0.5097059	0.054037984	-9.68	-0.15898699	0.22104692
324	-0.2066465	-0.3059646	-0.835425	0.5056663	0.054081056	-9.68	-0.15765773	0.22006765
325	-0.20614527	-0.2959226	-0.83531135	0.50156194	0.05405965	-9.68	-0.15635154	0.21909688
326	-0.2056326	-0.2858704	-0.8352079	0.4973936	0.05397361	-9.68	-0.15506874	0.21813539
327	-0.20510869	-0.27581003	-0.8351149	0.49316218	0.05382281	-9.68	-0.15380973	0.21718383
328	-0.20457378	-0.2657436	-0.83503264	0.4888686	0.05360714	-9.68	-0.15257487	0.21624298
329	-0.20402804	-0.2556732	-0.8349615	0.48451364	0.05332651	-9.68	-0.15136452	0.21531348
330	-0.2034717	-0.24560085	-0.83490163	0.48009825	0.05298086	-9.68	-0.15017901	0.2143961
331	-0.20290495	-0.23552862	-0.83485353	0.47562328	0.05257015	-9.67	-0.14901873	0.21349153
332	-0.202328	-0.22545852	-0.83481735	0.4710896	0.05209437	-9.67	-0.14788398	0.21260047
333	-0.20174101	-0.21539257	-0.83479345	0.46649802	0.05155354	-9.67	-0.1467751	0.21172352
334	-0.20114417	-0.2053328	-0.83478206	0.46184945	0.050947692	-9.67	-0.1456924	0.21086143
335	-0.2005377	-0.19528118	-0.8347835	0.45714468	0.050276898	-9.67	-0.14463617	0.21001482
336	-0.19992171	-0.1852397	-0.83479804	0.4523846	0.049541235	-9.67	-0.14360674	0.20918436
337	-0.19929644	-0.17521034	-0.834826	0.44757	0.048740815	-9.67	-0.14260438	0.20837066
338	-0.19866207	-0.16519503	-0.83486766	0.44270176	0.047875777	-9.67	-0.14162944	0.20757438
339	-0.1980188	-0.15519574	-0.83492327	0.4377807	0.046946276	-9.67	-0.14068215	0.20679611
340	-0.1973669	-0.14521438	-0.8349932	0.43280768	0.04595249	-9.67	-0.13976285	0.20603645
341	-0.19670656	-0.13525286	-0.83507764	0.42778352	0.04489463	-9.66	-0.13887177	0.20529598
342	-0.19603807	-0.12531312	-0.8351769	0.42270902	0.04377291	-9.66	-0.13800922	0.20457529
343	-0.19536166	-0.11539704	-0.8352912	0.41758507	0.042587586	-9.66	-0.13717547	0.2038749
344	-0.19467762	-0.10550651	-0.8354209	0.41241243	0.041338924	-9.66	-0.13637075	0.20319536
345	-0.1939862	-0.09564341	-0.8355662	0.407192	0.04002722	-9.66	-0.13559534	0.20253718
346	-0.19328773	-0.08580959	-0.83572733	0.40192458	0.03865278	-9.66	-0.13484946	0.20190085
347	-0.19258246	-0.0760069	-0.83590454	0.396611	0.037215944	-9.66	-0.13413338	0.20128684
348	-0.19187069	-0.06623718	-0.8360981	0.3912522	0.035717063	-9.66	-0.13344735	0.20069563
349	-0.19115274	-0.056502264	-0.8363081	0.38584906	0.034156505	-9.66	-0.13279152	0.20012763
350	-0.1904289	-0.046803944	-0.8365349	0.38040248	0.03253467	-9.66	-0.13216613	0.19958325
351	-0.1896995	-0.037144035	-0.8367786	0.37491336	0.030851973	-9.65	-0.13157137	0.19906288
352	-0.18896486	-0.027524317	-0.8370395	0.3693827	0.029108841	-9.65	-0.13100742	0.19856693
353	-0.1882253	-0.01794657	-0.83731765	0.36381134	0.027305724	-9.65	-0.13047448	0.1980957
354	-0.18748114	-0.008412563	-0.83761334	0.35820025	0.025443098	-9.65	-0.12997276	0.19764946
355	-0.18673272	0.0010759493	-0.83792675	0.35255036	0.023521459	-9.65	-0.12950233	0.19722858
356	-0.18598038	0.010517216	-0.8382581	0.34686252	0.021541327	-9.65	-0.12906346	0.19683327
357	-0.18522443	0.019909497	-0.8386075	0.34113774	0.019503254	-9.65	-0.1286563	0.19646375
358	-0.18446521	0.02925106	-0.8389751	0.3353769	0.017407808	-9.65	-0.12828091	0.19612023
359	-0.18370304	0.03854018	-0.8393611	0.32958087	0.015255583	-9.65	-0.12793748	0.19580287
360	-0.18293823	0.047775157	-0.83976567	0.32375067	0.013047197	-9.65	-0.12762617	0.19551186
361	-0.18217112	0.056954294	-0.8401889	0.3178872	0.010783289	-9.65	-0.12734705	0.19524725
362	-0.18140203	0.06607594	-0.840631	0.31199133	0.008464522	-9.64	-0.12710026	0.19500911
363	-0.18063125	0.07513848	-0.8410921	0.30606407	0.0060915803	-9.64	-0.12688585	0.19479753
364	-0.17985912	0.08414029	-0.8415722	0.30010626	0.0036651676	-9.64	-0.12670392	0.1946125
365	-0.17908596	0.093079835	-0.8420716	0.29411885	0.0011860101	-9.64	-0.12655456	0.194454
366	-0.17831205	0.10195558	-0.8425903	0.28810278	-0.0013451454	-9.64	-0.12643783	0.194322
367	-0.17753772	0.110766046	-0.8431283	0.28205895	-0.0039275284	-9.64	-0.12635371	0.19421645
368	-0.1767633	0.11950981	-0.8436859	0.2759883	-0.0065603517	-9.64	-0.12630229	0.19413719
369	-0.17598905	0.12818545	-0.8442632	0.26989183	-0.009242807	-9.64	-0.12628356	0.19408417
370	-0.17521527	0.1367916	-0.8448601	0.26377037	-0.011974065	-9.64	-0.12629749	0.19405718
371	-0.1744423	0.14532696	-0.8454768	0.2576249	-0.014753281	-9.64	-0.12634411	0.19405606
372	-0.17367041	0.15379019	-0.8461134	0.25145635	-0.017579589	-9.63	-0.12642337	0.19408062
373	-0.17289989	0.16218005	-0.8467699	0.24526568	-0.020452105	-9.63	-0.12653524	0.1941306
374	-0.17213103	0.17049532	-0.84744644	0.2390538	-0.023369929	-9.63	-0.12667966	0.19420573
375	-0.17136414	0.1787348	-0.8481431	0.23282164	-0.02633214	-9.63	-0.1268566	0.19430579
376	-0.17059948	0.1868973	-0.8488599	0.22657014	-0.029337803	-9.63	-0.12706596	0.19443044
377	-0.16983733	0.1949817	-0.84959686	0.22030023	-0.032385964	-9.63	-0.12730765	0.19457932
378	-0.16907798	0.20298691	-0.8503542	0.21401283	-0.03547565	-9.63	-0.12758161	0.19475214
379	-0.1683217	0.21091188	-0.8511318	0.20770885	-0.03860587	-9.63	-0.12788773	0.1949485
380	-0.16756877	0.2187556	-0.8519298	0.20138922	-0.04177561	-9.63	-0.12822588	0.19516802
381	-0.16681945	0.22651713	-0.8527482	0.19505489	-0.044983845	-9.63	-0.1285959	0.19541028
382	-0.16607402	0.23419558	-0.85358715	0.18870676	-0.048229523	-9.62	-0.12899767	0.19567491
383	-0.16533275	0.24179006	-0.85444665	0.18234575	-0.051511575	-9.62	-0.12943104	0.19596146
384	-0.16459589	0.2492998	-0.85532665	0.17597279	-0.05482891	-9.62	-0.12989576	0.19626945
385	-0.16386369	0.256724	-0.8562273	0.1695888	-0.058180425	-9.62	-0.13039172	0.19659846
386	-0.16313644	0.26406193	-0.8571485	0.16319472	-0.06156501	-9.62	-0.13091867	0.19694796
387	-0.16241436	0.27131295	-0.8580904	0.15679146	-0.06498153	-9.62	-0.13147637	0.19731754
388	-0.16169769	0.27847633	-0.85905284	0.15037996	-0.06842884	-9.62	-0.13206461	0.19770662
389	-0.16098662	0.28555155	-0.8600359	0.14396113	-0.07190577	-9.62	-0.13268313	0.19811478
390	-0.16028133	0.29253796	-0.86103946	0.13753591	-0.07541117	-9.62	-0.13333161	0.19854142
391	-0.15958203	0.29943502	-0.86206347	0.13110524	-0.07894386	-9.62	-0.13400981	0.19898602
392	-0.15888885	0.3062423	-0.863108	0.124670014	-0.08250266	-9.61	-0.13471743	0.19944808
393	-0.15820195	0.31295922	-0.86417276	0.118231155	-0.08608639	-9.61	-0.13545415	0.19992702
394	-0.15752143	0.31958538	-0.86525786	0.11178957	-0.08969387	-9.61	-0.13621964	0.20042229
395	-0.15684742	0.3261204	-0.86636317	0.10534616	-0.093323894	-9.61	-0.13701358	0.20093335
396	-0.15618002	0.33256382	-0.86748856	0.09890184	-0.09697526	-9.61	-0.13783564	0.20145963
397	-0.15551932	0.33891535	-0.868634	0.09245749	-0.10064678	-9.61	-0.13868545	0.20200059
398	-0.1548654	0.3451746	-0.86979926	0.08601402	-0.10433722	-9.61	-0.13956264	0.20255561
399	-0.1542183	0.3513413	-0.8709844	0.0795723	-0.10804539	-9.61	-0.1404669	0.20312417
400	-0.1535781	0.35741517	-0.8721891	0.07313322	-0.11177006	-9.61	-0.14139776	0.20370567
401	-0.1529448	0.36339593	-0.8734134	0.06669766	-0.11551001	-9.61	-0.14235492	0.20429955
402	-0.15231846	0.36928338	-0.87465703	0.060266484	-0.11926401	-9.6	-0.14333794	0.20490523
403	-0.15169907	0.37507728	-0.87591994	0.053840563	-0.12303081	-9.6	-0.1443464	0.20552216
404	-0.15108663	0.38077745	-0.8772019	0.04742075	-0.1268092	-9.6	-0.14537992	0.20614977
405	-0.15048115	0.38638374	-0.8785029	0.041007902	-0.1305979	-9.6	-0.14643806	0.20678748
406	-0.1498826	0.391896	-0.8798227	0.034602854	-0.1343957	-9.6	-0.14752042	0.20743474
407	-0.14929096	0.39731413	-0.881161	0.028206449	-0.13820133	-9.6	-0.14862654	0.20809095
408	-0.1487062	0.402638	-0.88251776	0.021819517	-0.14201352	-9.6	-0.14975598	0.2087556
409	-0.14812827	0.40786752	-0.8838927	0.01544289	-0.14583103	-9.6	-0.15090832	0.20942812
410	-0.14755712	0.41300267	-0.8852857	0.009077394	-0.14965259	-9.6	-0.15208307	0.21010795
411	-0.14699271	0.41804335	-0.8866964	0.0027238594	-0.15347691	-9.6	-0.15327975	0.21079454
412	-0.14643495	0.42298952	-0.8881247	-0.0036168937	-0.15730274	-9.59	-0.15449795	0.21148734
413	-0.14588375	0.42784122	-0.88957036	-0.009944046	-0.16112877	-9.59	-0.15573713	0.21218584
414	-0.14533909	0.4325984	-0.8910331	-0.016256785	-0.16495377	-9.59	-0.15699688	0.21288949
415	-0.14480083	0.43726113	-0.89251274	-0.022554299	-0.16877644	-9.59	-0.15827663	0.2135978
416	-0.14426893	0.44182938	-0.89400905	-0.028835777	-0.17259549	-9.59	-0.15957597	0.2143102
417	-0.14374326	0.44630325	-0.8955218	-0.035100408	-0.17640966	-9.59	-0.16089438	0.21502621
418	-0.14322375	0.45068276	-0.89705074	-0.041347373	-0.18021765	-9.59	-0.16223136	0.21574533
419	-0.1427103	0.45496798	-0.89859563	-0.04757586	-0.1840182	-9.59	-0.1635864	0.21646707
420	-0.14220278	0.45915905	-0.9001562	-0.05378505	-0.18781002	-9.59	-0.16495898	0.2171909
421	-0.14170107	0.463256	-0.9017323	-0.059974104	-0.19159181	-9.59	-0.16634867	0.21791641
422	-0.14120509	0.46725902	-0.9033236	-0.06614221	-0.1953623	-9.59	-0.16775484	0.2186431
423	-0.14071469	0.47116822	-0.90492994	-0.07228854	-0.1991202	-9.58	-0.16917703	0.2193705
424	-0.14022973	0.4749837	-0.90655106	-0.078412265	-0.20286421	-9.58	-0.17061473	0.22009818
425	-0.13975011	0.47870564	-0.9081867	-0.084512554	-0.20659305	-9.58	-0.17206734	0.22082566
426	-0.13927568	0.48233423	-0.9098366	-0.09058858	-0.21030544	-9.58	-0.17353442	0.2215525
427	-0.1388063	0.4858696	-0.91150063	-0.09663952	-0.21400008	-9.58	-0.17501538	0.22227833
428	-0.13834181	0.48931196	-0.91317844	-0.102664545	-0.21767566	-9.58	-0.1765097	0.22300267
429	-0.13788207	0.49266148	-0.9148699	-0.108662814	-0.22133091	-9.58	-0.17801683	0.22372513
430	-0.13742693	0.49591842	-0.9165748	-0.11463347	-0.22496453	-9.58	-0.17953625	0.22444534
431	-0.13697621	0.49908295	-0.9182927	-0.12057562	-0.22857524	-9.58	-0.18106736	0.22516282
432	-0.13652979	0.50215536	-0.9200236	-0.12648836	-0.23216175	-9.58	-0.18260963	0.22587727
433	-0.13608749	0.5051358	-0.9217672	-0.13237076	-0.23572278	-9.57	-0.18416248	0.22658825
434	-0.13564914	0.5080246	-0.9235232	-0.13822182	-0.23925705	-9.57	-0.18572532	0.22729546
435	-0.13521458	0.51082194	-0.9252914	-0.1440406	-0.24276333	-9.57	-0.1872976	0.22799845
436	-0.13478366	0.51352817	-0.9270717	-0.1498261	-0.24624032	-9.57	-0.18887873	0.22869697
437	-0.13435617	0.51614356	-0.9288637	-0.15557726	-0.24968678	-9.57	-0.19046807	0.22939059
438	-0.13393193	0.5186683	-0.9306672	-0.16129309	-0.25310147	-9.57	-0.19206509	0.23007901
439	-0.13351075	0.5211028	-0.93248206	-0.1669725	-0.25648314	-9.57	-0.19366914	0.23076186
440	-0.13309242	0.5234473	-0.93430793	-0.17261444	-0.2598305	-9.57	-0.1952796	0.23143886
441	-0.1326767	0.52570206	-0.9361447	-0.17821783	-0.2631424	-9.57	-0.19689593	0.23210968
442	-0.13226339	0.5278675	-0.93799204	-0.18378153	-0.26641756	-9.57	-0.19851741	0.23277403
443	-0.13185224	0.5299439	-0.93984973	-0.18930446	-0.26965478	-9.56	-0.20014346	0.23343156
444	-0.13144298	0.53193164	-0.9417176	-0.19478548	-0.27285284	-9.56	-0.20177345	0.23408204
445	-0.13103537	0.533831	-0.94359547	-0.20022345	-0.27601048	-9.56	-0.20340677	0.23472515
446	-0.13062917	0.5356424	-0.94548297	-0.20561722	-0.27912655	-9.56	-0.20504269	0.23536061
447	-0.13022408	0.5373661	-0.94738007	-0.21096568	-0.28219983	-9.56	-0.2066807	0.23598817
448	-0.12981984	0.5390026	-0.9492864	-0.21626776	-0.28522912	-9.56	-0.20832011	0.23660757
449	-0.12941615	0.5405522	-0.95120186	-0.2215224	-0.2882132	-9.56	-0.20996027	0.23721853
450	-0.12901275	0.5420153	-0.9531262	-0.22672859	-0.2911509	-9.56	-0.21160063	0.23782082
451	-0.12860933	0.5433923	-0.95505923	-0.23188533	-0.29404104	-9.56	-0.21324053	0.23841423
452	-0.12820558	0.54468364	-0.95700073	-0.23699163	-0.29688245	-9.56	-0.21487936	0.2389985
453	-0.12780122	0.5458896	-0.9589505	-0.2420466	-0.29967391	-9.55	-0.21651654	0.23957345
454	-0.12739593	0.5470108	-0.9609085	-0.24704929	-0.30241427	-9.55	-0.21815142	0.24013883
455	-0.12698938	0.54804754	-0.96287423	-0.25199884	-0.3051024	-9.55	-0.21978346	0.24069442
456	-0.1265813	0.5490004	-0.9648478	-0.25689438	-0.30773717	-9.55	-0.22141203	0.24124011
457	-0.12617135	0.5498698	-0.9668288	-0.2617351	-0.31031743	-9.55	-0.22303657	0.24177569
458	-0.12575927	0.5506562	-0.9688172	-0.2665202	-0.3128421	-9.55	-0.2246565	0.24230091
459	-0.12534475	0.55136025	-0.9708127	-0.2712489	-0.31531012	-9.55	-0.22627124	0.24281573
460	-0.12492752	0.5519824	-0.9728151	-0.27592048	-0.31772038	-9.55	-0.22788021	0.24331997
461	-0.12450728	0.5525232	-0.9748243	-0.28053418	-0.32007188	-9.55	-0.22948289	0.24381344
462	-0.12408375	0.55298316	-0.9768401	-0.28508934	-0.32236356	-9.55	-0.23107871	0.24429604
463	-0.12365667	0.5533628	-0.9788623	-0.28958523	-0.32459438	-9.54	-0.23266716	0.2447676
464	-0.12322576	0.5536628	-0.98089063	-0.2940212	-0.3267634	-9.54	-0.23424764	0.2452281
465	-0.12279076	0.55388355	-0.982925	-0.29839653	-0.32886955	-9.54	-0.23581965	0.24567735
466	-0.1223514	0.55402565	-0.9849652	-0.30271056	-0.33091193	-9.54	-0.2373827	0.24611527
467	-0.121907435	0.5540897	-0.987011	-0.30696267	-0.33288956	-9.54	-0.23893619	0.24654172
468	-0.121458605	0.5540762	-0.98906225	-0.3111522	-0.3348015	-9.54	-0.24047966	0.24695668
469	-0.121004656	0.55398566	-0.9911188	-0.3152785	-0.33664683	-9.54	-0.24201262	0.24736002
470	-0.12054536	0.55381864	-0.9931804	-0.31934097	-0.33842462	-9.54	-0.24353452	0.2477517
471	-0.12008046	0.5535757	-0.9952469	-0.323339	-0.34013402	-9.54	-0.24504495	0.2481316
472	-0.11960974	0.5532574	-0.997318	-0.32727194	-0.3417741	-9.54	-0.24654329	0.24849969
473	-0.11913297	0.5528642	-0.9993937	-0.33113927	-0.34334403	-9.54	-0.24802916	0.24885592
474	-0.11864993	0.5523967	-1.0014737	-0.3349404	-0.34484294	-9.53	-0.24950203	0.24920018
475	-0.1181604	0.55185544	-1.0035578	-0.33867475	-0.34627	-9.53	-0.25096148	0.24953254
476	-0.117664166	0.5512409	-1.0056459	-0.34234178	-0.34762436	-9.53	-0.25240704	0.24985287
477	-0.11716105	0.5505537	-1.0077376	-0.34594095	-0.34890527	-9.53	-0.25383824	0.25016114
478	-0.11665085	0.5497943	-1.009833	-0.3494717	-0.3501119	-9.53	-0.2552546	0.25045738
479	-0.11613338	0.5489633	-1.0119317	-0.3529335	-0.35124347	-9.53	-0.25665575	0.25074154
480	-0.115608454	0.5480612	-1.0140336	-0.3563259	-0.35229927	-9.53	-0.2580412	0.25101364
481	-0.11507591	0.54708844	-1.0161384	-0.35964832	-0.35327855	-9.53	-0.25941056	0.25127366
482	-0.11453557	0.54604566	-1.0182459	-0.36290035	-0.3541806	-9.53	-0.26076335	0.2515216
483	-0.113987274	0.5449332	-1.0203562	-0.3660815	-0.35500473	-9.53	-0.26209933	0.2517574
484	-0.11343086	0.54375166	-1.0224688	-0.3691913	-0.3557503	-9.52	-0.2634179	0.25198117
485	-0.11286617	0.54250145	-1.0245836	-0.3722293	-0.35641664	-9.52	-0.26471886	0.2521929
486	-0.112293065	0.5411831	-1.0267004	-0.3751951	-0.35700315	-9.52	-0.2660017	0.25239262
487	-0.111711405	0.539797	-1.0288191	-0.37808824	-0.35750923	-9.52	-0.2672662	0.2525803
488	-0.11112108	0.5383437	-1.0309393	-0.38090834	-0.35793424	-9.52	-0.26851186	0.25275606
489	-0.110521965	0.5368237	-1.0330611	-0.383655	-0.3582777	-9.52	-0.26973844	0.25291994
490	-0.10991396	0.5352373	-1.0351841	-0.38632792	-0.35853902	-9.52	-0.27094555	0.25307193
491	-0.10929698	0.533585	-1.0373083	-0.38892666	-0.3587177	-9.52	-0.27213293	0.25321218
492	-0.10867096	0.5318674	-1.0394334	-0.39145088	-0.35881326	-9.52	-0.27330023	0.25334066
493	-0.10803582	0.5300847	-1.0415592	-0.3939003	-0.35882518	-9.52	-0.27444714	0.25345746
494	-0.10739151	0.5282376	-1.0436856	-0.39627454	-0.35875306	-9.51	-0.27557343	0.25356275
495	-0.10673797	0.52632636	-1.0458122	-0.3985733	-0.35859638	-9.51	-0.2766787	0.25365648
496	-0.10607519	0.5243515	-1.0479391	-0.40079632	-0.3583548	-9.51	-0.27776277	0.25373882
497	-0.10540312	0.5223135	-1.050066	-0.40294328	-0.35802794	-9.51	-0.27882537	0.25380987
498	-0.104721755	0.52021277	-1.0521926	-0.4050139	-0.35761535	-9.51	-0.27986616	0.25386974
499	-0.104031086	0.5180497	-1.0543189	-0.4070079	-0.35711673	-9.51	-0.28088498	0.2539185
500	-0.10333112	0.5158249	-1.0564446	-0.40892503	-0.35653174	-9.51	-0.2818815	0.25395638
501	-0.10262185	0.5135388	-1.0585697	-0.41076508	-0.35586005	-9.51	-0.28285557	0.25398338
502	-0.10190332	0.5111917	-1.0606936	-0.4125278	-0.3551014	-9.51	-0.2838069	0.25399968
503	-0.10117554	0.50878423	-1.0628166	-0.41421294	-0.3542555	-9.51	-0.28473526	0.25400546
504	-0.10043854	0.5063169	-1.0649382	-0.41582036	-0.3533221	-9.5	-0.28564042	0.25400084
505	-0.099692374	0.50379014	-1.0670583	-0.41734982	-0.352301	-9.5	-0.28652227	0.25398606
506	-0.09893709	0.5012045	-1.0691768	-0.41880113	-0.35119197	-9.5	-0.28738052	0.2539612
507	-0.09817274	0.49856046	-1.0712935	-0.4201741	-0.34999484	-9.5	-0.28821492	0.25392652
508	-0.097399384	0.49585858	-1.0734082	-0.42146862	-0.3487094	-9.5	-0.2890254	0.25388217
509	-0.09661709	0.49309942	-1.0755209	-0.42268446	-0.34733558	-9.5	-0.2898117	0.25382838
510	-0.09582594	0.49028352	-1.0776312	-0.42382157	-0.3458732	-9.5	-0.2905737	0.25376537
511	-0.09502602	0.48741147	-1.0797392	-0.4248798	-0.34432217	-9.5	-0.29131114	0.25369334
512	-0.09421742	0.4844838	-1.0818448	-0.425859	-0.34268242	-9.5	-0.29202396	0.25361258
513	-0.09340022	0.48150116	-1.0839477	-0.42675912	-0.3409539	-9.5	-0.2927119	0.2535233
514	-0.09257452	0.47846413	-1.0860479	-0.4275801	-0.3391365	-9.49	-0.29337496	0.2534257
515	-0.09174042	0.47537327	-1.0881454	-0.42832178	-0.3372303	-9.49	-0.29401293	0.2533202
516	-0.09089803	0.47222924	-1.0902399	-0.42898417	-0.33523524	-9.49	-0.2946256	0.2532069
517	-0.09004745	0.4690327	-1.0923314	-0.4295672	-0.33315137	-9.49	-0.29521292	0.2530862
518	-0.0891888	0.46578428	-1.09442	-0.4300708	-0.33097872	-9.49	-0.2957748	0.25295836
519	-0.08832219	0.46248463	-1.0965052	-0.4304949	-0.32871735	-9.49	-0.296311	0.25282368
520	-0.08744776	0.45913443	-1.0985873	-0.43083954	-0.32636738	-9.49	-0.2968215	0.2526825
521	-0.086565636	0.45573434	-1.1006659	-0.4311047	-0.32392886	-9.49	-0.29730615	0.25253507
522	-0.08567594	0.45228508	-1.1027411	-0.4312903	-0.32140198	-9.49	-0.29776484	0.25238177
523	-0.084778816	0.44878736	-1.1048129	-0.4313964	-0.31878683	-9.49	-0.2981975	0.25222293
524	-0.0838744	0.4452419	-1.1068808	-0.431423	-0.3160836	-9.48	-0.298604	0.25205883
525	-0.08296283	0.44164938	-1.1089451	-0.43137014	-0.3132925	-9.48	-0.29898423	0.25188994
526	-0.08204428	0.43801057	-1.1110055	-0.43123782	-0.31041375	-9.48	-0.29933816	0.2517165
527	-0.08111889	0.43432623	-1.113062	-0.4310261	-0.30744755	-9.48	-0.29966566	0.2515389
528	-0.08018682	0.43059713	-1.1151143	-0.43073505	-0.3043942	-9.48	-0.29996666	0.25135753
529	-0.07924823	0.42682403	-1.1171625	-0.43036473	-0.3012539	-9.48	-0.30024105	0.25117275
530	-0.07830328	0.42300773	-1.1192063	-0.42991522	-0.2980271	-9.48	-0.30048886	0.250985
531	-0.077352144	0.419149	-1.1212457	-0.42938665	-0.294714	-9.48	-0.3007099	0.25079456
532	-0.07639499	0.41524872	-1.1232805	-0.42877913	-0.29131505	-9.48	-0.3009042	0.25060186
533	-0.075431995	0.41130766	-1.1253108	-0.42809284	-0.28783053	-9.48	-0.3010717	0.2504074
534	-0.07446332	0.40732667	-1.127336	-0.42732796	-0.2842609	-9.48	-0.3012123	0.25021145
535	-0.073489174	0.4033066	-1.1293565	-0.42648467	-0.28060657	-9.47	-0.3013261	0.2500145
536	-0.072509706	0.39924833	-1.1313719	-0.42556322	-0.2768679	-9.47	-0.30141288	0.24981698
537	-0.07152512	0.3951527	-1.133382	-0.42456383	-0.27304542	-9.47	-0.30147272	0.24961925
538	-0.0705356	0.39102063	-1.1353867	-0.42348677	-0.26913956	-9.47	-0.30150563	0.24942178
539	-0.06954132	0.38685298	-1.1373861	-0.42233232	-0.2651508	-9.47	-0.3015115	0.249225
540	-0.06854249	0.3826507	-1.1393797	-0.42110074	-0.26107967	-9.47	-0.30149037	0.24902932
541	-0.06753927	0.37841472	-1.1413676	-0.41979238	-0.25692672	-9.47	-0.30144224	0.24883516
542	-0.06653185	0.37414593	-1.1433495	-0.41840753	-0.2526925	-9.47	-0.3013671	0.24864306
543	-0.06552042	0.36984527	-1.1453254	-0.4169466	-0.24837762	-9.47	-0.30126494	0.2484534
544	-0.064505145	0.3655137	-1.1472951	-0.41540986	-0.2439827	-9.47	-0.3011358	0.24826661
545	-0.06348622	0.36115223	-1.1492585	-0.41379777	-0.2395084	-9.46	-0.30097973	0.24808316
546	-0.06246381	0.35676178	-1.1512152	-0.41211072	-0.2349554	-9.46	-0.3007967	0.24790353
547	-0.06143809	0.35234338	-1.1531653	-0.4103491	-0.23032439	-9.46	-0.3005867	0.24772814
548	-0.060409248	0.347898	-1.1551086	-0.4085134	-0.22561613	-9.46	-0.30034986	0.24755743
549	-0.05937745	0.34342667	-1.1570449	-0.40660405	-0.22083138	-9.46	-0.3000862	0.2473919
550	-0.05834287	0.33893043	-1.1589739	-0.40462148	-0.21597093	-9.46	-0.29979578	0.24723196
551	-0.057305686	0.33441028	-1.1608957	-0.4025662	-0.2110356	-9.46	-0.2994786	0.24707808
552	-0.05626607	0.32986724	-1.16281	-0.40043864	-0.20602624	-9.46	-0.29913473	0.24693067
553	-0.05522419	0.3253024	-1.1647165	-0.3982393	-0.20094372	-9.46	-0.2987643	0.24679025
554	-0.05418023	0.32071674	-1.1666152	-0.3959687	-0.19578896	-9.46	-0.2983673	0.24665718
555	-0.053134356	0.31611127	-1.168506	-0.39362732	-0.19056287	-9.45	-0.29794386	0.24653192
556	-0.052086733	0.31148702	-1.1703886	-0.39121562	-0.18526638	-9.45	-0.29749405	0.24641493
557	-0.05103752	0.30684498	-1.1722628	-0.3887342	-0.17990047	-9.45	-0.297018	0.2463066
558	-0.049986884	0.30218616	-1.1741284	-0.38618347	-0.17446609	-9.45	-0.29651576	0.24620733
559	-0.04893497	0.29751152	-1.1759855	-0.38356403	-0.16896427	-9.45	-0.29598743	0.24611755
560	-0.047881927	0.2928221	-1.1778334	-0.38087636	-0.16339603	-9.45	-0.2954331	0.24603763
561	-0.04682791	0.28811887	-1.1796725	-0.37812102	-0.1577624	-9.45	-0.294853	0.24596804
562	-0.045773044	0.2834028	-1.1815021	-0.37529853	-0.15206443	-9.45	-0.29424706	0.24590908
563	-0.04471748	0.2786749	-1.1833224	-0.3724095	-0.1463032	-9.45	-0.29361552	0.24586117
564	-0.04366134	0.27393612	-1.185133	-0.3694545	-0.14047983	-9.45	-0.2929585	0.24582465
565	-0.042604767	0.26918742	-1.1869336	-0.36643428	-0.13459542	-9.44	-0.29227614	0.24579991
566	-0.041547887	0.26442978	-1.1887243	-0.36334944	-0.12865114	-9.44	-0.29156858	0.24578723
567	-0.04049083	0.25966415	-1.1905047	-0.36020076	-0.12264812	-9.44	-0.29083604	0.24578704
568	-0.03943372	0.25489148	-1.1922745	-0.356989	-0.11658756	-9.44	-0.29007864	0.24579957
569	-0.038376696	0.25011274	-1.1940335	-0.3537149	-0.11047066	-9.44	-0.2892966	0.24582519
570	-0.03731989	0.24532889	-1.1957816	-0.35037932	-0.10429865	-9.44	-0.28849012	0.24586417
571	-0.036263436	0.24054085	-1.1975185	-0.34698305	-0.098072775	-9.44	-0.28765938	0.24591678
572	-0.03520747	0.23574956	-1.1992439	-0.343527	-0.091794305	-9.44	-0.28680462	0.24598332
573	-0.034152117	0.23095597	-1.2009577	-0.34001198	-0.08546453	-9.44	-0.28592604	0.24606402
574	-0.033097506	0.22616102	-1.2026595	-0.33643898	-0.079084754	-9.44	-0.28502396	0.24615914
575	-0.03204376	0.22136565	-1.204349	-0.33280888	-0.07265631	-9.43	-0.28409845	0.24626888
576	-0.030990997	0.21657078	-1.2060262	-0.32912266	-0.06618053	-9.43	-0.2831499	0.24639347
577	-0.029939333	0.21177734	-1.2076905	-0.32538125	-0.05965879	-9.43	-0.2821785	0.24653304
578	-0.028888874	0.20698625	-1.2093419	-0.32158566	-0.053092465	-9.43	-0.28118452	0.24668786
579	-0.027839728	0.20219845	-1.2109799	-0.3177369	-0.04648295	-9.43	-0.2801682	0.24685806
580	-0.026791992	0.19741483	-1.2126044	-0.31383598	-0.039831664	-9.43	-0.27912983	0.24704371
581	-0.02574577	0.19263633	-1.2142152	-0.30988398	-0.03314003	-9.43	-0.27806973	0.24724507
582	-0.024701169	0.18786386	-1.2158116	-0.30588195	-0.026409483	-9.43	-0.2769881	0.24746214
583	-0.0236583	0.18309832	-1.2173936	-0.30183095	-0.019641481	-9.43	-0.27588522	0.247695
584	-0.022617292	0.1783406	-1.218961	-0.29773206	-0.012837493	-9.43	-0.27476147	0.2479438
585	-0.021578267	0.17359163	-1.2205132	-0.29358643	-0.005998995	-9.42	-0.27361706	0.24820855
586	-0.020541366	0.1688523	-1.2220501	-0.28939518	0.0008725176	-9.42	-0.27245238	0.24848928
587	-0.019506736	0.1641235	-1.2235713	-0.2851594	0.007775539	-9.42	-0.2712677	0.24878597
588	-0.018474523	0.15940614	-1.2250766	-0.28088027	0.0147085525	-9.42	-0.27006334	0.2490987
589	-0.017444897	0.1547011	-1.2265655	-0.2765589	0.021670029	-9.42	-0.26883963	0.24942738
590	-0.016418027	0.15000927	-1.2280381	-0.27219653	0.028658425	-9.42	-0.267597	0.24977201
591	-0.015394086	0.14533153	-1.2294937	-0.26779425	0.03567219	-9.42	-0.26633567	0.25013253
592	-0.014373252	0.14066878	-1.2309325	-0.2633533	0.04270976	-9.42	-0.2650561	0.2505089
593	-0.013355718	0.13602188	-1.2323539	-0.25887486	0.049769558	-9.42	-0.26375863	0.25090104
594	-0.012341687	0.13139173	-1.233758	-0.2543601	0.05685	-9.42	-0.2624436	0.25130883
595	-0.011331367	0.12677927	-1.2351444	-0.24981026	0.06394949	-9.42	-0.26111144	0.2517322
596	-0.010324963	0.12218538	-1.2365128	-0.24522656	0.07106642	-9.41	-0.25976253	0.25217092
597	-0.009322693	0.117611	-1.2378632	-0.24061023	0.07819916	-9.41	-0.2583972	0.25262496
598	-0.008324777	0.113057055	-1.2391952	-0.2359625	0.08534612	-9.41	-0.25701588	0.2530941
599	-0.007331443	0.108524516	-1.2405088	-0.23128462	0.09250563	-9.41	-0.25561896	0.2535782
600	-0.006342927	0.10401432	-1.2418039	-0.22657788	0.099676065	-9.41	-0.25420687	0.25407708
601	-0.0053594685	0.09952742	-1.24308	-0.2218435	0.10685577	-9.41	-0.25277996	0.2545905
602	-0.0043813162	0.09506475	-1.2443372	-0.21708275	0.114043094	-9.41	-0.25133866	0.25511828
603	-0.0034087226	0.090627246	-1.2455753	-0.21229693	0.12123636	-9.41	-0.24988349	0.25566018
604	-0.0024419401	0.086215824	-1.2467941	-0.20748729	0.1284339	-9.41	-0.24841471	0.2562159
605	-0.0014812299	0.08183141	-1.2479936	-0.2026551	0.13563402	-9.41	-0.2469329	0.2567852
606	-0.0005268592	0.07747491	-1.2491734	-0.19780168	0.14283505	-9.4	-0.24543841	0.25736782
607	0.00042090137	0.073147215	-1.2503335	-0.1929283	0.15003528	-9.4	-0.2439317	0.2579635
608	0.00136177	0.06884922	-1.2514739	-0.18803626	0.157233	-9.4	-0.24241324	0.25857183
609	0.0022954666	0.06458183	-1.2525942	-0.18312684	0.1644265	-9.4	-0.24088344	0.25919256
610	0.0032217049	0.06034589	-1.2536944	-0.17820133	0.17161408	-9.4	-0.23934281	0.25982532
611	0.0041401936	0.056142285	-1.2547743	-0.17326105	0.17879401	-9.4	-0.23779178	0.26046973
612	0.005050639	0.051971875	-1.2558337	-0.16830727	0.18596455	-9.4	-0.23623078	0.2611255
613	0.005952734	0.047835514	-1.2568727	-0.16334133	0.19312398	-9.4	-0.23466034	0.26179212
614	0.0068461704	0.04373404	-1.2578908	-0.1583645	0.20027058	-9.4	-0.23308091	0.26246932
615	0.007730633	0.03966829	-1.2588881	-0.15337811	0.20740256	-9.4	-0.23149295	0.26315662
616	0.008605808	0.035639096	-1.2598644	-0.14838345	0.2145182	-9.39	-0.22989698	0.26385367
617	0.009471387	0.03164727	-1.2608196	-0.14338183	0.22161576	-9.39	-0.22829339	0.26455998
618	0.010327065	0.027693626	-1.2617533	-0.13837457	0.22869347	-9.39	-0.22668274	0.26527512
619	0.011172546	0.023778955	-1.2626655	-0.13336298	0.23574956	-9.39	-0.2250655	0.26599863
620	0.012007533	0.01990406	-1.2635561	-0.12834838	0.24278228	-9.39	-0.22344212	0.2667301
621	0.012831732	0.016069721	-1.264425	-0.12333207	0.24978985	-9.39	-0.22181316	0.26746905
622	0.013644851	0.012276709	-1.2652719	-0.11831537	0.25677052	-9.39	-0.22017904	0.26821497
623	0.014446604	0.008525797	-1.2660967	-0.11329961	0.26372248	-9.39	-0.21854028	0.2689674
624	0.015236717	0.004817748	-1.2668993	-0.10828612	0.27064398	-9.39	-0.21689741	0.26972586
625	0.01601491	0.0011533161	-1.2676797	-0.10327626	0.27753326	-9.39	-0.21525088	0.27048987
626	0.016780911	-0.0024667569	-1.2684374	-0.098271415	0.2843885	-9.38	-0.2136012	0.2712589
627	0.017534446	-0.0060417387	-1.2691725	-0.09327295	0.29120797	-9.38	-0.21194896	0.27203244
628	0.018275248	-0.009570902	-1.269885	-0.088282265	0.29798985	-9.38	-0.2102946	0.27281
629	0.019003049	-0.013053532	-1.2705743	-0.08330078	0.30473244	-9.38	-0.20863864	0.27359104
630	0.019717587	-0.01648892	-1.2712408	-0.078329906	0.31143394	-9.38	-0.20698163	0.27437508
631	0.0204186	-0.019876383	-1.271884	-0.07337109	0.31809264	-9.38	-0.20532402	0.2751615
632	0.021105826	-0.023215245	-1.272504	-0.06842577	0.32470676	-9.38	-0.20366648	0.27594993
633	0.02177901	-0.026504846	-1.2731004	-0.063495405	0.33127457	-9.38	-0.2020094	0.27673966
634	0.022437895	-0.029744554	-1.2736733	-0.05858146	0.33779436	-9.38	-0.20035343	0.27753028
635	0.023082232	-0.032933753	-1.2742224	-0.05368542	0.34426442	-9.38	-0.198699	0.2783212
636	0.023711769	-0.03607185	-1.2747477	-0.04880876	0.35068294	-9.37	-0.19704673	0.2791119
637	0.024326257	-0.039158266	-1.275249	-0.043952975	0.3570483	-9.37	-0.19539714	0.27990177
638	0.024925454	-0.042192426	-1.2757262	-0.039119568	0.36335874	-9.37	-0.19375081	0.28069037
639	0.025509112	-0.0451738	-1.2761792	-0.034310047	0.36961257	-9.37	-0.19210827	0.28147712
640	0.026076978	-0.048101865	-1.2766079	-0.029525934	0.3758081	-9.37	-0.1904701	0.28226143
641	0.026628789	-0.050976112	-1.2770119	-0.024768753	0.38194364	-9.37	-0.18883684	0.28304282
642	0.027164282	-0.05379605	-1.2773913	-0.020040039	0.3880176	-9.37	-0.1872091	0.28382066
643	0.027683185	-0.056561198	-1.277746	-0.015341336	0.3940283	-9.37	-0.18558738	0.28459448
644	0.02818522	-0.059271112	-1.2780758	-0.010674192	0.39997423	-9.37	-0.18397233	0.28536376
645	0.028670106	-0.061925344	-1.2783805	-0.0060401293	0.40585378	-9.37	-0.18236442	0.28612787
646	0.029137561	-0.06452348	-1.2786599	-0.0014406438	0.41166538	-9.36	-0.18076423	0.28688633
647	0.029587291	-0.06706513	-1.2789142	0.0031228056	0.4174076	-9.36	-0.17917232	0.28763866
648	0.030019011	-0.06954988	-1.279143	0.007648785	0.42307886	-9.36	-0.17758922	0.28838426
649	0.030432418	-0.07197737	-1.2793461	0.012135886	0.42867777	-9.36	-0.17601547	0.2891226
650	0.030827217	-0.07434725	-1.2795235	0.016582735	0.43420288	-9.36	-0.17445159	0.28985327
651	0.0312031	-0.07665918	-1.279675	0.02098799	0.43965277	-9.36	-0.17289805	0.29057568
652	0.031559773	-0.07891284	-1.2798005	0.025350323	0.4450261	-9.36	-0.17135543	0.2912894
653	0.031896923	-0.0811079	-1.2798998	0.029668435	0.45032147	-9.36	-0.1698242	0.29199383
654	0.03221424	-0.083244056	-1.2799729	0.033941053	0.45553756	-9.36	-0.16830483	0.29268855
655	0.03251142	-0.08532101	-1.2800195	0.03816693	0.46067312	-9.36	-0.16679783	0.29337308
656	0.032788154	-0.08733847	-1.2800395	0.04234486	0.46572682	-9.36	-0.16530363	0.29404697
657	0.033044122	-0.08929614	-1.2800329	0.04647365	0.4706975	-9.35	-0.16382274	0.29470968
658	0.033279017	-0.09119376	-1.2799993	0.050552115	0.47558385	-9.35	-0.1623556	0.29536083
659	0.033492524	-0.09303105	-1.2799386	0.054579113	0.48038477	-9.35	-0.16090263	0.29599994
660	0.033684324	-0.09480777	-1.2798508	0.058553502	0.48509905	-9.35	-0.15946436	0.29662657
661	0.0338541	-0.09652365	-1.2797357	0.06247418	0.48972556	-9.35	-0.15804109	0.29724026
662	0.034001533	-0.09817846	-1.279593	0.06634007	0.4942632	-9.35	-0.15663333	0.2978406
663	0.03412631	-0.09977197	-1.2794229	0.07015012	0.49871093	-9.35	-0.1552415	0.29842722
664	0.03422811	-0.101303935	-1.2792249	0.07390334	0.5030676	-9.35	-0.15386596	0.2989996
665	0.034306616	-0.10277415	-1.2789991	0.07759874	0.5073323	-9.35	-0.15250711	0.29955748
666	0.03436151	-0.104182385	-1.2787453	0.081235416	0.51150405	-9.35	-0.15116534	0.3001004
667	0.034392487	-0.10552845	-1.2784635	0.084812455	0.5155819	-9.34	-0.14984104	0.300628
668	0.03439924	-0.10681216	-1.2781534	0.088329	0.5195648	-9.34	-0.14853452	0.30113995
669	0.034381486	-0.10803331	-1.2778151	0.09178422	0.52345204	-9.34	-0.14724612	0.30163586
670	0.034338944	-0.10919173	-1.2774484	0.09517729	0.5272427	-9.34	-0.14597625	0.3021154
671	0.034271345	-0.110287264	-1.2770532	0.09850746	0.530936	-9.34	-0.14472516	0.3025783
672	0.03417842	-0.111319736	-1.2766294	0.101773955	0.5345311	-9.34	-0.14349313	0.30302414
673	0.03405992	-0.11228901	-1.2761772	0.10497607	0.53802735	-9.34	-0.14228056	0.30345276
674	0.033915583	-0.11319496	-1.2756962	0.10811311	0.5414239	-9.34	-0.1410877	0.30386376
675	0.033745162	-0.11403744	-1.2751864	0.11118439	0.5447202	-9.34	-0.13991483	0.30425686
676	0.033548422	-0.11481635	-1.274648	0.114189245	0.5479155	-9.34	-0.13876222	0.30463186
677	0.033325125	-0.11553157	-1.2740806	0.11712706	0.5510093	-9.33	-0.13763015	0.30498847
678	0.033075035	-0.116183005	-1.2734843	0.11999722	0.5540009	-9.33	-0.13651882	0.30532637
679	0.03279793	-0.11677056	-1.2728592	0.122799136	0.55688983	-9.33	-0.13542856	0.30564547
680	0.03249358	-0.11729416	-1.2722052	0.12553224	0.5596756	-9.33	-0.1343596	0.30594543
681	0.032161776	-0.117753744	-1.2715223	0.12819602	0.56235754	-9.33	-0.13331215	0.30622613
682	0.03180231	-0.11814925	-1.2708102	0.13078992	0.56493545	-9.33	-0.13228638	0.30648726
683	0.03141502	-0.11848062	-1.2700694	0.13331346	0.56740874	-9.33	-0.13128255	0.30672872
684	0.03099976	-0.118747815	-1.2692994	0.13576618	0.5697771	-9.33	-0.13030085	0.3069503
685	0.030556405	-0.11895081	-1.2685006	0.1381476	0.57204014	-9.33	-0.12934145	0.30715182
686	0.030084865	-0.119089566	-1.2676727	0.1404573	0.57419753	-9.33	-0.12840453	0.30733317
687	0.029585073	-0.1191641	-1.2668159	0.14269485	0.576249	-9.32	-0.12749021	0.30749422
688	0.029056976	-0.1191744	-1.26593	0.1448598	0.5781943	-9.32	-0.12659869	0.3076347
689	0.028500557	-0.11912048	-1.2650154	0.14695182	0.5800332	-9.32	-0.12573007	0.30775467
690	0.027915811	-0.11900236	-1.2640716	0.1489705	0.5817655	-9.32	-0.12488443	0.30785388
691	0.027302764	-0.118820064	-1.263099	0.15091549	0.58339095	-9.32	-0.124061964	0.3079323
692	0.026661454	-0.11857364	-1.2620971	0.15278645	0.58490956	-9.32	-0.123262644	0.3079898
693	0.025991945	-0.11826315	-1.2610663	0.15458304	0.5863212	-9.32	-0.12248667	0.30802622
694	0.025294319	-0.117888704	-1.2600063	0.15630497	0.5876257	-9.32	-0.12173401	0.3080416
695	0.024568675	-0.11745045	-1.2589171	0.1579519	0.588823	-9.32	-0.12100478	0.3080358
696	0.023815127	-0.11694859	-1.2577987	0.15952359	0.58991325	-9.32	-0.120299056	0.30800873
697	0.023033809	-0.11638333	-1.2566508	0.16101976	0.59089637	-9.31	-0.119616844	0.30796036
698	0.022224871	-0.11575494	-1.2554734	0.16244014	0.59177244	-9.31	-0.11895816	0.30789062
699	0.021388488	-0.11506371	-1.2542665	0.16378449	0.5925415	-9.31	-0.11832315	0.3077995
700	0.020524845	-0.11430998	-1.2530301	0.16505261	0.5932037	-9.31	-0.11771177	0.30768692
701	0.019634148	-0.113494106	-1.2517637	0.16624427	0.5937592	-9.31	-0.117124036	0.30755287
702	0.018716615	-0.112616494	-1.2504675	0.16735926	0.594208	-9.31	-0.11656003	0.30739737
703	0.01777248	-0.11167754	-1.2491413	0.1683974	0.59455055	-9.31	-0.11601969	0.30722034
704	0.016801994	-0.11067771	-1.247785	0.16935849	0.5947869	-9.31	-0.11550307	0.30702183
705	0.015805418	-0.10961744	-1.2463984	0.17024238	0.59491736	-9.31	-0.11501013	0.30680186
706	0.014783024	-0.10849724	-1.2449815	0.17104891	0.5949422	-9.31	-0.114540935	0.30656034
707	0.013735104	-0.10731762	-1.2435341	0.1717779	0.59486175	-9.3	-0.114095405	0.30629742
708	0.012661966	-0.10607912	-1.242056	0.17242925	0.5946763	-9.3	-0.11367353	0.30601302
709	0.01156392	-0.1047823	-1.2405472	0.1730028	0.59438634	-9.3	-0.11327527	0.3057073
710	0.0104413	-0.10342776	-1.2390075	0.1734984	0.5939922	-9.3	-0.112900674	0.3053802
711	0.009294449	-0.102016106	-1.2374367	0.17391601	0.5934942	-9.3	-0.11254964	0.3050318
712	0.00812372	-0.100547984	-1.2358347	0.17425548	0.5928929	-9.3	-0.11222212	0.30466223
713	0.006929488	-0.09902404	-1.2342014	0.17451671	0.5921888	-9.3	-0.11191811	0.30427146
714	0.0057121324	-0.097444974	-1.2325366	0.17469963	0.59138227	-9.3	-0.111637495	0.3038596
715	0.0044720494	-0.09581147	-1.2308402	0.17480417	0.590474	-9.3	-0.111380294	0.3034267
716	0.0032096324	-0.09412426	-1.229112	0.17483023	0.5894644	-9.3	-0.111146405	0.30297297
717	0.0019252717	-0.092384085	-1.227352	0.17477778	0.58835423	-9.3	-0.11093576	0.30249843
718	0.0006193497	-0.090591714	-1.2255601	0.17464674	0.58714396	-9.29	-0.11074835	0.30200315
719	-0.0007077587	-0.08874791	-1.2237358	0.17443706	0.5858342	-9.29	-0.11058406	0.3014873
720	-0.0020556848	-0.08685349	-1.2218794	0.17414872	0.58442575	-9.29	-0.11044282	0.300951
721	-0.0034240647	-0.08490927	-1.2199905	0.17378168	0.5829192	-9.29	-0.11032461	0.30039436
722	-0.0048125396	-0.08291609	-1.2180691	0.1733359	0.5813152	-9.29	-0.11022931	0.29981753
723	-0.0062207486	-0.0808748	-1.216115	0.17281137	0.5796147	-9.29	-0.11015688	0.2992206
724	-0.007648333	-0.07878629	-1.2141281	0.17220816	0.5778184	-9.29	-0.11010723	0.2986038
725	-0.009094919	-0.07665147	-1.2121084	0.17152633	0.575927	-9.29	-0.11008029	0.29796728
726	-0.010560127	-0.07447123	-1.2100556	0.170766	0.5739415	-9.29	-0.11007589	0.29731113
727	-0.012043567	-0.07224652	-1.2079697	0.16992733	0.5718628	-9.29	-0.11009391	0.29663566
728	-0.013544852	-0.06997828	-1.2058505	0.16901049	0.56969166	-9.28	-0.11013429	0.29594097
729	-0.015063577	-0.067667484	-1.2036979	0.16801572	0.5674291	-9.28	-0.110196814	0.29522726
730	-0.016599339	-0.065315105	-1.201512	0.16694325	0.56507605	-9.28	-0.11028143	0.2944948
731	-0.018151723	-0.062922135	-1.1992924	0.16579339	0.5626335	-9.28	-0.11038788	0.2937437
732	-0.019720308	-0.060489558	-1.1970394	0.16456641	0.5601024	-9.28	-0.110516086	0.29297432
733	-0.021304669	-0.058018345	-1.1947526	0.16326271	0.55748385	-9.28	-0.11066581	0.29218677
734	-0.022904374	-0.055509478	-1.1924319	0.16188262	0.5547788	-9.28	-0.11083686	0.2913813
735	-0.024518987	-0.05296392	-1.1900775	0.16042657	0.5519885	-9.28	-0.11102907	0.29055825
736	-0.026148062	-0.050382636	-1.1876892	0.15889497	0.54911387	-9.28	-0.1112422	0.2897177
737	-0.02779115	-0.047766592	-1.1852669	0.15728827	0.5461561	-9.28	-0.11147603	0.28886008
738	-0.0294478	-0.04511674	-1.1828104	0.15560696	0.54311645	-9.27	-0.111730315	0.2879856
739	-0.03111755	-0.042434033	-1.1803199	0.15385151	0.5399959	-9.27	-0.1120048	0.28709444
740	-0.03279992	-0.039719418	-1.1777953	0.15202247	0.5367958	-9.27	-0.11229926	0.286187
741	-0.03449443	-0.03697383	-1.1752365	0.15012039	0.5335173	-9.27	-0.1126134	0.28526354
742	-0.036200598	-0.034198217	-1.1726433	0.14814585	0.5301616	-9.27	-0.11294694	0.2843243
743	-0.03791792	-0.031393506	-1.1700158	0.14609945	0.52672994	-9.27	-0.11329956	0.2833695
744	-0.03964589	-0.02856063	-1.1673541	0.1439818	0.5232236	-9.27	-0.11367105	0.28239965
745	-0.041384	-0.025700511	-1.164658	0.14179353	0.5196437	-9.27	-0.11406106	0.2814149
746	-0.043131728	-0.022814076	-1.1619275	0.13953525	0.51599175	-9.27	-0.114469275	0.28041553
747	-0.04488854	-0.019902248	-1.1591625	0.13720758	0.5122688	-9.27	-0.114895366	0.279402
748	-0.04665391	-0.016965974	-1.1563632	0.13481118	0.5084762	-9.26	-0.115339145	0.27837446
749	-0.04842729	-0.0140061965	-1.1535294	0.13234664	0.5046153	-9.26	-0.11580019	0.27733332
750	-0.050208136	-0.011023876	-1.1506613	0.12981461	0.50068736	-9.26	-0.11627827	0.27627888
751	-0.051995892	-0.008019976	-1.1477588	0.12721571	0.4966937	-9.26	-0.116773054	0.27521145
752	-0.053790003	-0.004995469	-1.1448219	0.12455058	0.49263567	-9.26	-0.117284216	0.2741314
753	-0.055589907	-0.0019513381	-1.1418506	0.12181984	0.48851463	-9.26	-0.117811464	0.27303898
754	-0.057395022	0.0011114362	-1.1388451	0.119024135	0.4843319	-9.26	-0.11835452	0.27193463
755	-0.059204787	0.0041918634	-1.1358052	0.116164096	0.48008886	-9.26	-0.118913054	0.2708186
756	-0.06101862	0.0072889454	-1.1327312	0.11324034	0.47578686	-9.26	-0.11948673	0.26969126
757	-0.06283594	0.010401683	-1.1296229	0.11025349	0.47142732	-9.26	-0.12007527	0.26855296
758	-0.06465615	0.013529071	-1.1264807	0.1072042	0.46701163	-9.25	-0.12067839	0.26740402
759	-0.06647867	0.016670095	-1.1233044	0.104093075	0.46254116	-9.25	-0.12129575	0.26624486
760	-0.0683029	0.019823745	-1.1200941	0.10092075	0.45801732	-9.25	-0.12192702	0.2650757
761	-0.07012824	0.022989003	-1.11685	0.09768785	0.45344156	-9.25	-0.12257198	0.26389706
762	-0.071954094	0.026164845	-1.1135721	0.09439499	0.44881526	-9.25	-0.12323022	0.26270917
763	-0.07377986	0.029350242	-1.1102606	0.091042794	0.44413987	-9.25	-0.12390153	0.26151237
764	-0.075604916	0.032544162	-1.1069156	0.08763189	0.43941683	-9.25	-0.124585524	0.26030713
765	-0.07742867	0.03574558	-1.1035372	0.084162876	0.43464753	-9.25	-0.12528197	0.25909373
766	-0.0792505	0.03895345	-1.1001254	0.08063639	0.42983347	-9.25	-0.12599052	0.25787252
767	-0.0810698	0.042166747	-1.0966805	0.07705303	0.42497608	-9.25	-0.12671086	0.2566439
768	-0.08288596	0.04538444	-1.0932026	0.07341342	0.42007676	-9.25	-0.1274428	0.25540823
769	-0.084698364	0.048605487	-1.0896916	0.06971817	0.415137	-9.24	-0.12818588	0.25416586
770	-0.08650642	0.051828858	-1.086148	0.06596788	0.41015822	-9.24	-0.12893988	0.2529171
771	-0.08830953	0.055053506	-1.0825717	0.06216318	0.40514186	-9.24	-0.12970455	0.25166237
772	-0.09010709	0.05827838	-1.0789629	0.05830467	0.40008938	-9.24	-0.13047953	0.25040197
773	-0.09189849	0.061502427	-1.0753218	0.05439298	0.39500222	-9.24	-0.13126454	0.24913634
774	-0.09368316	0.064724594	-1.0716486	0.050428722	0.38988185	-9.24	-0.1320593	0.24786581
775	-0.09546048	0.06794381	-1.0679432	0.046412524	0.38472968	-9.24	-0.13286355	0.24659067
776	-0.097229876	0.07115902	-1.0642061	0.04234501	0.37954718	-9.24	-0.13367695	0.24531136
777	-0.098990746	0.074369155	-1.0604373	0.03822681	0.3743358	-9.24	-0.13449927	0.24402823
778	-0.10074251	0.077573135	-1.0566369	0.034058556	0.36909696	-9.24	-0.13533016	0.2427416
779	-0.102484584	0.0807699	-1.0528053	0.029840864	0.3638321	-9.23	-0.1361694	0.24145181
780	-0.10421637	0.083958365	-1.0489426	0.025574375	0.35854268	-9.23	-0.1370167	0.24015927
781	-0.105937295	0.08713747	-1.0450488	0.021259706	0.35323012	-9.23	-0.13787177	0.23886432
782	-0.10764678	0.090306126	-1.0411245	0.016897488	0.34789586	-9.23	-0.13873437	0.23756726
783	-0.10934427	0.09346326	-1.0371696	0.012488343	0.34254134	-9.23	-0.13960418	0.2362685
784	-0.1110292	0.09660779	-1.0331843	0.008032899	0.33716795	-9.23	-0.14048097	0.23496836
785	-0.11270105	0.09973864	-1.029169	0.0035317894	0.3317772	-9.23	-0.14136449	0.2336672
786	-0.11435929	0.102854736	-1.0251237	-0.0010143435	0.32637042	-9.23	-0.14225444	0.23236533
787	-0.116003394	0.105955005	-1.0210488	-0.0056048394	0.32094908	-9.23	-0.1431506	0.2310631
788	-0.11763288	0.10903837	-1.0169445	-0.010239024	0.31551456	-9.23	-0.1440527	0.2297609
789	-0.11924724	0.11210376	-1.0128111	-0.014916205	0.31006834	-9.22	-0.14496048	0.22845902
790	-0.12084602	0.11515011	-1.0086486	-0.019635674	0.30461177	-9.22	-0.1458737	0.22715783
791	-0.122428745	0.11817635	-1.0044576	-0.024396712	0.29914623	-9.22	-0.14679208	0.22585766
792	-0.12399499	0.12118143	-1.0002381	-0.029198574	0.2936732	-9.22	-0.1477154	0.22455882
793	-0.12554431	0.12416428	-0.9959905	-0.034040503	0.288194	-9.22	-0.1486434	0.22326168
794	-0.1270763	0.12712388	-0.9917152	-0.038921732	0.28271005	-9.22	-0.14957586	0.22196656
795	-0.12859054	0.1300592	-0.98741233	-0.04384148	0.2772227	-9.22	-0.15051249	0.22067381
796	-0.13008663	0.13296926	-0.9830824	-0.048798945	0.27173337	-9.22	-0.15145306	0.21938373
797	-0.13156417	0.13585308	-0.97872573	-0.053793292	0.26624343	-9.22	-0.15239732	0.21809673
798	-0.13302281	0.13870968	-0.9743426	-0.058823664	0.26075423	-9.22	-0.15334503	0.21681312
799	-0.13446218	0.14153814	-0.9699335	-0.06388917	0.2552671	-9.21	-0.15429592	0.2155332
800	-0.13588192	0.14433753	-0.9654988	-0.068988875	0.24978349	-9.21	-0.15524971	0.21425733
801	-0.1372817	0.14710693	-0.96103895	-0.07412183	0.24430466	-9.21	-0.15620618	0.21298586
802	-0.13866119	0.14984548	-0.95655435	-0.07928706	0.23883197	-9.21	-0.15716502	0.21171913
803	-0.14002007	0.1525523	-0.9520455	-0.08448355	0.23336679	-9.21	-0.15812601	0.21045746
804	-0.14135803	0.15522653	-0.9475128	-0.089710265	0.22791041	-9.21	-0.15908882	0.20920119
805	-0.14267474	0.15786733	-0.94295675	-0.09496616	0.22246419	-9.21	-0.16005322	0.20795064
806	-0.14396994	0.16047387	-0.93837786	-0.10025012	0.21702942	-9.21	-0.16101892	0.20670614
807	-0.1452433	0.16304533	-0.9337766	-0.10556105	0.21160744	-9.21	-0.16198564	0.20546803
808	-0.14649458	0.16558096	-0.9291535	-0.11089781	0.20619954	-9.21	-0.1629531	0.20423663
809	-0.14772347	0.16807996	-0.9245091	-0.11625924	0.20080703	-9.2	-0.16392097	0.20301226
810	-0.14892972	0.17054158	-0.919844	-0.12164416	0.1954312	-9.2	-0.16488901	0.20179519
811	-0.15011306	0.1729651	-0.91515857	-0.12705137	0.19007334	-9.2	-0.16585691	0.20058581
812	-0.15127325	0.17534977	-0.91045356	-0.13247962	0.18473472	-9.2	-0.16682439	0.19938439
813	-0.15241003	0.1776949	-0.9057295	-0.1379277	0.1794166	-9.2	-0.16779114	0.19819121
814	-0.15352319	0.17999981	-0.90098685	-0.14339432	0.17412028	-9.2	-0.16875684	0.1970066
815	-0.1546125	0.1822638	-0.8962264	-0.1488782	0.168847	-9.2	-0.16972128	0.19583085
816	-0.15567769	0.18448624	-0.89144856	-0.15437804	0.16359802	-9.2	-0.17068401	0.1946642
817	-0.15671858	0.18666647	-0.88665414	-0.1598925	0.15837455	-9.2	-0.17164484	0.19350697
818	-0.15773489	0.18880387	-0.88184357	-0.16542023	0.15317787	-9.2	-0.1726034	0.19235943
819	-0.15872641	0.19089778	-0.8770176	-0.17095989	0.1480092	-9.19	-0.1735594	0.19122182
820	-0.15969288	0.19294761	-0.8721768	-0.17651008	0.14286974	-9.19	-0.17451248	0.1900944
821	-0.16063406	0.19495277	-0.8673219	-0.18206942	0.1377607	-9.19	-0.17546238	0.1889774
822	-0.1615497	0.19691268	-0.8624535	-0.18763646	0.13268326	-9.19	-0.17640874	0.1878711
823	-0.16243957	0.19882676	-0.8575723	-0.19320984	0.12763856	-9.19	-0.17735128	0.18677568
824	-0.16330343	0.20069446	-0.85267895	-0.19878809	0.12262774	-9.19	-0.17828965	0.1856914
825	-0.1641411	0.20251524	-0.8477741	-0.2043698	0.11765191	-9.19	-0.17922357	0.18461841
826	-0.1649524	0.20428856	-0.8428585	-0.20995358	0.11271215	-9.19	-0.18015274	0.18355694
827	-0.16573715	0.2060139	-0.83793277	-0.21553798	0.10780953	-9.19	-0.18107688	0.18250714
828	-0.16649523	0.20769076	-0.8329976	-0.22112161	0.10294509	-9.19	-0.18199572	0.18146919
829	-0.16722652	0.20931867	-0.8280538	-0.22670303	0.09811985	-9.19	-0.18290897	0.18044326
830	-0.16793093	0.21089715	-0.823102	-0.23228085	0.09333481	-9.18	-0.18381636	0.17942947
831	-0.16860837	0.21242577	-0.8181429	-0.23785363	0.08859095	-9.18	-0.18471763	0.17842798
832	-0.16925874	0.21390408	-0.8131773	-0.24341995	0.08388922	-9.18	-0.18561253	0.17743893
833	-0.16988206	0.21533166	-0.80820584	-0.2489784	0.07923058	-9.18	-0.18650082	0.17646235
834	-0.17047824	0.2167081	-0.80322933	-0.25452757	0.0746159	-9.18	-0.18738224	0.17549843
835	-0.1710473	0.21803299	-0.79824847	-0.26006606	0.07004611	-9.18	-0.18825653	0.17454717
836	-0.17158923	0.21930592	-0.79326403	-0.2655924	0.06552205	-9.18	-0.18912354	0.1736087
837	-0.17210406	0.22052649	-0.78827673	-0.27110523	0.061044592	-9.18	-0.18998301	0.17268305
838	-0.1725918	0.22169434	-0.78328735	-0.27660307	0.05661455	-9.18	-0.19083466	0.17177029
839	-0.17305253	0.22280908	-0.7782967	-0.28208452	0.05223274	-9.18	-0.19167838	0.17087038
840	-0.1734863	0.22387034	-0.7733056	-0.28754818	0.047899943	-9.17	-0.19251394	0.16998343
841	-0.1738932	0.22487774	-0.7683148	-0.29299262	0.04361693	-9.17	-0.19334117	0.16910934
842	-0.17427331	0.22583093	-0.76332504	-0.2984164	0.039384443	-9.17	-0.19415988	0.16824819
843	-0.17462674	0.22672954	-0.75833726	-0.30381814	0.03520321	-9.17	-0.19496986	0.16739991
844	-0.1749536	0.22757325	-0.7533522	-0.30919638	0.031073935	-9.17	-0.19577101	0.16656446
845	-0.17525403	0.2283617	-0.74837077	-0.31454974	0.026997305	-9.17	-0.1965631	0.1657418
846	-0.17552817	0.22909455	-0.7433937	-0.31987673	0.022973986	-9.17	-0.19734602	0.16493186
847	-0.17577618	0.22977152	-0.7384219	-0.32517597	0.019004622	-9.17	-0.19811958	0.16413452
848	-0.17599824	0.23039232	-0.73345613	-0.33044603	0.015089837	-9.17	-0.19888367	0.16334973
849	-0.1761945	0.23095673	-0.7284973	-0.33568546	0.011230231	-9.17	-0.19963805	0.16257736
850	-0.17636518	0.23146453	-0.72354627	-0.34089285	0.00742638	-9.16	-0.20038268	0.16181728
851	-0.17651045	0.23191555	-0.71860385	-0.34606674	0.0036788324	-9.16	-0.20111735	0.16106941
852	-0.17663054	0.23230962	-0.7136709	-0.35120577	-1.1885738e-05	-9.16	-0.2018419	0.16033356
853	-0.17672567	0.23264664	-0.7087483	-0.35630843	-0.0036452732	-9.16	-0.20255621	0.15960959
854	-0.17679605	0.2329265	-0.70383686	-0.36137336	-0.007220852	-9.16	-0.20326011	0.15889734
855	-0.17684196	0.23314916	-0.6989375	-0.36639908	-0.010738171	-9.16	-0.2039535	0.15819666
856	-0.17686361	0.23331454	-0.694051	-0.37138417	-0.014196798	-9.16	-0.20463619	0.1575073
857	-0.17686127	0.23342265	-0.6891784	-0.37632722	-0.01759633	-9.16	-0.20530812	0.15682913
858	-0.17683522	0.23347348	-0.6843204	-0.38122678	-0.020936383	-9.16	-0.20596907	0.15616192
859	-0.17678572	0.23346706	-0.6794779	-0.38608137	-0.024216598	-9.16	-0.2066189	0.1555054
860	-0.17671306	0.23340344	-0.6746518	-0.3908896	-0.027436638	-9.15	-0.20725754	0.15485941
861	-0.17661753	0.23328277	-0.66984296	-0.39565	-0.030596191	-9.15	-0.20788476	0.15422368
862	-0.17649941	0.23310515	-0.66505224	-0.4003611	-0.03369496	-9.15	-0.2085005	0.15359794
863	-0.17635904	0.23287079	-0.6602805	-0.40502146	-0.036732677	-9.15	-0.20910458	0.15298197
864	-0.1761967	0.23257987	-0.6555287	-0.4096296	-0.039709084	-9.15	-0.20969684	0.15237552
865	-0.17601272	0.23223266	-0.6507976	-0.41418412	-0.04262395	-9.15	-0.21027716	0.15177828
866	-0.17580742	0.23182943	-0.64608806	-0.41868356	-0.04547705	-9.15	-0.21084532	0.15118998
867	-0.17558113	0.2313705	-0.641401	-0.4231264	-0.048268195	-9.15	-0.21140125	0.15061036
868	-0.17533416	0.2308562	-0.6367372	-0.42751122	-0.050997205	-9.15	-0.21194473	0.1500391
869	-0.17506683	0.2302869	-0.6320977	-0.43183655	-0.053663913	-9.15	-0.21247563	0.14947595
870	-0.17477946	0.229663	-0.6274832	-0.43610093	-0.05626818	-9.14	-0.21299377	0.14892052
871	-0.17447236	0.22898497	-0.6228946	-0.4403029	-0.05880988	-9.14	-0.21349895	0.1483726
872	-0.17414586	0.22825329	-0.61833274	-0.44444102	-0.061288904	-9.14	-0.21399105	0.14783183
873	-0.17380029	0.22746849	-0.6137985	-0.44851375	-0.06370516	-9.14	-0.21446986	0.1472979
874	-0.17343593	0.22663113	-0.6092928	-0.4525197	-0.06605858	-9.14	-0.21493521	0.1467705
875	-0.17305313	0.22574183	-0.60481644	-0.45645738	-0.06834911	-9.14	-0.21538684	0.14624931
876	-0.17265217	0.22480124	-0.6003702	-0.4603253	-0.0705767	-9.14	-0.21582463	0.14573398
877	-0.1722334	0.22381002	-0.5959551	-0.46412206	-0.07274133	-9.14	-0.21624836	0.14522421
878	-0.17179713	0.22276887	-0.5915718	-0.4678461	-0.074843	-9.14	-0.21665785	0.14471969
879	-0.17134367	0.22167857	-0.5872213	-0.471496	-0.07688171	-9.14	-0.21705285	0.14422005
880	-0.17087339	0.22053988	-0.5829044	-0.4750703	-0.07885749	-9.13	-0.21743314	0.143725
881	-0.17038661	0.21935363	-0.57862186	-0.47856748	-0.08077039	-9.13	-0.21779855	0.14323416
882	-0.16988371	0.21812065	-0.57437456	-0.4819861	-0.08262046	-9.13	-0.21814883	0.14274722
883	-0.16936506	0.2168418	-0.57016337	-0.48532468	-0.084407784	-9.13	-0.21848384	0.14226383
884	-0.16883105	0.21551801	-0.5659891	-0.48858175	-0.08613246	-9.13	-0.21880326	0.14178365
885	-0.16828205	0.21415022	-0.5618526	-0.49175578	-0.08779461	-9.13	-0.21910699	0.14130637
886	-0.16771843	0.21273936	-0.5577546	-0.4948454	-0.08939436	-9.13	-0.21939468	0.1408316
887	-0.16714059	0.21128646	-0.5536959	-0.49784908	-0.09093186	-9.13	-0.2196662	0.14035904
888	-0.16654892	0.2097925	-0.5496775	-0.5007655	-0.09240729	-9.13	-0.21992135	0.13988835
889	-0.16594383	0.20825854	-0.5457	-0.5035932	-0.093820825	-9.13	-0.22015986	0.13941917
890	-0.1653257	0.20668565	-0.5417644	-0.50633097	-0.095172666	-9.13	-0.22038159	0.13895121
891	-0.16469492	0.20507492	-0.5378713	-0.5089774	-0.09646304	-9.12	-0.22058637	0.13848414
892	-0.16405185	0.20342745	-0.5340216	-0.51153135	-0.09769218	-9.12	-0.2207739	0.13801764
893	-0.16339685	0.20174439	-0.5302161	-0.5139914	-0.09886032	-9.12	-0.22094408	0.13755137
894	-0.1627303	0.2000269	-0.5264555	-0.5163564	-0.09996776	-9.12	-0.2210966	0.13708505
895	-0.16205259	0.19827616	-0.5227406	-0.5186252	-0.10101477	-9.12	-0.22123139	0.13661838
896	-0.16136405	0.1964934	-0.5190721	-0.52079654	-0.10200164	-9.12	-0.2213482	0.13615105
897	-0.16066505	0.19467981	-0.51545066	-0.52286935	-0.10292869	-9.12	-0.22144678	0.13568275
898	-0.15995595	0.19283667	-0.511877	-0.5248426	-0.10379624	-9.12	-0.22152703	0.13521321
899	-0.15923709	0.19096522	-0.5083518	-0.52671534	-0.10460466	-9.12	-0.22158876	0.13474217
900	-0.15850882	0.18906675	-0.5048756	-0.5284865	-0.10535429	-9.12	-0.22163169	0.13426933
901	-0.15777145	0.18714258	-0.50144917	-0.5301553	-0.10604549	-9.11	-0.22165576	0.1337945
902	-0.15702537	0.185194	-0.49807304	-0.5317209	-0.10667868	-9.11	-0.22166081	0.13331737
903	-0.15627086	0.18322237	-0.4947478	-0.53318244	-0.10725424	-9.11	-0.22164659	0.13283773
904	-0.1555083	0.18122905	-0.49147403	-0.53453934	-0.10777258	-9.11	-0.22161302	0.1323554
905	-0.15473798	0.17921543	-0.48825228	-0.53579086	-0.108234145	-9.11	-0.22155997	0.13187014
906	-0.15396026	0.17718288	-0.48508316	-0.53693634	-0.10863938	-9.11	-0.22148725	0.13138175
907	-0.15317544	0.17513283	-0.48196712	-0.53797525	-0.10898873	-9.11	-0.22139475	0.13089009
908	-0.15238388	0.17306669	-0.47890478	-0.53890705	-0.10928268	-9.11	-0.22128233	0.13039495
909	-0.15158586	0.17098594	-0.4758966	-0.5397312	-0.109521694	-9.11	-0.22114989	0.12989621
910	-0.15078172	0.168892	-0.47294304	-0.54044735	-0.10970628	-9.11	-0.22099729	0.1293937
911	-0.1499718	0.16678636	-0.47004467	-0.5410551	-0.10983693	-9.1	-0.22082444	0.12888731
912	-0.14915636	0.16467051	-0.4672019	-0.541554	-0.10991417	-9.1	-0.22063117	0.12837696
913	-0.14833575	0.16254595	-0.46441516	-0.5419437	-0.10993853	-9.1	-0.22041745	0.1278625
914	-0.14751028	0.16041422	-0.46168497	-0.54222405	-0.10991055	-9.1	-0.22018313	0.12734386
915	-0.14668024	0.15827684	-0.4590117	-0.54239476	-0.10983078	-9.1	-0.21992812	0.12682101
916	-0.14584593	0.15613538	-0.45639578	-0.54245555	-0.109699786	-9.1	-0.21965232	0.12629385
917	-0.14500768	0.15399139	-0.45383757	-0.5424064	-0.10951815	-9.1	-0.21935567	0.12576236
918	-0.14416578	0.15184644	-0.45133752	-0.542247	-0.10928645	-9.1	-0.21903805	0.12522653
919	-0.14332055	0.14970216	-0.44889593	-0.54197735	-0.10900529	-9.1	-0.21869938	0.124686316
920	-0.14247225	0.14756015	-0.44651318	-0.5415974	-0.108675264	-9.1	-0.21833959	0.12414176
921	-0.1416212	0.14542204	-0.44418964	-0.54110706	-0.10829698	-9.09	-0.21795857	0.12359287
922	-0.1407677	0.14328946	-0.44192562	-0.54050636	-0.10787107	-9.09	-0.21755627	0.12303971
923	-0.13991204	0.14116406	-0.4397214	-0.53979534	-0.10739812	-9.09	-0.21713257	0.122482285
924	-0.13905449	0.13904753	-0.43757734	-0.53897405	-0.10687877	-9.09	-0.21668741	0.12192071
925	-0.13819532	0.13694154	-0.43549368	-0.5380425	-0.10631363	-9.09	-0.2162207	0.12135504
926	-0.13733478	0.13484779	-0.43347073	-0.53700095	-0.105703324	-9.09	-0.21573241	0.12078546
927	-0.1364731	0.13276799	-0.4315087	-0.53584945	-0.105048485	-9.09	-0.21522236	0.120211996
928	-0.1356105	0.13070385	-0.42960787	-0.5345882	-0.104349755	-9.09	-0.21469049	0.11963485
929	-0.13474722	0.12865707	-0.42776847	-0.5332175	-0.10360779	-9.09	-0.2141368	0.11905419
930	-0.13388345	0.12662937	-0.4259907	-0.5317375	-0.102823235	-9.09	-0.2135611	0.11847015
931	-0.13301937	0.124622434	-0.42427474	-0.5301485	-0.10199674	-9.08	-0.21296339	0.11788293
932	-0.13215517	0.12263794	-0.42262083	-0.52845085	-0.10112899	-9.08	-0.21234357	0.11729275
933	-0.13129102	0.12067759	-0.4210291	-0.52664495	-0.10022063	-9.08	-0.21170163	0.11669985
934	-0.13042708	0.11874305	-0.4194997	-0.5247312	-0.09927235	-9.08	-0.21103747	0.11610446
935	-0.12956348	0.11683599	-0.4180328	-0.5227101	-0.09828481	-9.08	-0.21035103	0.115506865
936	-0.12870038	0.114958085	-0.41662848	-0.5205821	-0.09725871	-9.08	-0.20964232	0.11490733
937	-0.1278379	0.113111	-0.41528693	-0.5183477	-0.096194714	-9.08	-0.20891126	0.11430618
938	-0.12697613	0.11129638	-0.41400817	-0.5160075	-0.095093526	-9.08	-0.20815778	0.11370373
939	-0.1261152	0.1095159	-0.4127923	-0.51356214	-0.09395582	-9.08	-0.20738192	0.11310034
940	-0.12525518	0.10777121	-0.4116394	-0.51101226	-0.0927823	-9.08	-0.20658357	0.112496376
941	-0.124396175	0.10606396	-0.41054946	-0.50835854	-0.09157366	-9.07	-0.20576279	0.111892216
942	-0.12353824	0.10439582	-0.40952253	-0.50560164	-0.0903306	-9.07	-0.20491943	0.11128829
943	-0.122681454	0.10276842	-0.40855864	-0.50274235	-0.08905381	-9.07	-0.20405357	0.110685006
944	-0.12182587	0.10118342	-0.40765777	-0.4997814	-0.087744	-9.07	-0.20316513	0.110082835
945	-0.12097154	0.099642456	-0.40681988	-0.49671966	-0.08640186	-9.07	-0.20225409	0.10948224
946	-0.120118484	0.09814717	-0.40604496	-0.49355796	-0.0850281	-9.07	-0.20132045	0.108883746
947	-0.11926674	0.09669918	-0.40533298	-0.4902971	-0.08362342	-9.07	-0.2003642	0.10828784
948	-0.11841633	0.09530009	-0.40468383	-0.4869381	-0.08218852	-9.07	-0.19938533	0.10769509
949	-0.11756727	0.0939515	-0.40409747	-0.48348176	-0.0807241	-9.07	-0.19838384	0.10710602
950	-0.11671957	0.09265497	-0.40357378	-0.4799291	-0.079230845	-9.07	-0.19735967	0.10652123
951	-0.11587321	0.091412075	-0.40311268	-0.47628108	-0.077709466	-9.07	-0.19631286	0.105941325
952	-0.1150282	0.090224355	-0.40271404	-0.4725387	-0.07616064	-9.06	-0.19524345	0.10536692
953	-0.11418452	0.08909334	-0.40237772	-0.46870306	-0.07458506	-9.06	-0.1941514	0.10479867
954	-0.11334215	0.08802054	-0.40210357	-0.46477512	-0.07298339	-9.06	-0.19303674	0.10423721
955	-0.11250105	0.08700747	-0.40189147	-0.460756	-0.071356334	-9.06	-0.19189948	0.10368324
956	-0.11166119	0.08605561	-0.40174118	-0.45664683	-0.06970454	-9.06	-0.19073963	0.10313748
957	-0.11082252	0.08516644	-0.40165257	-0.4524487	-0.068028696	-9.06	-0.18955721	0.102600634
958	-0.109985	0.08434142	-0.40162542	-0.44816276	-0.06632946	-9.06	-0.18835226	0.102073446
959	-0.10914858	0.08358201	-0.40165955	-0.4437902	-0.064607486	-9.06	-0.18712476	0.101556696
960	-0.10831317	0.0828896	-0.4017547	-0.4393322	-0.06286343	-9.06	-0.18587478	0.101051144
961	-0.10747872	0.08226556	-0.40191066	-0.43478996	-0.06109795	-9.06	-0.18460235	0.100557595
962	-0.10664516	0.08171121	-0.40212718	-0.43016475	-0.059311677	-9.05	-0.18330751	0.100076854
963	-0.1058124	0.08122782	-0.402404	-0.4254578	-0.057505257	-9.05	-0.18199034	0.09960974
964	-0.10498036	0.080816604	-0.40274087	-0.4206704	-0.05567933	-9.05	-0.18065086	0.099157065
965	-0.10414894	0.08047877	-0.4031375	-0.41580382	-0.053834543	-9.05	-0.1792892	0.098719686
966	-0.10331806	0.080215454	-0.40359363	-0.41085938	-0.051971532	-9.05	-0.17790544	0.09829846
967	-0.10248763	0.080027774	-0.4041089	-0.4058384	-0.05009094	-9.05	-0.17649963	0.09789421
968	-0.10165759	0.07991678	-0.40468308	-0.40074226	-0.0481934	-9.05	-0.17507192	0.0975078
969	-0.10082788	0.07988352	-0.4053158	-0.39557227	-0.046279553	-9.05	-0.1736224	0.09714012
970	-0.099998444	0.079928964	-0.40600672	-0.39032987	-0.04435003	-9.05	-0.17215122	0.09679202
971	-0.09916923	0.08005406	-0.40675557	-0.38501638	-0.04240547	-9.05	-0.17065851	0.096464366
972	-0.09834023	0.080259696	-0.40756193	-0.37963328	-0.040446505	-9.04	-0.16914445	0.09615801
973	-0.09751139	0.08054672	-0.40842545	-0.374182	-0.03847376	-9.04	-0.16760918	0.095873825
974	-0.0966827	0.08091594	-0.40934578	-0.3686639	-0.036487862	-9.04	-0.16605286	0.09561265
975	-0.09585414	0.08136813	-0.41032252	-0.36308053	-0.034489445	-9.04	-0.16447571	0.09537534
976	-0.09502572	0.08190401	-0.4113553	-0.35743335	-0.032479122	-9.04	-0.16287789	0.09516269
977	-0.094197415	0.082524255	-0.4124437	-0.35172382	-0.030457523	-9.04	-0.16125962	0.09497556
978	-0.09336924	0.08322952	-0.4135873	-0.34595346	-0.02842526	-9.04	-0.15962115	0.09481473
979	-0.09254117	0.0840204	-0.41478568	-0.3401238	-0.026382951	-9.04	-0.15796264	0.09468097
980	-0.09171319	0.08489746	-0.41603842	-0.33423635	-0.024331208	-9.04	-0.15628435	0.094575055
981	-0.09088522	0.08586122	-0.41734508	-0.3282927	-0.02227064	-9.04	-0.15458646	0.09449771
982	-0.09005721	0.08691217	-0.41870517	-0.32229432	-0.020201847	-9.03	-0.15286928	0.09444965
983	-0.08922907	0.088050775	-0.4201182	-0.31624287	-0.018125419	-9.03	-0.15113297	0.094431534
984	-0.088400714	0.08927743	-0.42158377	-0.3101399	-0.016041938	-9.03	-0.14937778	0.09444404
985	-0.08757207	0.09059251	-0.42310134	-0.303987	-0.013951979	-9.03	-0.14760397	0.09448775
986	-0.08674303	0.09199636	-0.42467043	-0.2977858	-0.011856102	-9.03	-0.1458118	0.09456326
987	-0.08591353	0.09348926	-0.4262905	-0.29153785	-0.009754863	-9.03	-0.1440015	0.094671085
988	-0.0850835	0.09507149	-0.42796105	-0.2852448	-0.007648808	-9.03	-0.14217333	0.094811715
989	-0.08425287	0.09674329	-0.42968157	-0.27890816	-0.005538475	-9.03	-0.14032754	0.09498562
990	-0.08342157	0.098504856	-0.4314515	-0.27252954	-0.003424392	-9.03	-0.13846442	0.09519318
991	-0.08258955	0.10035637	-0.4332703	-0.2661105	-0.0013070796	-9.03	-0.13658422	0.095434755
992	-0.08175678	0.10229795	-0.43513745	-0.2596526	0.0008129522	-9.02	-0.1346872	0.09571065
993	-0.080923215	0.1043297	-0.43705234	-0.25315744	0.0029352014	-9.02	-0.13277361	0.09602113
994	-0.080088824	0.1064517	-0.43901443	-0.24662656	0.005059172	-9.02	-0.13084379	0.09636639
995	-0.0792536	0.10866397	-0.44102317	-0.24006152	0.007184377	-9.02	-0.128898	0.0967466
996	-0.07841752	0.110966526	-0.443078	-0.23346388	0.0093103405	-9.02	-0.12693651	0.09716189
997	-0.077580586	0.11335933	-0.4451784	-0.22683519	0.011436592	-9.02	-0.12495965	0.09761233
998	-0.07674279	0.115842335	-0.44732374	-0.22017698	0.013562668	-9.02	-0.1229677	0.09809791
999	-0.07590415	0.118415445	-0.4495135	-0.21349077	0.015688118	-9.02	-0.12096097	0.09861863
1000	-0.07506468	0.12107856	-0.45174712	-0.20677802	0.017812494	-9.02	-0.11893976	0.09917442
1001	-0.0742244	0.12383151	-0.45402402	-0.20004022	0.019935362	-9.02	-0.116904356	0.099765144
1002	-0.07338333	0.12667415	-0.45634368	-0.19327882	0.02205629	-9.01	-0.11485509	0.100390665
1003	-0.07254151	0.12960626	-0.4587055	-0.18649529	0.024174862	-9.01	-0.11279224	0.101050794
1004	-0.07169898	0.1326276	-0.46110895	-0.1796911	0.026290659	-9.01	-0.11071615	0.10174528
1005	-0.07085577	0.13573791	-0.46355337	-0.17286772	0.02840328	-9.01	-0.108627126	0.10247384
1006	-0.07001194	0.13893686	-0.4660382	-0.16602662	0.030512327	-9.01	-0.10652552	0.10323617
1007	-0.06916755	0.1422241	-0.46856275	-0.1591693	0.032617405	-9.01	-0.104411624	0.1040319
1008	-0.06832265	0.14559925	-0.4711264	-0.15229724	0.034718134	-9.01	-0.10228578	0.10486065
1009	-0.06747731	0.14906187	-0.4737285	-0.14541194	0.036814127	-9.01	-0.10014834	0.10572198
1010	-0.06663161	0.15261152	-0.4763684	-0.13851488	0.038905013	-9.01	-0.09799967	0.10661547
1011	-0.06578562	0.15624768	-0.4790454	-0.13160755	0.040990423	-9.01	-0.0958401	0.10754062
1012	-0.06493943	0.15996979	-0.4817588	-0.12469148	0.043070003	-9.01	-0.09366997	0.10849692
1013	-0.06409313	0.16377723	-0.4845079	-0.117768176	0.045143396	-9.0	-0.09148972	0.109483846
1014	-0.06324681	0.16766939	-0.48729196	-0.11083916	0.047210254	-9.0	-0.089299664	0.11050082
1015	-0.062400565	0.17164554	-0.4901103	-0.10390595	0.049270242	-9.0	-0.08710021	0.11154728
1016	-0.061554514	0.17570496	-0.49296215	-0.09697009	0.051323026	-9.0	-0.08489175	0.11262262
1017	-0.060708765	0.17984684	-0.49584678	-0.090033114	0.053368278	-9.0	-0.082674704	0.11372621
1018	-0.05986343	0.18407038	-0.49876344	-0.08309658	0.05540568	-9.0	-0.08044948	0.11485747
1019	-0.059018638	0.18837471	-0.50171137	-0.07616205	0.05743491	-9.0	-0.07821648	0.1160157
1020	-0.058174524	0.19275892	-0.5046898	-0.06923106	0.059455667	-9.0	-0.07597616	0.11720028
1021	-0.057331216	0.19722205	-0.50769794	-0.062305212	0.061467644	-9.0	-0.073728934	0.11841053
1022	-0.05648885	0.20176311	-0.510735	-0.055386063	0.06347054	-9.0	-0.07147525	0.11964575
1023	-0.05564757	0.20638107	-0.51380014	-0.0484752	0.06546408	-8.99	-0.06921555	0.12090529
1024	-0.054807544	0.21107484	-0.5168927	-0.0415742	0.06744796	-8.99	-0.06695033	0.12218846
1025	-0.05396892	0.21584332	-0.5200117	-0.034684666	0.06942191	-8.99	-0.06468001	0.12349455
1026	-0.053131875	0.22068533	-0.52315646	-0.027808188	0.07138567	-8.99	-0.06240511	0.124822855
1027	-0.05229657	0.2255997	-0.5263261	-0.020946365	0.07333899	-8.99	-0.060126074	0.12617269
1028	-0.05146319	0.2305852	-0.52951986	-0.014100803	0.07528166	-8.99	-0.057843395	0.12754336
1029	-0.050631918	0.23564056	-0.5327368	-0.007273113	0.07721343	-8.99	-0.05555756	0.12893412
1030	-0.049802955	0.24076448	-0.5359762	-0.0004648808	0.079134114	-8.99	-0.05326908	0.1303443
1031	-0.048976514	0.24595569	-0.53923714	0.0063223345	0.08104353	-8.99	-0.050978422	0.13177322
1032	-0.048152816	0.2512128	-0.5425188	0.013087007	0.08294148	-8.99	-0.04868607	0.13322014
1033	-0.04733209	0.2565345	-0.5458204	0.01982763	0.08482782	-8.98	-0.04639251	0.13468441
1034	-0.046514567	0.26191935	-0.549141	0.026542727	0.08670238	-8.98	-0.04409822	0.13616529
1035	-0.045700476	0.26736596	-0.5524798	0.03323084	0.08856503	-8.98	-0.041803688	0.13766214
1036	-0.044890057	0.27287287	-0.55583596	0.039890554	0.09041563	-8.98	-0.039509393	0.13917428
1037	-0.04408354	0.2784386	-0.5592086	0.046520453	0.092254065	-8.98	-0.0372158	0.14070103
1038	-0.043281175	0.28406167	-0.56259674	0.05311916	0.09408023	-8.98	-0.034923367	0.14224167
1039	-0.042483207	0.28974056	-0.5659997	0.05968531	0.09589401	-8.98	-0.0326326	0.14379562
1040	-0.041689884	0.29547372	-0.5694165	0.06621756	0.09769532	-8.98	-0.03034396	0.14536218
1041	-0.040901452	0.30125958	-0.5728463	0.07271459	0.09948408	-8.98	-0.028057897	0.1469407
1042	-0.040118165	0.3070965	-0.5762883	0.07917511	0.101260215	-8.98	-0.02577492	0.14853056
1043	-0.03934028	0.31298298	-0.5797414	0.085597835	0.10302365	-8.97	-0.023495447	0.15013108
1044	-0.03856805	0.31891724	-0.583205	0.09198151	0.10477433	-8.97	-0.021219991	0.15174165
1045	-0.037801735	0.32489768	-0.586678	0.09832489	0.106512204	-8.97	-0.018948998	0.15336165
1046	-0.037041605	0.3309226	-0.59015965	0.10462674	0.10823722	-8.97	-0.016682938	0.15499043
1047	-0.03628793	0.33699033	-0.593649	0.11088585	0.10994934	-8.97	-0.014422287	0.15662742
1048	-0.03554099	0.34309906	-0.5971452	0.11710102	0.11164854	-8.97	-0.012167518	0.15827197
1049	-0.03480106	0.3492471	-0.60064733	0.12327109	0.11333477	-8.97	-0.009919087	0.1599235
1050	-0.034068417	0.35543263	-0.6041545	0.12939493	0.11500802	-8.97	-0.0076774703	0.16158137
1051	-0.033343352	0.36165386	-0.60766584	0.13547146	0.11666826	-8.97	-0.0054431185	0.16324505
1052	-0.032626152	0.36790904	-0.61118037	0.1414996	0.11831549	-8.97	-0.0032164783	0.16491391
1053	-0.031917118	0.37419626	-0.61469716	0.1474783	0.11994968	-8.96	-0.0009980083	0.16658734
1054	-0.031216545	0.3805137	-0.6182154	0.15340659	0.12157084	-8.96	0.0012118429	0.16826484
1055	-0.030524746	0.38685948	-0.62173396	0.15928347	0.12317896	-8.96	0.003412643	0.16994576
1056	-0.02984202	0.39323172	-0.6252521	0.16510803	0.12477403	-8.96	0.005603926	0.17162956
1057	-0.029168682	0.3996285	-0.62876874	0.17087932	0.12635607	-8.96	0.0077852877	0.17331566
1058	-0.028505065	0.40604785	-0.63228303	0.17659643	0.12792504	-8.96	0.009956246	0.17500353
1059	-0.027851483	0.41248792	-0.63579386	0.1822585	0.12948096	-8.96	0.012116405	0.17669258
1060	-0.027208269	0.41894668	-0.63930035	0.18786468	0.13102382	-8.96	0.014265314	0.17838223
1061	-0.026575759	0.42542225	-0.6428015	0.1934141	0.13255362	-8.96	0.016402543	0.180072
1062	-0.025954299	0.43191266	-0.6462963	0.198906	0.13407035	-8.96	0.018527677	0.18176128
1063	-0.025344234	0.43841594	-0.64978385	0.20433958	0.13557403	-8.96	0.020640295	0.18344955
1064	-0.024745919	0.4449302	-0.653263	0.20971406	0.13706465	-8.95	0.022740003	0.18513629
1065	-0.02415971	0.45145342	-0.65673286	0.2150287	0.13854222	-8.95	0.024826357	0.18682095
1066	-0.023585968	0.4579837	-0.6601924	0.2202828	0.14000677	-8.95	0.026898984	0.18850304
1067	-0.023025047	0.4645191	-0.6636405	0.22547561	0.1414583	-8.95	0.028957497	0.190182
1068	-0.0224773	0.47105768	-0.6670763	0.23060651	0.14289685	-8.95	0.03100149	0.19185734
1069	-0.021943085	0.47759748	-0.6704986	0.23567478	0.14432244	-8.95	0.0330306	0.1935285
1070	-0.021422751	0.48413655	-0.67390656	0.24067983	0.14573509	-8.95	0.03504443	0.19519505
1071	-0.020916644	0.49067295	-0.677299	0.24562098	0.14713483	-8.95	0.037042618	0.19685642
1072	-0.020425113	0.49720475	-0.6806749	0.25049764	0.14852169	-8.95	0.03902481	0.19851212
1073	-0.0199485	0.50373	-0.6840333	0.2553092	0.14989573	-8.95	0.04099063	0.20016165
1074	-0.019487152	0.51024675	-0.687373	0.2600551	0.15125698	-8.94	0.04293974	0.20180453
1075	-0.019041415	0.5167531	-0.6906931	0.26473477	0.15260547	-8.94	0.044871766	0.20344026
1076	-0.018611638	0.5232471	-0.6939924	0.2693477	0.15394126	-8.94	0.04678642	0.20506836
1077	-0.018198168	0.5297268	-0.6972699	0.27389327	0.15526438	-8.94	0.048683267	0.20668831
1078	-0.017801352	0.5361903	-0.70052457	0.27837104	0.15657488	-8.94	0.050562054	0.20829967
1079	-0.017421544	0.54263556	-0.7037554	0.28278047	0.15787281	-8.94	0.052422382	0.20990196
1080	-0.017059108	0.54906076	-0.7069612	0.2871211	0.15915823	-8.94	0.054263957	0.21149467
1081	-0.016714431	0.55546397	-0.71014106	0.29139242	0.16043119	-8.94	0.05608641	0.21307735
1082	-0.016387912	0.5618432	-0.71329385	0.29559398	0.16169174	-8.94	0.057889424	0.21464954
1083	-0.01607995	0.56819654	-0.7164185	0.29972532	0.16293992	-8.94	0.059672665	0.21621077
1084	-0.015790954	0.57452214	-0.719514	0.303786	0.16417578	-8.93	0.061435796	0.21776058
1085	-0.015521321	0.580818	-0.7225793	0.30777565	0.16539937	-8.93	0.06317847	0.21929848
1086	-0.015271447	0.5870822	-0.72561336	0.3116938	0.16661075	-8.93	0.06490039	0.22082406
1087	-0.015041702	0.5933129	-0.72861505	0.31554002	0.16780992	-8.93	0.06660122	0.22233683
1088	-0.0148324575	0.59950817	-0.7315835	0.31931397	0.16899695	-8.93	0.06828064	0.22383638
1089	-0.014644058	0.60566604	-0.73451746	0.32301524	0.17017184	-8.93	0.06993832	0.22532222
1090	-0.014476848	0.61178464	-0.7374161	0.32664347	0.17133467	-8.93	0.07157397	0.22679394
1091	-0.01433116	0.6178621	-0.7402782	0.3301983	0.17248544	-8.93	0.0731873	0.22825107
1092	-0.014207306	0.6238964	-0.74310285	0.33367935	0.17362419	-8.93	0.07477796	0.22969319
1093	-0.014105594	0.62988573	-0.74588895	0.33708635	0.17475094	-8.93	0.0763457	0.2311198
1094	-0.014026314	0.63582814	-0.7486354	0.34041896	0.17586571	-8.92	0.077890225	0.23253047
1095	-0.013969749	0.6417218	-0.75134134	0.34367687	0.17696854	-8.92	0.07941122	0.23392485
1096	-0.013936173	0.64756477	-0.7540056	0.34685978	0.17805944	-8.92	0.08090844	0.23530243
1097	-0.013925854	0.6533552	-0.75662726	0.34996745	0.17913844	-8.92	0.08238159	0.23666282
1098	-0.01393905	0.6590912	-0.75920516	0.3529996	0.18020552	-8.92	0.08383042	0.23800556
1099	-0.013976007	0.66477084	-0.76173836	0.35595602	0.18126073	-8.92	0.085254654	0.23933025
1100	-0.014036965	0.6703923	-0.7642258	0.35883644	0.18230407	-8.92	0.08665401	0.24063641
1101	-0.014122153	0.6759537	-0.7666664	0.36164063	0.18333554	-8.92	0.08802827	0.24192369
1102	-0.014231797	0.68145317	-0.7690593	0.3643684	0.18435515	-8.92	0.08937713	0.24319157
1103	-0.014366118	0.6868888	-0.7714033	0.3670196	0.1853629	-8.92	0.09070038	0.24443972
1104	-0.014525329	0.69225883	-0.77369756	0.36959416	0.18635881	-8.91	0.09199778	0.24566773
1105	-0.014709626	0.69756144	-0.775941	0.37209204	0.18734284	-8.91	0.09326913	0.24687517
1106	-0.014919203	0.70279473	-0.7781327	0.37451327	0.18831502	-8.91	0.09451423	0.24806163
1107	-0.015154253	0.707957	-0.78027165	0.37685788	0.18927534	-8.91	0.09573287	0.2492268
1108	-0.015414955	0.7130466	-0.78235704	0.37912604	0.19022378	-8.91	0.096924886	0.25037023
1109	-0.015701482	0.7180616	-0.7843879	0.38131785	0.19116035	-8.91	0.0980901	0.2514916
1110	-0.016014004	0.72300047	-0.78636336	0.38343358	0.19208504	-8.91	0.099228345	0.2525906
1111	-0.016352674	0.7278615	-0.7882826	0.38547346	0.19299783	-8.91	0.10033952	0.2536668
1112	-0.016717644	0.7326431	-0.7901446	0.3874378	0.19389872	-8.91	0.101423465	0.25471994
1113	-0.01710906	0.7373438	-0.79194874	0.38932693	0.19478768	-8.91	0.10248013	0.2557497
1114	-0.01752706	0.74196196	-0.793694	0.3911413	0.19566472	-8.9	0.10350938	0.25675574
1115	-0.01797177	0.74649614	-0.79537976	0.3928813	0.19652979	-8.9	0.10451114	0.25773776
1116	-0.018443322	0.75094503	-0.7970052	0.39454743	0.19738288	-8.9	0.105485365	0.25869554
1117	-0.018941827	0.75530714	-0.7985694	0.39614025	0.19822398	-8.9	0.106432036	0.25962874
1118	-0.019467395	0.7595812	-0.8000717	0.39766032	0.19905305	-8.9	0.10735109	0.26053712
1119	-0.020020127	0.76376593	-0.80151147	0.3991083	0.19987008	-8.9	0.108242534	0.26142046
1120	-0.020600118	0.7678601	-0.8028878	0.40048477	0.20067504	-8.9	0.1091064	0.26227844
1121	-0.021207452	0.77186245	-0.8042001	0.40179053	0.20146789	-8.9	0.10994266	0.2631109
1122	-0.021842211	0.7757718	-0.80544764	0.40302628	0.2022486	-8.9	0.11075137	0.2639176
1123	-0.022504475	0.77958715	-0.8066297	0.4041928	0.20301716	-8.9	0.11153259	0.26469833
1124	-0.0231943	0.7833073	-0.80774564	0.40529093	0.20377351	-8.9	0.11228637	0.2654529
1125	-0.023911754	0.7869314	-0.80879486	0.4063215	0.20451763	-8.89	0.113012776	0.26618105
1126	-0.02465688	0.79045826	-0.80977666	0.40728542	0.20524947	-8.89	0.113711916	0.26688266
1127	-0.025429733	0.793887	-0.8106904	0.4081836	0.205969	-8.89	0.1143839	0.26755753
1128	-0.02623035	0.7972168	-0.8115355	0.40901706	0.20667617	-8.89	0.115028836	0.26820555
1129	-0.027058749	0.8004466	-0.81231135	0.40978673	0.20737089	-8.89	0.11564684	0.26882648
1130	-0.027914936	0.80357575	-0.8130174	0.41049367	0.20805316	-8.89	0.11623804	0.26942024
1131	-0.028798891	0.8066034	-0.81365305	0.4111389	0.20872286	-8.89	0.11680265	0.26998666
1132	-0.02971058	0.80952877	-0.81421775	0.41172346	0.20937994	-8.89	0.117340766	0.2705256
1133	-0.030649953	0.81235117	-0.8147109	0.41224843	0.21002434	-8.89	0.11785261	0.27103692
1134	-0.031616963	0.8150699	-0.815132	0.41271493	0.21065597	-8.89	0.11833836	0.27152056
1135	-0.032611575	0.81768435	-0.81548065	0.413124	0.21127477	-8.88	0.11879818	0.2719764
1136	-0.033633742	0.82019395	-0.81575614	0.4134768	0.21188065	-8.88	0.1192323	0.27240428
1137	-0.03468342	0.8225981	-0.81595814	0.41377446	0.21247353	-8.88	0.11964091	0.2728042
1138	-0.035760574	0.8248962	-0.8160861	0.41401812	0.21305332	-8.88	0.12002419	0.27317604
1139	-0.03686516	0.82708794	-0.8161396	0.414209	0.21361993	-8.88	0.12038243	0.27351967
1140	-0.037997138	0.8291727	-0.8161181	0.41434824	0.2141733	-8.88	0.1207158	0.2738351
1141	-0.039156467	0.83115005	-0.8160213	0.41443712	0.2147133	-8.88	0.121024534	0.2741222
1142	-0.040343113	0.8330196	-0.81584865	0.41447675	0.21523988	-8.88	0.1213089	0.27438095
1143	-0.041557033	0.834781	-0.8155998	0.41446847	0.21575294	-8.88	0.12156912	0.2746113
1144	-0.04279819	0.83643377	-0.81527436	0.41441345	0.21625237	-8.88	0.121805415	0.27481323
1145	-0.044066545	0.83797765	-0.8148719	0.41431302	0.21673809	-8.87	0.12201806	0.27498665
1146	-0.045362044	0.83941233	-0.8143921	0.41416842	0.21721001	-8.87	0.12220732	0.27513158
1147	-0.046684645	0.8407375	-0.81383455	0.413981	0.21766803	-8.87	0.12237348	0.275248
1148	-0.04803429	0.84195286	-0.8131989	0.41375205	0.21811208	-8.87	0.12251675	0.27533582
1149	-0.04941093	0.84305817	-0.8124849	0.41348287	0.21854205	-8.87	0.12263745	0.2753951
1150	-0.05081449	0.84405327	-0.81169224	0.41317478	0.21895789	-8.87	0.122735836	0.27542582
1151	-0.05224489	0.84493786	-0.8108205	0.412829	0.21935946	-8.87	0.122812174	0.275428
1152	-0.053702027	0.8457118	-0.80986965	0.41244686	0.21974672	-8.87	0.12286675	0.2754016
1153	-0.055185787	0.84637505	-0.80883926	0.41202947	0.22011958	-8.87	0.12289981	0.2753467
1154	-0.056696035	0.8469273	-0.80772924	0.41157812	0.22047795	-8.87	0.12291161	0.27526328
1155	-0.058232628	0.84736854	-0.8065394	0.41109398	0.22082177	-8.86	0.12290245	0.27515137
1156	-0.0597954	0.8476986	-0.8052696	0.41057825	0.22115095	-8.86	0.12287257	0.27501103
1157	-0.06138418	0.84791756	-0.8039197	0.41003203	0.22146545	-8.86	0.12282224	0.2748423
1158	-0.062998764	0.8480252	-0.8024896	0.40945655	0.22176522	-8.86	0.12275173	0.2746452
1159	-0.06463896	0.8480216	-0.80097914	0.4088529	0.2220502	-8.86	0.12266133	0.27441978
1160	-0.06630453	0.84790677	-0.79938847	0.40822226	0.22232038	-8.86	0.122551285	0.27416617
1161	-0.06799524	0.8476807	-0.7977174	0.40756568	0.2225757	-8.86	0.12242188	0.27388436
1162	-0.069710836	0.84734344	-0.79596597	0.4068843	0.22281615	-8.86	0.12227342	0.27357453
1163	-0.07145104	0.84689504	-0.79413426	0.4061792	0.22304173	-8.86	0.122106135	0.27323666
1164	-0.073215574	0.8463356	-0.79222226	0.40545145	0.22325239	-8.86	0.121920325	0.27287087
1165	-0.07500412	0.84566516	-0.79023	0.4047021	0.2234481	-8.85	0.12171626	0.27247724
1166	-0.07681638	0.844884	-0.78815764	0.40393218	0.22362886	-8.85	0.1214942	0.27205595
1167	-0.07865201	0.84399205	-0.78600526	0.4031428	0.22379468	-8.85	0.12125446	0.27160707
1168	-0.08051067	0.8429896	-0.783773	0.40233493	0.22394551	-8.85	0.12099727	0.27113068
1169	-0.08239199	0.84187686	-0.781461	0.40150958	0.22408137	-8.85	0.120722964	0.27062693
1170	-0.08429561	0.840654	-0.7790694	0.40066782	0.22420223	-8.85	0.1204318	0.27009594
1171	-0.08622112	0.83932126	-0.7765985	0.39981058	0.2243081	-8.85	0.120124064	0.26953787
1172	-0.08816814	0.8378789	-0.7740485	0.39893892	0.22439899	-8.85	0.11980003	0.26895285
1173	-0.09013623	0.8363271	-0.7714195	0.39805377	0.22447489	-8.85	0.11946	0.268341
1174	-0.09212497	0.8346662	-0.768712	0.39715615	0.22453581	-8.85	0.11910423	0.26770255
1175	-0.094133906	0.8328965	-0.765926	0.39624697	0.22458175	-8.84	0.11873305	0.26703757
1176	-0.09616259	0.8310183	-0.763062	0.3953272	0.22461274	-8.84	0.118346736	0.2663463
1177	-0.09821052	0.829032	-0.7601202	0.39439785	0.22462879	-8.84	0.11794559	0.26562887
1178	-0.10027724	0.8269379	-0.75710106	0.3934598	0.22462992	-8.84	0.11752987	0.26488551
1179	-0.102362216	0.8247365	-0.7540048	0.392514	0.22461616	-8.84	0.117099926	0.26411638
1180	-0.104464956	0.8224281	-0.7508318	0.39156133	0.22458751	-8.84	0.11665604	0.26332167
1181	-0.10658492	0.8200132	-0.7475825	0.3906028	0.22454403	-8.84	0.116198525	0.2625016
1182	-0.10872156	0.8174923	-0.7442573	0.38963923	0.22448573	-8.84	0.115727685	0.26165634
1183	-0.110874325	0.8148659	-0.7408565	0.38867158	0.22441265	-8.84	0.11524384	0.2607862
1184	-0.11304264	0.8121345	-0.7373807	0.3877007	0.22432484	-8.84	0.114747345	0.25989133
1185	-0.115225926	0.8092987	-0.7338302	0.3867275	0.22422232	-8.84	0.11423848	0.258972
1186	-0.1174236	0.806359	-0.7302056	0.38575292	0.22410516	-8.83	0.11371758	0.25802842
1187	-0.11963509	0.8033161	-0.72650725	0.38477772	0.2239734	-8.83	0.11318497	0.2570609
1188	-0.121859826	0.80017054	-0.72273564	0.38380283	0.22382708	-8.83	0.11264099	0.2560696
1189	-0.12409725	0.7969231	-0.71889144	0.3828291	0.22366628	-8.83	0.11208596	0.2550549
1190	-0.1263468	0.79357433	-0.714975	0.38185737	0.22349104	-8.83	0.111520186	0.25401697
1191	-0.1286079	0.790125	-0.710987	0.38088846	0.22330146	-8.83	0.11094402	0.25295618
1192	-0.13088001	0.7865759	-0.7069279	0.37992325	0.22309758	-8.83	0.11035778	0.2518728
1193	-0.13316259	0.7829277	-0.70279837	0.37896252	0.2228795	-8.83	0.10976176	0.25076714
1194	-0.13545507	0.7791811	-0.698599	0.3780071	0.2226473	-8.83	0.109156296	0.24963948
1195	-0.13775691	0.77533704	-0.6943304	0.37705788	0.22240107	-8.83	0.10854174	0.24849018
1196	-0.14006755	0.77139634	-0.68999314	0.37611565	0.2221409	-8.82	0.10791844	0.24731955
1197	-0.14238642	0.7673597	-0.685588	0.37518126	0.22186689	-8.82	0.10728668	0.24612795
1198	-0.14471295	0.76322806	-0.68111557	0.37425554	0.22157916	-8.82	0.10664685	0.24491571
1199	-0.14704658	0.75900227	-0.67657655	0.37333927	0.2212778	-8.82	0.105999246	0.24368316
1200	-0.14938673	0.75468326	-0.6719717	0.37243327	0.22096296	-8.82	0.10534421	0.24243073
1201	-0.15173282	0.75027186	-0.66730165	0.37153834	0.22063474	-8.82	0.1046821	0.24115877
1202	-0.15408425	0.74576914	-0.66256726	0.37065524	0.22029325	-8.82	0.10401323	0.23986763
1203	-0.15644044	0.74117595	-0.6577693	0.36978465	0.21993865	-8.82	0.1033379	0.23855776
1204	-0.15880078	0.73649323	-0.65290856	0.3689273	0.21957105	-8.82	0.10265645	0.23722951
1205	-0.16116467	0.73172206	-0.6479858	0.3680838	0.21919061	-8.82	0.1019692	0.2358833
1206	-0.16353153	0.7268633	-0.643002	0.36725482	0.21879748	-8.81	0.10127642	0.23451956
1207	-0.1659007	0.72191805	-0.6379578	0.36644086	0.21839176	-8.81	0.10057843	0.23313867
1208	-0.16827162	0.71688724	-0.63285416	0.36564255	0.21797363	-8.81	0.09987553	0.23174106
1209	-0.1706436	0.71177185	-0.6276919	0.36486033	0.21754324	-8.81	0.09916799	0.23032717
1210	-0.17301606	0.70657295	-0.622472	0.36409473	0.21710075	-8.81	0.09845607	0.22889745
1211	-0.17538835	0.70129144	-0.61719525	0.3633462	0.21664631	-8.81	0.09774007	0.22745232
1212	-0.17775983	0.69592834	-0.6118626	0.3626151	0.21618012	-8.81	0.097020224	0.22599222
1213	-0.18012986	0.6904847	-0.60647494	0.36190188	0.2157023	-8.81	0.096296825	0.22451755
1214	-0.1824978	0.6849614	-0.6010333	0.36120686	0.21521303	-8.81	0.09557004	0.22302885
1215	-0.184863	0.6793595	-0.59553844	0.36053035	0.2147125	-8.81	0.094840184	0.2215265
1216	-0.1872248	0.67367995	-0.58999145	0.35987264	0.2142009	-8.8	0.09410745	0.22001103
1217	-0.18958256	0.6679237	-0.58439326	0.35923398	0.21367837	-8.8	0.09337205	0.21848284
1218	-0.19193558	0.66209173	-0.5787449	0.3586146	0.21314512	-8.8	0.092634186	0.2169424
1219	-0.19428322	0.656185	-0.5730473	0.35801467	0.21260132	-8.8	0.09189409	0.21539022
1220	-0.19662479	0.65020436	-0.5673014	0.35743442	0.21204717	-8.8	0.09115195	0.21382678
1221	-0.19895963	0.64415085	-0.5615083	0.35687393	0.21148285	-8.8	0.09040794	0.21225254
1222	-0.20128706	0.6380254	-0.55566895	0.3563333	0.21090856	-8.8	0.08966225	0.210668
1223	-0.20360638	0.63182896	-0.5497845	0.35581264	0.2103245	-8.8	0.08891505	0.20907368
1224	-0.20591693	0.62556237	-0.54385585	0.355312	0.20973083	-8.8	0.08816648	0.20747001
1225	-0.20821796	0.61922663	-0.5378842	0.35483137	0.20912778	-8.8	0.08741672	0.2058576
1226	-0.21050884	0.6128226	-0.53187054	0.3543708	0.20851555	-8.79	0.08666591	0.20423691
1227	-0.21278882	0.60635114	-0.525816	0.35393026	0.20789433	-8.79	0.08591418	0.20260845
1228	-0.21505721	0.5998133	-0.5197217	0.35350966	0.2072643	-8.79	0.08516167	0.20097278
1229	-0.21731329	0.5932098	-0.5135888	0.35310897	0.20662571	-8.79	0.084408484	0.19933045
1230	-0.21955639	0.58654165	-0.50741833	0.35272804	0.20597872	-8.79	0.08365474	0.19768196
1231	-0.22178578	0.57980967	-0.5012116	0.35236678	0.20532355	-8.79	0.082900524	0.1960279
1232	-0.2240008	0.57301474	-0.4949696	0.35202503	0.2046604	-8.79	0.08214595	0.19436882
1233	-0.22620073	0.56615776	-0.48869362	0.35170266	0.20398949	-8.79	0.08139111	0.19270532
1234	-0.22838488	0.55923957	-0.48238483	0.35139942	0.20331101	-8.79	0.08063606	0.19103792
1235	-0.23055257	0.552261	-0.4760444	0.35111514	0.20262516	-8.79	0.07988087	0.18936723
1236	-0.23270306	0.5452229	-0.46967354	0.35084954	0.20193215	-8.78	0.0791256	0.18769385
1237	-0.23483567	0.5381261	-0.4632735	0.35060236	0.2012322	-8.78	0.078370295	0.18601838
1238	-0.23694965	0.53097147	-0.4568455	0.35037333	0.20052546	-8.78	0.07761502	0.1843414
1239	-0.23904431	0.5237598	-0.45039076	0.35016212	0.1998122	-8.78	0.07685981	0.18266357
1240	-0.24111886	0.5164919	-0.4439105	0.3499684	0.19909258	-8.78	0.0761047	0.18098548
1241	-0.24317263	0.5091687	-0.43740606	0.34979182	0.19836682	-8.78	0.075349726	0.17930777
1242	-0.24520484	0.50179106	-0.43087864	0.34963205	0.19763511	-8.78	0.07459495	0.17763111
1243	-0.24721475	0.49435985	-0.42432952	0.34948865	0.19689767	-8.78	0.07384038	0.17595614
1244	-0.24920161	0.486876	-0.41775998	0.34936124	0.19615468	-8.78	0.07308607	0.17428356
1245	-0.25116467	0.47934046	-0.41117132	0.3492494	0.19540636	-8.78	0.07233205	0.17261401
1246	-0.2531032	0.47175416	-0.40456483	0.34915268	0.1946529	-8.78	0.071578346	0.17094824
1247	-0.25501642	0.4641181	-0.39794177	0.34907064	0.1938945	-8.77	0.07082501	0.1692869
1248	-0.25690356	0.45643324	-0.39130348	0.34900278	0.19313136	-8.77	0.07007207	0.16763073
1249	-0.2587639	0.44870067	-0.38465127	0.3489486	0.19236366	-8.77	0.069319546	0.1659805
1250	-0.26059666	0.44092134	-0.37798646	0.3489076	0.19159162	-8.77	0.068567485	0.16433689
1251	-0.26240116	0.43309632	-0.37131032	0.34887928	0.19081542	-8.77	0.06781591	0.1627007
1252	-0.2641767	0.42522672	-0.3646242	0.34886312	0.19003524	-8.77	0.06706484	0.1610727
1253	-0.26592258	0.4173136	-0.3579294	0.34885868	0.18925127	-8.77	0.06631432	0.15945366
1254	-0.26763815	0.40935805	-0.3512272	0.34886545	0.1884637	-8.77	0.06556437	0.15784438
1255	-0.2693228	0.4013612	-0.3445189	0.34888285	0.18767272	-8.77	0.06481501	0.15624568
1256	-0.27097592	0.3933242	-0.33780584	0.34891045	0.1868785	-8.77	0.064066276	0.15465836
1257	-0.2725969	0.38524818	-0.33108926	0.3489477	0.18608123	-8.76	0.06331819	0.15308331
1258	-0.27418518	0.37713432	-0.32437047	0.34899408	0.18528105	-8.76	0.062570766	0.15152135
1259	-0.27574024	0.3689838	-0.3176508	0.3490491	0.18447815	-8.76	0.061824	0.14997336
1260	-0.27726153	0.36079782	-0.3109315	0.34911218	0.18367268	-8.76	0.06107793	0.14844018
1261	-0.2787485	0.35257757	-0.3042139	0.34918287	0.18286479	-8.76	0.06033256	0.14692275
1262	-0.28020075	0.34432423	-0.29749927	0.34926063	0.18205464	-8.76	0.059587896	0.14542192
1263	-0.28161776	0.33603907	-0.29078886	0.3493449	0.18124236	-8.76	0.058843948	0.14393863
1264	-0.28299913	0.32772332	-0.28408402	0.34943518	0.1804281	-8.76	0.05810069	0.14247379
1265	-0.28434435	0.31937823	-0.27738598	0.34953097	0.179612	-8.76	0.057358168	0.14102831
1266	-0.28565308	0.31100503	-0.270696	0.3496317	0.17879418	-8.76	0.05661636	0.13960315
1267	-0.2869249	0.30260506	-0.26401544	0.34973687	0.17797478	-8.75	0.05587528	0.13819923
1268	-0.28815946	0.2941796	-0.2573455	0.34984598	0.17715392	-8.75	0.055134904	0.13681751
1269	-0.28935638	0.28572991	-0.25068745	0.34995845	0.1763317	-8.75	0.054395247	0.13545893
1270	-0.29051533	0.27725732	-0.24404259	0.35007378	0.17550825	-8.75	0.05365628	0.13412444
1271	-0.29163602	0.26876315	-0.23741215	0.3501914	0.17468368	-8.75	0.052918017	0.132815
1272	-0.2927181	0.26024878	-0.23079741	0.3503108	0.17385809	-8.75	0.05218043	0.13153157
1273	-0.29376134	0.25171557	-0.22419964	0.3504314	0.17303161	-8.75	0.051443517	0.13027507
1274	-0.2947655	0.24316491	-0.21762009	0.35055274	0.17220436	-8.75	0.05070728	0.12904646
1275	-0.29573026	0.23459819	-0.21106002	0.35067418	0.17137645	-8.75	0.049971707	0.12784667
1276	-0.29665545	0.22601686	-0.20452066	0.3507952	0.17054802	-8.75	0.049236797	0.12667662
1277	-0.29754084	0.21742238	-0.19800328	0.3509153	0.16971917	-8.74	0.04850255	0.12553725
1278	-0.29838622	0.20881616	-0.19150911	0.3510339	0.16889006	-8.74	0.047768958	0.124429405
1279	-0.29919145	0.20019968	-0.18503939	0.35115048	0.1680608	-8.74	0.047036026	0.12335399
1280	-0.29995635	0.19157438	-0.17859536	0.35126448	0.16723153	-8.74	0.04630373	0.122311845
1281	-0.30068076	0.1829417	-0.17217827	0.35137534	0.16640237	-8.74	0.04557208	0.1213038
1282	-0.30136457	0.1743031	-0.16578934	0.35148257	0.16557346	-8.74	0.044841047	0.120330624
1283	-0.30200768	0.16566	-0.15942979	0.35158557	0.16474494	-8.74	0.044110607	0.11939311
1284	-0.30260998	0.15701385	-0.15310085	0.35168386	0.16391693	-8.74	0.04338076	0.11849195
1285	-0.3031714	0.14836608	-0.14680375	0.35177687	0.16308956	-8.74	0.04265147	0.11762783
1286	-0.3036919	0.13971815	-0.1405397	0.35186404	0.16226296	-8.74	0.04192271	0.116801396
1287	-0.30417132	0.13107148	-0.13430993	0.35194486	0.16143726	-8.73	0.041194472	0.11601322
1288	-0.30460966	0.12242752	-0.12811564	0.3520188	0.16061258	-8.73	0.04046672	0.11526383
1289	-0.3050067	0.11378771	-0.121958	0.35208532	0.15978906	-8.73	0.03973948	0.11455368
1290	-0.30536243	0.10515348	-0.11583821	0.35214388	0.15896681	-8.73	0.039012708	0.11388322
1291	-0.30567664	0.09652627	-0.10975743	0.35219395	0.15814595	-8.73	0.03828642	0.11325275
1292	-0.30594924	0.08790752	-0.10371682	0.35223502	0.15732661	-8.73	0.03756062	0.11266255
1293	-0.30618006	0.07929868	-0.09771754	0.35226652	0.15650888	-8.73	0.036835298	0.112112835
1294	-0.30636895	0.07070119	-0.09176071	0.35228795	0.15569286	-8.73	0.03611047	0.11160373
1295	-0.30651575	0.06211648	-0.08584747	0.35229865	0.15487868	-8.73	0.035386115	0.111135274
1296	-0.3066204	0.053545997	-0.07997894	0.35229805	0.1540664	-8.73	0.03466222	0.11070747
1297	-0.30668274	0.044991184	-0.074156225	0.3522855	0.15325615	-8.72	0.033938777	0.1103202
1298	-0.30670267	0.03645348	-0.068380415	0.3522604	0.15244798	-8.72	0.033215757	0.10997332
1299	-0.30668014	0.02793434	-0.062652595	0.35222217	0.15164202	-8.72	0.032493163	0.10966656
1300	-0.30661508	0.019435206	-0.05697381	0.35217023	0.15083832	-8.72	0.031770967	0.10939965
1301	-0.30650744	0.010957531	-0.051345095	0.35210395	0.15003698	-8.72	0.031049188	0.109172165
1302	-0.3063572	0.0025027671	-0.04576744	0.3520228	0.14923805	-8.72	0.030327791	0.10898367
1303	-0.30616435	-0.005927634	-0.040241845	0.35192624	0.14844164	-8.72	0.029606814	0.108833656
1304	-0.30592892	-0.014332219	-0.034769256	0.35181376	0.14764781	-8.72	0.028886238	0.108721554
1305	-0.3056509	-0.022709532	-0.029350618	0.35168484	0.14685664	-8.72	0.028166091	0.1086467
1306	-0.3053303	-0.031058112	-0.023986846	0.35153896	0.14606819	-8.72	0.027446378	0.10860837
1307	-0.30496725	-0.039376505	-0.018678837	0.35137564	0.14528252	-8.72	0.026727114	0.10860584
1308	-0.30456182	-0.047663245	-0.013427461	0.35119444	0.14449972	-8.71	0.026008327	0.10863829
1309	-0.30411404	-0.05591687	-0.008233571	0.35099488	0.14371984	-8.71	0.025290046	0.108704805
1310	-0.3036241	-0.06413591	-0.003097999	0.35077655	0.14294297	-8.71	0.024572302	0.108804524
1311	-0.30309206	-0.0723189	0.001978443	0.35053903	0.14216915	-8.71	0.023855131	0.10893647
1312	-0.30251807	-0.080464356	0.006994963	0.3502819	0.14139844	-8.71	0.023138573	0.10909963
1313	-0.30190235	-0.08857082	0.01195079	0.35000476	0.14063095	-8.71	0.022422662	0.10929299
1314	-0.301245	-0.0966368	0.016845169	0.34970728	0.1398667	-8.71	0.021707466	0.10951547
1315	-0.30054626	-0.10466083	0.021677364	0.34938908	0.13910575	-8.71	0.02099302	0.109765984
1316	-0.29980633	-0.112641424	0.026446661	0.34904984	0.1383482	-8.71	0.020279393	0.11004342
1317	-0.29902542	-0.12057709	0.031152364	0.3486892	0.1375941	-8.71	0.019566631	0.11034662
1318	-0.2982038	-0.12846634	0.035793792	0.34830686	0.13684352	-8.7	0.018854806	0.110674426
1319	-0.29734167	-0.13630767	0.040370286	0.34790257	0.13609652	-8.7	0.018144002	0.11102568
1320	-0.29643935	-0.14409962	0.0448812	0.347476	0.13535316	-8.7	0.017434279	0.11139919
1321	-0.29549712	-0.15184066	0.049325906	0.34702694	0.13461351	-8.7	0.016725719	0.111793764
1322	-0.29451525	-0.15952931	0.0537038	0.34655508	0.13387765	-8.7	0.016018387	0.11220821
1323	-0.2934941	-0.16716406	0.05801431	0.34606025	0.13314563	-8.7	0.015312403	0.11264133
1324	-0.29243398	-0.17474341	0.062256895	0.3455422	0.13241753	-8.7	0.014607847	0.11309192
1325	-0.29133525	-0.18226585	0.066431046	0.3450007	0.13169344	-8.7	0.013904819	0.11355883
1326	-0.29019827	-0.18972984	0.07053626	0.3444356	0.1309734	-8.7	0.01320343	0.1140408
1327	-0.2890234	-0.1971339	0.07457211	0.34384674	0.13025749	-8.7	0.012503808	0.1145367
1328	-0.28781104	-0.20447648	0.07853815	0.34323394	0.1295458	-8.69	0.011806074	0.11504538
1329	-0.2865616	-0.21175608	0.08243399	0.34259704	0.12883838	-8.69	0.011110345	0.11556565
1330	-0.28527552	-0.21897116	0.08625925	0.34193596	0.12813532	-8.69	0.010416764	0.1160964
1331	-0.2839532	-0.22612022	0.09001359	0.34125057	0.1274367	-8.69	0.009725487	0.11663648
1332	-0.28259507	-0.23320168	0.09369668	0.34054074	0.12674259	-8.69	0.009036645	0.11718478
1333	-0.28120163	-0.24021403	0.09730825	0.3398064	0.12605307	-8.69	0.008350414	0.11774021
1334	-0.27977332	-0.24715573	0.100848	0.3390475	0.12536821	-8.69	0.0076669334	0.118301705
1335	-0.27831063	-0.2540252	0.1043157	0.33826396	0.124688104	-8.69	0.0069863885	0.1188682
1336	-0.276814	-0.26082093	0.10771113	0.33745572	0.12401285	-8.69	0.0063089477	0.11943864
1337	-0.27528402	-0.26754132	0.11103409	0.33662274	0.12334253	-8.69	0.0056348057	0.12001202
1338	-0.27372113	-0.27418485	0.1142844	0.33576503	0.12267722	-8.68	0.004964134	0.12058735
1339	-0.2721259	-0.28074992	0.11746193	0.33488256	0.122017026	-8.68	0.0042971373	0.12116363
1340	-0.27049884	-0.28723502	0.120566525	0.33397534	0.12136203	-8.68	0.0036339997	0.12173992
1341	-0.2688405	-0.29363862	0.123598084	0.33304337	0.12071233	-8.68	0.0029749318	0.12231525
1342	-0.26715145	-0.29995912	0.12655653	0.33208668	0.12006802	-8.68	0.0023201362	0.12288875
1343	-0.26543224	-0.30619505	0.12944178	0.3311053	0.1194292	-8.68	0.0016698062	0.123459496
1344	-0.26368344	-0.31234494	0.1322538	0.33009925	0.11879595	-8.68	0.0010241314	0.12402664
1345	-0.26190564	-0.3184073	0.13499255	0.32906866	0.1181684	-8.68	0.0003833264	0.12458931
1346	-0.26009947	-0.3243807	0.13765804	0.3280135	0.11754661	-8.68	-0.00025239735	0.12514673
1347	-0.2582655	-0.3302637	0.14025028	0.32693392	0.11693071	-8.68	-0.00088286697	0.12569806
1348	-0.25640437	-0.33605498	0.1427693	0.32582998	0.11632079	-8.67	-0.0015078485	0.12624253
1349	-0.2545167	-0.34175307	0.14521515	0.32470182	0.11571695	-8.67	-0.0021271617	0.1267794
1350	-0.25260308	-0.34735668	0.14758791	0.3235495	0.1151193	-8.67	-0.0027406053	0.12730795
1351	-0.25066417	-0.3528644	0.14988765	0.3223732	0.11452795	-8.67	-0.0033479617	0.12782747
1352	-0.2487006	-0.35827503	0.15211448	0.32117304	0.113943	-8.67	-0.0039490177	0.12833723
1353	-0.24671297	-0.36358714	0.15426852	0.3199492	0.11336456	-8.67	-0.00454357	0.12883662
1354	-0.24470188	-0.36879954	0.15634991	0.3187018	0.112792745	-8.67	-0.0051313965	0.12932494
1355	-0.24266794	-0.37391096	0.15835881	0.31743103	0.11222766	-8.67	-0.0057122856	0.12980159
1356	-0.24061179	-0.3789201	0.1602954	0.3161371	0.11166943	-8.67	-0.006285988	0.13026594
1357	-0.23853402	-0.3838258	0.16215985	0.31482017	0.11111815	-8.67	-0.006852326	0.1307174
1358	-0.23643522	-0.3886268	0.16395237	0.31348044	0.110573955	-8.67	-0.0074110613	0.13115539
1359	-0.23431599	-0.39332193	0.16567318	0.31211814	0.11003695	-8.66	-0.007961927	0.13157937
1360	-0.23217693	-0.39791003	0.16732255	0.31073347	0.109507255	-8.66	-0.008504738	0.1319888
1361	-0.23001862	-0.40238988	0.16890068	0.30932668	0.108984984	-8.66	-0.009039233	0.13238312
1362	-0.22784166	-0.40676033	0.17040788	0.30789798	0.108470276	-8.66	-0.009565172	0.13276184
1363	-0.22564663	-0.4110203	0.17184442	0.30644765	0.107963264	-8.66	-0.010082322	0.13312449
1364	-0.22343412	-0.41516864	0.17321059	0.30497587	0.107464075	-8.66	-0.01059044	0.13347055
1365	-0.2212047	-0.4192042	0.17450671	0.30348295	0.10697287	-8.66	-0.011089265	0.13379957
1366	-0.21895897	-0.42312595	0.1757331	0.30196914	0.1064898	-8.66	-0.011578585	0.13411112
1367	-0.21669751	-0.42693275	0.17689012	0.30043468	0.10601501	-8.66	-0.012058089	0.13440475
1368	-0.2144209	-0.4306236	0.17797811	0.2988799	0.10554868	-8.66	-0.012527567	0.13468003
1369	-0.21212968	-0.43419737	0.17899743	0.29730505	0.105090976	-8.65	-0.012986714	0.13493656
1370	-0.20982447	-0.43765306	0.17994848	0.2957104	0.10464208	-8.65	-0.013435307	0.13517398
1371	-0.20750579	-0.4409897	0.18083167	0.2940963	0.10420216	-8.65	-0.013873075	0.13539185
1372	-0.20517425	-0.44420633	0.18164742	0.292463	0.103771396	-8.65	-0.014299748	0.13558985
1373	-0.20283037	-0.44730195	0.18239617	0.29081088	0.10334995	-8.65	-0.014715059	0.13576764
1374	-0.20047474	-0.45027575	0.18307836	0.2891402	0.10293797	-8.65	-0.015118802	0.13592488
1375	-0.1981079	-0.4531268	0.18369448	0.2874513	0.1025356	-8.65	-0.0155106615	0.13606124
1376	-0.1957304	-0.4558543	0.18424502	0.2857445	0.10214298	-8.65	-0.015890438	0.1361764
1377	-0.19334282	-0.45845744	0.18473046	0.28402013	0.101760246	-8.65	-0.016257886	0.13627014
1378	-0.1909457	-0.46093547	0.18515131	0.2822785	0.10138751	-8.65	-0.016612766	0.13634211
1379	-0.18853958	-0.46328762	0.18550813	0.28052	0.10102489	-8.64	-0.016954841	0.13639209
1380	-0.18612503	-0.46551317	0.18580145	0.27874488	0.10067248	-8.64	-0.017283881	0.13641977
1381	-0.18370257	-0.46761143	0.18603182	0.27695355	0.1003304	-8.64	-0.017599652	0.136425
1382	-0.18127276	-0.46958166	0.18619981	0.27514634	0.09999873	-8.64	-0.017901907	0.13640748
1383	-0.17883615	-0.47142327	0.18630603	0.27332357	0.09967759	-8.64	-0.01819045	0.13636701
1384	-0.17639326	-0.47313556	0.18635108	0.2714856	0.09936707	-8.64	-0.018465016	0.13630334
1385	-0.17394462	-0.47471794	0.18633556	0.26963285	0.09906726	-8.64	-0.018725378	0.13621633
1386	-0.17149082	-0.47616982	0.18626012	0.26776567	0.09877826	-8.64	-0.018971315	0.13610579
1387	-0.16903241	-0.47749063	0.18612538	0.26588452	0.09850016	-8.64	-0.019202596	0.13597152
1388	-0.16657001	-0.4786798	0.18593201	0.26398978	0.098233044	-8.64	-0.019419003	0.13581339
1389	-0.16410425	-0.47973683	0.18568066	0.26208192	0.097977005	-8.63	-0.019620301	0.13563122
1390	-0.16163582	-0.48066124	0.185372	0.26016137	0.09773212	-8.63	-0.019806309	0.13542493
1391	-0.15916537	-0.4814526	0.1850067	0.25822863	0.09749848	-8.63	-0.019976836	0.13519436
1392	-0.15669364	-0.48211047	0.18458545	0.25628415	0.09727616	-8.63	-0.020131664	0.13493943
1393	-0.15422137	-0.4826345	0.18410896	0.25432843	0.09706525	-8.63	-0.02027065	0.13466004
1394	-0.1517493	-0.4830243	0.18357792	0.25236198	0.096865825	-8.63	-0.020393576	0.1343561
1395	-0.14927821	-0.48327956	0.18299304	0.2503854	0.09667798	-8.63	-0.020500261	0.13402756
1396	-0.14680885	-0.4834	0.18235505	0.2483992	0.09650178	-8.63	-0.020590564	0.13367434
1397	-0.14434199	-0.4833853	0.18166466	0.24640398	0.09633732	-8.63	-0.020664265	0.13329642
1398	-0.14187838	-0.48323527	0.18092261	0.24440035	0.09618466	-8.63	-0.020721205	0.13289376
1399	-0.13941874	-0.48294973	0.18012963	0.24238889	0.09604389	-8.62	-0.020761205	0.1324663
1400	-0.1369638	-0.4825285	0.17928648	0.24037023	0.09591508	-8.62	-0.0207841	0.13201404
1401	-0.13451429	-0.4819714	0.17839387	0.23834495	0.0957983	-8.62	-0.020789718	0.13153698
1402	-0.1320709	-0.4812784	0.17745255	0.23631367	0.09569362	-8.62	-0.020777892	0.13103506
1403	-0.1296343	-0.48044932	0.17646328	0.23427701	0.095601104	-8.62	-0.02074845	0.13050836
1404	-0.12720522	-0.4794842	0.17542675	0.23223557	0.095520824	-8.62	-0.020701263	0.12995686
1405	-0.12478429	-0.47838297	0.17434376	0.23018998	0.095452845	-8.62	-0.020636141	0.12938054
1406	-0.12237218	-0.4771457	0.17321502	0.22814085	0.09539723	-8.62	-0.020552956	0.12877949
1407	-0.11996954	-0.47577235	0.17204128	0.22608879	0.09535401	-8.62	-0.020451553	0.1281537
1408	-0.11757701	-0.47426307	0.17082329	0.22403443	0.095323265	-8.62	-0.020331824	0.12750322
1409	-0.11519521	-0.4726179	0.16956177	0.2219784	0.09530503	-8.61	-0.020193575	0.1268281
1410	-0.112824745	-0.470837	0.1682575	0.2199213	0.09529937	-8.61	-0.02003671	0.1261284
1411	-0.11046623	-0.46892053	0.16691121	0.21786377	0.09530632	-8.61	-0.019861093	0.12540418
1412	-0.10812023	-0.4668687	0.16552365	0.21580642	0.09532592	-8.61	-0.019666594	0.12465554
1413	-0.10578734	-0.46468168	0.16409555	0.21374989	0.0953582	-8.61	-0.019453077	0.1238825
1414	-0.1034681	-0.46235976	0.16262768	0.21169478	0.0954032	-8.61	-0.019220434	0.12308518
1415	-0.10116305	-0.4599032	0.1611208	0.20964171	0.09546095	-8.61	-0.018968562	0.12226371
1416	-0.098872736	-0.45731238	0.15957564	0.20759133	0.09553147	-8.61	-0.018697338	0.12141814
1417	-0.09659765	-0.45458755	0.15799296	0.20554422	0.09561479	-8.61	-0.018406644	0.12054859
1418	-0.09433828	-0.45172915	0.1563735	0.20350102	0.095710926	-8.61	-0.018096395	0.119655214
1419	-0.092095114	-0.44873753	0.15471804	0.20146234	0.09581988	-8.61	-0.017766474	0.11873813
1420	-0.0898686	-0.44561315	0.15302731	0.19942883	0.09594168	-8.6	-0.01741679	0.11779744
1421	-0.08765919	-0.44235647	0.15130208	0.19740106	0.09607631	-8.6	-0.017047236	0.11683332
1422	-0.085467294	-0.43896794	0.14954309	0.1953797	0.09622378	-8.6	-0.016657727	0.115845904
1423	-0.08329334	-0.4354481	0.14775111	0.19336534	0.09638408	-8.6	-0.016248185	0.11483536
1424	-0.08113772	-0.4317975	0.14592685	0.19135858	0.09655718	-8.6	-0.015818525	0.11380187
1425	-0.07900079	-0.42801672	0.14407106	0.18936005	0.09674304	-8.6	-0.015368672	0.11274559
1426	-0.07688295	-0.4241064	0.14218447	0.18737037	0.09694163	-8.6	-0.01489857	0.111666724
1427	-0.07478452	-0.42006707	0.14026779	0.18539013	0.09715287	-8.6	-0.014408161	0.11056544
1428	-0.07270584	-0.4158995	0.13832174	0.18341993	0.09737669	-8.6	-0.013897389	0.10944196
1429	-0.07064724	-0.41160432	0.13634703	0.1814604	0.09761302	-8.6	-0.013366222	0.10829648
1430	-0.068609	-0.4071823	0.13434437	0.1795121	0.09786176	-8.59	-0.012814616	0.10712924
1431	-0.06659142	-0.40263417	0.13231446	0.17757563	0.0981228	-8.59	-0.012242543	0.10594045
1432	-0.064594775	-0.3979607	0.13025798	0.17565161	0.09839603	-8.59	-0.011649972	0.10473037
1433	-0.06261933	-0.39316273	0.12817565	0.17374061	0.098681316	-8.59	-0.011036897	0.10349924
1434	-0.060665358	-0.38824108	0.12606812	0.17184322	0.09897852	-8.59	-0.01040332	0.10224732
1435	-0.05873312	-0.38319665	0.123936094	0.16996	0.09928749	-8.59	-0.009749236	0.10097489
1436	-0.056822892	-0.3780304	0.12178025	0.16809161	0.099608056	-8.59	-0.009074675	0.09968226
1437	-0.054934934	-0.37274322	0.11960124	0.16623859	0.099940054	-8.59	-0.008379655	0.09836971
1438	-0.053069506	-0.36733615	0.117399745	0.16440155	0.1002833	-8.59	-0.007664211	0.097037576
1439	-0.05122687	-0.36181024	0.11517643	0.16258106	0.10063761	-8.59	-0.006928404	0.0956862
1440	-0.04940728	-0.3561665	0.112931944	0.16077772	0.10100275	-8.58	-0.0061722756	0.09431591
1441	-0.047610987	-0.3504061	0.110666946	0.15899207	0.10137854	-8.58	-0.0053959144	0.0929271
1442	-0.045838244	-0.34453014	0.10838208	0.15722471	0.10176473	-8.58	-0.00459937	0.09152014
1443	-0.044089302	-0.33853978	0.10607799	0.15547623	0.10216111	-8.58	-0.0037827522	0.090095446
1444	-0.042364404	-0.33243623	0.10375532	0.15374716	0.10256742	-8.58	-0.0029461444	0.08865344
1445	-0.040663786	-0.32622075	0.101414695	0.1520381	0.10298341	-8.58	-0.0020896688	0.087194555
1446	-0.038987685	-0.31989458	0.09905676	0.1503496	0.10340882	-8.58	-0.0012134209	0.085719265
1447	-0.03733634	-0.313459	0.09668213	0.14868224	0.10384338	-8.58	-0.0003175214	0.08422806
1448	-0.035709962	-0.3069153	0.09429145	0.14703654	0.10428682	-8.58	0.0005979091	0.08272146
1449	-0.034108784	-0.30026487	0.09188533	0.1454131	0.10473883	-8.58	0.0015327216	0.08119999
1450	-0.03253302	-0.293509	0.08946438	0.14381246	0.10519913	-8.57	0.0024867891	0.07966422
1451	-0.030982893	-0.28664914	0.08702924	0.14223517	0.105667405	-8.57	0.0034599616	0.07811477
1452	-0.029458614	-0.27968666	0.08458051	0.14068177	0.10614334	-8.57	0.0044520707	0.07655226
1453	-0.027960394	-0.27262303	0.082118794	0.13915282	0.10662662	-8.57	0.005462964	0.07497737
1454	-0.026488438	-0.26545975	0.0796447	0.13764885	0.10711691	-8.57	0.0064924536	0.073390834
1455	-0.025042946	-0.25819826	0.077158846	0.13617042	0.10761386	-8.57	0.007540381	0.071793385
1456	-0.023624117	-0.25084013	0.07466181	0.13471805	0.10811713	-8.57	0.00860655	0.07018588
1457	-0.022232147	-0.24338691	0.072154194	0.13329232	0.10862637	-8.57	0.009690763	0.06856918
1458	-0.020867225	-0.23584017	0.0696366	0.13189372	0.10914122	-8.57	0.010792829	0.066944234
1459	-0.01952954	-0.22820151	0.0671096	0.13052285	0.1096613	-8.57	0.011912541	0.06531206
1460	-0.018219274	-0.22047257	0.06457379	0.12918022	0.11018624	-8.56	0.013049679	0.06367375
1461	-0.016936608	-0.21265501	0.06202974	0.12786637	0.11071565	-8.56	0.014204033	0.06203051
1462	-0.01568172	-0.20475051	0.059478045	0.12658185	0.11124914	-8.56	0.015375363	0.060383625
1463	-0.014454778	-0.19676077	0.05691927	0.12532718	0.1117863	-8.56	0.016563442	0.058734525
1464	-0.01325595	-0.18868753	0.054353993	0.12410294	0.11232673	-8.56	0.017768037	0.05708475
1465	-0.0120854	-0.18053259	0.051782787	0.12290965	0.112869985	-8.56	0.018988889	0.055436023
1466	-0.010943284	-0.17229775	0.049206227	0.12174783	0.11341566	-8.56	0.020225737	0.053790223
1467	-0.009829757	-0.16398485	0.046624888	0.120618016	0.11396329	-8.56	0.021478316	0.052149437
1468	-0.008744971	-0.15559582	0.044039354	0.11952074	0.11451245	-8.56	0.02274635	0.050516
1469	-0.0076890765	-0.1471326	0.0414502	0.118456535	0.11506267	-8.56	0.024029545	0.04889249
1470	-0.006662216	-0.13859718	0.038857993	0.11742592	0.115613475	-8.55	0.025327599	0.04728181
1471	-0.0056645283	-0.12999155	0.03626331	0.11642944	0.116164416	-8.55	0.026640218	0.045687195
1472	-0.0046961554	-0.12131776	0.033666704	0.11546761	0.116715	-8.55	0.027967077	0.044112284
1473	-0.0037572223	-0.11257786	0.031068742	0.11454097	0.117264755	-8.55	0.029307878	0.042561162
1474	-0.0028478375	-0.10377397	0.028469974	0.11365004	0.117813215	-8.55	0.030662287	0.041038454
1475	-0.0019680979	-0.09490819	0.025870949	0.11279536	0.11835989	-8.55	0.03202998	0.03954934
1476	-0.0011180909	-0.085982695	0.023272207	0.11197746	0.11890432	-8.55	0.03341064	0.038099673
1477	-0.00029788903	-0.076999635	0.020674286	0.11119687	0.11944603	-8.55	0.034803934	0.03669604
1478	0.0004924477	-0.06796124	0.018077714	0.11045411	0.11998455	-8.55	0.036209516	0.035345815
1479	0.0012528759	-0.058869723	0.01548302	0.10974974	0.1205194	-8.55	0.037627064	0.034057222
1480	0.0019833616	-0.04972734	0.012890724	0.10908428	0.12105013	-8.55	0.03905623	0.032839365
1481	0.0026838814	-0.040536374	0.010301345	0.108458266	0.12157625	-8.54	0.040496673	0.0317022
1482	0.0033544202	-0.03129913	0.0077153915	0.10787224	0.12209731	-8.54	0.041948047	0.030656481
1483	0.0039949766	-0.022017937	0.005133365	0.10732673	0.12261285	-8.54	0.043409996	0.029713547
1484	0.0046055643	-0.012695149	0.0025557675	0.10682224	0.12312239	-8.54	0.04488216	0.028885098
1485	0.0051862155	-0.0033331364	-1.6908936e-05	0.10635923	0.123625465	-8.54	0.046364173	0.028182764
1486	0.0057369773	0.006065697	-0.0025841785	0.105938174	0.12412162	-8.54	0.047855657	0.027617602
1487	0.0062579247	0.015498936	-0.00514556	0.10555947	0.12461041	-8.54	0.049356233	0.027199466
1488	0.00674914	0.024964152	-0.0077005825	0.10522353	0.12509136	-8.54	0.05086552	0.0269364
1489	0.007210736	0.03445892	-0.010248777	0.10493072	0.12556401	-8.54	0.052383125	0.026833998
1490	0.0076428456	0.043980803	-0.012789684	0.104681395	0.12602791	-8.54	0.053908657	0.026894994
1491	0.008045618	0.053527374	-0.015322851	0.10447586	0.12648262	-8.53	0.055441726	0.027119031
1492	0.008419226	0.063096195	-0.017847829	0.10431442	0.12692767	-8.53	0.056981932	0.027502712
1493	0.008763856	0.07268483	-0.020364173	0.104197316	0.12736262	-8.53	0.05852889	0.02803993
1494	0.009079719	0.08229084	-0.022871446	0.10412478	0.12778701	-8.53	0.060082186	0.028722353
1495	0.009367038	0.091911785	-0.025369218	0.104097	0.12820041	-8.53	0.061641406	0.029540084
1496	0.009626037	0.10154522	-0.027857058	0.10411414	0.12860237	-8.53	0.06320614	0.030482247
1497	0.009856953	0.11118872	-0.030334549	0.10417631	0.12899242	-8.53	0.064775966	0.031537592
1498	0.0100600235	0.12083983	-0.032801278	0.10428362	0.12937017	-8.53	0.066350475	0.032694936
1499	0.010235483	0.13049611	-0.035256837	0.104436144	0.12973513	-8.53	0.06792921	0.033943534
1500	0.010383571	0.14015514	-0.03770082	0.10463391	0.13008688	-8.53	0.069511734	0.035273276
1501	0.010504529	0.14981444	-0.040132843	0.104876935	0.13042499	-8.52	0.07109761	0.036674827
1502	0.010598588	0.15947162	-0.04255252	0.10516522	0.13074902	-8.52	0.07268639	0.03813969
1503	0.010665983	0.1691242	-0.044959463	0.105498716	0.13105853	-8.52	0.074277595	0.039660197
1504	0.010706948	0.17876978	-0.0473533	0.10587737	0.1313531	-8.52	0.075870775	0.04122947
1505	0.010721715	0.18840592	-0.04973367	0.106301084	0.13163228	-8.52	0.07746546	0.042841375
1506	0.010710518	0.19803016	-0.05210021	0.10676976	0.13189566	-8.52	0.07906118	0.044490445
1507	0.010673591	0.20764011	-0.054452572	0.10728327	0.13214283	-8.52	0.080657445	0.046171818
1508	0.010611163	0.21723332	-0.0567904	0.10784146	0.13237335	-8.52	0.08225378	0.04788117
1509	0.0105234645	0.22680736	-0.05911336	0.10844416	0.1325868	-8.52	0.08384968	0.04961464
1510	0.010410723	0.23635982	-0.061421122	0.10909117	0.13278277	-8.52	0.085444674	0.051368807
1511	0.010273165	0.24588828	-0.06371336	0.109782286	0.13296084	-8.51	0.08703824	0.053140584
1512	0.010111013	0.25539032	-0.06598974	0.11051728	0.1331206	-8.51	0.08862989	0.054927204
1513	0.009924489	0.26486355	-0.06824996	0.11129589	0.13326162	-8.51	0.09021912	0.056726202
1514	0.009713802	0.27430558	-0.07049371	0.11211784	0.13338351	-8.51	0.091805406	0.058535326
1515	0.009479142	0.28371397	-0.0727207	0.11298285	0.13348587	-8.51	0.09338822	0.06035253
1516	0.009220697	0.29308635	-0.07493063	0.11389058	0.13356829	-8.51	0.09496705	0.06217598
1517	0.008938642	0.30242035	-0.07712321	0.11484071	0.13363037	-8.51	0.09654137	0.064004
1518	0.008633137	0.31171355	-0.07929817	0.11583288	0.13367172	-8.51	0.098110616	0.065835014
1519	0.008304325	0.32096362	-0.08145523	0.1168667	0.13369192	-8.51	0.09967427	0.06766761
1520	0.007952346	0.33016816	-0.08359413	0.11794178	0.13369063	-8.51	0.10123177	0.06950048
1521	0.007577322	0.33932483	-0.0857146	0.119057715	0.13366742	-8.5	0.10278253	0.071332395
1522	0.0071793715	0.3484313	-0.087816395	0.12021406	0.13362195	-8.5	0.104326054	0.07316223
1523	0.0067585907	0.35748515	-0.089899264	0.12141036	0.1335538	-8.5	0.10586174	0.07498891
1524	0.0063150655	0.3664841	-0.09196297	0.122646175	0.13346268	-8.5	0.10738901	0.07681147
1525	0.0058488715	0.37542585	-0.09400728	0.12392099	0.13334824	-8.5	0.10890733	0.078628965
1526	0.0053600776	0.384308	-0.09603197	0.12523434	0.13321018	-8.5	0.11041613	0.080440514
1527	0.0048487354	0.39312834	-0.09803681	0.12658568	0.13304822	-8.5	0.111914836	0.082245275
1528	0.0043148873	0.40188453	-0.10002158	0.1279745	0.13286206	-8.5	0.11340289	0.0840425
1529	0.0037585648	0.41057426	-0.10198607	0.12940022	0.1326515	-8.5	0.11487969	0.08583141
1530	0.0031797886	0.41919526	-0.10393009	0.13086234	0.13241625	-8.5	0.11634471	0.087611295
1531	0.0025785668	0.4277453	-0.105853446	0.13236025	0.13215613	-8.49	0.11779736	0.08938149
1532	0.0019549043	0.4362221	-0.10775593	0.13389337	0.13187096	-8.49	0.11923709	0.091141336
1533	0.0013088236	0.44462347	-0.10963737	0.13546109	0.1315605	-8.49	0.12066331	0.09289021
1534	0.00064035313	0.4529471	-0.1114976	0.13706279	0.13122466	-8.49	0.12207546	0.09462749
1535	-5.045801e-05	0.4611909	-0.113336444	0.13869783	0.13086325	-8.49	0.123473026	0.096352614
1536	-0.0007635519	0.46935263	-0.11515373	0.14036557	0.13047615	-8.49	0.124855414	0.098065026
1537	-0.001498856	0.47743022	-0.11694931	0.14206535	0.13006325	-8.49	0.12622212	0.09976419
1538	-0.0022562728	0.48542154	-0.118723035	0.14379647	0.12962446	-8.49	0.12757263	0.10144959
1539	-0.0030357025	0.49332452	-0.12047476	0.14555827	0.12915969	-8.49	0.1289064	0.1031207
1540	-0.0038370332	0.50113714	-0.12220435	0.14735003	0.1286689	-8.49	0.13022295	0.104777075
1541	-0.004660139	0.50885737	-0.12391166	0.14917105	0.12815203	-8.49	0.13152173	0.106418215
1542	-0.0055048834	0.5164832	-0.12559657	0.1510206	0.12760904	-8.48	0.13280228	0.10804368
1543	-0.006371117	0.52401274	-0.12725894	0.15289795	0.12703992	-8.48	0.13406411	0.10965303
1544	-0.0072586825	0.53144413	-0.12889867	0.15480237	0.1264447	-8.48	0.13530678	0.11124586
1545	-0.008167416	0.5387754	-0.13051564	0.15673308	0.12582336	-8.48	0.13652976	0.112821735
1546	-0.0090971375	0.5460048	-0.13210975	0.15868932	0.12517595	-8.48	0.13773263	0.11438027
1547	-0.010047663	0.5531304	-0.13368088	0.16067031	0.1245025	-8.48	0.13891493	0.11592104
1548	-0.011018793	0.5601505	-0.13522896	0.16267528	0.1238031	-8.48	0.14007622	0.117443725
1549	-0.012010326	0.56706333	-0.1367539	0.16470338	0.1230778	-8.48	0.14121605	0.118947916
1550	-0.013022051	0.57386714	-0.1382556	0.16675384	0.12232671	-8.48	0.14233401	0.12043328
1551	-0.014053752	0.58056027	-0.139734	0.16882583	0.12154993	-8.48	0.14342965	0.121899456
1552	-0.015105205	0.58714104	-0.14118901	0.17091852	0.12074758	-8.47	0.1445026	0.12334611
1553	-0.01617619	0.5936078	-0.14262058	0.17303108	0.11991979	-8.47	0.14555238	0.12477289
1554	-0.01726648	0.59995896	-0.14402865	0.17516264	0.119066715	-8.47	0.14657864	0.12617953
1555	-0.01837585	0.60619295	-0.14541318	0.17731236	0.118188515	-8.47	0.14758095	0.12756568
1556	-0.019504068	0.61230826	-0.1467741	0.17947936	0.11728536	-8.47	0.14855896	0.12893105
1557	-0.020650903	0.6183033	-0.1481114	0.18166275	0.11635745	-8.47	0.14951223	0.13027534
1558	-0.021816118	0.62417674	-0.14942506	0.18386169	0.115404986	-8.47	0.15044044	0.13159828
1559	-0.02299948	0.629927	-0.15071502	0.18607523	0.11442818	-8.47	0.15134318	0.13289958
1560	-0.024200758	0.6355527	-0.15198131	0.1883025	0.11342727	-8.47	0.1522201	0.134179
1561	-0.025419706	0.6410525	-0.15322392	0.19054258	0.11240248	-8.47	0.15307078	0.13543622
1562	-0.026656087	0.64642495	-0.15444282	0.19279453	0.111354075	-8.46	0.15389493	0.13667105
1563	-0.027909664	0.6516688	-0.15563802	0.19505747	0.110282324	-8.46	0.15469217	0.1378832
1564	-0.029180188	0.6567827	-0.15680957	0.1973304	0.109187506	-8.46	0.15546218	0.13907246
1565	-0.030467408	0.66176546	-0.15795746	0.19961242	0.108069904	-8.46	0.15620458	0.14023858
1566	-0.03177108	0.6666159	-0.15908177	0.20190257	0.10692984	-8.46	0.15691909	0.14138137
1567	-0.033090945	0.6713329	-0.16018252	0.20419988	0.10576761	-8.46	0.15760538	0.1425006
1568	-0.034426752	0.6759154	-0.16125983	0.2065034	0.104583554	-8.46	0.15826316	0.14359611
1569	-0.03577825	0.68036246	-0.16231376	0.20881216	0.103378005	-8.46	0.15889212	0.14466771
1570	-0.037145175	0.68467313	-0.16334444	0.2111252	0.10215132	-8.46	0.159492	0.14571525
1571	-0.038527276	0.68884665	-0.16435198	0.21344149	0.100903854	-8.46	0.16006255	0.14673862
1572	-0.039924286	0.69288206	-0.16533652	0.21576008	0.09963599	-8.45	0.16060348	0.1477376
1573	-0.041335963	0.69677883	-0.16629821	0.21807995	0.09834811	-8.45	0.16111454	0.14871219
1574	-0.042762086	0.70053613	-0.16723718	0.22040011	0.09704061	-8.45	0.16159551	0.14966217
1575	-0.044202443	0.7041535	-0.16815361	0.22271955	0.09571388	-8.45	0.16204616	0.15058751
1576	-0.045656856	0.7076302	-0.16904768	0.22503725	0.09436836	-8.45	0.16246626	0.15148811
1577	-0.04712514	0.710966	-0.16991955	0.22735219	0.09300445	-8.45	0.1628556	0.1523639
1578	-0.04860714	0.7141604	-0.17076944	0.22966333	0.091622576	-8.45	0.16321394	0.15321486
1579	-0.050102726	0.717213	-0.17159753	0.23196965	0.09022316	-8.45	0.16354111	0.1540409
1580	-0.051611766	0.72012365	-0.17240402	0.23427013	0.08880665	-8.45	0.16383693	0.15484206
1581	-0.053134162	0.72289205	-0.17318916	0.2365637	0.08737347	-8.45	0.16410118	0.15561831
1582	-0.05466981	0.72551817	-0.17395318	0.23884933	0.08592406	-8.44	0.16433373	0.15636961
1583	-0.05621863	0.7280019	-0.17469628	0.24112596	0.084458865	-8.44	0.16453436	0.15709603
1584	-0.057780568	0.7303432	-0.17541872	0.24339254	0.08297833	-8.44	0.16470295	0.15779757
1585	-0.059355572	0.7325422	-0.17612076	0.24564806	0.08148289	-8.44	0.16483936	0.1584743
1586	-0.060943615	0.734599	-0.17680265	0.2478915	0.079972975	-8.44	0.16494344	0.15912624
1587	-0.06254468	0.7365138	-0.17746463	0.25012183	0.07844904	-8.44	0.16501506	0.15975347
1588	-0.06415876	0.7382868	-0.17810701	0.25233808	0.07691152	-8.44	0.16505411	0.16035607
1589	-0.065785855	0.7399183	-0.17873003	0.25453925	0.07536085	-8.44	0.1650605	0.16093412
1590	-0.06742599	0.74140865	-0.17933397	0.25672436	0.07379749	-8.44	0.1650341	0.16148776
1591	-0.069079176	0.7427583	-0.17991911	0.2588924	0.07222186	-8.44	0.16497485	0.16201703
1592	-0.070745476	0.74396753	-0.18048574	0.26104242	0.07063442	-8.43	0.16488263	0.16252209
1593	-0.072424926	0.745037	-0.18103416	0.26317352	0.06903561	-8.43	0.1647574	0.16300309
1594	-0.0741176	0.7459672	-0.18156464	0.26528472	0.0674259	-8.43	0.16459912	0.1634601
1595	-0.075823575	0.74675864	-0.1820775	0.26737514	0.06580574	-8.43	0.16440769	0.16389331
1596	-0.07754292	0.747412	-0.18257304	0.26944387	0.064175606	-8.43	0.16418311	0.16430287
1597	-0.07927573	0.747928	-0.18305156	0.27149007	0.06253598	-8.43	0.16392536	0.16468893
1598	-0.081022106	0.74830735	-0.18351337	0.27351287	0.060887333	-8.43	0.16363442	0.16505167
1599	-0.08278215	0.7485507	-0.18395878	0.27551144	0.059230175	-8.43	0.16331027	0.16539127
1600	-0.08455598	0.74865896	-0.18438813	0.27748498	0.057564996	-8.43	0.16295296	0.1657079
1601	-0.08634372	0.7486329	-0.18480171	0.27943262	0.055892304	-8.43	0.16256247	0.16600178
1602	-0.08814548	0.7484735	-0.18519986	0.28135365	0.05421261	-8.43	0.1621389	0.16627312
1603	-0.0899614	0.7481817	-0.18558288	0.28324726	0.052526437	-8.42	0.16168222	0.1665221
1604	-0.09179162	0.7477584	-0.18595111	0.28511268	0.05083431	-8.42	0.16119252	0.16674896
1605	-0.09363629	0.74720466	-0.18630487	0.28694916	0.04913676	-8.42	0.1606699	0.16695392
1606	-0.09549555	0.74652153	-0.18664448	0.288756	0.047434334	-8.42	0.16011438	0.16713722
1607	-0.09736956	0.7457101	-0.18697028	0.29053244	0.045727566	-8.42	0.15952605	0.16729908
1608	-0.09925848	0.7447715	-0.1872826	0.2922778	0.04401701	-8.42	0.15890504	0.16743973
1609	-0.101162486	0.74370694	-0.18758176	0.29399136	0.04230322	-8.42	0.15825145	0.16755949
1610	-0.10308174	0.74251765	-0.1878681	0.29567242	0.040586762	-8.42	0.15756539	0.16765855
1611	-0.105016425	0.7412048	-0.18814194	0.29732034	0.038868204	-8.42	0.156847	0.16773723
1612	-0.10696672	0.7397698	-0.18840364	0.29893443	0.037148118	-8.42	0.1560964	0.16779579
1613	-0.1089328	0.73821396	-0.18865348	0.30051407	0.03542708	-8.41	0.15531377	0.16783449
1614	-0.11091486	0.73653865	-0.18889187	0.3020586	0.03370567	-8.41	0.15449923	0.16785362
1615	-0.11291309	0.7347454	-0.18911909	0.30356744	0.03198448	-8.41	0.15365303	0.16785352
1616	-0.11492766	0.73283553	-0.18933548	0.30504	0.030264089	-8.41	0.1527753	0.16783446
1617	-0.11695875	0.7308107	-0.1895414	0.30647564	0.028545106	-8.41	0.15186626	0.16779675
1618	-0.11900656	0.7286724	-0.18973717	0.30787387	0.026828123	-8.41	0.15092613	0.16774069
1619	-0.12107125	0.7264222	-0.18992311	0.30923408	0.025113748	-8.41	0.14995514	0.16766661
1620	-0.12315301	0.7240618	-0.19009957	0.3105558	0.023402587	-8.41	0.14895351	0.16757488
1621	-0.12525201	0.7215928	-0.19026689	0.31183842	0.021695249	-8.41	0.14792152	0.16746578
1622	-0.12736844	0.7190169	-0.1904254	0.31308153	0.019992352	-8.41	0.14685938	0.16733964
1623	-0.12950246	0.71633583	-0.1905754	0.31428456	0.018294502	-8.4	0.1457674	0.16719684
1624	-0.13165426	0.71355146	-0.19071728	0.31544703	0.0166023	-8.4	0.14464584	0.16703771
1625	-0.133824	0.71066546	-0.19085133	0.31656852	0.014916348	-8.4	0.143495	0.1668626
1626	-0.13601187	0.7076797	-0.1909779	0.31764853	0.013237241	-8.4	0.14231512	0.16667187
1627	-0.13821803	0.7045961	-0.19109732	0.31868666	0.011565564	-8.4	0.14110659	0.16646586
1628	-0.14044265	0.70141655	-0.19120991	0.31968245	0.0099019045	-8.4	0.13986966	0.16624497
1629	-0.14268592	0.69814306	-0.19131602	0.3206355	0.008246839	-8.4	0.13860469	0.16600959
1630	-0.14494798	0.6947776	-0.19141597	0.32154542	0.0066009425	-8.4	0.137312	0.16576007
1631	-0.147229	0.6913222	-0.19151007	0.3224118	0.0049647815	-8.4	0.13599195	0.16549681
1632	-0.14952913	0.68777907	-0.19159867	0.32323432	0.0033389195	-8.4	0.13464491	0.16522022
1633	-0.1518485	0.6841503	-0.19168207	0.32401258	0.0017239127	-8.39	0.13327125	0.16493067
1634	-0.15418726	0.680438	-0.19176061	0.32474628	0.000120312296	-8.39	0.13187136	0.16462861
1635	-0.15654555	0.67664444	-0.19183463	0.32543504	-0.0014713365	-8.39	0.1304456	0.16431442
1636	-0.15892354	0.6727718	-0.19190443	0.3260786	-0.0030504917	-8.39	0.12899439	0.16398852
1637	-0.16132133	0.66882235	-0.19197032	0.32667658	-0.004616618	-8.39	0.12751813	0.16365132
1638	-0.1637391	0.66479844	-0.19203264	0.32722878	-0.0061691883	-8.39	0.12601726	0.16330324
1639	-0.16617699	0.6607023	-0.19209167	0.32773486	-0.007707678	-8.39	0.12449217	0.1629447
1640	-0.16863513	0.6565363	-0.19214778	0.3281946	-0.00923157	-8.39	0.12294328	0.16257615
1641	-0.1711137	0.6523027	-0.19220126	0.32860768	-0.010740351	-8.39	0.121371016	0.16219799
1642	-0.17361282	0.648004	-0.19225241	0.3289739	-0.0122335125	-8.39	0.11977583	0.16181067
1643	-0.17613265	0.6436425	-0.19230156	0.329293	-0.013710556	-8.38	0.11815815	0.16141458
1644	-0.17867334	0.63922065	-0.19234902	0.32956478	-0.01517099	-8.38	0.116518416	0.1610102
1645	-0.18123503	0.63474095	-0.19239509	0.32978904	-0.016614323	-8.38	0.114857115	0.16059797
1646	-0.18381788	0.6302057	-0.1924401	0.32996556	-0.018040076	-8.38	0.113174655	0.16017827
1647	-0.186422	0.6256175	-0.19248432	0.33009416	-0.01944777	-8.38	0.11147152	0.15975161
1648	-0.18904759	0.6209787	-0.19252808	0.33017468	-0.020836936	-8.38	0.10974816	0.15931836
1649	-0.19169475	0.616292	-0.19257168	0.3302069	-0.02220711	-8.38	0.108005084	0.15887901
1650	-0.19436365	0.61155975	-0.19261543	0.33019075	-0.023557834	-8.38	0.10624272	0.15843399
1651	-0.19705442	0.6067846	-0.19265963	0.33012602	-0.024888659	-8.38	0.10446159	0.15798374
1652	-0.19976714	0.601969	-0.19270457	0.3300126	-0.02619915	-8.38	0.102662146	0.15752868
1653	-0.20250197	0.5971156	-0.19275054	0.32985035	-0.027488874	-8.38	0.100844905	0.15706928
1654	-0.20525895	0.5922269	-0.19279784	0.3296392	-0.02875741	-8.37	0.09901038	0.15660597
1655	-0.20803818	0.5873056	-0.19284675	0.329379	-0.030004345	-8.37	0.09715906	0.1561392
1656	-0.21083973	0.58235425	-0.19289753	0.3290697	-0.03122928	-8.37	0.09529148	0.15566938
1657	-0.21366367	0.57737535	-0.19295046	0.32871118	-0.032431826	-8.37	0.09340812	0.15519695
1658	-0.21651001	0.57237166	-0.1930058	0.32830337	-0.033611596	-8.37	0.09150953	0.15472235
1659	-0.2193788	0.5673458	-0.19306381	0.3278462	-0.034768224	-8.37	0.089596234	0.15424599
1660	-0.22227006	0.5623003	-0.19312474	0.3273396	-0.035901345	-8.37	0.087668754	0.15376832
1661	-0.22518378	0.5572379	-0.19318883	0.32678354	-0.037010603	-8.37	0.08572765	0.15328974
1662	-0.22811998	0.5521612	-0.19325636	0.32617798	-0.038095653	-8.37	0.08377345	0.1528107
1663	-0.23107864	0.54707295	-0.19332758	0.3255229	-0.039156154	-8.37	0.0818067	0.1523316
1664	-0.23405972	0.54197574	-0.19340274	0.32481834	-0.040191785	-8.36	0.079827964	0.1518529
1665	-0.23706321	0.5368722	-0.19348207	0.3240643	-0.041202225	-8.36	0.0778378	0.15137498
1666	-0.24008906	0.53176504	-0.19356585	0.32326093	-0.04218717	-8.36	0.07583678	0.15089828
1667	-0.24313723	0.5266569	-0.19365431	0.3224083	-0.04314632	-8.36	0.07382546	0.15042321
1668	-0.24620761	0.52155036	-0.19374767	0.3215065	-0.044079386	-8.36	0.07180444	0.14995019
1669	-0.24930018	0.516448	-0.19384618	0.32055566	-0.04498609	-8.36	0.06977424	0.14947958
1670	-0.25241482	0.5113525	-0.19395006	0.319556	-0.04586616	-8.36	0.067735486	0.14901182
1671	-0.25555143	0.50626636	-0.19405952	0.31850764	-0.04671934	-8.36	0.065688744	0.14854732
1672	-0.2587099	0.50119215	-0.19417475	0.31741083	-0.04754537	-8.36	0.06363459	0.1480864
1673	-0.2618901	0.49613246	-0.19429599	0.31626576	-0.048344016	-8.36	0.061573625	0.14762951
1674	-0.26509193	0.4910898	-0.19442338	0.31507272	-0.049115032	-8.35	0.059506435	0.147177
1675	-0.26831517	0.48606667	-0.19455713	0.3138319	-0.049858194	-8.35	0.057433616	0.14672926
1676	-0.2715596	0.48106554	-0.1946974	0.31254363	-0.05057328	-8.35	0.055355776	0.14628664
1677	-0.27482507	0.4760889	-0.19484435	0.3112082	-0.05126007	-8.35	0.05327352	0.1458495
1678	-0.27811134	0.47113916	-0.19499813	0.3098259	-0.05191836	-8.35	0.05118745	0.14541821
1679	-0.28141814	0.46621868	-0.19515891	0.30839705	-0.052547947	-8.35	0.04909814	0.14499308
1680	-0.28474525	0.46132982	-0.1953268	0.30692208	-0.05314863	-8.35	0.047006242	0.14457448
1681	-0.28809232	0.45647484	-0.19550195	0.30540127	-0.053720225	-8.35	0.044912323	0.1441627
1682	-0.29145908	0.45165607	-0.1956845	0.303835	-0.054262534	-8.35	0.042816993	0.14375807
1683	-0.2948452	0.44687575	-0.19587451	0.30222374	-0.05477538	-8.35	0.04072088	0.14336091
1684	-0.29825035	0.44213605	-0.19607213	0.30056784	-0.055258583	-8.34	0.038624562	0.1429715
1685	-0.3016742	0.43743914	-0.19627745	0.2988677	-0.055711966	-8.34	0.036528647	0.14259018
1686	-0.3051163	0.43278718	-0.19649059	0.29712382	-0.056135364	-8.34	0.034433752	0.14221719
1687	-0.30857632	0.42818224	-0.19671161	0.29533663	-0.056528613	-8.34	0.032340467	0.14185284
1688	-0.31205383	0.42362642	-0.1969406	0.2935066	-0.05689156	-8.34	0.030249406	0.14149737
1689	-0.3155484	0.41912177	-0.19717765	0.29163414	-0.057224058	-8.34	0.028161163	0.1411511
1690	-0.31905958	0.41467023	-0.19742283	0.28971982	-0.05752597	-8.34	0.026076335	0.14081426
1691	-0.32258695	0.4102738	-0.19767621	0.2877641	-0.05779716	-8.34	0.023995513	0.14048712
1692	-0.32613	0.4059344	-0.19793788	0.28576756	-0.05803751	-8.34	0.021919314	0.14016992
1693	-0.32968825	0.40165395	-0.19820789	0.28373075	-0.0582469	-8.34	0.019848332	0.1398629
1694	-0.3332612	0.39743432	-0.19848628	0.28165427	-0.058425255	-8.33	0.017783172	0.13956633
1695	-0.33684826	0.39327732	-0.19877315	0.27953878	-0.058572497	-8.33	0.01572444	0.13928047
1696	-0.34044898	0.3891848	-0.19906852	0.2773849	-0.058688585	-8.33	0.013672727	0.1390055
1697	-0.34406275	0.38515854	-0.19937244	0.2751933	-0.058773488	-8.33	0.011628633	0.13874169
1698	-0.347689	0.38120025	-0.19968498	0.2729647	-0.0588272	-8.33	0.009592752	0.13848929
1699	-0.35132715	0.3773117	-0.20000614	0.27069977	-0.05884973	-8.33	0.0075656907	0.13824846
1700	-0.35497662	0.37349454	-0.200336	0.2683993	-0.05884111	-8.33	0.0055480213	0.1380195
1701	-0.3586368	0.3697504	-0.20067456	0.266064	-0.05880139	-8.33	0.0035403296	0.13780257
1702	-0.362307	0.36608097	-0.20102188	0.2636947	-0.058730643	-8.33	0.0015432276	0.1375979
1703	-0.36598668	0.3624878	-0.20137797	0.26129216	-0.05862895	-8.33	-0.00044272916	0.13740574
1704	-0.36967504	0.3589724	-0.20174286	0.25885722	-0.058496416	-8.32	-0.0024169385	0.13722622
1705	-0.3733715	0.3555364	-0.20211658	0.25639075	-0.058333166	-8.32	-0.004378821	0.13705958
1706	-0.37707534	0.35218123	-0.20249915	0.25389358	-0.05813934	-8.32	-0.006327805	0.13690604
1707	-0.38078585	0.3489084	-0.20289059	0.25136665	-0.0579151	-8.32	-0.0082633	0.13676575
1708	-0.38450232	0.34571937	-0.20329091	0.24881078	-0.057660613	-8.32	-0.010184739	0.13663894
1709	-0.38822398	0.34261551	-0.20370014	0.24622697	-0.05737608	-8.32	-0.012091543	0.13652578
1710	-0.39195007	0.3395982	-0.20411828	0.24361609	-0.0570617	-8.32	-0.013983151	0.1364264
1711	-0.39567986	0.33666885	-0.20454535	0.24097915	-0.0567177	-8.32	-0.015858982	0.13634104
1712	-0.39941254	0.3338287	-0.20498136	0.23831712	-0.056344327	-8.32	-0.017718485	0.13626982
1713	-0.40314737	0.33107895	-0.2054263	0.23563103	-0.055941828	-8.32	-0.019561104	0.13621294
1714	-0.40688348	0.32842088	-0.2058802	0.23292193	-0.05551048	-8.32	-0.02138627	0.13617054
1715	-0.41062006	0.32585564	-0.20634304	0.23019089	-0.055050567	-8.31	-0.02319343	0.13614275
1716	-0.4143563	0.3233843	-0.20681483	0.227439	-0.054562405	-8.31	-0.02498204	0.1361297
1717	-0.4180913	0.32100806	-0.20729558	0.22466737	-0.05404632	-8.31	-0.026751552	0.13613158
1718	-0.42182425	0.31872785	-0.20778528	0.22187717	-0.053502683	-8.31	-0.028501436	0.13614848
1719	-0.42555425	0.3165447	-0.20828392	0.21906953	-0.052931868	-8.31	-0.03023116	0.13618053
1720	-0.42928043	0.31445962	-0.20879152	0.21624564	-0.052334283	-8.31	-0.031940196	0.13622788
1721	-0.43300182	0.31247354	-0.20930806	0.2134067	-0.051710356	-8.31	-0.033627998	0.13629055
1722	-0.43671754	0.31058732	-0.20983352	0.21055394	-0.05106054	-8.31	-0.035294063	0.13636872
1723	-0.44042665	0.30880186	-0.21036792	0.20768861	-0.05038531	-8.31	-0.03693788	0.13646246
1724	-0.44412813	0.307118	-0.21091123	0.20481195	-0.049685165	-8.31	-0.03855892	0.13657185
1725	-0.44782102	0.30553648	-0.21146347	0.20192523	-0.048960622	-8.3	-0.040156685	0.13669695
1726	-0.45150432	0.30405813	-0.21202458	0.19902977	-0.04821222	-8.3	-0.041730646	0.13683785
1727	-0.45517698	0.3026836	-0.2125946	0.19612683	-0.047440518	-8.3	-0.043280333	0.13699457
1728	-0.458838	0.3014135	-0.21317348	0.19321775	-0.046646103	-8.3	-0.044805262	0.13716719
1729	-0.46248624	0.3002484	-0.21376121	0.19030385	-0.045829576	-8.3	-0.046304952	0.13735569
1730	-0.4661207	0.29918888	-0.2143578	0.18738645	-0.044991564	-8.3	-0.04777894	0.13756008
1731	-0.46974027	0.2982353	-0.2149632	0.18446691	-0.044132706	-8.3	-0.049226794	0.1377804
1732	-0.4733439	0.29738808	-0.21557741	0.18154661	-0.043253664	-8.3	-0.050648063	0.13801661
1733	-0.4769306	0.29664755	-0.21620043	0.17862691	-0.04235512	-8.3	-0.052042343	0.13826871
1734	-0.48049927	0.296014	-0.21683222	0.17570917	-0.04143778	-8.3	-0.05340922	0.13853665
1735	-0.48404893	0.2954877	-0.21747276	0.17279482	-0.04050235	-8.29	-0.054748304	0.13882044
1736	-0.48757854	0.29506874	-0.21812207	0.16988523	-0.039549578	-8.29	-0.05605924	0.13912003
1737	-0.49108717	0.2947573	-0.21878007	0.16698182	-0.038580213	-8.29	-0.057341665	0.13943532
1738	-0.4945738	0.29455337	-0.21944678	0.164086	-0.037595034	-8.29	-0.05859525	0.1397663
1739	-0.49803752	0.294457	-0.22012216	0.1611992	-0.03659482	-8.29	-0.05981966	0.14011289
1740	-0.50147736	0.29446808	-0.2208062	0.15832284	-0.03558038	-8.29	-0.061014604	0.140475
1741	-0.50489235	0.2945865	-0.22149888	0.15545836	-0.034552544	-8.29	-0.06217978	0.14085254
1742	-0.5082816	0.2948121	-0.22220016	0.15260719	-0.03351214	-8.29	-0.06331492	0.14124542
1743	-0.5116441	0.29514462	-0.22291003	0.1497708	-0.03246003	-8.29	-0.06441976	0.14165351
1744	-0.5149792	0.29558372	-0.22362846	0.14695065	-0.03139708	-8.29	-0.06549407	0.14207672
1745	-0.5182857	0.29612908	-0.22435544	0.14414816	-0.030324169	-8.28	-0.066537604	0.14251487
1746	-0.52156293	0.29678026	-0.22509094	0.14136483	-0.029242205	-8.28	-0.067550205	0.14296788
1747	-0.52480996	0.29753676	-0.2258349	0.13860211	-0.028152099	-8.28	-0.06853162	0.14343557
1748	-0.5280259	0.29839805	-0.22658736	0.13586147	-0.02705478	-8.28	-0.06948171	0.14391774
1749	-0.53121	0.29936358	-0.22734825	0.13314438	-0.02595119	-8.28	-0.07040029	0.14441429
1750	-0.5343613	0.30043268	-0.22811754	0.13045232	-0.024842288	-8.28	-0.07128722	0.14492498
1751	-0.53747904	0.30160463	-0.22889523	0.12778679	-0.023729034	-8.28	-0.07214238	0.14544965
1752	-0.54056245	0.30287877	-0.22968128	0.12514924	-0.022612398	-8.28	-0.07296562	0.1459881
1753	-0.5436107	0.30425423	-0.23047568	0.12254117	-0.021493362	-8.28	-0.073756866	0.14654012
1754	-0.546623	0.30573022	-0.23127837	0.11996406	-0.02037291	-8.28	-0.07451599	0.1471055
1755	-0.54959863	0.30730584	-0.23208937	0.117419414	-0.019252034	-8.27	-0.07524295	0.14768404
1756	-0.5525368	0.3089802	-0.23290865	0.11490871	-0.018131731	-8.27	-0.07593765	0.14827546
1757	-0.55543685	0.3107523	-0.23373619	0.11243346	-0.017013002	-8.27	-0.07660006	0.14887957
1758	-0.55829805	0.31262112	-0.23457196	0.10999516	-0.015896853	-8.27	-0.07723012	0.14949614
1759	-0.5611197	0.31458563	-0.23541598	0.107595295	-0.0147843035	-8.27	-0.07782781	0.15012488
1760	-0.56390107	0.31664473	-0.23626822	0.105235375	-0.0136763705	-8.27	-0.07839312	0.15076557
1761	-0.5666416	0.3187973	-0.23712867	0.10291689	-0.012574083	-8.27	-0.07892604	0.15141793
1762	-0.5693406	0.32104212	-0.23799728	0.10064133	-0.011478475	-8.27	-0.07942658	0.15208171
1763	-0.5719974	0.32337806	-0.23887399	0.09841014	-0.010390584	-8.27	-0.07989476	0.15275665
1764	-0.57461137	0.32580385	-0.23975877	0.096224725	-0.0093114525	-8.27	-0.080330595	0.15344241
1765	-0.577182	0.32831818	-0.24065155	0.09408646	-0.0082421275	-8.26	-0.08073421	0.15413876
1766	-0.5797086	0.33091977	-0.24155223	0.091996685	-0.0071836603	-8.26	-0.081105605	0.15484539
1767	-0.5821905	0.33360726	-0.24246077	0.08995671	-0.006137106	-8.26	-0.08144489	0.15556195
1768	-0.58462733	0.3363793	-0.24337707	0.08796779	-0.005103526	-8.26	-0.08175217	0.15628816
1769	-0.5870185	0.33923444	-0.244301	0.08603117	-0.0040839855	-8.26	-0.08202757	0.15702376
1770	-0.5893634	0.34217125	-0.2452325	0.084148064	-0.0030795524	-8.26	-0.082271226	0.15776834
1771	-0.5916615	0.3451883	-0.24617143	0.08231967	-0.002091298	-8.26	-0.082483254	0.15852164
1772	-0.59391236	0.34828404	-0.2471177	0.08054713	-0.0011203006	-8.26	-0.08266384	0.15928331
1773	-0.5961155	0.35145697	-0.24807121	0.07883159	-0.00016763975	-8.26	-0.082813166	0.16005303
1774	-0.5982704	0.35470557	-0.24903186	0.07717415	0.0007655985	-8.26	-0.082931384	0.16083045
1775	-0.60037667	0.35802823	-0.24999954	0.07557588	0.0016783276	-8.26	-0.08301875	0.1616153
1776	-0.60243374	0.36142334	-0.25097418	0.074037835	0.0025694524	-8.25	-0.08307546	0.16240717
1777	-0.6044413	0.36488932	-0.25195566	0.07256105	0.0034378795	-8.25	-0.083101735	0.16320577
1778	-0.6063989	0.36842456	-0.2529439	0.07114653	0.0042825104	-8.25	-0.08309783	0.1640108
1779	-0.6083061	0.3720274	-0.25393882	0.06979526	0.005102246	-8.25	-0.083064005	0.16482186
1780	-0.6101625	0.37569615	-0.25494036	0.06850819	0.0058959825	-8.25	-0.0830005	0.16563863
1781	-0.6119678	0.37942925	-0.2559484	0.06728626	0.006662615	-8.25	-0.08290762	0.16646084
1782	-0.6137216	0.3832249	-0.25696287	0.06613038	0.0074010356	-8.25	-0.08278563	0.16728811
1783	-0.6154235	0.3870815	-0.25798368	0.06504142	0.008110135	-8.25	-0.08263482	0.16812009
1784	-0.6170733	0.39099723	-0.2590108	0.06402028	0.0087888	-8.25	-0.08245556	0.16895652
1785	-0.6186705	0.39497042	-0.2600441	0.063067794	0.009435923	-8.25	-0.0822481	0.16979703
1786	-0.620215	0.3989992	-0.2610835	0.06218479	0.010050396	-8.24	-0.082012825	0.17064129
1787	-0.6217063	0.4030819	-0.262129	0.06137207	0.010631118	-8.24	-0.08175005	0.171489
1788	-0.6231443	0.40721658	-0.26318046	0.06063045	0.011176994	-8.24	-0.081460156	0.17233983
1789	-0.6245287	0.4114015	-0.26423785	0.05996068	0.011686938	-8.24	-0.08114348	0.17319345
1790	-0.62585926	0.41563478	-0.26530108	0.059363518	0.012159864	-8.24	-0.08080044	0.17404957
1791	-0.62713563	0.41991457	-0.2663701	0.058839694	0.012594698	-8.24	-0.08043136	0.17490785
1792	-0.62835777	0.42423895	-0.2674448	0.0583899	0.012990368	-8.24	-0.08003667	0.17576799
1793	-0.62952536	0.42860603	-0.26852512	0.058014788	0.013345817	-8.24	-0.07961677	0.17662966
1794	-0.6306383	0.43301392	-0.26961103	0.05771499	0.013660001	-8.24	-0.07917208	0.17749259
1795	-0.63169634	0.43746066	-0.27070242	0.057491116	0.013931886	-8.24	-0.078703016	0.17835644
1796	-0.63269943	0.4419443	-0.27179927	0.057343725	0.014160452	-8.23	-0.07821004	0.17922093
1797	-0.6336473	0.4464629	-0.27290148	0.05727336	0.014344696	-8.23	-0.07769357	0.18008578
1798	-0.63453996	0.4510145	-0.27400896	0.057280548	0.014483626	-8.23	-0.077154055	0.18095069
1799	-0.6353772	0.45559707	-0.2751217	0.057365786	0.014576263	-8.23	-0.07659196	0.18181536
1800	-0.636159	0.46020865	-0.2762396	0.057529535	0.014621642	-8.23	-0.07600775	0.1826795
1801	-0.6368853	0.46484724	-0.27736259	0.057772245	0.014618815	-8.23	-0.07540192	0.1835429
1802	-0.6375559	0.4695108	-0.2784906	0.058094326	0.0145668425	-8.23	-0.074774906	0.18440522
1803	-0.6381709	0.47419733	-0.2796236	0.05849617	0.014464796	-8.23	-0.07412724	0.18526621
1804	-0.6387302	0.4789048	-0.28076148	0.058978137	0.014311765	-8.23	-0.0734594	0.18612562
1805	-0.6392338	0.4836312	-0.2819042	0.05954055	0.01410685	-8.23	-0.07277189	0.1869832
1806	-0.6396817	0.48837444	-0.2830517	0.060183734	0.0138491625	-8.22	-0.07206521	0.18783867
1807	-0.6400739	0.4931325	-0.2842039	0.060907964	0.013537832	-8.22	-0.0713399	0.18869184
1808	-0.6404104	0.4979033	-0.28536072	0.061713513	0.013171998	-8.22	-0.07059647	0.18954243
1809	-0.64069134	0.5026847	-0.28652215	0.06260063	0.012750814	-8.22	-0.06983547	0.19039023
1810	-0.6409167	0.5074748	-0.28768808	0.063569516	0.012273444	-8.22	-0.06905741	0.19123498
1811	-0.6410866	0.51227134	-0.28885844	0.06462035	0.011739069	-8.22	-0.06826285	0.19207649
1812	-0.641201	0.51707244	-0.2900332	0.065753266	0.011146879	-8.22	-0.06745233	0.19291455
1813	-0.6412602	0.52187586	-0.29121226	0.066968314	0.010496082	-8.22	-0.066626444	0.19374895
1814	-0.6412642	0.52667964	-0.29239556	0.06826553	0.0097859	-8.22	-0.06578574	0.19457948
1815	-0.6412131	0.5314817	-0.29358307	0.06964489	0.009015573	-8.22	-0.06493081	0.19540595
1816	-0.6411072	0.53628	-0.29477468	0.07110634	0.008184372	-8.21	-0.06406224	0.19622818
1817	-0.6409465	0.5410724	-0.29597038	0.07264975	0.0072916024	-8.21	-0.06318062	0.19704598
1818	-0.6407313	0.545857	-0.29717004	0.07427494	0.0063366015	-8.21	-0.06228655	0.1978592
1819	-0.6404617	0.55063164	-0.29837364	0.0759817	0.005318742	-8.21	-0.061380647	0.19866766
1820	-0.640138	0.5553944	-0.2995811	0.07776972	0.0042374292	-8.21	-0.0604635	0.1994712
1821	-0.6397603	0.5601431	-0.3007924	0.079638645	0.003092105	-8.21	-0.059535764	0.20026968
1822	-0.6393291	0.56487584	-0.3020074	0.081588075	0.0018822425	-8.21	-0.058598064	0.20106296
1823	-0.63884443	0.5695905	-0.3032261	0.083617546	0.0006073475	-8.21	-0.05765103	0.2018509
1824	-0.6383068	0.57428515	-0.30444843	0.085726544	-0.0007330406	-8.21	-0.056695312	0.20263337
1825	-0.6377165	0.5789576	-0.30567425	0.08791451	-0.002139349	-8.21	-0.055731587	0.20341022
1826	-0.6370738	0.58360606	-0.3069036	0.09018082	-0.003611972	-8.2	-0.054760505	0.2041814
1827	-0.6363793	0.58822834	-0.30813637	0.09252483	-0.0051512728	-8.2	-0.053782754	0.20494677
1828	-0.63563323	0.5928226	-0.30937248	0.0949458	-0.006757581	-8.2	-0.05279898	0.20570625
1829	-0.6348362	0.5973868	-0.3106119	0.09744302	-0.008431197	-8.2	-0.0518099	0.20645976
1830	-0.6339887	0.60191905	-0.31185457	0.10001567	-0.0101723885	-8.2	-0.050816186	0.20720722
1831	-0.6330912	0.6064175	-0.31310043	0.10266291	-0.011981396	-8.2	-0.049818527	0.20794858
1832	-0.6321443	0.6108801	-0.31434938	0.10538389	-0.013858426	-8.2	-0.048817623	0.20868377
1833	-0.6311485	0.61530507	-0.31560138	0.108177654	-0.015803657	-8.2	-0.047814168	0.20941277
1834	-0.6301045	0.61969054	-0.31685638	0.11104325	-0.017817238	-8.2	-0.046808865	0.2101355
1835	-0.6290127	0.62403464	-0.3181143	0.1139797	-0.01989929	-8.2	-0.045802392	0.21085197
1836	-0.62787384	0.6283356	-0.3193751	0.11698595	-0.0220499	-8.2	-0.04479546	0.2115621
1837	-0.6266885	0.6325916	-0.32063872	0.12006093	-0.024269138	-8.19	-0.04378876	0.21226588
1838	-0.62545717	0.6368009	-0.32190505	0.12320354	-0.026557036	-8.19	-0.042782962	0.2129633
1839	-0.62418056	0.64096177	-0.3231741	0.12641266	-0.028913606	-8.19	-0.041778766	0.21365435
1840	-0.6228592	0.6450726	-0.32444572	0.1296871	-0.03133883	-8.19	-0.04077681	0.21433902
1841	-0.6214938	0.6491317	-0.32571995	0.13302569	-0.03383266	-8.19	-0.039777804	0.21501733
1842	-0.62008494	0.6531375	-0.32699662	0.13642718	-0.03639503	-8.19	-0.03878238	0.21568927
1843	-0.6186333	0.6570885	-0.32827574	0.13989031	-0.039025832	-8.19	-0.0377912	0.2163549
1844	-0.61713946	0.6609832	-0.32955715	0.1434138	-0.041724954	-8.19	-0.03680491	0.21701421
1845	-0.6156041	0.66482013	-0.33084083	0.14699633	-0.04449224	-8.19	-0.035824142	0.21766724
1846	-0.6140279	0.668598	-0.33212665	0.15063657	-0.047327526	-8.19	-0.034849506	0.21831405
1847	-0.61241156	0.6723153	-0.33341452	0.15433313	-0.050230607	-8.18	-0.033881653	0.21895468
1848	-0.6107557	0.6759709	-0.3347044	0.15808466	-0.053201254	-8.18	-0.032921154	0.21958919
1849	-0.609061	0.67956346	-0.33599612	0.16188972	-0.056239218	-8.18	-0.03196863	0.22021767
1850	-0.60732824	0.6830918	-0.3372896	0.16574688	-0.05934421	-8.18	-0.03102467	0.22084014
1851	-0.605558	0.6865548	-0.33858472	0.16965468	-0.06251592	-8.18	-0.030089831	0.2214567
1852	-0.6037511	0.6899512	-0.33988142	0.17361161	-0.065754026	-8.18	-0.029164756	0.22206745
1853	-0.6019082	0.6932799	-0.34117958	0.1776162	-0.06905816	-8.18	-0.028249968	0.22267243
1854	-0.6000301	0.69654006	-0.34247902	0.18166691	-0.07242794	-8.18	-0.027346024	0.22327179
1855	-0.5981175	0.6997305	-0.3437797	0.18576218	-0.07586298	-8.18	-0.026453495	0.22386554
1856	-0.5961711	0.7028503	-0.34508148	0.18990047	-0.07936284	-8.18	-0.02557293	0.22445382
1857	-0.5941917	0.70589846	-0.34638423	0.19408017	-0.08292706	-8.17	-0.024704864	0.22503676
1858	-0.5921801	0.7088741	-0.3476878	0.19829969	-0.086555175	-8.17	-0.023849852	0.2256144
1859	-0.59013695	0.7117765	-0.3489921	0.20255741	-0.09024666	-8.17	-0.023008361	0.22618689
1860	-0.5880631	0.7146046	-0.350297	0.20685169	-0.09400098	-8.17	-0.02218096	0.22675423
1861	-0.5859594	0.7173578	-0.35160232	0.21118088	-0.09781755	-8.17	-0.021368109	0.22731668
1862	-0.5838265	0.72003525	-0.35290793	0.21554327	-0.101695776	-8.17	-0.020570332	0.22787423
1863	-0.5816653	0.7226362	-0.3542137	0.21993716	-0.10563502	-8.17	-0.019788126	0.22842702
1864	-0.5794766	0.72516006	-0.3555196	0.22436085	-0.10963462	-8.17	-0.019021979	0.22897518
1865	-0.57726115	0.7276061	-0.35682538	0.22881262	-0.1136939	-8.17	-0.018272338	0.2295188
1866	-0.57501984	0.7299737	-0.35813096	0.23329072	-0.11781214	-8.17	-0.01753971	0.23005795
1867	-0.5727534	0.7322622	-0.35943624	0.23779342	-0.1219886	-8.16	-0.016824532	0.23059277
1868	-0.5704628	0.73447114	-0.36074108	0.24231899	-0.1262225	-8.16	-0.016127255	0.23112336
1869	-0.56814885	0.7365999	-0.36204535	0.24686565	-0.13051307	-8.16	-0.015448341	0.23164977
1870	-0.5658123	0.738648	-0.36334893	0.25143167	-0.13485947	-8.16	-0.014788205	0.23217218
1871	-0.5634541	0.74061495	-0.36465174	0.25601524	-0.13926086	-8.16	-0.014147299	0.23269063
1872	-0.56107503	0.7425003	-0.3659536	0.2606146	-0.14371637	-8.16	-0.013526017	0.23320523
1873	-0.558676	0.7443036	-0.36725438	0.26522794	-0.14822508	-8.16	-0.012924788	0.23371603
1874	-0.55625784	0.74602437	-0.36855397	0.26985347	-0.1527861	-8.16	-0.012344015	0.23422316
1875	-0.55382144	0.74766237	-0.36985222	0.2744894	-0.15739846	-8.16	-0.011784071	0.23472667
1876	-0.5513677	0.74921715	-0.37114897	0.2791339	-0.16206121	-8.16	-0.01124537	0.23522666
1877	-0.54889745	0.75068843	-0.37244412	0.28378513	-0.16677335	-8.15	-0.01072827	0.23572315
1878	-0.54641163	0.75207597	-0.3737375	0.28844124	-0.17153385	-8.15	-0.010233158	0.23621623
1879	-0.54391116	0.75337946	-0.37502897	0.29310042	-0.1763417	-8.15	-0.009760389	0.236706
1880	-0.54139686	0.75459874	-0.37631837	0.29776078	-0.18119581	-8.15	-0.009310302	0.23719245
1881	-0.5388697	0.7557336	-0.3776055	0.3024205	-0.1860951	-8.15	-0.008883235	0.23767568
1882	-0.5363305	0.7567839	-0.37889028	0.30707774	-0.19103849	-8.15	-0.00847953	0.23815572
1883	-0.5337803	0.75774956	-0.3801725	0.31173062	-0.19602484	-8.15	-0.008099484	0.23863265
1884	-0.53121996	0.7586306	-0.381452	0.31637725	-0.20105298	-8.15	-0.007743421	0.23910642
1885	-0.52865034	0.7594269	-0.38272864	0.3210158	-0.20612179	-8.15	-0.007411614	0.23957716
1886	-0.52607244	0.7601387	-0.3840022	0.32564434	-0.21123005	-8.15	-0.0071043344	0.24004489
1887	-0.5234872	0.76076597	-0.3852726	0.33026105	-0.21637657	-8.14	-0.006821871	0.24050958
1888	-0.52089554	0.761309	-0.3865396	0.33486396	-0.22156017	-8.14	-0.0065644654	0.24097134
1889	-0.5182983	0.7617679	-0.38780305	0.33945125	-0.22677957	-8.14	-0.0063323528	0.24143015
1890	-0.5156965	0.7621431	-0.3890628	0.344021	-0.23203354	-8.14	-0.006125757	0.24188605
1891	-0.5130911	0.76243466	-0.3903186	0.3485713	-0.23732084	-8.14	-0.0059449137	0.24233903
1892	-0.510483	0.7626431	-0.39157033	0.35310027	-0.24264017	-8.14	-0.005790031	0.24278912
1893	-0.5078732	0.76276875	-0.3928178	0.35760602	-0.24799025	-8.14	-0.005661291	0.24323633
1894	-0.50526255	0.7628121	-0.39406082	0.36208662	-0.25336978	-8.14	-0.0055588903	0.24368061
1895	-0.5026521	0.76277345	-0.39529923	0.36654016	-0.25877747	-8.14	-0.0054830373	0.244122
1896	-0.50004274	0.76265347	-0.3965328	0.37096474	-0.26421195	-8.14	-0.0054338574	0.24456047
1897	-0.49743542	0.76245266	-0.39776146	0.37535846	-0.26967192	-8.14	-0.0054115355	0.24499598
1898	-0.49483114	0.76217157	-0.39898494	0.37971938	-0.275156	-8.13	-0.0054162266	0.24542852
1899	-0.49223083	0.7618108	-0.40020314	0.38404554	-0.2806628	-8.13	-0.005448091	0.24585803
1900	-0.48963547	0.761371	-0.40141582	0.38833508	-0.28619102	-8.13	-0.005507243	0.2462845
1901	-0.48704594	0.76085293	-0.4026229	0.392586	-0.2917392	-8.13	-0.005593824	0.24670786
1902	-0.48446327	0.7602571	-0.40382415	0.39679638	-0.297306	-8.13	-0.0057079853	0.24712798
1903	-0.4818884	0.7595845	-0.40501943	0.4009643	-0.30288997	-8.13	-0.0058498085	0.24754487
1904	-0.4793223	0.75883573	-0.40620857	0.40508783	-0.30848968	-8.13	-0.0060194014	0.24795844
1905	-0.47676596	0.7580116	-0.40739146	0.409165	-0.31410375	-8.13	-0.0062169195	0.24836858
1906	-0.47422028	0.757113	-0.40856785	0.4131939	-0.3197307	-8.13	-0.0064423857	0.24877518
1907	-0.47168627	0.7561407	-0.40973765	0.4171726	-0.3253691	-8.13	-0.0066959383	0.2491782
1908	-0.4691649	0.7550956	-0.41090065	0.42109916	-0.33101746	-8.12	-0.0069776536	0.24957745
1909	-0.46665713	0.75397867	-0.41205674	0.42497158	-0.33667436	-8.12	-0.0072875977	0.24997284
1910	-0.4641639	0.7527908	-0.41320577	0.428788	-0.34233826	-8.12	-0.0076258243	0.2503642
1911	-0.46168622	0.7515329	-0.41434753	0.43254647	-0.34800774	-8.12	-0.007992422	0.2507515
1912	-0.459225	0.75020605	-0.41548193	0.43624508	-0.35368127	-8.12	-0.008387411	0.25113446
1913	-0.45678124	0.7488112	-0.41660875	0.4398819	-0.35935733	-8.12	-0.008810848	0.251513
1914	-0.45435587	0.7473493	-0.4177279	0.4434551	-0.36503443	-8.12	-0.009262753	0.25188693
1915	-0.45194986	0.7458215	-0.4188392	0.44696274	-0.37071112	-8.12	-0.009743189	0.25225607
1916	-0.44956422	0.74422884	-0.4199425	0.45040303	-0.37638584	-8.12	-0.010252136	0.25262025
1917	-0.44719985	0.7425723	-0.42103764	0.45377412	-0.3820571	-8.12	-0.010789633	0.2529793
1918	-0.44485775	0.7408532	-0.42212448	0.45707422	-0.38772345	-8.11	-0.011355651	0.25333303
1919	-0.44253892	0.73907244	-0.42320287	0.46030158	-0.3933834	-8.11	-0.011950237	0.25368124
1920	-0.44024426	0.7372313	-0.42427266	0.46345454	-0.39903548	-8.11	-0.012573307	0.25402376
1921	-0.4379748	0.7353309	-0.4253337	0.46653146	-0.40467826	-8.11	-0.013224888	0.25436035
1922	-0.43573153	0.7333724	-0.42638588	0.46953073	-0.4103102	-8.11	-0.013904899	0.2546909
1923	-0.4335153	0.731357	-0.42742896	0.47245085	-0.41592994	-8.11	-0.014613276	0.25501508
1924	-0.4313272	0.7292859	-0.4284629	0.47529033	-0.421536	-8.11	-0.015349972	0.2553328
1925	-0.42916805	0.72716033	-0.42948747	0.47804767	-0.42712694	-8.11	-0.01611489	0.2556438
1926	-0.42703888	0.72498155	-0.43050256	0.48072156	-0.43270138	-8.11	-0.016907942	0.25594798
1927	-0.4249406	0.7227508	-0.43150803	0.48331058	-0.43825784	-8.11	-0.01772902	0.256245
1928	-0.42287412	0.72046924	-0.4325037	0.4858135	-0.44379494	-8.1	-0.018578004	0.2565347
1929	-0.42084032	0.7181383	-0.43348944	0.48822895	-0.44931132	-8.1	-0.019454772	0.25681683
1930	-0.41884005	0.71575916	-0.43446508	0.4905558	-0.4548055	-8.1	-0.020359134	0.25709128
1931	-0.41687417	0.71333313	-0.43543053	0.4927928	-0.46027613	-8.1	-0.021290982	0.25735775
1932	-0.41494346	0.71086156	-0.43638557	0.49493876	-0.46572185	-8.1	-0.02225011	0.25761604
1933	-0.41304862	0.7083457	-0.43733007	0.49699268	-0.47114125	-8.1	-0.02323631	0.25786594
1934	-0.4111905	0.70578694	-0.43826392	0.4989534	-0.47653297	-8.1	-0.02424941	0.25810716
1935	-0.40936977	0.70318663	-0.43918693	0.5008199	-0.48189563	-8.1	-0.025289154	0.25833958
1936	-0.40758714	0.700546	-0.44009897	0.50259125	-0.48722792	-8.1	-0.02635535	0.25856283
1937	-0.4058433	0.69786656	-0.4409999	0.50426644	-0.4925284	-8.1	-0.02744772	0.25877687
1938	-0.40413895	0.6951495	-0.44188952	0.50584453	-0.49779582	-8.09	-0.028566057	0.25898135
1939	-0.4024747	0.69239616	-0.44276774	0.50732464	-0.5030288	-8.09	-0.02971009	0.25917605
1940	-0.40085122	0.689608	-0.4436344	0.50870585	-0.508226	-8.09	-0.030879552	0.25936073
1941	-0.3992691	0.6867862	-0.44448936	0.5099875	-0.513386	-8.09	-0.032074165	0.25953522
1942	-0.39772892	0.6839321	-0.44533247	0.51116854	-0.51850766	-8.09	-0.033293676	0.2596992
1943	-0.39623126	0.68104714	-0.44616368	0.5122484	-0.52358955	-8.09	-0.034537792	0.2598525
1944	-0.3947767	0.6781325	-0.4469828	0.5132263	-0.5286303	-8.09	-0.035806216	0.2599949
1945	-0.39336574	0.67518944	-0.4477898	0.51410145	-0.53362876	-8.09	-0.037098683	0.26012608
1946	-0.39199892	0.6722192	-0.4485845	0.51487327	-0.53858346	-8.09	-0.038414877	0.26024586
1947	-0.3906767	0.6692232	-0.4493668	0.5155411	-0.5434932	-8.09	-0.03975449	0.26035395
1948	-0.38939962	0.66620255	-0.45013666	0.5161042	-0.5483567	-8.09	-0.041117243	0.2604502
1949	-0.38816807	0.66315854	-0.45089394	0.5165621	-0.55317265	-8.08	-0.042502802	0.26053435
1950	-0.38698256	0.6600924	-0.45163855	0.5169141	-0.5579398	-8.08	-0.04391088	0.26060614
1951	-0.38584352	0.65700537	-0.45237035	0.5171598	-0.56265694	-8.08	-0.045341123	0.26066533
1952	-0.3847513	0.6538986	-0.45308927	0.5172986	-0.5673228	-8.08	-0.046793234	0.2607117
1953	-0.38370627	0.6507734	-0.45379522	0.51733	-0.5719362	-8.08	-0.048266858	0.26074505
1954	-0.3827088	0.64763093	-0.4544881	0.5172535	-0.5764959	-8.08	-0.049761664	0.2607651
1955	-0.3817592	0.6444724	-0.4551678	0.51706874	-0.58100075	-8.08	-0.051277317	0.2607717
1956	-0.38085777	0.6412991	-0.4558342	0.51677525	-0.5854495	-8.08	-0.052813422	0.26076457
1957	-0.38000476	0.63811225	-0.4564873	0.5163726	-0.5898411	-8.08	-0.054369666	0.2607436
1958	-0.37920043	0.63491297	-0.45712692	0.51586044	-0.5941743	-8.08	-0.055945653	0.26070845
1959	-0.37844497	0.63170254	-0.45775303	0.51523846	-0.5984481	-8.07	-0.05754102	0.260659
1960	-0.3777386	0.62848204	-0.45836556	0.5145062	-0.6026614	-8.07	-0.059155453	0.26059508
1961	-0.37708145	0.6252528	-0.45896444	0.51366353	-0.6068131	-8.07	-0.06078853	0.26051638
1962	-0.37647372	0.6220159	-0.4595496	0.51271015	-0.6109022	-8.07	-0.062439896	0.2604229
1963	-0.3759155	0.61877257	-0.46012104	0.5116458	-0.61492777	-8.07	-0.06410919	0.26031432
1964	-0.3754069	0.61552393	-0.46067864	0.51047045	-0.61888874	-8.07	-0.06579597	0.26019058
1965	-0.37494797	0.61227125	-0.46122247	0.509184	-0.62278426	-8.07	-0.06749989	0.2600515
1966	-0.3745388	0.6090155	-0.4617524	0.50778645	-0.6266133	-8.07	-0.06922051	0.25989696
1967	-0.37417942	0.605758	-0.46226853	0.50627786	-0.6303751	-8.07	-0.07095744	0.25972682
1968	-0.37386984	0.60249984	-0.46277076	0.5046584	-0.6340687	-8.07	-0.072710216	0.25954103
1969	-0.37361005	0.59924215	-0.46325916	0.5029282	-0.63769335	-8.06	-0.07447844	0.25933945
1970	-0.3734	0.59598607	-0.46373367	0.5010876	-0.64124817	-8.06	-0.07626163	0.25912207
1971	-0.37323967	0.5927327	-0.4641944	0.49913684	-0.64473236	-8.06	-0.07805937	0.25888872
1972	-0.37312898	0.5894832	-0.46464127	0.49707636	-0.6481452	-8.06	-0.07987118	0.25863945
1973	-0.37306786	0.5862387	-0.4650744	0.49490657	-0.65148586	-8.06	-0.08169657	0.25837418
1974	-0.37305617	0.58300024	-0.4654938	0.49262798	-0.65475374	-8.06	-0.0835351	0.2580929
1975	-0.3730938	0.579769	-0.4658995	0.49024114	-0.6579481	-8.06	-0.08538625	0.2577956
1976	-0.3731806	0.57654595	-0.46629158	0.48774666	-0.6610682	-8.06	-0.087249555	0.25748226
1977	-0.3733164	0.5733322	-0.4666701	0.48514518	-0.66411346	-8.06	-0.089124516	0.25715292
1978	-0.373501	0.57012874	-0.46703508	0.48243743	-0.66708326	-8.06	-0.09101064	0.2568076
1979	-0.3737342	0.5669365	-0.46738666	0.4796242	-0.669977	-8.05	-0.092907436	0.2564463
1980	-0.3740158	0.5637565	-0.46772486	0.47670633	-0.6727941	-8.05	-0.09481438	0.2560691
1981	-0.37434557	0.56058973	-0.4680498	0.47368458	-0.67553395	-8.05	-0.096731	0.25567606
1982	-0.3747232	0.55743706	-0.46836156	0.47055992	-0.6781961	-8.05	-0.098656766	0.2552672
1983	-0.37514848	0.5542993	-0.4686602	0.46733335	-0.68077993	-8.05	-0.1005912	0.2548426
1984	-0.37562108	0.5511773	-0.46894583	0.4640058	-0.68328506	-8.05	-0.10253377	0.2544024
1985	-0.37614068	0.548072	-0.4692186	0.46057835	-0.68571097	-8.05	-0.104483984	0.25394666
1986	-0.376707	0.5449839	-0.4694786	0.45705208	-0.68805724	-8.05	-0.10644136	0.2534755
1987	-0.37731966	0.541914	-0.4697259	0.45342818	-0.6903234	-8.05	-0.10840537	0.25298896
1988	-0.37797835	0.5388629	-0.4699607	0.44970775	-0.69250906	-8.05	-0.1103755	0.2524872
1989	-0.3786826	0.53583115	-0.47018304	0.44589207	-0.6946139	-8.04	-0.11235126	0.2519704
1990	-0.37943205	0.53281957	-0.47039312	0.44198236	-0.6966375	-8.04	-0.114332154	0.25143868
1991	-0.38022622	0.5298286	-0.47059104	0.4379799	-0.69857955	-8.04	-0.11631765	0.25089213
1992	-0.38106462	0.5268589	-0.47077695	0.4338861	-0.7004397	-8.04	-0.11830725	0.2503309
1993	-0.38194677	0.523911	-0.47095096	0.42970225	-0.70221764	-8.04	-0.12030043	0.24975525
1994	-0.38287216	0.5209854	-0.4711133	0.4254298	-0.7039132	-8.04	-0.12229669	0.24916527
1995	-0.38384023	0.5180826	-0.471264	0.42107016	-0.705526	-8.04	-0.124295495	0.24856113
1996	-0.38485038	0.51520306	-0.4714033	0.41662478	-0.7070559	-8.04	-0.12629636	0.24794309
1997	-0.38590205	0.5123472	-0.47153133	0.41209522	-0.70850265	-8.04	-0.12829871	0.2473113
1998	-0.38699457	0.5095154	-0.47164816	0.407483	-0.709866	-8.04	-0.13030206	0.24666594
[truncated: 28,520 more rows]
